# Supplementary material for: Stirred suspension bioreactors maintain naïve pluripotency of human pluripotent stem cells
Source: Commun Biol. 2020 Sep 7;3:492. doi: 10.1038/s42003-020-01218-3 (PMC7476926; doi:10.1038/s42003-020-01218-3)
Supplement: Supplementary file 2 — Supplementary Data 1 [file 42003_2020_1218_MOESM2_ESM.xlsx]

## Sheet: StSu_St_DEG
row	baseMean	log2FoldChange	FC	lfcSE	stat	pvalue	padj	Gene name	Gene description	Transcript count
ENSG00000283711	131.644	6.82678	113.518	1.70489	4.00424	6.22e-05	0.000519213	AC256236.1	NA	2
ENSG00000272897	6.46644	6.18427	72.7195	1.70089	3.63589	0.000277018	0.00190427	AL109827.1	novel protein	3
ENSG00000249948	7.0231	4.5303	23.1077	1.3744	3.2962	0.000980019	0.0056657	GBA3	glucosylceramidase beta 3 (gene/pseudogene) [Source:HGNC Symbol;Acc:HGNC:19069]	7
ENSG00000229423	21.1642	4.2907	19.5717	0.941002	4.55971	5.12e-06	5.69e-05	RPL27AP8	ribosomal protein L27a pseudogene 8 [Source:HGNC Symbol;Acc:HGNC:36544]	1
ENSG00000166211	20.6935	4.16704	17.964	0.671907	6.20181	5.58e-10	1.4e-08	SPIC	Spi-C transcription factor [Source:HGNC Symbol;Acc:HGNC:29549]	1
ENSG00000227587	13.4823	4.07538	16.8582	0.919887	4.43031	9.41e-06	9.71e-05	ATP6V1G2	ATPase H+ transporting V1 subunit G2 [Source:HGNC Symbol;Acc:HGNC:862]	4
ENSG00000244563	9.75499	4.03781	16.4249	1.09821	3.67674	0.000236238	0.00166095	AC006011.1	ribosomal protein S26 (RPS26) pseudogene	1
ENSG00000279493	16.9749	3.94954	15.45	0.821829	4.80579	1.54e-06	1.96e-05	FP565260.4	novel protein, similar to DNA (cytosine-5-)-methyltransferase 3-like DNMT3L	1
ENSG00000124785	29.5463	3.68348	12.848	0.613482	6.00421	1.92e-09	4.5e-08	NRN1	neuritin 1 [Source:HGNC Symbol;Acc:HGNC:17972]	4
ENSG00000226289	10.6571	3.56699	11.8514	1.03591	3.44335	0.000574563	0.00357483	CDCA4P3	cell division cycle associated 4 pseudogene 3 [Source:HGNC Symbol;Acc:HGNC:49772]	1
ENSG00000236552	139.483	3.37257	10.3572	0.288614	11.6854	1.51e-31	3.92e-29	RPL13AP5	ribosomal protein L13a pseudogene 5 [Source:HGNC Symbol;Acc:HGNC:23736]	1
ENSG00000102878	39.7229	3.35903	10.2605	0.642163	5.2308	1.69e-07	2.68e-06	HSF4	heat shock transcription factor 4 [Source:HGNC Symbol;Acc:HGNC:5227]	25
ENSG00000205869	16.9926	3.25924	9.57475	0.785151	4.15109	3.31e-05	0.000297431	KRTAP5-1	keratin associated protein 5-1 [Source:HGNC Symbol;Acc:HGNC:23596]	1
ENSG00000278210	16.9926	3.25924	9.57475	0.785151	4.15109	3.31e-05	0.000297431	KRTAP5-1	keratin associated protein 5-1 [Source:HGNC Symbol;Acc:HGNC:23596]	1
ENSG00000280585	16.9926	3.25924	9.57475	0.785151	4.15109	3.31e-05	0.000297431	KRTAP5-1	keratin associated protein 5-1 [Source:HGNC Symbol;Acc:HGNC:23596]	1
ENSG00000167634	138.736	3.2398	9.44663	0.372869	8.68884	3.66e-18	2.71e-16	NLRP7	NLR family pyrin domain containing 7 [Source:HGNC Symbol;Acc:HGNC:22947]	9
ENSG00000274571	138.736	3.2398	9.44663	0.372869	8.68884	3.66e-18	2.71e-16	NLRP7	NLR family pyrin domain containing 7 [Source:HGNC Symbol;Acc:HGNC:22947]	9
ENSG00000172987	14.5048	3.12088	8.69919	0.735725	4.24191	2.22e-05	0.000208409	HPSE2	heparanase 2 (inactive) [Source:HGNC Symbol;Acc:HGNC:18374]	6
ENSG00000080511	10.3733	3.10577	8.60855	0.933598	3.32667	0.000878911	0.00515503	RDH8	retinol dehydrogenase 8 [Source:NCBI gene;Acc:50700]	4
ENSG00000117091	18.2944	3.10112	8.58084	0.695571	4.45838	8.26e-06	8.66e-05	CD48	CD48 molecule [Source:HGNC Symbol;Acc:HGNC:1683]	3
ENSG00000142182	560.319	3.05688	8.3217	0.149587	20.4354	8.1e-93	2.83e-89	DNMT3L	DNA methyltransferase 3 like [Source:HGNC Symbol;Acc:HGNC:2980]	4
ENSG00000167612	24.6926	2.82786	7.1002	0.744554	3.79805	0.000145836	0.00109625	ANKRD33	ankyrin repeat domain 33 [Source:HGNC Symbol;Acc:HGNC:13788]	8
ENSG00000140279	36.2422	2.82006	7.06189	0.582712	4.83954	1.3e-06	1.7e-05	DUOX2	dual oxidase 2 [Source:HGNC Symbol;Acc:HGNC:13273]	5
ENSG00000237121	11.212	2.77158	6.82857	0.833618	3.32477	0.000884927	0.00518307	PIEZO1P2	piezo type mechanosensitive ion channel component 1 pseudogene 2 [Source:HGNC Symbol;Acc:HGNC:42861]	1
ENSG00000168993	228.319	2.75424	6.74698	0.210956	13.056	5.87e-39	2.24e-36	CPLX1	complexin 1 [Source:HGNC Symbol;Acc:HGNC:2309]	4
ENSG00000234145	36.8554	2.68664	6.43814	0.469939	5.71701	1.08e-08	2.17e-07	NAP1L4P3	nucleosome assembly protein 1 like 4 pseudogene 3 [Source:HGNC Symbol;Acc:HGNC:39738]	1
ENSG00000123095	98.2619	2.67163	6.3715	0.436931	6.11454	9.68e-10	2.34e-08	BHLHE41	basic helix-loop-helix family member e41 [Source:HGNC Symbol;Acc:HGNC:16617]	3
ENSG00000187175	16.2833	2.65359	6.2923	0.717698	3.69736	0.000217853	0.0015525	KRTAP12-1	keratin associated protein 12-1 [Source:HGNC Symbol;Acc:HGNC:20529]	1
ENSG00000261278	48.1909	2.6516	6.28364	0.487461	5.43962	5.34e-08	9.29e-07	AC009094.1	NOP58 ribonucleoprotein homolog (yeast) (NOP58) pseudogene	1
ENSG00000100298	100.418	2.63641	6.21784	0.306186	8.6105	7.27e-18	5.3e-16	APOBEC3H	apolipoprotein B mRNA editing enzyme catalytic subunit 3H [Source:HGNC Symbol;Acc:HGNC:24100]	7
ENSG00000220643	13.3292	2.62059	6.15001	0.71463	3.66705	0.000245361	0.00171646	AL031577.2	ribosomal protein L44 (RPL44) pseudogene	1
ENSG00000274174	2688.52	2.61639	6.13214	0.0892365	29.3197	5.81e-189	1.22e-184	NLRP7	NLR family pyrin domain containing 7 [Source:HGNC Symbol;Acc:HGNC:22947]	5
ENSG00000243489	15.8197	2.56404	5.91362	0.716479	3.57867	0.000345349	0.00231428	KRTAP10-11	keratin associated protein 10-11 [Source:HGNC Symbol;Acc:HGNC:20528]	1
ENSG00000229015	10.1304	2.54682	5.84345	0.762062	3.34201	0.000831733	0.00490851	AL450472.1	novel pseudogene similar to embryonic testis differentiation (M. musculus)	2
ENSG00000158683	99.3391	2.5175	5.72591	0.353067	7.13038	1e-12	3.93e-11	PKD1L1	polycystin 1 like 1, transient receptor potential channel interacting [Source:HGNC Symbol;Acc:HGNC:18053]	5
ENSG00000226807	17.2072	2.50249	5.66661	0.620284	4.03442	5.47e-05	0.000463993	MROH5	maestro heat like repeat family member 5 (gene/pseudogene) [Source:HGNC Symbol;Acc:HGNC:42976]	5
ENSG00000204335	12.8024	2.4902	5.61855	0.71615	3.4772	0.000506672	0.00322121	SP5	Sp5 transcription factor [Source:HGNC Symbol;Acc:HGNC:14529]	2
ENSG00000177468	53.3886	2.46316	5.51424	0.34645	7.10971	1.16e-12	4.53e-11	OLIG3	oligodendrocyte transcription factor 3 [Source:HGNC Symbol;Acc:HGNC:18003]	1
ENSG00000266076	30.1558	2.46045	5.5039	0.607715	4.0487	5.15e-05	0.00044068	AC004805.1	novel transcript	1
ENSG00000125726	74.0793	2.45459	5.48157	0.384811	6.37869	1.79e-10	4.85e-09	CD70	CD70 molecule [Source:NCBI gene;Acc:970]	3
ENSG00000170276	17.2209	2.42035	5.35301	0.719846	3.36231	0.000772922	0.00460418	HSPB2	heat shock protein family B (small) member 2 [Source:HGNC Symbol;Acc:HGNC:5247]	1
ENSG00000278173	2754.78	2.41675	5.33965	0.0899127	26.8788	3.89e-159	2.72e-155	NLRP7	NLR family pyrin domain containing 7 [Source:HGNC Symbol;Acc:HGNC:22947]	5
ENSG00000089356	61.905	2.38433	5.22101	0.310227	7.68576	1.52e-14	7.4e-13	FXYD3	FXYD domain containing ion transport regulator 3 [Source:HGNC Symbol;Acc:HGNC:4027]	14
ENSG00000179934	304.887	2.38129	5.21002	0.160865	14.803	1.4e-49	9.19e-47	CCR8	C-C motif chemokine receptor 8 [Source:HGNC Symbol;Acc:HGNC:1609]	2
ENSG00000230535	13.7481	2.38109	5.20931	0.643492	3.70027	0.000215373	0.00153691	BASP1P1	BASP1 pseudogene 1 [Source:HGNC Symbol;Acc:HGNC:39418]	1
ENSG00000120093	488.369	2.36948	5.16755	0.125632	18.8604	2.41e-79	5.62e-76	HOXB3	homeobox B3 [Source:HGNC Symbol;Acc:HGNC:5114]	13
ENSG00000173917	278.872	2.35904	5.1303	0.177268	13.3078	2.09e-40	8.41e-38	HOXB2	homeobox B2 [Source:HGNC Symbol;Acc:HGNC:5113]	3
ENSG00000244703	18.3259	2.31871	4.98886	0.62601	3.70395	0.000212269	0.00151941	CD46P1	CD46 molecule pseudogene 1 [Source:HGNC Symbol;Acc:HGNC:6959]	1
ENSG00000203883	35.266	2.30782	4.95134	0.37765	6.111	9.9e-10	2.39e-08	SOX18	SRY-box 18 [Source:HGNC Symbol;Acc:HGNC:11194]	1
ENSG00000228168	197.812	2.29095	4.89378	0.189835	12.0681	1.56e-33	4.6e-31	HNRNPA1P21	heterogeneous nuclear ribonucleoprotein A1 pseudogene 21 [Source:HGNC Symbol;Acc:HGNC:39539]	1
ENSG00000278699	24.971	2.26642	4.81128	0.595307	3.80715	0.00014058	0.00106054	POTEB3	POTE ankyrin domain family member B3 [Source:HGNC Symbol;Acc:HGNC:51240]	4
ENSG00000164746	148.738	2.25355	4.76854	0.197826	11.3915	4.61e-30	1.06e-27	C7orf57	chromosome 7 open reading frame 57 [Source:HGNC Symbol;Acc:HGNC:22247]	6
ENSG00000261678	16.4457	2.16031	4.4701	0.573159	3.76912	0.000163822	0.00121362	SCRT1	scratch family transcriptional repressor 1 [Source:HGNC Symbol;Acc:HGNC:15950]	1
ENSG00000284923	16.4457	2.16031	4.4701	0.573159	3.76912	0.000163822	0.00121362	SCRT1	scratch family transcriptional repressor 1 [Source:HGNC Symbol;Acc:HGNC:15950]	1
ENSG00000203908	32.8362	2.15988	4.46878	0.372125	5.80418	6.47e-09	1.37e-07	KHDC3L	KH domain containing 3 like, subcortical maternal complex member [Source:HGNC Symbol;Acc:HGNC:33699]	1
ENSG00000214252	17.1646	2.15189	4.44411	0.676325	3.18174	0.00146391	0.00797947	AZGP1P2	AZGP1 pseudogene 2 [Source:HGNC Symbol;Acc:HGNC:912]	1
ENSG00000237026	12.1394	2.1509	4.44105	0.633323	3.39622	0.000683247	0.00414652	AC104073.2	pseudogene similar to part of fibroblast growth factor receptor 3 FGFR3	1
ENSG00000136698	149.42	2.14717	4.42959	0.194431	11.0434	2.36e-28	4.58e-26	CFC1	cripto, FRL-1, cryptic family 1 [Source:HGNC Symbol;Acc:HGNC:18292]	3
ENSG00000175894	87.0034	2.14064	4.40958	0.365116	5.8629	4.55e-09	9.89e-08	TSPEAR	thrombospondin type laminin G domain and EAR repeats [Source:HGNC Symbol;Acc:HGNC:1268]	3
ENSG00000061492	35.4614	2.12822	4.37178	0.398555	5.33984	9.3e-08	1.54e-06	WNT8A	Wnt family member 8A [Source:HGNC Symbol;Acc:HGNC:12788]	4
ENSG00000254781	180.614	2.09081	4.25986	0.22866	9.14376	6.03e-20	5.43e-18	GVINP2	GTPase, very large interferon inducible pseudogene 2 [Source:HGNC Symbol;Acc:HGNC:38876]	1
ENSG00000268964	12.3436	2.07374	4.20976	0.649179	3.1944	0.00140122	0.00767764	ERVV-2	endogenous retrovirus group V member 2, envelope [Source:HGNC Symbol;Acc:HGNC:39051]	1
ENSG00000232457	14.1373	2.07319	4.20815	0.619379	3.3472	0.000816319	0.00482977	SLC16A6P1	SLC16A6 pseudogene 1 [Source:HGNC Symbol;Acc:HGNC:48932]	1
ENSG00000102871	19.3189	2.07318	4.20814	0.56036	3.69973	0.000215831	0.00153966	TRADD	TNFRSF1A associated via death domain [Source:HGNC Symbol;Acc:HGNC:12030]	5
ENSG00000108001	70.647	2.06477	4.18367	0.251111	8.22255	1.99e-16	1.22e-14	EBF3	EBF transcription factor 3 [Source:HGNC Symbol;Acc:HGNC:19087]	3
ENSG00000170074	48.7693	2.03792	4.10652	0.575652	3.54019	0.000399838	0.00262636	FAM153A	family with sequence similarity 153 member A [Source:HGNC Symbol;Acc:HGNC:29940]	23
ENSG00000178947	3928.02	2.03643	4.10228	0.0728216	27.9646	4.38e-172	4.6e-168	SMIM10L2A	small integral membrane protein 10 like 2A [Source:HGNC Symbol;Acc:HGNC:34499]	1
ENSG00000154645	157.457	1.99185	3.97748	0.193214	10.309	6.41e-25	9.1e-23	CHODL	chondrolectin [Source:HGNC Symbol;Acc:HGNC:17807]	7
ENSG00000229880	83.7621	1.98937	3.97065	0.307088	6.47819	9.28e-11	2.66e-09	IMMTP1	inner membrane mitochondrial protein pseudogene 1 [Source:HGNC Symbol;Acc:HGNC:6048]	1
ENSG00000137198	121.223	1.9859	3.96111	0.244049	8.13731	4.04e-16	2.4e-14	GMPR	guanosine monophosphate reductase [Source:HGNC Symbol;Acc:HGNC:4376]	4
ENSG00000122691	173.702	1.96098	3.89327	0.188532	10.4013	2.45e-25	3.64e-23	TWIST1	twist family bHLH transcription factor 1 [Source:HGNC Symbol;Acc:HGNC:12428]	3
ENSG00000273822	265.653	1.9109	3.76043	0.226027	8.45428	2.81e-17	1.9e-15	MUC4	mucin 4, cell surface associated [Source:HGNC Symbol;Acc:HGNC:7514]	22
ENSG00000125657	74.7522	1.89473	3.71853	0.270912	6.9939	2.67e-12	9.84e-11	TNFSF9	TNF superfamily member 9 [Source:HGNC Symbol;Acc:HGNC:11939]	1
ENSG00000184564	137.196	1.88981	3.70586	0.331945	5.69313	1.25e-08	2.47e-07	SLITRK6	SLIT and NTRK like family member 6 [Source:HGNC Symbol;Acc:HGNC:23503]	3
ENSG00000196350	13.174	1.88936	3.7047	0.602401	3.13637	0.00171051	0.00905421	ZNF729	zinc finger protein 729 [Source:HGNC Symbol;Acc:HGNC:32464]	1
ENSG00000282379	59.9841	1.88517	3.69396	0.389769	4.83664	1.32e-06	1.72e-05	DTX2	deltex E3 ubiquitin ligase 2 [Source:HGNC Symbol;Acc:HGNC:15973]	10
ENSG00000181444	20.9006	1.87648	3.67179	0.521604	3.59753	0.000321259	0.00217349	ZNF467	zinc finger protein 467 [Source:HGNC Symbol;Acc:HGNC:23154]	2
ENSG00000090932	244.491	1.86575	3.64457	0.182445	10.2264	1.51e-24	2.11e-22	DLL3	delta like canonical Notch ligand 3 [Source:NCBI gene;Acc:10683]	5
ENSG00000215912	74.2078	1.84869	3.60174	0.288431	6.40949	1.46e-10	4.03e-09	TTC34	tetratricopeptide repeat domain 34 [Source:HGNC Symbol;Acc:HGNC:34297]	2
ENSG00000134107	439.851	1.84481	3.59206	0.383537	4.81	1.51e-06	1.93e-05	BHLHE40	basic helix-loop-helix family member e40 [Source:HGNC Symbol;Acc:HGNC:1046]	3
ENSG00000234785	18.0014	1.84478	3.59199	0.537065	3.43494	0.000592687	0.00367452	EEF1GP5	eukaryotic translation elongation factor 1 gamma pseudogene 5 [Source:HGNC Symbol;Acc:HGNC:44560]	1
ENSG00000092529	43.3199	1.83611	3.57045	0.443198	4.14286	3.43e-05	0.000307271	CAPN3	calpain 3 [Source:HGNC Symbol;Acc:HGNC:1480]	21
ENSG00000178233	87.5325	1.83579	3.56966	0.266228	6.89554	5.37e-12	1.89e-10	TMEM151B	transmembrane protein 151B [Source:HGNC Symbol;Acc:HGNC:21315]	2
ENSG00000198883	13.3272	1.83086	3.55748	0.579032	3.16193	0.00156729	0.00843131	PNMA5	PNMA family member 5 [Source:HGNC Symbol;Acc:HGNC:18743]	4
ENSG00000197721	335.202	1.82105	3.53339	0.15198	11.9822	4.41e-33	1.25e-30	CR1L	complement C3b/C4b receptor 1 like [Source:HGNC Symbol;Acc:HGNC:2335]	5
ENSG00000273984	175.756	1.81366	3.51532	0.31817	5.70028	1.2e-08	2.38e-07	MUC4	mucin 4, cell surface associated [Source:HGNC Symbol;Acc:HGNC:7514]	24
ENSG00000278303	175.756	1.81366	3.51532	0.31817	5.70028	1.2e-08	2.38e-07	MUC4	mucin 4, cell surface associated [Source:HGNC Symbol;Acc:HGNC:7514]	24
ENSG00000104804	158.079	1.8133	3.51445	0.221693	8.17933	2.85e-16	1.72e-14	TULP2	tubby like protein 2 [Source:HGNC Symbol;Acc:HGNC:12424]	6
ENSG00000176153	158.161	1.81259	3.51272	0.202216	8.96362	3.14e-19	2.64e-17	GPX2	glutathione peroxidase 2 [Source:HGNC Symbol;Acc:HGNC:4554]	5
ENSG00000100985	778.132	1.78601	3.44861	0.101957	17.5173	1.06e-68	1.42e-65	MMP9	matrix metallopeptidase 9 [Source:HGNC Symbol;Acc:HGNC:7176]	1
ENSG00000262179	16.2391	1.78506	3.44634	0.573888	3.11047	0.00186789	0.00971933	MYMX	myomixer, myoblast fusion factor [Source:HGNC Symbol;Acc:HGNC:52391]	2
ENSG00000166527	44.1623	1.78276	3.44083	0.346146	5.15031	2.6e-07	3.96e-06	CLEC4D	C-type lectin domain family 4 member D [Source:HGNC Symbol;Acc:HGNC:14554]	2
ENSG00000176170	54.5047	1.78094	3.43651	0.329012	5.413	6.2e-08	1.06e-06	SPHK1	sphingosine kinase 1 [Source:HGNC Symbol;Acc:HGNC:11240]	10
ENSG00000102554	397.673	1.77676	3.42655	0.161364	11.0109	3.39e-28	6.46e-26	KLF5	Kruppel like factor 5 [Source:HGNC Symbol;Acc:HGNC:6349]	5
ENSG00000175155	215.511	1.75721	3.38043	0.18182	9.66452	4.27e-22	4.66e-20	YPEL2	yippee like 2 [Source:HGNC Symbol;Acc:HGNC:18326]	5
ENSG00000234424	30.9064	1.7562	3.37806	0.46939	3.74144	0.000182967	0.00133705	AL353743.4	kinesin family member 27 (KIF27) pseudogene	1
ENSG00000187479	119.419	1.75169	3.36753	0.227155	7.71146	1.24e-14	6.17e-13	C11orf96	chromosome 11 open reading frame 96 [Source:HGNC Symbol;Acc:HGNC:38675]	2
ENSG00000133317	92.0201	1.73928	3.33869	0.244683	7.1083	1.17e-12	4.57e-11	LGALS12	galectin 12 [Source:HGNC Symbol;Acc:HGNC:15788]	5
ENSG00000120279	94.2936	1.71398	3.28065	0.313187	5.47272	4.43e-08	7.8e-07	MYCT1	MYC target 1 [Source:HGNC Symbol;Acc:HGNC:23172]	3
ENSG00000148600	573.536	1.69576	3.23948	0.139975	12.1148	8.82e-34	2.72e-31	CDHR1	cadherin related family member 1 [Source:HGNC Symbol;Acc:HGNC:14550]	7
ENSG00000189045	40.1542	1.69202	3.23109	0.442595	3.82295	0.000131863	0.00100307	ANKDD1B	ankyrin repeat and death domain containing 1B [Source:HGNC Symbol;Acc:HGNC:32525]	4
ENSG00000243064	310.817	1.67959	3.20338	0.160933	10.4366	1.69e-25	2.55e-23	ABCC13	ATP binding cassette subfamily C member 13 (pseudogene) [Source:HGNC Symbol;Acc:HGNC:16022]	6
ENSG00000226493	78.2054	1.67224	3.18709	0.28416	5.88484	3.98e-09	8.73e-08	RPL26P27	ribosomal protein L26 pseudogene 27 [Source:HGNC Symbol;Acc:HGNC:36735]	1
ENSG00000179869	631.736	1.67185	3.18622	0.128119	13.0492	6.43e-39	2.41e-36	ABCA13	ATP binding cassette subfamily A member 13 [Source:HGNC Symbol;Acc:HGNC:14638]	8
ENSG00000165507	86.2	1.66797	3.17767	0.240934	6.92294	4.42e-12	1.58e-10	DEPP1	DEPP1 autophagy regulator [Source:HGNC Symbol;Acc:HGNC:23355]	3
ENSG00000168314	225.366	1.65568	3.15071	0.239067	6.92557	4.34e-12	1.55e-10	MOBP	myelin associated oligodendrocyte basic protein [Source:HGNC Symbol;Acc:HGNC:7189]	13
ENSG00000188257	243.647	1.65425	3.1476	0.227484	7.27195	3.54e-13	1.49e-11	PLA2G2A	phospholipase A2 group IIA [Source:HGNC Symbol;Acc:HGNC:9031]	8
ENSG00000254069	84.1944	1.65	3.13833	0.295621	5.58146	2.39e-08	4.45e-07	AC134698.4	ankyrin repeat domain 26 (ANKRD26) pseudogene	1
ENSG00000101916	31.2261	1.64472	3.12688	0.452041	3.63844	0.000274296	0.00188989	TLR8	toll like receptor 8 [Source:HGNC Symbol;Acc:HGNC:15632]	2
ENSG00000236775	29.2418	1.64239	3.12183	0.437153	3.75702	0.000171948	0.00126623	AL512637.2	pseudogene similar to part of zinc finger protein (ZNF519)	1
ENSG00000160224	193.351	1.62982	3.09474	0.165716	9.835	7.96e-23	9.38e-21	AIRE	autoimmune regulator [Source:HGNC Symbol;Acc:HGNC:360]	5
ENSG00000181652	72.8839	1.62772	3.09024	0.367748	4.42619	9.59e-06	9.88e-05	ATG9B	autophagy related 9B [Source:HGNC Symbol;Acc:HGNC:21899]	12
ENSG00000185633	45.8432	1.62005	3.07387	0.40993	3.95203	7.75e-05	0.000632343	NDUFA4L2	NDUFA4 mitochondrial complex associated like 2 [Source:HGNC Symbol;Acc:HGNC:29836]	7
ENSG00000277585	1575.37	1.61907	3.07178	0.148565	10.8981	1.18e-27	2.07e-25	MUC4	mucin 4, cell surface associated [Source:HGNC Symbol;Acc:HGNC:7514]	23
ENSG00000105668	23.5395	1.6134	3.05972	0.457467	3.52681	0.000420594	0.00274722	UPK1A	uroplakin 1A [Source:HGNC Symbol;Acc:HGNC:12577]	4
ENSG00000177398	35.5351	1.61185	3.05644	0.442218	3.64494	0.000267459	0.00184886	UMODL1	uromodulin like 1 [Source:HGNC Symbol;Acc:HGNC:12560]	14
ENSG00000285032	38.6994	1.61148	3.05566	0.477788	3.3728	0.000744068	0.00445252	AC270277.2	NA	2
ENSG00000120675	46.2257	1.60024	3.03193	0.361373	4.42822	9.5e-06	9.8e-05	DNAJC15	DnaJ heat shock protein family (Hsp40) member C15 [Source:HGNC Symbol;Acc:HGNC:20325]	2
ENSG00000104760	267.907	1.59933	3.03003	0.19148	8.35249	6.68e-17	4.3e-15	FGL1	fibrinogen like 1 [Source:HGNC Symbol;Acc:HGNC:3695]	11
ENSG00000284128	35.5873	1.59731	3.02579	0.456407	3.49975	0.000465703	0.00299615	AP000356.3	breakpoint cluster region pseudogene 3	3
ENSG00000231286	23.6785	1.59117	3.01293	0.450857	3.52921	0.000416808	0.00272674	HLA-DQB1	major histocompatibility complex, class II, DQ beta 1 [Source:HGNC Symbol;Acc:HGNC:4944]	9
ENSG00000135111	57.1917	1.58009	2.98989	0.362997	4.35291	1.34e-05	0.000133893	TBX3	T-box 3 [Source:HGNC Symbol;Acc:HGNC:11602]	4
ENSG00000103534	903.998	1.57762	2.98477	0.137459	11.477	1.72e-30	4.1e-28	TMC5	transmembrane channel like 5 [Source:HGNC Symbol;Acc:HGNC:22999]	11
ENSG00000269720	54.3697	1.57289	2.975	0.355808	4.42061	9.84e-06	0.00010108	CCDC194	coiled-coil domain containing 194 [Source:HGNC Symbol;Acc:HGNC:53438]	2
ENSG00000168447	66.4447	1.56146	2.95153	0.314273	4.96848	6.75e-07	9.39e-06	SCNN1B	sodium channel epithelial 1 beta subunit [Source:HGNC Symbol;Acc:HGNC:10600]	9
ENSG00000151577	17.0161	1.56006	2.94865	0.494237	3.15649	0.00159678	0.00855258	DRD3	dopamine receptor D3 [Source:HGNC Symbol;Acc:HGNC:3024]	4
ENSG00000248347	2239.09	1.55984	2.94821	0.0788757	19.776	4.8e-87	1.26e-83	AC120036.1	POTE ankyrin domain family pseudogene	1
ENSG00000166311	163.466	1.55445	2.93722	0.174152	8.92584	4.42e-19	3.64e-17	SMPD1	sphingomyelin phosphodiesterase 1 [Source:HGNC Symbol;Acc:HGNC:11120]	10
ENSG00000197355	2010.68	1.55292	2.93411	0.0857328	18.1135	2.49e-73	4.75e-70	UAP1L1	UDP-N-acetylglucosamine pyrophosphorylase 1 like 1 [Source:HGNC Symbol;Acc:HGNC:28082]	4
ENSG00000188873	82.4926	1.55195	2.93214	0.249484	6.22065	4.95e-10	1.26e-08	RPL10AP2	ribosomal protein L10a pseudogene 2 [Source:HGNC Symbol;Acc:HGNC:31081]	1
ENSG00000254884	24.7695	1.54936	2.92688	0.461526	3.35704	0.000787807	0.00468451	PRR13P2	proline rich 13 pseudogene 2 [Source:HGNC Symbol;Acc:HGNC:50615]	1
ENSG00000196114	30.7575	1.54474	2.91751	0.456826	3.38146	0.000721029	0.00433568	AL031577.1	interferon induced transmembrane protein (IFITM) pseudogene	1
ENSG00000196205	1871.88	1.54352	2.91505	0.463884	3.32738	0.000876658	0.00514614	EEF1A1P5	eukaryotic translation elongation factor 1 alpha 1 pseudogene 5 [Source:HGNC Symbol;Acc:HGNC:3200]	1
ENSG00000129993	117.228	1.54205	2.91208	0.277446	5.55801	2.73e-08	5.03e-07	CBFA2T3	CBFA2/RUNX1 translocation partner 3 [Source:HGNC Symbol;Acc:HGNC:1537]	11
ENSG00000136750	295.975	1.53675	2.9014	0.152522	10.0756	7.09e-24	9.35e-22	GAD2	glutamate decarboxylase 2 [Source:HGNC Symbol;Acc:HGNC:4093]	5
ENSG00000128683	33.1729	1.52307	2.87402	0.405096	3.75977	0.000170067	0.00125457	GAD1	glutamate decarboxylase 1 [Source:HGNC Symbol;Acc:HGNC:4092]	17
ENSG00000130303	1592.44	1.51895	2.86582	0.116213	13.0704	4.86e-39	1.89e-36	BST2	bone marrow stromal cell antigen 2 [Source:HGNC Symbol;Acc:HGNC:1119]	3
ENSG00000164946	344.855	1.51395	2.85591	0.222514	6.80384	1.02e-11	3.41e-10	FREM1	FRAS1 related extracellular matrix 1 [Source:HGNC Symbol;Acc:HGNC:23399]	9
ENSG00000068831	313.908	1.50426	2.83678	0.160873	9.35055	8.72e-21	8.35e-19	RASGRP2	RAS guanyl releasing protein 2 [Source:HGNC Symbol;Acc:HGNC:9879]	23
ENSG00000203909	205.02	1.49953	2.8275	0.161923	9.26073	2.03e-20	1.92e-18	DPPA5	developmental pluripotency associated 5 [Source:HGNC Symbol;Acc:HGNC:19201]	1
ENSG00000236056	62.8603	1.49803	2.82456	0.30068	4.98212	6.29e-07	8.81e-06	GAPDHP14	glyceraldehyde-3-phosphate dehydrogenase pseudogene 14 [Source:HGNC Symbol;Acc:HGNC:4160]	1
ENSG00000025708	78.501	1.49391	2.81651	0.246526	6.05984	1.36e-09	3.24e-08	TYMP	thymidine phosphorylase [Source:HGNC Symbol;Acc:HGNC:3148]	17
ENSG00000135116	745.431	1.49039	2.80965	0.0981034	15.192	3.99e-52	2.89e-49	HRK	harakiri, BCL2 interacting protein [Source:HGNC Symbol;Acc:HGNC:5185]	4
ENSG00000168994	221.772	1.48906	2.80706	0.169964	8.76104	1.93e-18	1.49e-16	PXDC1	PX domain containing 1 [Source:HGNC Symbol;Acc:HGNC:21361]	4
ENSG00000175513	96.1513	1.48719	2.80343	0.279884	5.31361	1.07e-07	1.76e-06	TSGA10IP	testis specific 10 interacting protein [Source:HGNC Symbol;Acc:HGNC:26555]	5
ENSG00000276219	19.8925	1.47909	2.78773	0.462438	3.19847	0.0013816	0.00759391	ZNF676	zinc finger protein 676 [Source:HGNC Symbol;Acc:HGNC:20429]	2
ENSG00000185664	2459.18	1.47214	2.77434	0.0952595	15.454	7.09e-54	5.72e-51	PMEL	premelanosome protein [Source:HGNC Symbol;Acc:HGNC:10880]	19
ENSG00000164112	68.5665	1.46819	2.76675	0.252227	5.82093	5.85e-09	1.25e-07	TMEM155	transmembrane protein 155 [Source:HGNC Symbol;Acc:HGNC:26418]	9
ENSG00000008735	297.498	1.46709	2.76464	0.152929	9.59327	8.53e-22	9.13e-20	MAPK8IP2	mitogen-activated protein kinase 8 interacting protein 2 [Source:HGNC Symbol;Acc:HGNC:6883]	2
ENSG00000147036	107.571	1.46606	2.76267	0.26829	5.46447	4.64e-08	8.15e-07	LANCL3	LanC like 3 [Source:HGNC Symbol;Acc:HGNC:24767]	3
ENSG00000283976	6196.06	1.46408	2.75888	0.126517	11.5722	5.7e-31	1.39e-28	AC244216.3	NA	1
ENSG00000180152	64.427	1.46335	2.75749	0.330311	4.43024	9.41e-06	9.71e-05	XIAPP3	X-linked inhibitor of apoptosis pseudogene 3 [Source:HGNC Symbol;Acc:HGNC:52377]	1
ENSG00000105929	108.64	1.46139	2.75373	0.273034	5.35241	8.68e-08	1.45e-06	ATP6V0A4	ATPase H+ transporting V0 subunit a4 [Source:HGNC Symbol;Acc:HGNC:866]	10
ENSG00000205116	25.8672	1.45798	2.74723	0.412845	3.53153	0.000413166	0.00270713	TMEM88B	transmembrane protein 88B [Source:HGNC Symbol;Acc:HGNC:37099]	1
ENSG00000131069	619.323	1.45786	2.747	0.19433	7.50197	6.29e-14	2.85e-12	ACSS2	acyl-CoA synthetase short chain family member 2 [Source:HGNC Symbol;Acc:HGNC:15814]	24
ENSG00000160801	286.318	1.45713	2.74562	0.250686	5.81258	6.15e-09	1.31e-07	PTH1R	parathyroid hormone 1 receptor [Source:HGNC Symbol;Acc:HGNC:9608]	8
ENSG00000122490	446.998	1.44971	2.73154	0.1595	9.08909	9.99e-20	8.77e-18	PQLC1	PQ loop repeat containing 1 [Source:HGNC Symbol;Acc:HGNC:26188]	14
ENSG00000184672	86.5218	1.44715	2.72669	0.270845	5.34309	9.14e-08	1.52e-06	RALYL	RALY RNA binding protein like [Source:HGNC Symbol;Acc:HGNC:27036]	11
ENSG00000125848	99.6048	1.44434	2.72138	0.282503	5.11265	3.18e-07	4.77e-06	FLRT3	fibronectin leucine rich transmembrane protein 3 [Source:HGNC Symbol;Acc:HGNC:3762]	3
ENSG00000275395	50.221	1.44382	2.72039	0.406192	3.55451	0.000378684	0.00250624	FCGBP	Fc fragment of IgG binding protein [Source:HGNC Symbol;Acc:HGNC:13572]	3
ENSG00000268297	34.4322	1.44371	2.7202	0.460584	3.13453	0.0017213	0.00910104	CLEC4GP1	C-type lectin domain family 4 member G pseudogene 1 [Source:HGNC Symbol;Acc:HGNC:33502]	1
ENSG00000187848	40.5729	1.443	2.71885	0.342022	4.21901	2.45e-05	0.000227786	P2RX2	purinergic receptor P2X 2 [Source:HGNC Symbol;Acc:HGNC:15459]	8
ENSG00000104043	30.7016	1.43836	2.71013	0.453301	3.17308	0.00150832	0.00817265	ATP8B4	ATPase phospholipid transporting 8B4 (putative) [Source:HGNC Symbol;Acc:HGNC:13536]	18
ENSG00000176171	1540.08	1.43676	2.70711	0.123287	11.6538	2.2e-31	5.55e-29	BNIP3	BCL2 interacting protein 3 [Source:HGNC Symbol;Acc:HGNC:1084]	4
ENSG00000198719	262.331	1.43648	2.70659	0.18683	7.6887	1.49e-14	7.25e-13	DLL1	delta like canonical Notch ligand 1 [Source:HGNC Symbol;Acc:HGNC:2908]	2
ENSG00000275555	262.331	1.43648	2.70659	0.18683	7.6887	1.49e-14	7.25e-13	DLL1	delta like canonical Notch ligand 1 [Source:HGNC Symbol;Acc:HGNC:2908]	2
ENSG00000078814	710.356	1.43319	2.70043	0.12028	11.9154	9.84e-33	2.68e-30	MYH7B	myosin heavy chain 7B [Source:HGNC Symbol;Acc:HGNC:15906]	9
ENSG00000230629	696.377	1.42974	2.69397	0.404957	3.53058	0.000414642	0.00271456	RPS23P8	ribosomal protein S23 pseudogene 8 [Source:HGNC Symbol;Acc:HGNC:35982]	1
ENSG00000196109	19.6071	1.42889	2.6924	0.457188	3.1254	0.00177564	0.00934826	ZNF676	zinc finger protein 676 [Source:HGNC Symbol;Acc:HGNC:20429]	3
ENSG00000127329	317.969	1.42769	2.69016	0.211217	6.75938	1.39e-11	4.56e-10	PTPRB	protein tyrosine phosphatase receptor type B [Source:HGNC Symbol;Acc:HGNC:9665]	11
ENSG00000168505	49.5872	1.42766	2.69011	0.309183	4.61754	3.88e-06	4.41e-05	GBX2	gastrulation brain homeobox 2 [Source:HGNC Symbol;Acc:HGNC:4186]	3
ENSG00000204837	31.4312	1.42656	2.68804	0.387586	3.68062	0.000232665	0.00163967	FGF7P3	fibroblast growth factor 7 pseudogene 3 [Source:HGNC Symbol;Acc:HGNC:26671]	2
ENSG00000183696	1969.9	1.42156	2.67875	0.0696303	20.4158	1.21e-92	3.63e-89	UPP1	uridine phosphorylase 1 [Source:HGNC Symbol;Acc:HGNC:12576]	12
ENSG00000155629	330.005	1.42035	2.6765	0.198891	7.14135	9.24e-13	3.66e-11	PIK3AP1	phosphoinositide-3-kinase adaptor protein 1 [Source:HGNC Symbol;Acc:HGNC:30034]	6
ENSG00000054356	1153.49	1.41428	2.66527	0.143243	9.87329	5.44e-23	6.59e-21	PTPRN	protein tyrosine phosphatase receptor type N [Source:HGNC Symbol;Acc:HGNC:9676]	19
ENSG00000152463	127.789	1.41069	2.65863	0.248895	5.66779	1.45e-08	2.82e-07	OLAH	oleoyl-ACP hydrolase [Source:HGNC Symbol;Acc:HGNC:25625]	8
ENSG00000170925	135.933	1.40704	2.65192	0.20287	6.93567	4.04e-12	1.46e-10	TEX13B	testis expressed 13B [Source:HGNC Symbol;Acc:HGNC:11736]	1
ENSG00000114268	393.544	1.40694	2.65175	0.255608	5.5043	3.71e-08	6.63e-07	PFKFB4	6-phosphofructo-2-kinase/fructose-2,6-biphosphatase 4 [Source:HGNC Symbol;Acc:HGNC:8875]	15
ENSG00000178573	260.356	1.4026	2.64378	0.15938	8.80039	1.36e-18	1.07e-16	MAF	MAF bZIP transcription factor [Source:HGNC Symbol;Acc:HGNC:6776]	3
ENSG00000185189	2914.6	1.39098	2.62257	0.132003	10.5375	5.8e-26	9.08e-24	NRBP2	nuclear receptor binding protein 2 [Source:HGNC Symbol;Acc:HGNC:19339]	10
ENSG00000185201	2128.34	1.38949	2.61987	0.130689	10.632	2.11e-26	3.34e-24	IFITM2	interferon induced transmembrane protein 2 [Source:HGNC Symbol;Acc:HGNC:5413]	6
ENSG00000118503	326.55	1.38601	2.61354	0.173055	8.00907	1.16e-15	6.41e-14	TNFAIP3	TNF alpha induced protein 3 [Source:HGNC Symbol;Acc:HGNC:11896]	11
ENSG00000139998	4772.81	1.38047	2.60353	0.0865748	15.9454	3.07e-57	2.8e-54	RAB15	RAB15, member RAS oncogene family [Source:HGNC Symbol;Acc:HGNC:20150]	10
ENSG00000141526	303.913	1.37532	2.59425	0.237353	5.79441	6.86e-09	1.44e-07	SLC16A3	solute carrier family 16 member 3 [Source:HGNC Symbol;Acc:HGNC:10924]	22
ENSG00000272899	75.7369	1.37403	2.59194	0.276479	4.96975	6.7e-07	9.33e-06	ATP6V1FNB	ATP6V1F neighbor [Source:HGNC Symbol;Acc:HGNC:52392]	1
ENSG00000172238	473.356	1.37297	2.59004	0.130503	10.5206	6.94e-26	1.07e-23	ATOH1	atonal bHLH transcription factor 1 [Source:HGNC Symbol;Acc:HGNC:797]	1
ENSG00000204121	1759.74	1.37277	2.58968	0.113358	12.1101	9.34e-34	2.84e-31	ECEL1P1	endothelin converting enzyme like 1 pseudogene 1 [Source:HGNC Symbol;Acc:HGNC:14017]	1
ENSG00000186577	112.51	1.36728	2.57984	0.211724	6.45785	1.06e-10	3e-09	SMIM29	small integral membrane protein 29 [Source:HGNC Symbol;Acc:HGNC:1340]	9
ENSG00000275164	104	1.36548	2.57662	0.253033	5.39645	6.8e-08	1.16e-06	MUC4	mucin 4, cell surface associated [Source:HGNC Symbol;Acc:HGNC:7514]	1
ENSG00000135253	408.843	1.36304	2.57227	0.114113	11.9447	6.92e-33	1.94e-30	KCP	kielin cysteine rich BMP regulator [Source:HGNC Symbol;Acc:HGNC:17585]	8
ENSG00000248531	44.0375	1.3613	2.56916	0.343532	3.96266	7.41e-05	0.000607906	NDUFA5P12	NADH:ubiquinone oxidoreductase subunit A5 pseudogene 12 [Source:HGNC Symbol;Acc:HGNC:48854]	1
ENSG00000170542	20357.8	1.35951	2.56598	0.0849603	16.0017	1.24e-57	1.19e-54	SERPINB9	serpin family B member 9 [Source:HGNC Symbol;Acc:HGNC:8955]	1
ENSG00000166816	1415.21	1.35835	2.56392	0.0758439	17.9098	9.89e-72	1.73e-68	LDHD	lactate dehydrogenase D [Source:HGNC Symbol;Acc:HGNC:19708]	4
ENSG00000283709	298.894	1.34539	2.54098	0.203543	6.60985	3.85e-11	1.18e-09	FAM238C	family with sequence similarity 238 member C [Source:HGNC Symbol;Acc:HGNC:24672]	5
ENSG00000256167	38.2681	1.34526	2.54075	0.322032	4.17739	2.95e-05	0.000268505	ATF4P4	activating transcription factor 4 pseudogene 4 [Source:HGNC Symbol;Acc:HGNC:787]	2
ENSG00000285352	5490.15	1.33389	2.52081	0.0891616	14.9604	1.33e-50	9.02e-48	AC275401.6	NA	1
ENSG00000159842	186.17	1.32208	2.50026	0.164985	8.01334	1.12e-15	6.23e-14	ABR	ABR activator of RhoGEF and GTPase [Source:HGNC Symbol;Acc:HGNC:81]	36
ENSG00000164542	136.741	1.32058	2.49766	0.262352	5.03362	4.81e-07	6.92e-06	KIAA0895	KIAA0895 [Source:HGNC Symbol;Acc:HGNC:22206]	13
ENSG00000122912	4351.97	1.32052	2.49755	0.0748972	17.6311	1.42e-69	2.13e-66	SLC25A16	solute carrier family 25 member 16 [Source:HGNC Symbol;Acc:HGNC:10986]	7
ENSG00000142319	48.2781	1.31378	2.48592	0.368449	3.56571	0.000362875	0.00241303	SLC6A3	solute carrier family 6 member 3 [Source:HGNC Symbol;Acc:HGNC:11049]	3
ENSG00000276996	48.2781	1.31378	2.48592	0.368449	3.56571	0.000362875	0.00241303	SLC6A3	solute carrier family 6 member 3 [Source:HGNC Symbol;Acc:HGNC:11049]	3
ENSG00000185985	588.298	1.30998	2.47939	0.0968219	13.5298	1.04e-41	4.56e-39	SLITRK2	SLIT and NTRK like family member 2 [Source:HGNC Symbol;Acc:HGNC:13449]	3
ENSG00000087076	239.06	1.30202	2.46573	0.173203	7.51728	5.59e-14	2.55e-12	HSD17B14	hydroxysteroid 17-beta dehydrogenase 14 [Source:HGNC Symbol;Acc:HGNC:23238]	4
ENSG00000283567	63.9842	1.29774	2.45844	0.28713	4.5197	6.19e-06	6.73e-05	C19orf85	chromosome 19 open reading frame 85 [Source:HGNC Symbol;Acc:HGNC:53653]	1
ENSG00000144959	867.655	1.29701	2.4572	0.118013	10.9904	4.25e-28	7.76e-26	NCEH1	neutral cholesterol ester hydrolase 1 [Source:HGNC Symbol;Acc:HGNC:29260]	7
ENSG00000282105	42.8349	1.29699	2.45715	0.383587	3.38121	0.000721682	0.00433745	RPL41P2	ribosomal protein L41 pseudogene 2 [Source:HGNC Symbol;Acc:HGNC:10357]	1
ENSG00000139192	52.1664	1.29608	2.4556	0.389717	3.32569	0.000882006	0.00517029	TAPBPL	TAP binding protein like [Source:HGNC Symbol;Acc:HGNC:30683]	8
ENSG00000170006	702.766	1.29547	2.45458	0.133716	9.68825	3.38e-22	3.74e-20	TMEM154	transmembrane protein 154 [Source:HGNC Symbol;Acc:HGNC:26489]	4
ENSG00000108375	338.476	1.29352	2.45126	0.193034	6.70099	2.07e-11	6.64e-10	RNF43	ring finger protein 43 [Source:HGNC Symbol;Acc:HGNC:18505]	8
ENSG00000183454	128.977	1.29321	2.45073	0.307911	4.19995	2.67e-05	0.000245336	GRIN2A	glutamate ionotropic receptor NMDA type subunit 2A [Source:HGNC Symbol;Acc:HGNC:4585]	15
ENSG00000159640	300.277	1.28916	2.44386	0.173299	7.43892	1.02e-13	4.45e-12	ACE	angiotensin I converting enzyme [Source:HGNC Symbol;Acc:HGNC:2707]	22
ENSG00000277117	168.253	1.28905	2.44367	0.228219	5.6483	1.62e-08	3.13e-07	FP565260.3	ICOS ligand [Source:NCBI gene;Acc:102723996]	5
ENSG00000232526	444.362	1.28834	2.44248	0.163858	7.86257	3.76e-15	1.98e-13	VDAC1P13	voltage dependent anion channel 1 pseudogene 13 [Source:HGNC Symbol;Acc:HGNC:50515]	1
ENSG00000255073	54.0177	1.28624	2.43892	0.368827	3.48738	0.000487784	0.00312098	ZFP91-CNTF	ZFP91-CNTF readthrough (NMD candidate) [Source:HGNC Symbol;Acc:HGNC:33441]	2
ENSG00000096433	2829.45	1.28264	2.43283	0.0825825	15.5316	2.12e-54	1.78e-51	ITPR3	inositol 1,4,5-trisphosphate receptor type 3 [Source:HGNC Symbol;Acc:HGNC:6182]	2
ENSG00000140675	31.8666	1.28071	2.42959	0.405545	3.15801	0.00158852	0.00851705	SLC5A2	solute carrier family 5 member 2 [Source:HGNC Symbol;Acc:HGNC:11037]	9
ENSG00000118407	1203.71	1.27306	2.41674	0.101381	12.5572	3.63e-36	1.21e-33	FILIP1	filamin A interacting protein 1 [Source:HGNC Symbol;Acc:HGNC:21015]	4
ENSG00000166828	374.302	1.27001	2.41163	0.1291	9.83744	7.77e-23	9.21e-21	SCNN1G	sodium channel epithelial 1 gamma subunit [Source:HGNC Symbol;Acc:HGNC:10602]	1
ENSG00000213145	32.2586	1.26638	2.40557	0.362509	3.49336	0.000476977	0.0030593	CRIP1	cysteine rich protein 1 [Source:HGNC Symbol;Acc:HGNC:2360]	6
ENSG00000184344	1477.42	1.26023	2.39534	0.0777416	16.2105	4.25e-59	4.25e-56	GDF3	growth differentiation factor 3 [Source:HGNC Symbol;Acc:HGNC:4218]	1
ENSG00000196361	322.853	1.24918	2.37706	0.212173	5.88753	3.92e-09	8.61e-08	ELAVL3	ELAV like RNA binding protein 3 [Source:HGNC Symbol;Acc:HGNC:3314]	4
ENSG00000128285	188.069	1.24857	2.37605	0.241403	5.17213	2.31e-07	3.58e-06	MCHR1	melanin concentrating hormone receptor 1 [Source:HGNC Symbol;Acc:HGNC:4479]	4
ENSG00000138650	40.4186	1.24832	2.37565	0.310655	4.01836	5.86e-05	0.000492395	PCDH10	protocadherin 10 [Source:HGNC Symbol;Acc:HGNC:13404]	3
ENSG00000214313	41.6945	1.24758	2.37443	0.401799	3.10499	0.00190285	0.00988897	AZGP1P1	AZGP1 pseudogene 1 [Source:HGNC Symbol;Acc:HGNC:911]	2
ENSG00000102032	540.298	1.24614	2.37206	0.116181	10.7258	7.7e-27	1.25e-24	RENBP	renin binding protein [Source:HGNC Symbol;Acc:HGNC:9959]	10
ENSG00000125285	291.716	1.24597	2.37179	0.143224	8.69947	3.33e-18	2.53e-16	SOX21	SRY-box 21 [Source:HGNC Symbol;Acc:HGNC:11197]	1
ENSG00000178075	132.785	1.24452	2.3694	0.22834	5.45029	5.03e-08	8.79e-07	GRAMD1C	GRAM domain containing 1C [Source:HGNC Symbol;Acc:HGNC:25252]	15
ENSG00000129946	1131.69	1.24404	2.3686	0.104532	11.901	1.17e-32	3.14e-30	SHC2	SHC adaptor protein 2 [Source:HGNC Symbol;Acc:HGNC:29869]	6
ENSG00000075388	4554.23	1.2358	2.35511	0.0722205	17.1114	1.22e-65	1.42e-62	FGF4	fibroblast growth factor 4 [Source:HGNC Symbol;Acc:HGNC:3682]	2
ENSG00000131771	39.2063	1.23223	2.34929	0.333405	3.69588	0.00021913	0.00155895	PPP1R1B	protein phosphatase 1 regulatory inhibitor subunit 1B [Source:HGNC Symbol;Acc:HGNC:9287]	10
ENSG00000130720	80.9645	1.22899	2.34402	0.295408	4.1603	3.18e-05	0.000287412	FIBCD1	fibrinogen C domain containing 1 [Source:HGNC Symbol;Acc:HGNC:25922]	7
ENSG00000133519	36.8906	1.22601	2.33919	0.354208	3.46127	0.000537641	0.00337817	ZDHHC8P1	zinc finger DHHC-type containing 8 pseudogene 1 [Source:HGNC Symbol;Acc:HGNC:26461]	5
ENSG00000281076	36.8906	1.22601	2.33919	0.354208	3.46127	0.000537641	0.00337817	ZDHHC8P1	zinc finger DHHC-type containing 8 pseudogene 1 [Source:HGNC Symbol;Acc:HGNC:26461]	5
ENSG00000273793	418.649	1.22579	2.33883	0.129051	9.49848	2.13e-21	2.19e-19	DUSP8	dual specificity phosphatase 8 [Source:HGNC Symbol;Acc:HGNC:3074]	3
ENSG00000172818	175.793	1.22561	2.33854	0.164324	7.4585	8.75e-14	3.89e-12	OVOL1	ovo like transcriptional repressor 1 [Source:HGNC Symbol;Acc:HGNC:8525]	3
ENSG00000065320	291.802	1.22299	2.3343	0.162444	7.5287	5.12e-14	2.35e-12	NTN1	netrin 1 [Source:HGNC Symbol;Acc:HGNC:8029]	2
ENSG00000068079	130.523	1.2169	2.32446	0.196729	6.18565	6.18e-10	1.54e-08	IFI35	interferon induced protein 35 [Source:HGNC Symbol;Acc:HGNC:5399]	8
ENSG00000256453	166.003	1.21637	2.32361	0.207452	5.86338	4.54e-09	9.87e-08	DND1	DND microRNA-mediated repression inhibitor 1 [Source:HGNC Symbol;Acc:HGNC:23799]	1
ENSG00000179981	57.7261	1.2153	2.3219	0.337803	3.59767	0.000321078	0.00217297	TSHZ1	teashirt zinc finger homeobox 1 [Source:HGNC Symbol;Acc:HGNC:10669]	5
ENSG00000105643	156.478	1.21479	2.32107	0.189383	6.41445	1.41e-10	3.91e-09	ARRDC2	arrestin domain containing 2 [Source:HGNC Symbol;Acc:HGNC:25225]	9
ENSG00000188877	41.7926	1.21452	2.32064	0.368592	3.29504	0.000984084	0.00568449	POTEA	POTE ankyrin domain family member A [Source:HGNC Symbol;Acc:HGNC:33893]	2
ENSG00000112992	2565.26	1.21232	2.3171	0.116313	10.4229	1.95e-25	2.92e-23	NNT	nicotinamide nucleotide transhydrogenase [Source:HGNC Symbol;Acc:HGNC:7863]	24
ENSG00000010626	59.2385	1.21181	2.31629	0.31094	3.89726	9.73e-05	0.000771377	LRRC23	leucine rich repeat containing 23 [Source:HGNC Symbol;Acc:HGNC:19138]	15
ENSG00000006606	41.8664	1.20766	2.30963	0.362719	3.32947	0.000870107	0.00511054	CCL26	C-C motif chemokine ligand 26 [Source:HGNC Symbol;Acc:HGNC:10625]	2
ENSG00000118946	116.406	1.20573	2.30655	0.210953	5.71566	1.09e-08	2.19e-07	PCDH17	protocadherin 17 [Source:HGNC Symbol;Acc:HGNC:14267]	4
ENSG00000150275	136.205	1.20208	2.30071	0.207866	5.78296	7.34e-09	1.54e-07	PCDH15	protocadherin related 15 [Source:HGNC Symbol;Acc:HGNC:14674]	36
ENSG00000180096	106.41	1.20048	2.29816	0.233302	5.1456	2.67e-07	4.05e-06	2019-09-01	septin 1 [Source:HGNC Symbol;Acc:HGNC:2879]	11
ENSG00000163435	402.015	1.19877	2.29545	0.154348	7.76672	8.05e-15	4.07e-13	ELF3	E74 like ETS transcription factor 3 [Source:HGNC Symbol;Acc:HGNC:3318]	10
ENSG00000131187	100.928	1.19169	2.28421	0.247524	4.81445	1.48e-06	1.9e-05	F12	coagulation factor XII [Source:HGNC Symbol;Acc:HGNC:3530]	6
ENSG00000274612	30.7084	1.19032	2.28203	0.347857	3.42187	0.000621926	0.00383314	AC011447.5	BCL2/adenovirus E1B 19kDa interacting protein 3 (BNIP3) pseudogene	1
ENSG00000021300	274.315	1.1869	2.27662	0.21565	5.5038	3.72e-08	6.64e-07	PLEKHB1	pleckstrin homology domain containing B1 [Source:HGNC Symbol;Acc:HGNC:19079]	22
ENSG00000276565	238.01	1.18655	2.27607	0.148067	8.01355	1.11e-15	6.23e-14	AP006285.3	NA	1
ENSG00000137726	268.124	1.17192	2.25312	0.158763	7.38156	1.56e-13	6.77e-12	FXYD6	FXYD domain containing ion transport regulator 6 [Source:HGNC Symbol;Acc:HGNC:4030]	17
ENSG00000122756	36.3514	1.16965	2.24957	0.322321	3.62885	0.000284691	0.00195382	CNTFR	ciliary neurotrophic factor receptor [Source:HGNC Symbol;Acc:HGNC:2170]	4
ENSG00000226742	85.3214	1.16737	2.24602	0.235703	4.95273	7.32e-07	1.01e-05	HSBP1L1	heat shock factor binding protein 1 like 1 [Source:HGNC Symbol;Acc:HGNC:37243]	5
ENSG00000101850	518.506	1.16708	2.24556	0.103325	11.2952	1.39e-29	3.09e-27	GPR143	G protein-coupled receptor 143 [Source:HGNC Symbol;Acc:HGNC:20145]	5
ENSG00000161640	52.6337	1.16557	2.24322	0.272846	4.27192	1.94e-05	0.00018583	SIGLEC11	sialic acid binding Ig like lectin 11 [Source:HGNC Symbol;Acc:HGNC:15622]	3
ENSG00000105376	66.9714	1.15928	2.23346	0.333055	3.48075	0.000500007	0.00318731	ICAM5	intercellular adhesion molecule 5 [Source:HGNC Symbol;Acc:HGNC:5348]	5
ENSG00000158887	138.173	1.15399	2.22528	0.201699	5.72133	1.06e-08	2.12e-07	MPZ	myelin protein zero [Source:HGNC Symbol;Acc:HGNC:7225]	6
ENSG00000225872	107.531	1.15257	2.22309	0.251723	4.57873	4.68e-06	5.25e-05	LINC01529	long intergenic non-protein coding RNA 1529 [Source:HGNC Symbol;Acc:HGNC:51268]	7
ENSG00000159231	217.673	1.15227	2.22263	0.162515	7.09023	1.34e-12	5.15e-11	CBR3	carbonyl reductase 3 [Source:HGNC Symbol;Acc:HGNC:1549]	1
ENSG00000026297	830.921	1.15139	2.22128	0.0991613	11.6113	3.61e-31	9.02e-29	RNASET2	ribonuclease T2 [Source:HGNC Symbol;Acc:HGNC:21686]	14
ENSG00000154678	56.9178	1.15119	2.22097	0.331249	3.47531	0.000510262	0.0032401	PDE1C	phosphodiesterase 1C [Source:HGNC Symbol;Acc:HGNC:8776]	11
ENSG00000136167	1744.95	1.14992	2.21901	0.110623	10.3949	2.61e-25	3.84e-23	LCP1	lymphocyte cytosolic protein 1 [Source:HGNC Symbol;Acc:HGNC:6528]	7
ENSG00000197150	720.159	1.14953	2.21841	0.10702	10.7412	6.52e-27	1.08e-24	ABCB8	ATP binding cassette subfamily B member 8 [Source:HGNC Symbol;Acc:HGNC:49]	22
ENSG00000101311	2046.68	1.14905	2.21769	0.096221	11.9418	7.16e-33	1.98e-30	FERMT1	fermitin family member 1 [Source:HGNC Symbol;Acc:HGNC:15889]	4
ENSG00000125378	496.022	1.14659	2.2139	0.117816	9.73205	2.2e-22	2.46e-20	BMP4	bone morphogenetic protein 4 [Source:HGNC Symbol;Acc:HGNC:1071]	9
ENSG00000120055	237.149	1.13846	2.20146	0.151877	7.49592	6.58e-14	2.97e-12	C10orf95	chromosome 10 open reading frame 95 [Source:HGNC Symbol;Acc:HGNC:25880]	1
ENSG00000187210	1396.05	1.13827	2.20116	0.106954	10.6426	1.89e-26	3e-24	GCNT1	glucosaminyl (N-acetyl) transferase 1 [Source:HGNC Symbol;Acc:HGNC:4203]	6
ENSG00000182095	2235.91	1.13597	2.19766	0.0796329	14.2651	3.61e-46	2.05e-43	TNRC18	trinucleotide repeat containing 18 [Source:HGNC Symbol;Acc:HGNC:11962]	10
ENSG00000186676	47.5034	1.13137	2.19067	0.312085	3.62521	0.000288724	0.00197568	EEF1GP1	eukaryotic translation elongation factor 1 gamma pseudogene 1 [Source:HGNC Symbol;Acc:HGNC:44556]	1
ENSG00000138617	233.048	1.1306	2.18949	0.162442	6.96	3.4e-12	1.23e-10	PARP16	poly(ADP-ribose) polymerase family member 16 [Source:HGNC Symbol;Acc:HGNC:26040]	6
ENSG00000175356	116.189	1.13025	2.18897	0.200236	5.6446	1.66e-08	3.19e-07	SCUBE2	signal peptide, CUB domain and EGF like domain containing 2 [Source:HGNC Symbol;Acc:HGNC:30425]	14
ENSG00000234042	112.127	1.1247	2.18056	0.240427	4.67794	2.9e-06	3.43e-05	AL591438.2	novel pseudogene	1
ENSG00000283809	44425.4	1.12041	2.17409	0.0469076	23.8855	4.33e-126	2.27e-122	AC007326.4	novel protein	1
ENSG00000267641	58.382	1.11734	2.16946	0.281559	3.9684	7.24e-05	0.000595078	BNIP3P16	BCL2 interacting protein 3 pseudogene 16 [Source:HGNC Symbol;Acc:HGNC:49696]	1
ENSG00000047597	306.465	1.11302	2.16297	0.164131	6.78129	1.19e-11	3.96e-10	XK	X-linked Kx blood group [Source:HGNC Symbol;Acc:HGNC:12811]	1
ENSG00000197859	50.2332	1.11144	2.16061	0.296375	3.75012	0.00017675	0.00129703	ADAMTSL2	ADAMTS like 2 [Source:HGNC Symbol;Acc:HGNC:14631]	4
ENSG00000158863	700.666	1.10129	2.14546	0.136669	8.05809	7.75e-16	4.45e-14	FAM160B2	family with sequence similarity 160 member B2 [Source:HGNC Symbol;Acc:HGNC:16492]	12
ENSG00000223723	64.7664	1.10112	2.14521	0.286689	3.84082	0.000122623	0.000943048	BX842568.2	transcription factor Dp-1 (TFDP1) pseudogene	1
ENSG00000078699	3285.99	1.1009	2.14488	0.0787309	13.983	1.98e-44	1.09e-41	CBFA2T2	CBFA2/RUNX1 translocation partner 2 [Source:HGNC Symbol;Acc:HGNC:1536]	10
ENSG00000233820	46.7955	1.09714	2.1393	0.324056	3.38566	0.000710084	0.0042846	AL589843.2	makorin, ring finger protein, 2 (MKRN2) pseudogene	2
ENSG00000156860	568.931	1.09513	2.13632	0.121597	9.00622	2.13e-19	1.82e-17	FBRS	fibrosin [Source:HGNC Symbol;Acc:HGNC:20442]	9
ENSG00000234750	39.3337	1.09361	2.13407	0.346679	3.15453	0.00160756	0.00859741	AC012618.2	ribosomal protein S2 (RPS2) pseudogene	1
ENSG00000143590	132.759	1.08805	2.12586	0.213548	5.09509	3.49e-07	5.18e-06	EFNA3	ephrin A3 [Source:HGNC Symbol;Acc:HGNC:3223]	3
ENSG00000100033	3809.3	1.081	2.1155	0.115445	9.36381	7.69e-21	7.4e-19	PRODH	proline dehydrogenase 1 [Source:HGNC Symbol;Acc:HGNC:9453]	15
ENSG00000236913	187.592	1.07949	2.11329	0.17537	6.15553	7.48e-10	1.84e-08	AC025750.2	ribosomal protein S13 (RPS13) pseudogene	1
ENSG00000111432	202.664	1.07836	2.11164	0.152149	7.08755	1.37e-12	5.25e-11	FZD10	frizzled class receptor 10 [Source:HGNC Symbol;Acc:HGNC:4039]	2
ENSG00000272442	113.248	1.07731	2.11011	0.207473	5.19254	2.07e-07	3.23e-06	AL353588.1	novel protein, TMEM151B-SPATS1 readtrough	1
ENSG00000184524	157.943	1.07124	2.10123	0.18516	5.78547	7.23e-09	1.52e-07	CEND1	cell cycle exit and neuronal differentiation 1 [Source:HGNC Symbol;Acc:HGNC:24153]	2
ENSG00000229544	892.7	1.06856	2.09734	0.0931937	11.466	1.96e-30	4.61e-28	NKX1-2	NK1 homeobox 2 [Source:HGNC Symbol;Acc:HGNC:31652]	1
ENSG00000184571	32.7784	1.06409	2.09084	0.338444	3.14406	0.00166623	0.00885897	PIWIL3	piwi like RNA-mediated gene silencing 3 [Source:HGNC Symbol;Acc:HGNC:18443]	5
ENSG00000169442	71.2719	1.05856	2.08285	0.26199	4.04045	5.33e-05	0.000454239	CD52	CD52 molecule [Source:HGNC Symbol;Acc:HGNC:1804]	3
ENSG00000113369	2123.2	1.0551	2.07786	0.0949413	11.1131	1.08e-28	2.21e-26	ARRDC3	arrestin domain containing 3 [Source:HGNC Symbol;Acc:HGNC:29263]	7
ENSG00000198633	180.82	1.05471	2.0773	0.153367	6.87704	6.11e-12	2.12e-10	ZNF534	zinc finger protein 534 [Source:HGNC Symbol;Acc:HGNC:26337]	5
ENSG00000203995	4210.45	1.0533	2.07527	0.0645991	16.3052	9.07e-60	1e-56	ZYG11A	zyg-11 family member A, cell cycle regulator [Source:HGNC Symbol;Acc:HGNC:32058]	3
ENSG00000143452	869.651	1.05091	2.07183	0.118523	8.86666	7.54e-19	6.06e-17	HORMAD1	HORMA domain containing 1 [Source:HGNC Symbol;Acc:HGNC:25245]	8
ENSG00000179344	679.215	1.05067	2.0715	0.116955	8.98353	2.62e-19	2.21e-17	HLA-DQB1	major histocompatibility complex, class II, DQ beta 1 [Source:HGNC Symbol;Acc:HGNC:4944]	9
ENSG00000284820	38.7723	1.04954	2.06987	0.331836	3.16284	0.00156239	0.00841565	AC068946.2	novel protein	1
ENSG00000185339	306.651	1.04804	2.06773	0.139956	7.4884	6.97e-14	3.13e-12	TCN2	transcobalamin 2 [Source:HGNC Symbol;Acc:HGNC:11653]	7
ENSG00000196967	3072.67	1.04243	2.05969	0.0885384	11.7738	5.33e-32	1.4e-29	ZNF585A	zinc finger protein 585A [Source:HGNC Symbol;Acc:HGNC:26305]	6
ENSG00000151650	682.407	1.03344	2.0469	0.098931	10.4461	1.53e-25	2.32e-23	VENTX	VENT homeobox [Source:HGNC Symbol;Acc:HGNC:13639]	1
ENSG00000278468	503.401	1.03103	2.04348	0.191827	5.37479	7.67e-08	1.29e-06	MUC4	mucin 4, cell surface associated [Source:HGNC Symbol;Acc:HGNC:7514]	23
ENSG00000132026	68.734	1.03083	2.0432	0.272315	3.78543	0.000153445	0.00114524	RTBDN	retbindin [Source:HGNC Symbol;Acc:HGNC:30310]	13
ENSG00000147255	1269.84	1.02966	2.04155	0.131228	7.84637	4.28e-15	2.24e-13	IGSF1	immunoglobulin superfamily member 1 [Source:HGNC Symbol;Acc:HGNC:5948]	17
ENSG00000174485	1094.41	1.02343	2.03274	0.0772812	13.2429	4.96e-40	1.96e-37	DENND4A	DENN domain containing 4A [Source:HGNC Symbol;Acc:HGNC:24321]	9
ENSG00000239713	299.867	1.0209	2.02919	0.145109	7.03541	1.99e-12	7.46e-11	APOBEC3G	apolipoprotein B mRNA editing enzyme catalytic subunit 3G [Source:HGNC Symbol;Acc:HGNC:17357]	7
ENSG00000131398	275.196	1.02026	2.02829	0.17038	5.98817	2.12e-09	4.93e-08	KCNC3	potassium voltage-gated channel subfamily C member 3 [Source:HGNC Symbol;Acc:HGNC:6235]	4
ENSG00000057252	717.472	1.01752	2.02444	0.110093	9.24242	2.41e-20	2.25e-18	SOAT1	sterol O-acyltransferase 1 [Source:HGNC Symbol;Acc:HGNC:11177]	4
ENSG00000105289	637.989	1.01688	2.02354	0.162146	6.27139	3.58e-10	9.27e-09	TJP3	tight junction protein 3 [Source:HGNC Symbol;Acc:HGNC:11829]	9
ENSG00000164120	1582.26	1.0135	2.01881	0.129926	7.80065	6.16e-15	3.15e-13	HPGD	15-hydroxyprostaglandin dehydrogenase [Source:HGNC Symbol;Acc:HGNC:5154]	14
ENSG00000254838	387.16	1.01228	2.0171	0.153244	6.60569	3.96e-11	1.2e-09	GVINP1	GTPase, very large interferon inducible pseudogene 1 [Source:HGNC Symbol;Acc:HGNC:25813]	2
ENSG00000124466	50.4523	1.00906	2.0126	0.303782	3.32167	0.000894802	0.00523069	LYPD3	LY6/PLAUR domain containing 3 [Source:HGNC Symbol;Acc:HGNC:24880]	4
ENSG00000105650	304.96	1.00827	2.01149	0.225875	4.46383	8.05e-06	8.48e-05	AC005759.1	phosphodiesterase 4C [Source:NCBI gene;Acc:5143]	14
ENSG00000104970	54.103	1.00536	2.00744	0.314747	3.19418	0.00140231	0.00768158	KIR3DX1	killer cell immunoglobulin like receptor, three Ig domains X1 (pseudogene) [Source:HGNC Symbol;Acc:HGNC:25043]	9
ENSG00000128394	390.638	1.00507	2.00703	0.118159	8.50604	1.8e-17	1.24e-15	APOBEC3F	apolipoprotein B mRNA editing enzyme catalytic subunit 3F [Source:HGNC Symbol;Acc:HGNC:17356]	4
ENSG00000179954	135.16	1.00371	2.00516	0.289857	3.46279	0.000534597	0.00336211	SSC5D	scavenger receptor cysteine rich family member with 5 domains [Source:HGNC Symbol;Acc:HGNC:26641]	5
ENSG00000169499	666.709	1.00266	2.00369	0.124984	8.02233	1.04e-15	5.82e-14	PLEKHA2	pleckstrin homology domain containing A2 [Source:HGNC Symbol;Acc:HGNC:14336]	9
ENSG00000121310	3580.36	1.00057	2.00079	0.0689679	14.5078	1.08e-47	6.88e-45	ECHDC2	enoyl-CoA hydratase domain containing 2 [Source:HGNC Symbol;Acc:HGNC:23408]	26
ENSG00000090975	732.618	1.00024	2.00033	0.101413	9.86306	6.02e-23	7.26e-21	PITPNM2	phosphatidylinositol transfer protein membrane associated 2 [Source:HGNC Symbol;Acc:HGNC:21044]	9
ENSG00000140548	860.558	0.998337	1.9977	0.138762	7.19458	6.27e-13	2.54e-11	ZNF710	zinc finger protein 710 [Source:HGNC Symbol;Acc:HGNC:25352]	5
ENSG00000123405	49.5845	0.998283	1.99762	0.313596	3.18334	0.00145584	0.00794371	NFE2	nuclear factor, erythroid 2 [Source:HGNC Symbol;Acc:HGNC:7780]	5
ENSG00000131264	89.2623	0.993532	1.99105	0.212916	4.66631	3.07e-06	3.6e-05	CDX4	caudal type homeobox 4 [Source:HGNC Symbol;Acc:HGNC:1808]	1
ENSG00000171817	84.2731	0.99149	1.98824	0.255179	3.88547	0.000102131	0.000804921	ZNF540	zinc finger protein 540 [Source:HGNC Symbol;Acc:HGNC:25331]	10
ENSG00000100290	96.788	0.990825	1.98732	0.230559	4.29749	1.73e-05	0.000167396	BIK	BCL2 interacting killer [Source:HGNC Symbol;Acc:HGNC:1051]	1
ENSG00000069399	268.99	0.988194	1.9837	0.177356	5.5718	2.52e-08	4.68e-07	BCL3	BCL3 transcription coactivator [Source:HGNC Symbol;Acc:HGNC:998]	9
ENSG00000119599	1020.98	0.987068	1.98215	0.11054	8.92951	4.28e-19	3.53e-17	DCAF4	DDB1 and CUL4 associated factor 4 [Source:HGNC Symbol;Acc:HGNC:20229]	15
ENSG00000189190	719.779	0.986455	1.98131	0.131025	7.52877	5.12e-14	2.35e-12	ZNF600	zinc finger protein 600 [Source:HGNC Symbol;Acc:HGNC:30951]	8
ENSG00000119922	70.9458	0.985001	1.97931	0.261252	3.77031	0.000163042	0.00120955	IFIT2	interferon induced protein with tetratricopeptide repeats 2 [Source:HGNC Symbol;Acc:HGNC:5409]	3
ENSG00000162068	46.2615	0.984049	1.97801	0.303959	3.23744	0.00120608	0.00678381	NTN3	netrin 3 [Source:HGNC Symbol;Acc:HGNC:8030]	1
ENSG00000141959	5192.47	0.983192	1.97683	0.0682225	14.4116	4.38e-47	2.62e-44	PFKL	phosphofructokinase, liver type [Source:HGNC Symbol;Acc:HGNC:8876]	12
ENSG00000235098	54.4208	0.982943	1.97649	0.294154	3.34159	0.000832999	0.00491322	ANKRD65	ankyrin repeat domain 65 [Source:HGNC Symbol;Acc:HGNC:42950]	5
ENSG00000136883	137.491	0.982661	1.97611	0.21206	4.63388	3.59e-06	4.13e-05	KIF12	kinesin family member 12 [Source:HGNC Symbol;Acc:HGNC:21495]	9
ENSG00000204469	58.0886	0.975583	1.96644	0.288065	3.38667	0.000707453	0.00427118	PRRC2A	proline rich coiled-coil 2A [Source:HGNC Symbol;Acc:HGNC:13918]	14
ENSG00000284220	803.461	0.97474	1.96529	0.11101	8.78062	1.63e-18	1.27e-16	AC017081.3	NA	2
ENSG00000124942	1059.56	0.973819	1.96403	0.126401	7.70422	1.32e-14	6.5e-13	AHNAK	AHNAK nucleoprotein [Source:HGNC Symbol;Acc:HGNC:347]	8
ENSG00000168918	536.731	0.969114	1.95764	0.137435	7.05142	1.77e-12	6.72e-11	INPP5D	inositol polyphosphate-5-phosphatase D [Source:HGNC Symbol;Acc:HGNC:6079]	14
ENSG00000281614	536.731	0.969114	1.95764	0.137435	7.05142	1.77e-12	6.72e-11	INPP5D	inositol polyphosphate-5-phosphatase D [Source:HGNC Symbol;Acc:HGNC:6079]	14
ENSG00000109819	237.579	0.968817	1.95723	0.228289	4.24381	2.2e-05	0.000207119	PPARGC1A	PPARG coactivator 1 alpha [Source:HGNC Symbol;Acc:HGNC:9237]	18
ENSG00000225968	157.494	0.961533	1.94738	0.198369	4.84721	1.25e-06	1.64e-05	ELFN1	extracellular leucine rich repeat and fibronectin type III domain containing 1 [Source:HGNC Symbol;Acc:HGNC:33154]	2
ENSG00000161040	181.248	0.961	1.94666	0.166241	5.78078	7.44e-09	1.55e-07	FBXL13	F-box and leucine rich repeat protein 13 [Source:HGNC Symbol;Acc:HGNC:21658]	12
ENSG00000184307	2080.21	0.954084	1.93735	0.0659754	14.4612	2.13e-47	1.31e-44	ZDHHC23	zinc finger DHHC-type containing 23 [Source:HGNC Symbol;Acc:HGNC:28654]	8
ENSG00000077092	96.358	0.95406	1.93732	0.258655	3.68855	0.000225535	0.00159694	RARB	retinoic acid receptor beta [Source:HGNC Symbol;Acc:HGNC:9865]	8
ENSG00000160226	585.121	0.953009	1.93591	0.15177	6.27928	3.4e-10	8.85e-09	CFAP410	cilia and flagella associated protein 410 [Source:HGNC Symbol;Acc:HGNC:1260]	7
ENSG00000136235	143.166	0.951191	1.93347	0.180778	5.26165	1.43e-07	2.3e-06	GPNMB	glycoprotein nmb [Source:HGNC Symbol;Acc:HGNC:4462]	15
ENSG00000178922	195.387	0.951035	1.93326	0.161376	5.89329	3.79e-09	8.34e-08	HYI	hydroxypyruvate isomerase (putative) [Source:HGNC Symbol;Acc:HGNC:26948]	13
ENSG00000159208	240.412	0.949277	1.9309	0.13636	6.96154	3.37e-12	1.22e-10	CIART	circadian associated repressor of transcription [Source:HGNC Symbol;Acc:HGNC:25200]	7
ENSG00000188883	988.798	0.948331	1.92964	0.0862669	10.993	4.13e-28	7.6e-26	KLRG2	killer cell lectin like receptor G2 [Source:HGNC Symbol;Acc:HGNC:24778]	2
ENSG00000234127	844.984	0.948289	1.92958	0.0934563	10.1469	3.42e-24	4.69e-22	TRIM26	tripartite motif containing 26 [Source:HGNC Symbol;Acc:HGNC:12962]	8
ENSG00000148200	3246.43	0.946026	1.92656	0.142071	6.65882	2.76e-11	8.64e-10	NR6A1	nuclear receptor subfamily 6 group A member 1 [Source:HGNC Symbol;Acc:HGNC:7985]	5
ENSG00000146250	65.6079	0.945545	1.92592	0.244773	3.86295	0.000112025	0.000870798	PRSS35	serine protease 35 [Source:HGNC Symbol;Acc:HGNC:21387]	1
ENSG00000188290	179.079	0.944998	1.92519	0.194425	4.86049	1.17e-06	1.55e-05	HES4	hes family bHLH transcription factor 4 [Source:HGNC Symbol;Acc:HGNC:24149]	4
ENSG00000162174	1192.97	0.943049	1.92259	0.09231	10.2161	1.68e-24	2.33e-22	ASRGL1	asparaginase like 1 [Source:HGNC Symbol;Acc:HGNC:16448]	11
ENSG00000231087	49.0136	0.94227	1.92155	0.290994	3.23811	0.00120326	0.00676977	FDPSP7	farnesyl diphosphate synthase pseudogene 7 [Source:HGNC Symbol;Acc:HGNC:33487]	1
ENSG00000114115	490.382	0.941581	1.92063	0.102345	9.20008	3.58e-20	3.29e-18	RBP1	retinol binding protein 1 [Source:HGNC Symbol;Acc:HGNC:9919]	7
ENSG00000274180	1365.49	0.939446	1.91779	0.083823	11.2075	3.75e-29	7.78e-27	NATD1	N-acetyltransferase domain containing 1 [Source:HGNC Symbol;Acc:HGNC:30770]	1
ENSG00000099994	281.645	0.939355	1.91767	0.152697	6.15177	7.66e-10	1.88e-08	SUSD2	sushi domain containing 2 [Source:HGNC Symbol;Acc:HGNC:30667]	2
ENSG00000100490	135.311	0.938004	1.91588	0.218508	4.29277	1.76e-05	0.000170364	CDKL1	cyclin dependent kinase like 1 [Source:HGNC Symbol;Acc:HGNC:1781]	11
ENSG00000183206	713.029	0.937767	1.91556	0.130757	7.17185	7.4e-13	2.94e-11	POTEC	POTE ankyrin domain family member C [Source:HGNC Symbol;Acc:HGNC:33894]	4
ENSG00000167702	698.572	0.936176	1.91345	0.162074	5.77621	7.64e-09	1.59e-07	KIFC2	kinesin family member C2 [Source:HGNC Symbol;Acc:HGNC:29530]	9
ENSG00000198948	557.42	0.93557	1.91265	0.1432	6.53331	6.43e-11	1.89e-09	MFAP3L	microfibril associated protein 3 like [Source:HGNC Symbol;Acc:HGNC:29083]	11
ENSG00000185986	414.428	0.934709	1.9115	0.131671	7.09882	1.26e-12	4.86e-11	SDHAP3	succinate dehydrogenase complex flavoprotein subunit A pseudogene 3 [Source:HGNC Symbol;Acc:HGNC:18781]	3
ENSG00000169738	668.522	0.93414	1.91075	0.176676	5.2873	1.24e-07	2.01e-06	DCXR	dicarbonyl and L-xylulose reductase [Source:HGNC Symbol;Acc:HGNC:18985]	21
ENSG00000164309	222.641	0.93002	1.9053	0.228522	4.06971	4.71e-05	0.000406899	CMYA5	cardiomyopathy associated 5 [Source:HGNC Symbol;Acc:HGNC:14305]	3
ENSG00000255710	345.09	0.929147	1.90415	0.174437	5.32656	1e-07	1.65e-06	AP003170.1	interferon stimulated exonuclease gene 20kDa-like 2 (ISG20L2) pseudogene	1
ENSG00000185920	4501.78	0.927862	1.90245	0.0843244	11.0035	3.68e-28	6.89e-26	PTCH1	patched 1 [Source:HGNC Symbol;Acc:HGNC:9585]	27
ENSG00000128274	750.505	0.926538	1.90071	0.0845753	10.9552	6.28e-28	1.13e-25	A4GALT	alpha 1,4-galactosyltransferase (P blood group) [Source:HGNC Symbol;Acc:HGNC:18149]	7
ENSG00000101224	1239.41	0.923916	1.89726	0.0727923	12.6925	6.51e-37	2.2e-34	CDC25B	cell division cycle 25B [Source:HGNC Symbol;Acc:HGNC:1726]	9
ENSG00000258818	114.661	0.921396	1.89395	0.233199	3.95111	7.78e-05	0.000634281	RNASE4	ribonuclease A family member 4 [Source:HGNC Symbol;Acc:HGNC:10047]	3
ENSG00000278062	192.778	0.920593	1.89289	0.291732	3.15562	0.0016016	0.0085762	ZNF251	zinc finger protein 251 [Source:HGNC Symbol;Acc:HGNC:13045]	4
ENSG00000235194	123.664	0.920516	1.89279	0.241255	3.81553	0.00013589	0.00103072	PPP1R3E	protein phosphatase 1 regulatory subunit 3E [Source:HGNC Symbol;Acc:HGNC:14943]	9
ENSG00000185155	263.357	0.919964	1.89207	0.15479	5.94331	2.79e-09	6.36e-08	MIXL1	Mix paired-like homeobox [Source:HGNC Symbol;Acc:HGNC:13363]	3
ENSG00000278741	1662.16	0.918867	1.89063	0.137408	6.68714	2.28e-11	7.26e-10	ABR	ABR activator of RhoGEF and GTPase [Source:HGNC Symbol;Acc:HGNC:81]	35
ENSG00000143119	51.913	0.918739	1.89046	0.278222	3.30218	0.000959357	0.00556464	CD53	CD53 molecule [Source:HGNC Symbol;Acc:HGNC:1686]	6
ENSG00000115266	177.035	0.918697	1.89041	0.252141	3.64359	0.000268859	0.00185548	APC2	APC regulator of WNT signaling pathway 2 [Source:HGNC Symbol;Acc:HGNC:24036]	8
ENSG00000184925	68.4246	0.918443	1.89007	0.28047	3.27466	0.00105788	0.00604095	LCN12	lipocalin 12 [Source:HGNC Symbol;Acc:HGNC:28733]	15
ENSG00000183397	56.196	0.918023	1.88952	0.273537	3.35612	0.00079043	0.00469646	C19orf71	chromosome 19 open reading frame 71 [Source:HGNC Symbol;Acc:HGNC:34496]	1
ENSG00000269964	58.9504	0.917403	1.88871	0.271912	3.3739	0.000741121	0.00443615	MEI4	meiotic double-stranded break formation protein 4 [Source:HGNC Symbol;Acc:HGNC:43638]	2
ENSG00000110628	119.134	0.91477	1.88527	0.217404	4.2077	2.58e-05	0.000237915	SLC22A18	solute carrier family 22 member 18 [Source:HGNC Symbol;Acc:HGNC:10964]	13
ENSG00000187634	64.8611	0.911783	1.88137	0.289263	3.15209	0.00162106	0.00865489	SAMD11	sterile alpha motif domain containing 11 [Source:HGNC Symbol;Acc:HGNC:28706]	17
ENSG00000143630	105.956	0.910155	1.87925	0.204029	4.46092	8.16e-06	8.58e-05	HCN3	hyperpolarization activated cyclic nucleotide gated potassium channel 3 [Source:HGNC Symbol;Acc:HGNC:19183]	4
ENSG00000263324	105.956	0.910155	1.87925	0.204029	4.46092	8.16e-06	8.58e-05	HCN3	hyperpolarization activated cyclic nucleotide gated potassium channel 3 [Source:HGNC Symbol;Acc:HGNC:19183]	4
ENSG00000184494	190.023	0.909546	1.87845	0.164117	5.54206	2.99e-08	5.44e-07	NEU1	neuraminidase 1 [Source:HGNC Symbol;Acc:HGNC:7758]	5
ENSG00000223957	190.023	0.909546	1.87845	0.164117	5.54206	2.99e-08	5.44e-07	NEU1	neuraminidase 1 [Source:HGNC Symbol;Acc:HGNC:7758]	5
ENSG00000234343	190.023	0.909546	1.87845	0.164117	5.54206	2.99e-08	5.44e-07	NEU1	neuraminidase 1 [Source:HGNC Symbol;Acc:HGNC:7758]	5
ENSG00000171587	62.4589	0.907233	1.87544	0.26774	3.38849	0.000702791	0.00424671	DSCAM	DS cell adhesion molecule [Source:HGNC Symbol;Acc:HGNC:3039]	3
ENSG00000080007	74.7146	0.903824	1.87102	0.269115	3.3585	0.00078366	0.00466152	DDX43	DEAD-box helicase 43 [Source:HGNC Symbol;Acc:HGNC:18677]	3
ENSG00000181035	219.171	0.899998	1.86606	0.151479	5.94142	2.83e-09	6.43e-08	SLC25A42	solute carrier family 25 member 42 [Source:HGNC Symbol;Acc:HGNC:28380]	6
ENSG00000185340	328.842	0.899139	1.86495	0.13842	6.49572	8.26e-11	2.38e-09	GAS2L1	growth arrest specific 2 like 1 [Source:HGNC Symbol;Acc:HGNC:16955]	10
ENSG00000143507	520.288	0.89657	1.86163	0.0969348	9.24921	2.26e-20	2.12e-18	DUSP10	dual specificity phosphatase 10 [Source:HGNC Symbol;Acc:HGNC:3065]	4
ENSG00000004777	1494.78	0.8946	1.85909	0.10059	8.89349	5.92e-19	4.82e-17	ARHGAP33	Rho GTPase activating protein 33 [Source:HGNC Symbol;Acc:HGNC:23085]	13
ENSG00000167994	245.048	0.892726	1.85668	0.17336	5.14954	2.61e-07	3.98e-06	RAB3IL1	RAB3A interacting protein like 1 [Source:HGNC Symbol;Acc:HGNC:9780]	6
ENSG00000229132	134.427	0.891234	1.85476	0.199598	4.46515	8e-06	8.44e-05	EIF4A1P10	eukaryotic translation initiation factor 4A1 pseudogene 10 [Source:HGNC Symbol;Acc:HGNC:37930]	1
ENSG00000165861	762.895	0.889311	1.85229	0.0984546	9.0327	1.67e-19	1.45e-17	ZFYVE1	zinc finger FYVE-type containing 1 [Source:HGNC Symbol;Acc:HGNC:13180]	9
ENSG00000284950	4044.01	0.886586	1.8488	0.0590047	15.0257	4.98e-51	3.49e-48	AC246795.3	Endogenous retrovirus group K member 8 Rec protein [Source:UniProtKB/Swiss-Prot;Acc:P61575]	2
ENSG00000166987	1427.59	0.88571	1.84767	0.123246	7.18653	6.65e-13	2.68e-11	MBD6	methyl-CpG binding domain protein 6 [Source:HGNC Symbol;Acc:HGNC:20445]	14
ENSG00000132510	1087.33	0.884771	1.84647	0.129078	6.85455	7.15e-12	2.46e-10	KDM6B	lysine demethylase 6B [Source:HGNC Symbol;Acc:HGNC:29012]	6
ENSG00000100968	380.427	0.884603	1.84626	0.158794	5.57075	2.54e-08	4.7e-07	NFATC4	nuclear factor of activated T cells 4 [Source:HGNC Symbol;Acc:HGNC:7778]	33
ENSG00000285485	380.427	0.884603	1.84626	0.158794	5.57075	2.54e-08	4.7e-07	NFATC4	nuclear factor of activated T cells 4 [Source:HGNC Symbol;Acc:HGNC:7778]	33
ENSG00000164651	374.488	0.883594	1.84497	0.190147	4.64689	3.37e-06	3.9e-05	SP8	Sp8 transcription factor [Source:HGNC Symbol;Acc:HGNC:19196]	3
ENSG00000161940	87.4557	0.883012	1.84422	0.237518	3.71767	0.000201068	0.00144863	BCL6B	BCL6B transcription repressor [Source:HGNC Symbol;Acc:HGNC:1002]	6
ENSG00000005238	273.502	0.882322	1.84334	0.141338	6.24262	4.3e-10	1.1e-08	FAM214B	family with sequence similarity 214 member B [Source:HGNC Symbol;Acc:HGNC:25666]	9
ENSG00000197766	54.7323	0.881279	1.84201	0.278313	3.1665	0.00154284	0.00833603	CFD	complement factor D [Source:HGNC Symbol;Acc:HGNC:2771]	2
ENSG00000274619	54.7323	0.881279	1.84201	0.278313	3.1665	0.00154284	0.00833603	CFD	complement factor D [Source:HGNC Symbol;Acc:HGNC:2771]	2
ENSG00000185070	717.2	0.880632	1.84118	0.121565	7.24415	4.35e-13	1.8e-11	FLRT2	fibronectin leucine rich transmembrane protein 2 [Source:HGNC Symbol;Acc:HGNC:3761]	7
ENSG00000160785	2076.81	0.879739	1.84004	0.10919	8.05692	7.82e-16	4.48e-14	SLC25A44	solute carrier family 25 member 44 [Source:HGNC Symbol;Acc:HGNC:29036]	5
ENSG00000265972	326.009	0.879141	1.83928	0.215998	4.07014	4.7e-05	0.000406331	TXNIP	thioredoxin interacting protein [Source:HGNC Symbol;Acc:HGNC:16952]	4
ENSG00000237846	132.138	0.87849	1.83845	0.216395	4.05966	4.91e-05	0.000422561	AL773545.3	novel pseudogene	1
ENSG00000183260	73.6769	0.878115	1.83797	0.256991	3.41691	0.00063337	0.00388999	ABHD16B	abhydrolase domain containing 16B [Source:HGNC Symbol;Acc:HGNC:16128]	1
ENSG00000102271	190.149	0.877617	1.83734	0.195553	4.48786	7.19e-06	7.68e-05	KLHL4	kelch like family member 4 [Source:HGNC Symbol;Acc:HGNC:6355]	3
ENSG00000119820	1961.53	0.876821	1.83633	0.116316	7.53826	4.76e-14	2.2e-12	YIPF4	Yip1 domain family member 4 [Source:HGNC Symbol;Acc:HGNC:28145]	4
ENSG00000179046	3122.54	0.874336	1.83316	0.0724573	12.0669	1.58e-33	4.6e-31	TRIML2	tripartite motif family like 2 [Source:HGNC Symbol;Acc:HGNC:26378]	7
ENSG00000184735	167.584	0.871917	1.83009	0.200163	4.35604	1.32e-05	0.000132311	DDX53	DEAD-box helicase 53 [Source:HGNC Symbol;Acc:HGNC:20083]	1
ENSG00000135446	1675.03	0.869995	1.82766	0.106216	8.19079	2.6e-16	1.56e-14	CDK4	cyclin dependent kinase 4 [Source:HGNC Symbol;Acc:HGNC:1773]	15
ENSG00000244119	673.79	0.869493	1.82702	0.154867	5.61444	1.97e-08	3.73e-07	PDCL3P4	PDCL3 pseudogene 4 [Source:HGNC Symbol;Acc:HGNC:44505]	1
ENSG00000244004	116.813	0.869461	1.82698	0.216747	4.0114	6.04e-05	0.000505117	AC097493.2	ribosomal protein S24 (RPS24) pseudogene	1
ENSG00000180815	301.07	0.869089	1.82651	0.122575	7.09026	1.34e-12	5.15e-11	MAP3K15	mitogen-activated protein kinase kinase kinase 15 [Source:HGNC Symbol;Acc:HGNC:31689]	4
ENSG00000227129	175.168	0.867431	1.82441	0.166266	5.21714	1.82e-07	2.87e-06	NEU1	neuraminidase 1 [Source:HGNC Symbol;Acc:HGNC:7758]	5
ENSG00000228691	175.168	0.867431	1.82441	0.166266	5.21714	1.82e-07	2.87e-06	NEU1	neuraminidase 1 [Source:HGNC Symbol;Acc:HGNC:7758]	5
ENSG00000059915	314.502	0.866571	1.82332	0.200841	4.31471	1.6e-05	0.000156529	PSD	pleckstrin and Sec7 domain containing [Source:HGNC Symbol;Acc:HGNC:9507]	9
ENSG00000196821	7625.49	0.866532	1.82328	0.0646939	13.3943	6.53e-41	2.68e-38	ILRUN	inflammation and lipid regulator with UBA-like and NBR1-like domains [Source:HGNC Symbol;Acc:HGNC:21215]	3
ENSG00000138166	347.83	0.866318	1.823	0.132712	6.52779	6.67e-11	1.95e-09	DUSP5	dual specificity phosphatase 5 [Source:HGNC Symbol;Acc:HGNC:3071]	2
ENSG00000106003	307.502	0.86432	1.82048	0.126916	6.81017	9.75e-12	3.28e-10	LFNG	LFNG O-fucosylpeptide 3-beta-N-acetylglucosaminyltransferase [Source:HGNC Symbol;Acc:HGNC:6560]	7
ENSG00000134853	448.883	0.86153	1.81696	0.133387	6.45887	1.05e-10	2.99e-09	PDGFRA	platelet derived growth factor receptor alpha [Source:HGNC Symbol;Acc:HGNC:8803]	10
ENSG00000133101	111.834	0.861287	1.81666	0.209513	4.11091	3.94e-05	0.000347553	CCNA1	cyclin A1 [Source:HGNC Symbol;Acc:HGNC:1577]	4
ENSG00000216490	444.524	0.860449	1.8156	0.122317	7.0346	2e-12	7.49e-11	IFI30	IFI30 lysosomal thiol reductase [Source:HGNC Symbol;Acc:HGNC:5398]	3
ENSG00000076770	585.641	0.858284	1.81288	0.15989	5.36798	7.96e-08	1.33e-06	MBNL3	muscleblind like splicing regulator 3 [Source:HGNC Symbol;Acc:HGNC:20564]	12
ENSG00000130368	128.216	0.856009	1.81002	0.20371	4.20209	2.64e-05	0.000243136	MAS1	MAS1 proto-oncogene, G protein-coupled receptor [Source:HGNC Symbol;Acc:HGNC:6899]	1
ENSG00000175040	335.448	0.855271	1.8091	0.125262	6.82788	8.62e-12	2.92e-10	CHST2	carbohydrate sulfotransferase 2 [Source:HGNC Symbol;Acc:HGNC:1970]	1
ENSG00000254692	105.842	0.85469	1.80837	0.246638	3.46536	0.000529514	0.00333911	AL136295.1	novel protein	1
ENSG00000285502	105.842	0.85469	1.80837	0.246638	3.46536	0.000529514	0.00333911	AL136295.15	novel protein	1
ENSG00000262209	369.854	0.853677	1.8071	0.14012	6.09245	1.11e-09	2.67e-08	PCDHGB3	protocadherin gamma subfamily B, 3 [Source:HGNC Symbol;Acc:HGNC:8710]	2
ENSG00000162066	689.5	0.852982	1.80623	0.153868	5.5436	2.96e-08	5.42e-07	AMDHD2	amidohydrolase domain containing 2 [Source:HGNC Symbol;Acc:HGNC:24262]	19
ENSG00000183828	249.694	0.852789	1.80599	0.176758	4.82462	1.4e-06	1.81e-05	NUDT14	nudix hydrolase 14 [Source:HGNC Symbol;Acc:HGNC:20141]	6
ENSG00000067177	1555.3	0.851967	1.80496	0.0615956	13.8316	1.64e-43	8.62e-41	PHKA1	phosphorylase kinase regulatory subunit alpha 1 [Source:HGNC Symbol;Acc:HGNC:8925]	5
ENSG00000179163	162.13	0.85021	1.80276	0.163241	5.20832	1.91e-07	3e-06	FUCA1	alpha-L-fucosidase 1 [Source:HGNC Symbol;Acc:HGNC:4006]	1
ENSG00000162688	4778.97	0.850171	1.80272	0.0684344	12.4232	1.96e-35	6.41e-33	AGL	amylo-alpha-1, 6-glucosidase, 4-alpha-glucanotransferase [Source:HGNC Symbol;Acc:HGNC:321]	8
ENSG00000173930	1147.85	0.848854	1.80107	0.0822528	10.3201	5.72e-25	8.22e-23	SLCO4C1	solute carrier organic anion transporter family member 4C1 [Source:HGNC Symbol;Acc:HGNC:23612]	1
ENSG00000144847	268.998	0.848068	1.80009	0.16782	5.05343	4.34e-07	6.32e-06	IGSF11	immunoglobulin superfamily member 11 [Source:HGNC Symbol;Acc:HGNC:16669]	10
ENSG00000204386	177.081	0.845947	1.79744	0.183012	4.62234	3.79e-06	4.33e-05	NEU1	neuraminidase 1 [Source:HGNC Symbol;Acc:HGNC:7758]	4
ENSG00000164463	627.432	0.845719	1.79716	0.119416	7.08212	1.42e-12	5.44e-11	CREBRF	CREB3 regulatory factor [Source:HGNC Symbol;Acc:HGNC:24050]	6
ENSG00000112855	406.947	0.844394	1.79551	0.165176	5.11209	3.19e-07	4.78e-06	HARS2	histidyl-tRNA synthetase 2, mitochondrial [Source:HGNC Symbol;Acc:HGNC:4817]	20
ENSG00000101844	197.76	0.842573	1.79325	0.17699	4.76057	1.93e-06	2.39e-05	ATG4A	autophagy related 4A cysteine peptidase [Source:HGNC Symbol;Acc:HGNC:16489]	8
ENSG00000285333	165.623	0.842498	1.79315	0.176113	4.78386	1.72e-06	2.16e-05	AC079597.3	NA	2
ENSG00000173698	1668.14	0.842495	1.79315	0.0618775	13.6155	3.24e-42	1.48e-39	ADGRG2	adhesion G protein-coupled receptor G2 [Source:HGNC Symbol;Acc:HGNC:4516]	11
ENSG00000108828	9059.42	0.842384	1.79301	0.11292	7.46004	8.65e-14	3.86e-12	VAT1	vesicle amine transport 1 [Source:HGNC Symbol;Acc:HGNC:16919]	9
ENSG00000185730	448.726	0.842222	1.79281	0.119393	7.05422	1.74e-12	6.61e-11	ZNF696	zinc finger protein 696 [Source:HGNC Symbol;Acc:HGNC:25872]	6
ENSG00000136826	921.19	0.842072	1.79262	0.0864731	9.73796	2.08e-22	2.36e-20	KLF4	Kruppel like factor 4 [Source:HGNC Symbol;Acc:HGNC:6348]	6
ENSG00000142185	112.86	0.841122	1.79144	0.203398	4.13535	3.54e-05	0.000315872	TRPM2	transient receptor potential cation channel subfamily M member 2 [Source:HGNC Symbol;Acc:HGNC:12339]	8
ENSG00000166473	352.107	0.840827	1.79108	0.136851	6.14411	8.04e-10	1.96e-08	PKD1L2	polycystin 1 like 2 (gene/pseudogene) [Source:HGNC Symbol;Acc:HGNC:21715]	12
ENSG00000112297	2343.57	0.84059	1.79078	0.0773606	10.8659	1.68e-27	2.91e-25	CRYBG1	crystallin beta-gamma domain containing 1 [Source:HGNC Symbol;Acc:HGNC:356]	5
ENSG00000161132	65.5014	0.838166	1.78778	0.255267	3.28349	0.00102529	0.00588526	AC007663.1	proline dehydrogenase (oxidase) 1 (PRODH) pseudogene	1
ENSG00000145536	1095.95	0.83702	1.78636	0.106207	7.88101	3.25e-15	1.73e-13	ADAMTS16	ADAM metallopeptidase with thrombospondin type 1 motif 16 [Source:HGNC Symbol;Acc:HGNC:17108]	4
ENSG00000073464	247.211	0.835327	1.78426	0.196789	4.24478	2.19e-05	0.000206409	CLCN4	chloride voltage-gated channel 4 [Source:HGNC Symbol;Acc:HGNC:2022]	4
ENSG00000108509	973.978	0.834409	1.78313	0.147353	5.66266	1.49e-08	2.9e-07	CAMTA2	calmodulin binding transcription activator 2 [Source:HGNC Symbol;Acc:HGNC:18807]	16
ENSG00000111674	3175.8	0.834369	1.78308	0.0890493	9.36975	7.27e-21	7.03e-19	ENO2	enolase 2 [Source:HGNC Symbol;Acc:HGNC:3353]	14
ENSG00000153976	397.429	0.833904	1.7825	0.134815	6.18553	6.19e-10	1.54e-08	HS3ST3A1	heparan sulfate-glucosamine 3-sulfotransferase 3A1 [Source:HGNC Symbol;Acc:HGNC:5196]	2
ENSG00000004399	1266.58	0.830915	1.77881	0.11518	7.21407	5.43e-13	2.22e-11	PLXND1	plexin D1 [Source:HGNC Symbol;Acc:HGNC:9107]	17
ENSG00000180011	273.727	0.830787	1.77865	0.154174	5.38863	7.1e-08	1.2e-06	ZADH2	zinc binding alcohol dehydrogenase domain containing 2 [Source:HGNC Symbol;Acc:HGNC:28697]	4
ENSG00000171798	636.654	0.830594	1.77842	0.114409	7.25988	3.87e-13	1.62e-11	KNDC1	kinase non-catalytic C-lobe domain containing 1 [Source:HGNC Symbol;Acc:HGNC:29374]	5
ENSG00000228594	402.298	0.830559	1.77837	0.150225	5.52876	3.23e-08	5.83e-07	FNDC10	fibronectin type III domain containing 10 [Source:HGNC Symbol;Acc:HGNC:42951]	1
ENSG00000224081	3036.37	0.827175	1.77421	0.070906	11.6658	1.91e-31	4.88e-29	SLC44A3-AS1	SLC44A3 antisense RNA 1 [Source:HGNC Symbol;Acc:HGNC:49057]	19
ENSG00000175426	148.649	0.826709	1.77363	0.24222	3.41305	0.000642406	0.00393854	PCSK1	proprotein convertase subtilisin/kexin type 1 [Source:HGNC Symbol;Acc:HGNC:8743]	4
ENSG00000135766	299.644	0.825523	1.77218	0.18381	4.49117	7.08e-06	7.58e-05	EGLN1	egl-9 family hypoxia inducible factor 1 [Source:HGNC Symbol;Acc:HGNC:1232]	7
ENSG00000124608	1909.08	0.823602	1.76982	0.0867588	9.49301	2.24e-21	2.3e-19	AARS2	alanyl-tRNA synthetase 2, mitochondrial [Source:HGNC Symbol;Acc:HGNC:21022]	2
ENSG00000108830	1748.35	0.823411	1.76958	0.079785	10.3204	5.7e-25	8.22e-23	RND2	Rho family GTPase 2 [Source:HGNC Symbol;Acc:HGNC:18315]	2
ENSG00000162636	4187.64	0.821393	1.76711	0.0681673	12.0497	1.95e-33	5.6e-31	FAM102B	family with sequence similarity 102 member B [Source:HGNC Symbol;Acc:HGNC:27637]	3
ENSG00000122694	64.7746	0.821017	1.76665	0.253905	3.23357	0.00122255	0.00685258	GLIPR2	GLI pathogenesis related 2 [Source:HGNC Symbol;Acc:HGNC:18007]	5
ENSG00000124215	162.605	0.820326	1.76581	0.188017	4.36304	1.28e-05	0.000128573	CDH26	cadherin 26 [Source:HGNC Symbol;Acc:HGNC:15902]	7
ENSG00000283041	158.695	0.81942	1.7647	0.159303	5.14377	2.69e-07	4.09e-06	AC008038.1	eukaryotic translation elongation factor 1 gamma (	1
ENSG00000136960	603.981	0.818198	1.7632	0.0956922	8.55031	1.23e-17	8.7e-16	ENPP2	ectonucleotide pyrophosphatase/phosphodiesterase 2 [Source:HGNC Symbol;Acc:HGNC:3357]	9
ENSG00000154803	1866.65	0.817283	1.76208	0.087167	9.37606	6.85e-21	6.65e-19	FLCN	folliculin [Source:HGNC Symbol;Acc:HGNC:27310]	10
ENSG00000169213	10891.5	0.81685	1.76156	0.0725072	11.2658	1.94e-29	4.19e-27	RAB3B	RAB3B, member RAS oncogene family [Source:HGNC Symbol;Acc:HGNC:9778]	1
ENSG00000163286	351.14	0.814564	1.75877	0.148485	5.48585	4.11e-08	7.29e-07	ALPG	alkaline phosphatase, germ cell [Source:HGNC Symbol;Acc:HGNC:441]	1
ENSG00000188002	205.87	0.814426	1.7586	0.223217	3.64859	0.000263688	0.00182761	AC026412.1	programmed cell death 6 (PDCD6) pseudogene	7
ENSG00000087085	216.918	0.811716	1.7553	0.142436	5.69883	1.21e-08	2.39e-07	ACHE	acetylcholinesterase (Cartwright blood group) [Source:HGNC Symbol;Acc:HGNC:108]	14
ENSG00000179604	750.676	0.811484	1.75502	0.139382	5.822	5.81e-09	1.24e-07	CDC42EP4	CDC42 effector protein 4 [Source:HGNC Symbol;Acc:HGNC:17147]	9
ENSG00000276016	608.479	0.810836	1.75423	0.20915	3.87681	0.000105833	0.000829428	ABR	ABR activator of RhoGEF and GTPase [Source:HGNC Symbol;Acc:HGNC:81]	31
ENSG00000121039	462.628	0.810677	1.75403	0.124076	6.53373	6.42e-11	1.89e-09	RDH10	retinol dehydrogenase 10 [Source:HGNC Symbol;Acc:HGNC:19975]	5
ENSG00000284491	117.683	0.810585	1.75392	0.256237	3.16342	0.00155928	0.00840104	THSD8	thrombospondin type 1 domain containing 8 [Source:HGNC Symbol;Acc:HGNC:53785]	3
ENSG00000131584	648.474	0.810451	1.75376	0.135895	5.9638	2.46e-09	5.64e-08	ACAP3	ArfGAP with coiled-coil, ankyrin repeat and PH domains 3 [Source:HGNC Symbol;Acc:HGNC:16754]	13
ENSG00000176920	164.104	0.809792	1.75296	0.1775	4.56221	5.06e-06	5.63e-05	FUT2	fucosyltransferase 2 [Source:HGNC Symbol;Acc:HGNC:4013]	4
ENSG00000179403	682.288	0.809637	1.75277	0.100711	8.03924	9.04e-16	5.11e-14	VWA1	von Willebrand factor A domain containing 1 [Source:HGNC Symbol;Acc:HGNC:30910]	4
ENSG00000101695	2500.16	0.80726	1.74988	0.0965313	8.36267	6.13e-17	3.99e-15	RNF125	ring finger protein 125 [Source:HGNC Symbol;Acc:HGNC:21150]	5
ENSG00000213741	2432.45	0.806876	1.74942	0.122785	6.57143	4.98e-11	1.49e-09	RPS29	ribosomal protein S29 [Source:HGNC Symbol;Acc:HGNC:10419]	8
ENSG00000114270	547.935	0.806423	1.74887	0.20881	3.862	0.000112461	0.000873544	COL7A1	collagen type VII alpha 1 chain [Source:HGNC Symbol;Acc:HGNC:2214]	10
ENSG00000243775	84.4427	0.806274	1.74869	0.226845	3.55429	0.000378997	0.00250753	OSTCP1	oligosaccharyltransferase complex subunit pseudogene 1 [Source:HGNC Symbol;Acc:HGNC:30530]	2
ENSG00000167363	540.451	0.805211	1.7474	0.110903	7.26052	3.86e-13	1.62e-11	FN3K	fructosamine 3 kinase [Source:HGNC Symbol;Acc:HGNC:24822]	5
ENSG00000172426	70.8178	0.805143	1.74732	0.246647	3.26435	0.00109716	0.00623977	RSPH9	radial spoke head 9 homolog [Source:HGNC Symbol;Acc:HGNC:21057]	2
ENSG00000122012	141.681	0.805097	1.74726	0.241945	3.32761	0.000875955	0.00514345	SV2C	synaptic vesicle glycoprotein 2C [Source:HGNC Symbol;Acc:HGNC:30670]	3
ENSG00000112343	1016.14	0.802486	1.7441	0.0746401	10.7514	5.84e-27	9.72e-25	TRIM38	tripartite motif containing 38 [Source:HGNC Symbol;Acc:HGNC:10059]	1
ENSG00000167123	176.906	0.800396	1.74158	0.213834	3.74308	0.000181781	0.00132977	CERCAM	cerebral endothelial cell adhesion molecule [Source:HGNC Symbol;Acc:HGNC:23723]	14
ENSG00000158014	158.334	0.799851	1.74092	0.190505	4.19859	2.69e-05	0.000246597	SLC30A2	solute carrier family 30 member 2 [Source:HGNC Symbol;Acc:HGNC:11013]	3
ENSG00000121769	271.801	0.799318	1.74028	0.13649	5.85622	4.74e-09	1.03e-07	FABP3	fatty acid binding protein 3 [Source:HGNC Symbol;Acc:HGNC:3557]	4
ENSG00000221946	152.441	0.793805	1.73364	0.190432	4.16843	3.07e-05	0.000278193	FXYD7	FXYD domain containing ion transport regulator 7 [Source:HGNC Symbol;Acc:HGNC:4034]	4
ENSG00000253485	346.66	0.79183	1.73127	0.157799	5.01796	5.22e-07	7.43e-06	PCDHGA5	protocadherin gamma subfamily A, 5 [Source:HGNC Symbol;Acc:HGNC:8703]	2
ENSG00000116663	144.079	0.791493	1.73086	0.213877	3.7007	0.000215006	0.00153639	FBXO6	F-box protein 6 [Source:HGNC Symbol;Acc:HGNC:13585]	3
ENSG00000227583	91.3311	0.790972	1.73024	0.238193	3.32072	0.000897857	0.00524563	RPS3AP37	ribosomal protein S3a pseudogene 37 [Source:HGNC Symbol;Acc:HGNC:36691]	1
ENSG00000079739	1631.86	0.789593	1.72859	0.0985811	8.00958	1.15e-15	6.41e-14	PGM1	phosphoglucomutase 1 [Source:HGNC Symbol;Acc:HGNC:8905]	6
ENSG00000185585	303.45	0.788941	1.72781	0.148069	5.3282	9.92e-08	1.64e-06	OLFML2A	olfactomedin like 2A [Source:HGNC Symbol;Acc:HGNC:27270]	3
ENSG00000162390	2691.25	0.788398	1.72716	0.0584567	13.4869	1.87e-41	8e-39	ACOT11	acyl-CoA thioesterase 11 [Source:HGNC Symbol;Acc:HGNC:18156]	5
ENSG00000077150	2125.26	0.787545	1.72613	0.071327	11.0413	2.41e-28	4.65e-26	NFKB2	nuclear factor kappa B subunit 2 [Source:HGNC Symbol;Acc:HGNC:7795]	11
ENSG00000157399	1012.4	0.78571	1.72394	0.0986382	7.96558	1.64e-15	9.03e-14	ARSE	arylsulfatase E [Source:HGNC Symbol;Acc:HGNC:719]	6
ENSG00000183186	1075.98	0.783979	1.72187	0.100274	7.81839	5.35e-15	2.75e-13	C2CD4C	C2 calcium dependent domain containing 4C [Source:HGNC Symbol;Acc:HGNC:29417]	1
ENSG00000213699	1514.5	0.781777	1.71925	0.094391	8.28233	1.21e-16	7.61e-15	SLC35F6	solute carrier family 35 member F6 [Source:HGNC Symbol;Acc:HGNC:26055]	4
ENSG00000164669	104.529	0.780979	1.7183	0.204564	3.81777	0.000134663	0.00102252	INTS4P1	integrator complex subunit 4 pseudogene 1 [Source:HGNC Symbol;Acc:HGNC:21925]	3
ENSG00000169933	197.523	0.780208	1.71738	0.167742	4.65125	3.3e-06	3.83e-05	FRMPD4	FERM and PDZ domain containing 4 [Source:HGNC Symbol;Acc:HGNC:29007]	6
ENSG00000226060	393.744	0.77895	1.71588	0.145574	5.35089	8.75e-08	1.46e-06	TRIM26	tripartite motif containing 26 [Source:HGNC Symbol;Acc:HGNC:12962]	9
ENSG00000228881	393.744	0.77895	1.71588	0.145574	5.35089	8.75e-08	1.46e-06	TRIM26	tripartite motif containing 26 [Source:HGNC Symbol;Acc:HGNC:12962]	9
ENSG00000187569	1320.04	0.777065	1.71364	0.0825571	9.41246	4.85e-21	4.73e-19	DPPA3	developmental pluripotency associated 3 [Source:HGNC Symbol;Acc:HGNC:19199]	1
ENSG00000148158	1743.38	0.776577	1.71306	0.107306	7.23702	4.59e-13	1.89e-11	SNX30	sorting nexin family member 30 [Source:HGNC Symbol;Acc:HGNC:23685]	3
ENSG00000169026	181.309	0.776499	1.71297	0.20372	3.8116	0.00013807	0.00104348	SLC49A3	solute carrier family 49 member 3 [Source:HGNC Symbol;Acc:HGNC:26177]	9
ENSG00000186376	1373.93	0.774966	1.71115	0.0782291	9.90636	3.91e-23	4.79e-21	ZNF75D	zinc finger protein 75D [Source:HGNC Symbol;Acc:HGNC:13145]	4
ENSG00000138756	2324.61	0.774513	1.71061	0.076372	10.1413	3.62e-24	4.93e-22	BMP2K	BMP2 inducible kinase [Source:HGNC Symbol;Acc:HGNC:18041]	8
ENSG00000144567	608.908	0.774464	1.71055	0.121437	6.37749	1.8e-10	4.88e-09	RETREG2	reticulophagy regulator family member 2 [Source:HGNC Symbol;Acc:HGNC:28450]	10
ENSG00000121057	1667.49	0.773404	1.7093	0.0874999	8.83892	9.66e-19	7.68e-17	AKAP1	A-kinase anchoring protein 1 [Source:HGNC Symbol;Acc:HGNC:367]	19
ENSG00000178537	119.738	0.7715	1.70704	0.205567	3.75304	0.0001747	0.00128424	SLC25A20	solute carrier family 25 member 20 [Source:HGNC Symbol;Acc:HGNC:1421]	4
ENSG00000141556	6467.24	0.769983	1.70525	0.0807156	9.53945	1.44e-21	1.51e-19	TBCD	tubulin folding cofactor D [Source:HGNC Symbol;Acc:HGNC:11581]	26
ENSG00000100918	938.632	0.769437	1.7046	0.081634	9.42545	4.28e-21	4.2e-19	REC8	REC8 meiotic recombination protein [Source:HGNC Symbol;Acc:HGNC:16879]	13
ENSG00000285007	938.632	0.769437	1.7046	0.081634	9.42545	4.28e-21	4.2e-19	REC8	REC8 meiotic recombination protein [Source:HGNC Symbol;Acc:HGNC:16879]	13
ENSG00000116954	959.049	0.76792	1.70281	0.135105	5.68386	1.32e-08	2.58e-07	RRAGC	Ras related GTP binding C [Source:HGNC Symbol;Acc:HGNC:19902]	4
ENSG00000285214	218.554	0.767354	1.70214	0.158706	4.83505	1.33e-06	1.73e-05	AC270276.1	NA	2
ENSG00000142102	2281.56	0.767215	1.70198	0.132763	5.77883	7.52e-09	1.57e-07	PGGHG	protein-glucosylgalactosylhydroxylysine glucosidase [Source:HGNC Symbol;Acc:HGNC:26210]	8
ENSG00000107140	300.021	0.766854	1.70156	0.137477	5.57804	2.43e-08	4.54e-07	TESK1	testis associated actin remodelling kinase 1 [Source:HGNC Symbol;Acc:HGNC:11731]	6
ENSG00000167792	3175.66	0.766085	1.70065	0.0933617	8.20556	2.3e-16	1.4e-14	NDUFV1	NADH:ubiquinone oxidoreductase core subunit V1 [Source:HGNC Symbol;Acc:HGNC:7716]	29
ENSG00000213860	253.814	0.765372	1.69981	0.241147	3.17388	0.00150417	0.00815595	RPL21P75	ribosomal protein L21 pseudogene 75 [Source:HGNC Symbol;Acc:HGNC:36460]	1
ENSG00000164251	1230.27	0.765027	1.6994	0.103323	7.40421	1.32e-13	5.73e-12	F2RL1	F2R like trypsin receptor 1 [Source:HGNC Symbol;Acc:HGNC:3538]	2
ENSG00000135547	1707.81	0.764718	1.69904	0.0700496	10.9168	9.58e-28	1.7e-25	HEY2	hes related family bHLH transcription factor with YRPW motif 2 [Source:HGNC Symbol;Acc:HGNC:4881]	2
ENSG00000164938	861.097	0.764206	1.69844	0.0913917	8.36188	6.17e-17	4.01e-15	TP53INP1	tumor protein p53 inducible nuclear protein 1 [Source:HGNC Symbol;Acc:HGNC:18022]	2
ENSG00000165617	1101.18	0.760588	1.69418	0.0975325	7.7983	6.27e-15	3.2e-13	DACT1	dishevelled binding antagonist of beta catenin 1 [Source:HGNC Symbol;Acc:HGNC:17748]	6
ENSG00000258134	98.649	0.758878	1.69217	0.223784	3.39113	0.000696062	0.00421295	AC016954.1	WW domain binding protein 2 (WBP2) pseudogene	1
ENSG00000118855	338.363	0.758517	1.69175	0.171523	4.42224	9.77e-06	0.000100412	MFSD1	major facilitator superfamily domain containing 1 [Source:HGNC Symbol;Acc:HGNC:25874]	20
ENSG00000198455	1099.68	0.758478	1.69171	0.0919017	8.25315	1.54e-16	9.55e-15	ZXDB	zinc finger X-linked duplicated B [Source:HGNC Symbol;Acc:HGNC:13199]	1
ENSG00000205364	127.313	0.758008	1.69115	0.221385	3.42394	0.000617212	0.00380744	MT1M	metallothionein 1M [Source:HGNC Symbol;Acc:HGNC:14296]	2
ENSG00000099974	99.6074	0.755795	1.68856	0.212193	3.56183	0.000368284	0.00244358	DDTL	D-dopachrome tautomerase like [Source:HGNC Symbol;Acc:HGNC:33446]	1
ENSG00000275758	99.6074	0.755795	1.68856	0.212193	3.56183	0.000368284	0.00244358	DDTL	D-dopachrome tautomerase like [Source:HGNC Symbol;Acc:HGNC:33446]	1
ENSG00000130958	225.131	0.755765	1.68853	0.184464	4.09709	4.18e-05	0.000366188	SLC35D2	solute carrier family 35 member D2 [Source:HGNC Symbol;Acc:HGNC:20799]	6
ENSG00000215375	433.284	0.754963	1.68759	0.16564	4.55787	5.17e-06	5.73e-05	MYL5	myosin light chain 5 [Source:HGNC Symbol;Acc:HGNC:7586]	9
ENSG00000047634	119.655	0.754537	1.68709	0.203808	3.70219	0.000213743	0.0015284	SCML1	Scm polycomb group protein like 1 [Source:HGNC Symbol;Acc:HGNC:10580]	7
ENSG00000274638	644.685	0.752438	1.68464	0.151843	4.95536	7.22e-07	9.97e-06	NLRP2	NLR family pyrin domain containing 2 [Source:HGNC Symbol;Acc:HGNC:22948]	4
ENSG00000275082	644.685	0.752438	1.68464	0.151843	4.95536	7.22e-07	9.97e-06	NLRP2	NLR family pyrin domain containing 2 [Source:HGNC Symbol;Acc:HGNC:22948]	4
ENSG00000275399	644.685	0.752438	1.68464	0.151843	4.95536	7.22e-07	9.97e-06	NLRP2	NLR family pyrin domain containing 2 [Source:HGNC Symbol;Acc:HGNC:22948]	4
ENSG00000275796	644.685	0.752438	1.68464	0.151843	4.95536	7.22e-07	9.97e-06	NLRP2	NLR family pyrin domain containing 2 [Source:HGNC Symbol;Acc:HGNC:22948]	4
ENSG00000275843	644.685	0.752438	1.68464	0.151843	4.95536	7.22e-07	9.97e-06	NLRP2	NLR family pyrin domain containing 2 [Source:HGNC Symbol;Acc:HGNC:22948]	4
ENSG00000278682	644.685	0.752438	1.68464	0.151843	4.95536	7.22e-07	9.97e-06	NLRP2	NLR family pyrin domain containing 2 [Source:HGNC Symbol;Acc:HGNC:22948]	4
ENSG00000278789	644.685	0.752438	1.68464	0.151843	4.95536	7.22e-07	9.97e-06	NLRP2	NLR family pyrin domain containing 2 [Source:HGNC Symbol;Acc:HGNC:22948]	4
ENSG00000131650	131.472	0.750984	1.68294	0.218147	3.44256	0.000576234	0.00358204	KREMEN2	kringle containing transmembrane protein 2 [Source:HGNC Symbol;Acc:HGNC:18797]	6
ENSG00000132016	148.99	0.750032	1.68183	0.207806	3.6093	0.000307029	0.00209003	C19orf57	chromosome 19 open reading frame 57 [Source:HGNC Symbol;Acc:HGNC:28153]	8
ENSG00000073849	5896.46	0.749887	1.68166	0.0700101	10.7111	9.03e-27	1.46e-24	ST6GAL1	ST6 beta-galactoside alpha-2,6-sialyltransferase 1 [Source:HGNC Symbol;Acc:HGNC:10860]	22
ENSG00000275023	563.258	0.749474	1.68118	0.10647	7.03929	1.93e-12	7.29e-11	MLLT6	MLLT6, PHD finger containing [Source:HGNC Symbol;Acc:HGNC:7138]	11
ENSG00000275851	563.258	0.749474	1.68118	0.10647	7.03929	1.93e-12	7.29e-11	MLLT6	MLLT6, PHD finger containing [Source:HGNC Symbol;Acc:HGNC:7138]	11
ENSG00000132517	182.609	0.747051	1.67836	0.159904	4.67187	2.98e-06	3.52e-05	SLC52A1	solute carrier family 52 member 1 [Source:HGNC Symbol;Acc:HGNC:30225]	5
ENSG00000215146	1460.69	0.746381	1.67758	0.133999	5.57005	2.55e-08	4.71e-07	BX322639.1	zinc finger protein pseudogene	5
ENSG00000177169	1711.57	0.745755	1.67685	0.133742	5.57607	2.46e-08	4.58e-07	ULK1	unc-51 like autophagy activating kinase 1 [Source:HGNC Symbol;Acc:HGNC:12558]	7
ENSG00000117525	352.849	0.744377	1.67525	0.134628	5.52914	3.22e-08	5.83e-07	F3	coagulation factor III, tissue factor [Source:HGNC Symbol;Acc:HGNC:3541]	4
ENSG00000119950	203.296	0.743134	1.67381	0.157425	4.72057	2.35e-06	2.84e-05	MXI1	MAX interactor 1, dimerization protein [Source:HGNC Symbol;Acc:HGNC:7534]	38
ENSG00000081853	213.268	0.741637	1.67207	0.149503	4.96067	7.03e-07	9.75e-06	PCDHGA2	protocadherin gamma subfamily A, 2 [Source:HGNC Symbol;Acc:HGNC:8700]	2
ENSG00000240370	348.833	0.741277	1.67165	0.142021	5.21948	1.79e-07	2.84e-06	RPL13P5	ribosomal protein L13 pseudogene 5 [Source:HGNC Symbol;Acc:HGNC:30363]	5
ENSG00000167604	227.759	0.74076	1.67106	0.17798	4.16204	3.15e-05	0.000285609	NFKBID	NFKB inhibitor delta [Source:HGNC Symbol;Acc:HGNC:15671]	11
ENSG00000118513	639.618	0.73882	1.66881	0.0992829	7.44157	9.95e-14	4.38e-12	MYB	MYB proto-oncogene, transcription factor [Source:HGNC Symbol;Acc:HGNC:7545]	42
ENSG00000180875	139.401	0.738807	1.66879	0.181805	4.06374	4.83e-05	0.000415921	GREM2	gremlin 2, DAN family BMP antagonist [Source:HGNC Symbol;Acc:HGNC:17655]	1
ENSG00000147872	1340.67	0.737062	1.66678	0.0754132	9.77364	1.46e-22	1.68e-20	PLIN2	perilipin 2 [Source:HGNC Symbol;Acc:HGNC:248]	8
ENSG00000175197	234.686	0.736199	1.66578	0.162766	4.52304	6.1e-06	6.64e-05	DDIT3	DNA damage inducible transcript 3 [Source:HGNC Symbol;Acc:HGNC:2726]	6
ENSG00000117868	6890.68	0.734257	1.66354	0.0603044	12.1758	4.18e-34	1.31e-31	ESYT2	extended synaptotagmin 2 [Source:HGNC Symbol;Acc:HGNC:22211]	7
ENSG00000125966	2038.82	0.733352	1.6625	0.0773825	9.47697	2.62e-21	2.65e-19	MMP24	matrix metallopeptidase 24 [Source:HGNC Symbol;Acc:HGNC:7172]	1
ENSG00000206418	1807.59	0.731937	1.66087	0.0825966	8.86159	7.89e-19	6.32e-17	RAB12	RAB12, member RAS oncogene family [Source:HGNC Symbol;Acc:HGNC:31332]	3
ENSG00000164300	7735.13	0.731714	1.66061	0.0480116	15.2404	1.91e-52	1.43e-49	SERINC5	serine incorporator 5 [Source:HGNC Symbol;Acc:HGNC:18825]	6
ENSG00000158286	269.447	0.731124	1.65993	0.186701	3.91602	9e-05	0.000720314	RNF207	ring finger protein 207 [Source:HGNC Symbol;Acc:HGNC:32947]	9
ENSG00000135469	568.193	0.731108	1.65991	0.132974	5.49812	3.84e-08	6.85e-07	COQ10A	coenzyme Q10A [Source:HGNC Symbol;Acc:HGNC:26515]	10
ENSG00000248329	1144.56	0.728831	1.6573	0.0923524	7.89184	2.98e-15	1.59e-13	APELA	apelin receptor early endogenous ligand [Source:HGNC Symbol;Acc:HGNC:48925]	5
ENSG00000090339	306.127	0.728615	1.65705	0.210584	3.45998	0.00054022	0.00339133	ICAM1	intercellular adhesion molecule 1 [Source:HGNC Symbol;Acc:HGNC:5344]	5
ENSG00000204711	608.771	0.726516	1.65464	0.136179	5.335	9.55e-08	1.58e-06	C9orf135	chromosome 9 open reading frame 135 [Source:HGNC Symbol;Acc:HGNC:31422]	7
ENSG00000231831	325.311	0.725835	1.65386	0.161178	4.50331	6.69e-06	7.21e-05	MTHFD1P1	methylenetetrahydrofolate dehydrogenase (NADP+ dependent) 1 pseudogene 1 [Source:HGNC Symbol;Acc:HGNC:7433]	1
ENSG00000168646	2370.41	0.725634	1.65363	0.0950552	7.63382	2.28e-14	1.09e-12	AXIN2	axin 2 [Source:HGNC Symbol;Acc:HGNC:904]	9
ENSG00000101276	763.919	0.724837	1.65271	0.10891	6.65537	2.83e-11	8.82e-10	SLC52A3	solute carrier family 52 member 3 [Source:HGNC Symbol;Acc:HGNC:16187]	5
ENSG00000159082	518.122	0.721858	1.6493	0.136813	5.27624	1.32e-07	2.13e-06	SYNJ1	synaptojanin 1 [Source:HGNC Symbol;Acc:HGNC:11503]	11
ENSG00000182372	9219.41	0.721714	1.64914	0.0921101	7.83534	4.68e-15	2.43e-13	CLN8	CLN8 transmembrane ER and ERGIC protein [Source:HGNC Symbol;Acc:HGNC:2079]	14
ENSG00000160972	699.247	0.720751	1.64804	0.116686	6.17684	6.54e-10	1.62e-08	PPP1R16A	protein phosphatase 1 regulatory subunit 16A [Source:HGNC Symbol;Acc:HGNC:14941]	11
ENSG00000164620	383.463	0.718773	1.64578	0.152685	4.70756	2.51e-06	3e-05	RELL2	RELT like 2 [Source:HGNC Symbol;Acc:HGNC:26902]	7
ENSG00000124749	203.17	0.718654	1.64565	0.174518	4.11793	3.82e-05	0.000338557	COL21A1	collagen type XXI alpha 1 chain [Source:HGNC Symbol;Acc:HGNC:17025]	12
ENSG00000104093	1962.9	0.716792	1.64352	0.0992488	7.22217	5.12e-13	2.1e-11	DMXL2	Dmx like 2 [Source:HGNC Symbol;Acc:HGNC:2938]	14
ENSG00000133597	296.555	0.716593	1.6433	0.153688	4.66266	3.12e-06	3.65e-05	ADCK2	aarF domain containing kinase 2 [Source:HGNC Symbol;Acc:HGNC:19039]	5
ENSG00000184489	151.711	0.714473	1.64088	0.204453	3.49456	0.00047484	0.00304839	PTP4A3	protein tyrosine phosphatase 4A3 [Source:HGNC Symbol;Acc:HGNC:9636]	6
ENSG00000053900	1961.57	0.711682	1.63771	0.0633729	11.2301	2.9e-29	6.09e-27	ANAPC4	anaphase promoting complex subunit 4 [Source:HGNC Symbol;Acc:HGNC:19990]	11
ENSG00000277789	140.371	0.711405	1.6374	0.212617	3.34594	0.000820033	0.00484901	TMC4	transmembrane channel like 4 [Source:HGNC Symbol;Acc:HGNC:22998]	9
ENSG00000113504	246.998	0.711093	1.63704	0.221798	3.20603	0.00134579	0.00741847	SLC12A7	solute carrier family 12 member 7 [Source:HGNC Symbol;Acc:HGNC:10915]	6
ENSG00000108309	129.046	0.710563	1.63644	0.201508	3.52623	0.000421513	0.00275236	RUNDC3A	RUN domain containing 3A [Source:HGNC Symbol;Acc:HGNC:16984]	7
ENSG00000160999	205.179	0.710137	1.63596	0.170082	4.17525	2.98e-05	0.000270806	SH2B2	SH2B adaptor protein 2 [Source:HGNC Symbol;Acc:HGNC:17381]	3
ENSG00000165895	2376.69	0.70994	1.63574	0.0711906	9.97239	2.01e-23	2.56e-21	ARHGAP42	Rho GTPase activating protein 42 [Source:HGNC Symbol;Acc:HGNC:26545]	9
ENSG00000137809	223.086	0.709688	1.63545	0.146018	4.86029	1.17e-06	1.55e-05	ITGA11	integrin subunit alpha 11 [Source:HGNC Symbol;Acc:HGNC:6136]	7
ENSG00000070759	287.53	0.709661	1.63542	0.154426	4.59548	4.32e-06	4.88e-05	TESK2	testis associated actin remodelling kinase 2 [Source:HGNC Symbol;Acc:HGNC:11732]	4
ENSG00000283807	403.335	0.707715	1.63321	0.14839	4.7693	1.85e-06	2.3e-05	AC256309.2	NA	2
ENSG00000278545	338.348	0.707334	1.63278	0.166017	4.26062	2.04e-05	0.000193707	2019-03-08	membrane associated ring-CH-type finger 8 [Source:HGNC Symbol;Acc:HGNC:23356]	4
ENSG00000110944	140.937	0.706711	1.63208	0.205095	3.44577	0.000569438	0.00354505	IL23A	interleukin 23 subunit alpha [Source:HGNC Symbol;Acc:HGNC:15488]	3
ENSG00000277196	4900.64	0.705897	1.63116	0.0625889	11.2783	1.68e-29	3.67e-27	AC007325.2	Homo sapiens proline dehydrogenase 1, mitochondrial (LOC102724788), transcript variant 1, mRNA. [Source:RefSeq mRNA;Acc:NM_001368249]	2
ENSG00000155886	650.951	0.705482	1.63069	0.124915	5.64768	1.63e-08	3.14e-07	SLC24A2	solute carrier family 24 member 2 [Source:HGNC Symbol;Acc:HGNC:10976]	2
ENSG00000278759	693.28	0.704887	1.63002	0.113318	6.22043	4.96e-10	1.26e-08	TBCD	tubulin folding cofactor D [Source:HGNC Symbol;Acc:HGNC:11581]	19
ENSG00000138002	1340.26	0.70461	1.6297	0.104079	6.76992	1.29e-11	4.26e-10	IFT172	intraflagellar transport 172 [Source:HGNC Symbol;Acc:HGNC:30391]	18
ENSG00000130158	3700.72	0.703502	1.62845	0.101523	6.92951	4.22e-12	1.52e-10	DOCK6	dedicator of cytokinesis 6 [Source:HGNC Symbol;Acc:HGNC:19189]	16
ENSG00000085433	453.143	0.702794	1.62765	0.152222	4.6169	3.9e-06	4.42e-05	WDR47	WD repeat domain 47 [Source:HGNC Symbol;Acc:HGNC:29141]	9
ENSG00000039523	933.545	0.701811	1.62655	0.102068	6.87595	6.16e-12	2.14e-10	RIPOR1	RHO family interacting cell polarization regulator 1 [Source:HGNC Symbol;Acc:HGNC:25836]	23
ENSG00000158062	273.345	0.701262	1.62593	0.154168	4.54868	5.4e-06	5.94e-05	UBXN11	UBX domain protein 11 [Source:HGNC Symbol;Acc:HGNC:30600]	16
ENSG00000227671	1734.26	0.700951	1.62558	0.0848004	8.26588	1.39e-16	8.63e-15	AL390728.4	zinc finger protein pseudogene	4
ENSG00000039650	1136.85	0.6991	1.62349	0.131322	5.32355	1.02e-07	1.67e-06	PNKP	polynucleotide kinase 3'-phosphatase [Source:HGNC Symbol;Acc:HGNC:9154]	31
ENSG00000084093	13440.1	0.698671	1.62301	0.0709677	9.84492	7.21e-23	8.59e-21	REST	RE1 silencing transcription factor [Source:HGNC Symbol;Acc:HGNC:9966]	12
ENSG00000035681	1605.7	0.698564	1.62289	0.0915445	7.63087	2.33e-14	1.11e-12	NSMAF	neutral sphingomyelinase activation associated factor [Source:HGNC Symbol;Acc:HGNC:8017]	18
ENSG00000090013	492.512	0.698266	1.62255	0.104441	6.68573	2.3e-11	7.32e-10	BLVRB	biliverdin reductase B [Source:HGNC Symbol;Acc:HGNC:1063]	6
ENSG00000105641	168.382	0.698169	1.62244	0.187705	3.71949	0.000199623	0.0014397	SLC5A5	solute carrier family 5 member 5 [Source:HGNC Symbol;Acc:HGNC:11040]	2
ENSG00000100612	712.058	0.69765	1.62186	0.141106	4.94417	7.65e-07	1.05e-05	DHRS7	dehydrogenase/reductase 7 [Source:HGNC Symbol;Acc:HGNC:21524]	11
ENSG00000073008	1809.29	0.696746	1.62084	0.0661505	10.5327	6.1e-26	9.49e-24	PVR	PVR cell adhesion molecule [Source:HGNC Symbol;Acc:HGNC:9705]	6
ENSG00000165102	565.226	0.696744	1.62084	0.119394	5.83567	5.36e-09	1.15e-07	HGSNAT	heparan-alpha-glucosaminide N-acetyltransferase [Source:HGNC Symbol;Acc:HGNC:26527]	10
ENSG00000281500	399.523	0.695952	1.61995	0.179832	3.87001	0.000108831	0.000849435	SLC37A4	solute carrier family 37 member 4 [Source:HGNC Symbol;Acc:HGNC:4061]	4
ENSG00000146267	603.829	0.695231	1.61914	0.119162	5.83433	5.4e-09	1.16e-07	FAXC	failed axon connections homolog, metaxin like GST domain containing [Source:HGNC Symbol;Acc:HGNC:20742]	4
ENSG00000214595	405.967	0.69468	1.61853	0.219854	3.15973	0.00157916	0.00847336	EML6	EMAP like 6 [Source:HGNC Symbol;Acc:HGNC:35412]	9
ENSG00000177000	987.838	0.694462	1.61828	0.102489	6.77594	1.24e-11	4.09e-10	MTHFR	methylenetetrahydrofolate reductase [Source:HGNC Symbol;Acc:HGNC:7436]	19
ENSG00000248971	142.873	0.693986	1.61775	0.192914	3.59738	0.000321439	0.00217402	KRT8P46	keratin 8 pseudogene 46 [Source:HGNC Symbol;Acc:HGNC:39880]	1
ENSG00000141096	115.425	0.692648	1.61625	0.214039	3.23608	0.00121181	0.00681239	DPEP3	dipeptidase 3 [Source:HGNC Symbol;Acc:HGNC:23029]	2
ENSG00000105329	202.251	0.692368	1.61593	0.202474	3.41954	0.000627261	0.00385809	TGFB1	transforming growth factor beta 1 [Source:HGNC Symbol;Acc:HGNC:11766]	4
ENSG00000105810	7247.68	0.69136	1.61481	0.0624639	11.0682	1.79e-28	3.58e-26	CDK6	cyclin dependent kinase 6 [Source:HGNC Symbol;Acc:HGNC:1777]	5
ENSG00000093072	2868.76	0.690699	1.61406	0.0634588	10.8842	1.37e-27	2.4e-25	ADA2	adenosine deaminase 2 [Source:HGNC Symbol;Acc:HGNC:1839]	18
ENSG00000061938	1218.41	0.690457	1.61379	0.104974	6.57743	4.79e-11	1.44e-09	TNK2	tyrosine kinase non receptor 2 [Source:HGNC Symbol;Acc:HGNC:19297]	4
ENSG00000166888	1577.49	0.689262	1.61246	0.0865664	7.96224	1.69e-15	9.26e-14	STAT6	signal transducer and activator of transcription 6 [Source:HGNC Symbol;Acc:HGNC:11368]	25
ENSG00000133606	5482.85	0.688868	1.61202	0.0691588	9.96066	2.27e-23	2.85e-21	MKRN1	makorin ring finger protein 1 [Source:HGNC Symbol;Acc:HGNC:7112]	16
ENSG00000180694	7800.46	0.688775	1.61191	0.0623634	11.0445	2.33e-28	4.57e-26	TMEM64	transmembrane protein 64 [Source:HGNC Symbol;Acc:HGNC:25441]	7
ENSG00000270011	171.352	0.688506	1.61161	0.188638	3.64988	0.000262362	0.00182065	ZNF559-ZNF177	ZNF559-ZNF177 readthrough [Source:HGNC Symbol;Acc:HGNC:42964]	16
ENSG00000163904	6698.69	0.68821	1.61128	0.0608182	11.3159	1.1e-29	2.5e-27	SENP2	SUMO specific peptidase 2 [Source:HGNC Symbol;Acc:HGNC:23116]	13
ENSG00000197324	676.321	0.687916	1.61095	0.170474	4.0353	5.45e-05	0.000462819	LRP10	LDL receptor related protein 10 [Source:HGNC Symbol;Acc:HGNC:14553]	5
ENSG00000135637	273.638	0.686349	1.60921	0.145135	4.72905	2.26e-06	2.74e-05	CCDC142	coiled-coil domain containing 142 [Source:HGNC Symbol;Acc:HGNC:25889]	9
ENSG00000119899	848.666	0.686196	1.60903	0.109062	6.29177	3.14e-10	8.24e-09	SLC17A5	solute carrier family 17 member 5 [Source:HGNC Symbol;Acc:HGNC:10933]	2
ENSG00000119138	339.19	0.685981	1.6088	0.127795	5.36782	7.97e-08	1.33e-06	KLF9	Kruppel like factor 9 [Source:HGNC Symbol;Acc:HGNC:1123]	1
ENSG00000107077	2688.15	0.680854	1.60309	0.0766387	8.88395	6.45e-19	5.23e-17	KDM4C	lysine demethylase 4C [Source:HGNC Symbol;Acc:HGNC:17071]	15
ENSG00000138641	192.289	0.678437	1.6004	0.173229	3.91642	8.99e-05	0.000719679	HERC3	HECT and RLD domain containing E3 ubiquitin protein ligase 3 [Source:HGNC Symbol;Acc:HGNC:4876]	9
ENSG00000078804	640.093	0.678208	1.60015	0.104649	6.48081	9.12e-11	2.61e-09	TP53INP2	tumor protein p53 inducible nuclear protein 2 [Source:HGNC Symbol;Acc:HGNC:16104]	4
ENSG00000280663	377.515	0.677862	1.59977	0.159073	4.26133	2.03e-05	0.000193176	PCMTD2	protein-L-isoaspartate (D-aspartate) O-methyltransferase domain containing 2 [Source:HGNC Symbol;Acc:HGNC:15882]	13
ENSG00000123360	194.857	0.676958	1.59876	0.162975	4.15376	3.27e-05	0.000294491	PDE1B	phosphodiesterase 1B [Source:HGNC Symbol;Acc:HGNC:8775]	9
ENSG00000008226	126.918	0.675976	1.59768	0.197432	3.42384	0.000617439	0.00380772	DLEC1	DLEC1 cilia and flagella associated protein [Source:HGNC Symbol;Acc:HGNC:2899]	7
ENSG00000078902	540.177	0.67571	1.59738	0.146252	4.62018	3.83e-06	4.37e-05	TOLLIP	toll interacting protein [Source:HGNC Symbol;Acc:HGNC:16476]	13
ENSG00000173214	1812.36	0.674058	1.59555	0.0626731	10.7551	5.6e-27	9.41e-25	MFSD4B	major facilitator superfamily domain containing 4B [Source:HGNC Symbol;Acc:HGNC:21053]	1
ENSG00000211445	389.163	0.672355	1.59367	0.174542	3.85212	0.0001171	0.000906217	GPX3	glutathione peroxidase 3 [Source:HGNC Symbol;Acc:HGNC:4555]	11
ENSG00000170835	173.475	0.67207	1.59336	0.193573	3.47192	0.000516743	0.00327629	CEL	carboxyl ester lipase [Source:HGNC Symbol;Acc:HGNC:1848]	1
ENSG00000099290	1986.1	0.668355	1.58926	0.0901387	7.41475	1.22e-13	5.32e-12	WASHC2A	WASH complex subunit 2A [Source:HGNC Symbol;Acc:HGNC:23416]	9
ENSG00000003402	6871.98	0.666024	1.58669	0.0738684	9.01636	1.94e-19	1.67e-17	CFLAR	CASP8 and FADD like apoptosis regulator [Source:HGNC Symbol;Acc:HGNC:1876]	25
ENSG00000158882	389.376	0.665195	1.58578	0.13775	4.82902	1.37e-06	1.78e-05	TOMM40L	translocase of outer mitochondrial membrane 40 like [Source:HGNC Symbol;Acc:HGNC:25756]	9
ENSG00000205358	1207.31	0.66264	1.58298	0.169425	3.9111	9.19e-05	0.000733741	MT1H	metallothionein 1H [Source:HGNC Symbol;Acc:HGNC:7400]	2
ENSG00000101347	4342.99	0.662336	1.58264	0.0760609	8.70797	3.09e-18	2.35e-16	SAMHD1	SAM and HD domain containing deoxynucleoside triphosphate triphosphohydrolase 1 [Source:HGNC Symbol;Acc:HGNC:15925]	27
ENSG00000153982	123.891	0.66115	1.58134	0.200625	3.29545	0.000982636	0.00567769	GDPD1	glycerophosphodiester phosphodiesterase domain containing 1 [Source:HGNC Symbol;Acc:HGNC:20883]	7
ENSG00000165156	233.476	0.660882	1.58105	0.142841	4.62668	3.72e-06	4.26e-05	ZHX1	zinc fingers and homeoboxes 1 [Source:HGNC Symbol;Acc:HGNC:12871]	8
ENSG00000131016	13371.1	0.658733	1.5787	0.0655977	10.042	9.96e-24	1.3e-21	AKAP12	A-kinase anchoring protein 12 [Source:HGNC Symbol;Acc:HGNC:370]	5
ENSG00000281490	176.519	0.658509	1.57845	0.187825	3.50597	0.000454947	0.00293776	CICP14	capicua transcriptional repressor pseudogene 14 [Source:HGNC Symbol;Acc:HGNC:38542]	1
ENSG00000142634	711.988	0.657242	1.57707	0.107005	6.14215	8.14e-10	1.99e-08	EFHD2	EF-hand domain family member D2 [Source:HGNC Symbol;Acc:HGNC:28670]	2
ENSG00000186340	5243.15	0.657216	1.57704	0.0839716	7.82665	5.01e-15	2.6e-13	THBS2	thrombospondin 2 [Source:HGNC Symbol;Acc:HGNC:11786]	7
ENSG00000184988	268.908	0.653846	1.57336	0.150497	4.34458	1.4e-05	0.000138747	TMEM106A	transmembrane protein 106A [Source:HGNC Symbol;Acc:HGNC:28288]	8
ENSG00000080503	6153.23	0.652169	1.57153	0.0751063	8.68328	3.85e-18	2.84e-16	SMARCA2	SWI/SNF related, matrix associated, actin dependent regulator of chromatin, subfamily a, member 2 [Source:HGNC Symbol;Acc:HGNC:11098]	66
ENSG00000232040	271.479	0.651584	1.57089	0.182005	3.58004	0.000343544	0.00230347	ZBED9	zinc finger BED-type containing 9 [Source:HGNC Symbol;Acc:HGNC:13851]	5
ENSG00000131779	166.048	0.650455	1.56966	0.187685	3.46568	0.000528895	0.00333821	PEX11B	peroxisomal biogenesis factor 11 beta [Source:HGNC Symbol;Acc:HGNC:8853]	3
ENSG00000181045	397.988	0.649471	1.56859	0.145649	4.45916	8.23e-06	8.64e-05	SLC26A11	solute carrier family 26 member 11 [Source:HGNC Symbol;Acc:HGNC:14471]	17
ENSG00000283243	317.27	0.648866	1.56794	0.180452	3.59579	0.00032341	0.00218593	SHANK3	SH3 and multiple ankyrin repeat domains 3 [Source:HGNC Symbol;Acc:HGNC:14294]	2
ENSG00000185090	305.084	0.6483	1.56732	0.172986	3.74769	0.000178468	0.00130826	MANEAL	mannosidase endo-alpha like [Source:HGNC Symbol;Acc:HGNC:26452]	5
ENSG00000157593	388.377	0.647204	1.56613	0.134484	4.8125	1.49e-06	1.91e-05	SLC35B2	solute carrier family 35 member B2 [Source:HGNC Symbol;Acc:HGNC:16872]	7
ENSG00000112182	632.951	0.646237	1.56508	0.182344	3.54405	0.00039403	0.00259146	BACH2	BTB domain and CNC homolog 2 [Source:HGNC Symbol;Acc:HGNC:14078]	10
ENSG00000095397	166.759	0.645845	1.56466	0.183316	3.52312	0.000426491	0.00278227	WHRN	whirlin [Source:HGNC Symbol;Acc:HGNC:16361]	5
ENSG00000003400	913.559	0.644355	1.56304	0.099471	6.47781	9.31e-11	2.66e-09	CASP10	caspase 10 [Source:HGNC Symbol;Acc:HGNC:1500]	13
ENSG00000108950	3245.47	0.643383	1.56199	0.0756216	8.50793	1.77e-17	1.23e-15	FAM20A	FAM20A golgi associated secretory pathway pseudokinase [Source:HGNC Symbol;Acc:HGNC:23015]	7
ENSG00000162227	439.025	0.642141	1.56064	0.11528	5.57027	2.54e-08	4.71e-07	TAF6L	TATA-box binding protein associated factor 6 like [Source:HGNC Symbol;Acc:HGNC:17305]	8
ENSG00000198715	670.04	0.641144	1.55957	0.089925	7.12977	1.01e-12	3.94e-11	GLMP	glycosylated lysosomal membrane protein [Source:HGNC Symbol;Acc:HGNC:29436]	16
ENSG00000096696	4727.97	0.640712	1.5591	0.0630426	10.1632	2.9e-24	4e-22	DSP	desmoplakin [Source:HGNC Symbol;Acc:HGNC:3052]	3
ENSG00000125629	282.935	0.640547	1.55892	0.180441	3.5499	0.000385383	0.00254416	INSIG2	insulin induced gene 2 [Source:HGNC Symbol;Acc:HGNC:20452]	8
ENSG00000125459	1740.2	0.639615	1.55791	0.0917356	6.97237	3.12e-12	1.14e-10	MSTO1	misato mitochondrial distribution and morphology regulator 1 [Source:HGNC Symbol;Acc:HGNC:29678]	19
ENSG00000170684	798.754	0.638208	1.55639	0.0908577	7.02426	2.15e-12	8.03e-11	ZNF296	zinc finger protein 296 [Source:HGNC Symbol;Acc:HGNC:15981]	2
ENSG00000163428	1394.54	0.637934	1.5561	0.0888177	7.18251	6.84e-13	2.75e-11	LRRC58	leucine rich repeat containing 58 [Source:HGNC Symbol;Acc:HGNC:26968]	1
ENSG00000128564	150.841	0.63762	1.55576	0.172314	3.70034	0.000215311	0.00153691	VGF	VGF nerve growth factor inducible [Source:HGNC Symbol;Acc:HGNC:12684]	3
ENSG00000129646	383.918	0.63668	1.55475	0.135211	4.70878	2.49e-06	2.99e-05	QRICH2	glutamine rich 2 [Source:HGNC Symbol;Acc:HGNC:25326]	5
ENSG00000159792	554.312	0.636563	1.55462	0.121457	5.24106	1.6e-07	2.56e-06	PSKH1	protein serine kinase H1 [Source:HGNC Symbol;Acc:HGNC:9529]	3
ENSG00000129691	2778.56	0.635898	1.5539	0.075533	8.41881	3.8e-17	2.55e-15	ASH2L	ASH2 like, histone lysine methyltransferase complex subunit [Source:HGNC Symbol;Acc:HGNC:744]	12
ENSG00000099822	265.908	0.635838	1.55384	0.136378	4.66233	3.13e-06	3.66e-05	HCN2	hyperpolarization activated cyclic nucleotide gated potassium and sodium channel 2 [Source:HGNC Symbol;Acc:HGNC:4846]	1
ENSG00000146476	6981.2	0.635482	1.55346	0.105174	6.04218	1.52e-09	3.59e-08	ARMT1	acidic residue methyltransferase 1 [Source:HGNC Symbol;Acc:HGNC:17872]	4
ENSG00000196189	554.972	0.635009	1.55295	0.106276	5.97508	2.3e-09	5.31e-08	SEMA4A	semaphorin 4A [Source:HGNC Symbol;Acc:HGNC:10729]	16
ENSG00000163516	842.19	0.633666	1.5515	0.112155	5.64991	1.61e-08	3.11e-07	ANKZF1	ankyrin repeat and zinc finger domain containing 1 [Source:HGNC Symbol;Acc:HGNC:25527]	26
ENSG00000180447	130.059	0.63316	1.55096	0.186266	3.39922	0.000675789	0.00410958	GAS1	growth arrest specific 1 [Source:HGNC Symbol;Acc:HGNC:4165]	1
ENSG00000105642	446.964	0.632935	1.55072	0.16382	3.86361	0.000111725	0.00086893	KCNN1	potassium calcium-activated channel subfamily N member 1 [Source:HGNC Symbol;Acc:HGNC:6290]	4
ENSG00000126005	589.586	0.632793	1.55056	0.121764	5.19687	2.03e-07	3.17e-06	MMP24OS	MMP24 opposite strand [Source:HGNC Symbol;Acc:HGNC:44421]	12
ENSG00000149639	3200.2	0.632667	1.55043	0.0892897	7.08555	1.38e-12	5.31e-11	SOGA1	suppressor of glucose, autophagy associated 1 [Source:HGNC Symbol;Acc:HGNC:16111]	4
ENSG00000158828	1577.98	0.632546	1.5503	0.0891041	7.09896	1.26e-12	4.86e-11	PINK1	PTEN induced kinase 1 [Source:HGNC Symbol;Acc:HGNC:14581]	3
ENSG00000186628	109.883	0.632163	1.54989	0.189602	3.33416	0.000855565	0.00503217	FSD2	fibronectin type III and SPRY domain containing 2 [Source:HGNC Symbol;Acc:HGNC:18024]	3
ENSG00000260266	2582.18	0.631924	1.54963	0.11996	5.26779	1.38e-07	2.22e-06	PPIAP46	peptidylprolyl isomerase A pseudogene 46 [Source:HGNC Symbol;Acc:HGNC:53670]	3
ENSG00000036054	5324.62	0.631857	1.54956	0.0659376	9.58265	9.46e-22	1e-19	TBC1D23	TBC1 domain family member 23 [Source:HGNC Symbol;Acc:HGNC:25622]	9
ENSG00000182310	300.328	0.631672	1.54936	0.144667	4.36639	1.26e-05	0.000126861	SPACA6	sperm acrosome associated 6 [Source:HGNC Symbol;Acc:HGNC:27113]	14
ENSG00000147234	332.69	0.629433	1.54696	0.111277	5.65644	1.55e-08	3e-07	FRMPD3	FERM and PDZ domain containing 3 [Source:HGNC Symbol;Acc:HGNC:29382]	3
ENSG00000162639	297.336	0.629378	1.5469	0.163501	3.84937	0.00011842	0.000914071	HENMT1	HEN methyltransferase 1 [Source:HGNC Symbol;Acc:HGNC:26400]	7
ENSG00000126106	162.374	0.627793	1.5452	0.185598	3.38254	0.000718188	0.00432308	TMEM53	transmembrane protein 53 [Source:HGNC Symbol;Acc:HGNC:26186]	9
ENSG00000206579	402.286	0.627153	1.54451	0.165304	3.79394	0.000148278	0.00111261	XKR4	XK related 4 [Source:HGNC Symbol;Acc:HGNC:29394]	3
ENSG00000117480	197.713	0.627146	1.54451	0.173806	3.60832	0.000308189	0.00209641	FAAH	fatty acid amide hydrolase [Source:HGNC Symbol;Acc:HGNC:3553]	6
ENSG00000103485	2145.7	0.626888	1.54423	0.0774629	8.09276	5.83e-16	3.38e-14	QPRT	quinolinate phosphoribosyltransferase [Source:HGNC Symbol;Acc:HGNC:9755]	5
ENSG00000248593	311.43	0.626775	1.54411	0.156356	4.00864	6.11e-05	0.00051005	DSTNP2	DSTN pseudogene 2 [Source:HGNC Symbol;Acc:HGNC:34546]	2
ENSG00000187824	157.091	0.626296	1.5436	0.181456	3.45149	0.000557493	0.00348205	TMEM220	transmembrane protein 220 [Source:HGNC Symbol;Acc:HGNC:33757]	6
ENSG00000175567	620.229	0.626279	1.54358	0.121628	5.14911	2.62e-07	3.98e-06	UCP2	uncoupling protein 2 [Source:HGNC Symbol;Acc:HGNC:12518]	11
ENSG00000103249	1633.28	0.626111	1.5434	0.0974678	6.42378	1.33e-10	3.7e-09	CLCN7	chloride voltage-gated channel 7 [Source:HGNC Symbol;Acc:HGNC:2025]	14
ENSG00000227097	526.914	0.625634	1.54289	0.130111	4.80847	1.52e-06	1.94e-05	RPS28P7	ribosomal protein S28 pseudogene 7 [Source:HGNC Symbol;Acc:HGNC:35787]	1
ENSG00000065361	2587.36	0.625143	1.54236	0.099306	6.29512	3.07e-10	8.08e-09	ERBB3	erb-b2 receptor tyrosine kinase 3 [Source:HGNC Symbol;Acc:HGNC:3431]	23
ENSG00000140564	982.599	0.624598	1.54178	0.0976186	6.39835	1.57e-10	4.31e-09	FURIN	furin, paired basic amino acid cleaving enzyme [Source:HGNC Symbol;Acc:HGNC:8568]	8
ENSG00000099998	139.636	0.624499	1.54167	0.185228	3.37151	0.000747586	0.00447102	GGT5	gamma-glutamyltransferase 5 [Source:HGNC Symbol;Acc:HGNC:4260]	6
ENSG00000212719	278.777	0.624473	1.54165	0.168005	3.717	0.000201605	0.001452	C17orf51	chromosome 17 open reading frame 51 [Source:HGNC Symbol;Acc:HGNC:27904]	29
ENSG00000197858	713.495	0.623459	1.54056	0.122768	5.07837	3.81e-07	5.62e-06	GPAA1	glycosylphosphatidylinositol anchor attachment 1 [Source:HGNC Symbol;Acc:HGNC:4446]	18
ENSG00000230666	170.666	0.623451	1.54056	0.177099	3.52035	0.000430972	0.00280453	CEACAM22P	carcinoembryonic antigen related cell adhesion molecule 22, pseudogene [Source:HGNC Symbol;Acc:HGNC:38029]	3
ENSG00000047346	490.479	0.622796	1.53986	0.164421	3.78782	0.000151974	0.00113516	FAM214A	family with sequence similarity 214 member A [Source:HGNC Symbol;Acc:HGNC:25609]	16
ENSG00000106330	121.654	0.622689	1.53974	0.177047	3.51708	0.000436316	0.00283578	MOSPD3	motile sperm domain containing 3 [Source:HGNC Symbol;Acc:HGNC:25078]	8
ENSG00000092330	215.57	0.621356	1.53832	0.162529	3.82305	0.00013181	0.00100304	AL096870.1	TERF1 interacting nuclear factor 2 [Source:NCBI gene;Acc:26277]	15
ENSG00000284915	215.57	0.621356	1.53832	0.162529	3.82305	0.00013181	0.00100304	AL096870.4	TERF1 interacting nuclear factor 2 [Source:NCBI gene;Acc:26277]	15
ENSG00000100181	3967.36	0.62116	1.53811	0.0978472	6.34827	2.18e-10	5.84e-09	TPTEP1	TPTE pseudogene 1 [Source:HGNC Symbol;Acc:HGNC:43648]	8
ENSG00000163521	301.574	0.619129	1.53595	0.141493	4.37568	1.21e-05	0.000122219	GLB1L	galactosidase beta 1 like [Source:HGNC Symbol;Acc:HGNC:28129]	12
ENSG00000187266	340.828	0.61776	1.53449	0.127363	4.85039	1.23e-06	1.62e-05	EPOR	erythropoietin receptor [Source:HGNC Symbol;Acc:HGNC:3416]	8
ENSG00000066923	937.985	0.617115	1.5338	0.144639	4.26658	1.98e-05	0.000189547	STAG3	stromal antigen 3 [Source:HGNC Symbol;Acc:HGNC:11356]	19
ENSG00000163975	278.283	0.616802	1.53347	0.178489	3.45568	0.000548901	0.00343862	MELTF	melanotransferrin [Source:HGNC Symbol;Acc:HGNC:7037]	7
ENSG00000100767	622.405	0.616699	1.53336	0.10951	5.63143	1.79e-08	3.43e-07	PAPLN	papilin, proteoglycan like sulfated glycoprotein [Source:HGNC Symbol;Acc:HGNC:19262]	12
ENSG00000130222	244.254	0.616241	1.53288	0.153619	4.01148	6.03e-05	0.000505117	GADD45G	growth arrest and DNA damage inducible gamma [Source:HGNC Symbol;Acc:HGNC:4097]	3
ENSG00000179456	1194.68	0.615895	1.53251	0.0811947	7.58541	3.31e-14	1.56e-12	ZBTB18	zinc finger and BTB domain containing 18 [Source:HGNC Symbol;Acc:HGNC:13030]	2
ENSG00000163293	822.439	0.613656	1.53013	0.115196	5.32706	9.98e-08	1.65e-06	NIPAL1	NIPA like domain containing 1 [Source:HGNC Symbol;Acc:HGNC:27194]	6
ENSG00000160953	2680.83	0.613497	1.52996	0.0732021	8.38088	5.25e-17	3.47e-15	PWWP3A	PWWP domain containing 3A, DNA repair factor [Source:HGNC Symbol;Acc:HGNC:29641]	17
ENSG00000285334	10456.4	0.613157	1.5296	0.0666769	9.19595	3.72e-20	3.39e-18	AC073264.5	NA	1
ENSG00000111087	1050.97	0.612699	1.52912	0.0987192	6.20649	5.42e-10	1.37e-08	GLI1	GLI family zinc finger 1 [Source:HGNC Symbol;Acc:HGNC:4317]	8
ENSG00000165782	537.97	0.612303	1.5287	0.155356	3.94128	8.1e-05	0.000656772	PIP4P1	phosphatidylinositol-4,5-bisphosphate 4-phosphatase 1 [Source:HGNC Symbol;Acc:HGNC:19299]	7
ENSG00000169682	917.517	0.611608	1.52796	0.107544	5.68702	1.29e-08	2.55e-07	SPNS1	sphingolipid transporter 1 (putative) [Source:HGNC Symbol;Acc:HGNC:30621]	12
ENSG00000006047	1332.76	0.611462	1.52781	0.0879084	6.95567	3.51e-12	1.27e-10	YBX2	Y-box binding protein 2 [Source:HGNC Symbol;Acc:HGNC:17948]	7
ENSG00000258405	989.171	0.611461	1.52781	0.0777103	7.86847	3.59e-15	1.9e-13	ZNF578	zinc finger protein 578 [Source:HGNC Symbol;Acc:HGNC:26449]	6
ENSG00000109323	1400.62	0.611116	1.52744	0.0800913	7.63024	2.34e-14	1.11e-12	MANBA	mannosidase beta [Source:HGNC Symbol;Acc:HGNC:6831]	17
ENSG00000118596	998.332	0.610824	1.52713	0.102146	5.97989	2.23e-09	5.17e-08	SLC16A7	solute carrier family 16 member 7 [Source:HGNC Symbol;Acc:HGNC:10928]	16
ENSG00000165288	8394.34	0.61082	1.52713	0.053335	11.4525	2.28e-30	5.33e-28	BRWD3	bromodomain and WD repeat domain containing 3 [Source:HGNC Symbol;Acc:HGNC:17342]	5
ENSG00000155744	1086.72	0.609295	1.52551	0.108341	5.62384	1.87e-08	3.56e-07	FAM126B	family with sequence similarity 126 member B [Source:HGNC Symbol;Acc:HGNC:28593]	11
ENSG00000198951	632.815	0.607948	1.52409	0.0880816	6.90211	5.12e-12	1.82e-10	NAGA	alpha-N-acetylgalactosaminidase [Source:HGNC Symbol;Acc:HGNC:7631]	3
ENSG00000152256	2312.52	0.607525	1.52364	0.112734	5.38901	7.08e-08	1.2e-06	PDK1	pyruvate dehydrogenase kinase 1 [Source:HGNC Symbol;Acc:HGNC:8809]	9
ENSG00000110801	804.058	0.606913	1.523	0.119066	5.0973	3.45e-07	5.13e-06	PSMD9	proteasome 26S subunit, non-ATPase 9 [Source:HGNC Symbol;Acc:HGNC:9567]	11
ENSG00000242802	733.33	0.606723	1.5228	0.0959089	6.32604	2.52e-10	6.67e-09	AP5Z1	adaptor related protein complex 5 subunit zeta 1 [Source:HGNC Symbol;Acc:HGNC:22197]	19
ENSG00000284787	19808.6	0.606406	1.52246	0.0716522	8.46319	2.6e-17	1.77e-15	AC275440.1	NA	1
ENSG00000136273	1047.07	0.606009	1.52204	0.0723599	8.37492	5.53e-17	3.63e-15	HUS1	HUS1 checkpoint clamp component [Source:HGNC Symbol;Acc:HGNC:5309]	8
ENSG00000198121	161.579	0.603853	1.51977	0.16763	3.6023	0.000315418	0.00214227	LPAR1	lysophosphatidic acid receptor 1 [Source:HGNC Symbol;Acc:HGNC:3166]	5
ENSG00000160293	3130.91	0.603809	1.51972	0.0903886	6.68015	2.39e-11	7.54e-10	VAV2	vav guanine nucleotide exchange factor 2 [Source:HGNC Symbol;Acc:HGNC:12658]	5
ENSG00000094755	29189.3	0.603313	1.5192	0.0809995	7.44835	9.45e-14	4.17e-12	GABRP	gamma-aminobutyric acid type A receptor pi subunit [Source:HGNC Symbol;Acc:HGNC:4089]	10
ENSG00000260916	775.945	0.603262	1.51915	0.117015	5.15542	2.53e-07	3.87e-06	CCPG1	cell cycle progression 1 [Source:HGNC Symbol;Acc:HGNC:24227]	13
ENSG00000147117	151.975	0.60294	1.51881	0.175891	3.42793	0.000608211	0.00375854	ZNF157	zinc finger protein 157 [Source:HGNC Symbol;Acc:HGNC:12942]	1
ENSG00000180787	476.657	0.601633	1.51743	0.104623	5.75048	8.9e-09	1.82e-07	ZFP3	ZFP3 zinc finger protein [Source:HGNC Symbol;Acc:HGNC:12861]	1
ENSG00000131969	17986.5	0.601223	1.517	0.0837034	7.18277	6.83e-13	2.75e-11	ABHD12B	abhydrolase domain containing 12B [Source:HGNC Symbol;Acc:HGNC:19837]	9
ENSG00000197603	1542.87	0.600873	1.51663	0.0981889	6.11956	9.38e-10	2.28e-08	CPLANE1	ciliogenesis and planar polarity effector 1 [Source:HGNC Symbol;Acc:HGNC:25801]	16
ENSG00000163719	1031.1	0.600661	1.51641	0.126813	4.73658	2.17e-06	2.65e-05	MTMR14	myotubularin related protein 14 [Source:HGNC Symbol;Acc:HGNC:26190]	13
ENSG00000196867	306.235	0.600369	1.5161	0.140381	4.2767	1.9e-05	0.000182296	ZFP28	ZFP28 zinc finger protein [Source:HGNC Symbol;Acc:HGNC:17801]	5
ENSG00000151882	357.526	0.600184	1.51591	0.12279	4.88791	1.02e-06	1.36e-05	CCL28	C-C motif chemokine ligand 28 [Source:HGNC Symbol;Acc:HGNC:17700]	4
ENSG00000130758	463.517	0.599589	1.51528	0.149319	4.01549	5.93e-05	0.000497046	MAP3K10	mitogen-activated protein kinase kinase kinase 10 [Source:HGNC Symbol;Acc:HGNC:6849]	8
ENSG00000160221	192.93	0.599586	1.51528	0.177006	3.38738	0.000705641	0.00426253	GATD3A	glutamine amidotransferase like class 1 domain containing 3A [Source:HGNC Symbol;Acc:HGNC:1273]	15
ENSG00000176834	7954.41	0.599154	1.51483	0.0581199	10.3089	6.42e-25	9.1e-23	VSIG10	V-set and immunoglobulin domain containing 10 [Source:HGNC Symbol;Acc:HGNC:26078]	13
ENSG00000178971	563.651	0.598997	1.51466	0.135105	4.43358	9.27e-06	9.6e-05	CTC1	CST telomere replication complex component 1 [Source:HGNC Symbol;Acc:HGNC:26169]	14
ENSG00000158292	186.243	0.597911	1.51352	0.160662	3.72154	0.00019801	0.00143041	GPR153	G protein-coupled receptor 153 [Source:HGNC Symbol;Acc:HGNC:23618]	1
ENSG00000197879	1510.91	0.597848	1.51346	0.103629	5.76913	7.97e-09	1.66e-07	MYO1C	myosin IC [Source:HGNC Symbol;Acc:HGNC:7597]	20
ENSG00000168763	704.73	0.596959	1.51252	0.153186	3.89695	9.74e-05	0.000771777	CNNM3	cyclin and CBS domain divalent metal cation transport mediator 3 [Source:HGNC Symbol;Acc:HGNC:104]	5
ENSG00000268089	784.664	0.596954	1.51252	0.0998401	5.9791	2.24e-09	5.19e-08	GABRQ	gamma-aminobutyric acid type A receptor theta subunit [Source:HGNC Symbol;Acc:HGNC:14454]	1
ENSG00000197321	1213.23	0.596296	1.51183	0.120445	4.95077	7.39e-07	1.02e-05	SVIL	supervillin [Source:HGNC Symbol;Acc:HGNC:11480]	13
ENSG00000253731	643.534	0.596279	1.51181	0.0928526	6.42178	1.35e-10	3.75e-09	PCDHGA6	protocadherin gamma subfamily A, 6 [Source:HGNC Symbol;Acc:HGNC:8704]	2
ENSG00000105516	340.6	0.59588	1.51139	0.158716	3.75439	0.000173768	0.00127828	DBP	D-box binding PAR bZIP transcription factor [Source:HGNC Symbol;Acc:HGNC:2697]	5
ENSG00000113905	377.331	0.595494	1.51099	0.160283	3.71527	0.000202988	0.00146095	HRG	histidine rich glycoprotein [Source:HGNC Symbol;Acc:HGNC:5181]	3
ENSG00000250853	328.153	0.595162	1.51064	0.138168	4.30754	1.65e-05	0.000161014	RNF138P1	ring finger protein 138 pseudogene 1 [Source:HGNC Symbol;Acc:HGNC:30342]	1
ENSG00000134363	449.769	0.595001	1.51047	0.151189	3.93548	8.3e-05	0.000671033	FST	follistatin [Source:HGNC Symbol;Acc:HGNC:3971]	5
ENSG00000173275	540.516	0.594897	1.51037	0.109549	5.43043	5.62e-08	9.72e-07	ZNF449	zinc finger protein 449 [Source:HGNC Symbol;Acc:HGNC:21039]	2
ENSG00000177380	425.163	0.594607	1.51006	0.129832	4.57981	4.65e-06	5.22e-05	PPFIA3	PTPRF interacting protein alpha 3 [Source:HGNC Symbol;Acc:HGNC:9247]	13
ENSG00000277060	1009.81	0.59459	1.51004	0.0909687	6.53621	6.31e-11	1.86e-09	NLRP2	NLR family pyrin domain containing 2 [Source:HGNC Symbol;Acc:HGNC:22948]	8
ENSG00000149212	4702.07	0.593664	1.50907	0.0931067	6.37616	1.82e-10	4.92e-09	SESN3	sestrin 3 [Source:HGNC Symbol;Acc:HGNC:23060]	6
ENSG00000157601	521	0.592316	1.50766	0.100371	5.90129	3.61e-09	7.99e-08	MX1	MX dynamin like GTPase 1 [Source:HGNC Symbol;Acc:HGNC:7532]	18
ENSG00000166793	589.206	0.591868	1.5072	0.125424	4.71895	2.37e-06	2.85e-05	YPEL4	yippee like 4 [Source:HGNC Symbol;Acc:HGNC:18328]	10
ENSG00000179832	1482.05	0.591372	1.50668	0.099033	5.97146	2.35e-09	5.41e-08	MROH1	maestro heat like repeat family member 1 [Source:HGNC Symbol;Acc:HGNC:26958]	11
ENSG00000137764	484.32	0.590934	1.50622	0.124489	4.74688	2.07e-06	2.54e-05	MAP2K5	mitogen-activated protein kinase kinase 5 [Source:HGNC Symbol;Acc:HGNC:6845]	12
ENSG00000147526	1080.91	0.590103	1.50535	0.0944946	6.24483	4.24e-10	1.09e-08	TACC1	transforming acidic coiled-coil containing protein 1 [Source:HGNC Symbol;Acc:HGNC:11522]	29
ENSG00000013561	733.501	0.590002	1.50525	0.112358	5.25111	1.51e-07	2.42e-06	RNF14	ring finger protein 14 [Source:HGNC Symbol;Acc:HGNC:10058]	16
ENSG00000125841	437.62	0.588947	1.50415	0.113498	5.18906	2.11e-07	3.29e-06	NRSN2	neurensin 2 [Source:HGNC Symbol;Acc:HGNC:16229]	10
ENSG00000107551	504.758	0.588662	1.50385	0.14467	4.069	4.72e-05	0.000407643	RASSF4	Ras association domain family member 4 [Source:HGNC Symbol;Acc:HGNC:20793]	12
ENSG00000104805	3574.92	0.588112	1.50328	0.0748538	7.85681	3.94e-15	2.07e-13	NUCB1	nucleobindin 1 [Source:HGNC Symbol;Acc:HGNC:8043]	12
ENSG00000172661	2043.09	0.588029	1.50319	0.069958	8.40545	4.26e-17	2.85e-15	WASHC2C	WASH complex subunit 2C [Source:HGNC Symbol;Acc:HGNC:23414]	10
ENSG00000185262	348.52	0.588027	1.50319	0.129109	4.55451	5.25e-06	5.8e-05	UBALD2	UBA like domain containing 2 [Source:HGNC Symbol;Acc:HGNC:28438]	3
ENSG00000151151	1424.34	0.587955	1.50312	0.101137	5.81344	6.12e-09	1.3e-07	IPMK	inositol polyphosphate multikinase [Source:HGNC Symbol;Acc:HGNC:20739]	1
ENSG00000204681	1263.78	0.587744	1.5029	0.0863171	6.80913	9.82e-12	3.3e-10	GABBR1	gamma-aminobutyric acid type B receptor subunit 1 [Source:HGNC Symbol;Acc:HGNC:4070]	20
ENSG00000140650	13501.3	0.587364	1.5025	0.089364	6.57271	4.94e-11	1.48e-09	PMM2	phosphomannomutase 2 [Source:HGNC Symbol;Acc:HGNC:9115]	18
ENSG00000048545	201.473	0.587325	1.50246	0.179968	3.2635	0.00110044	0.00625498	GUCA1A	guanylate cyclase activator 1A [Source:HGNC Symbol;Acc:HGNC:4678]	3
ENSG00000115226	163.205	0.586288	1.50138	0.180613	3.24609	0.00117	0.00660034	FNDC4	fibronectin type III domain containing 4 [Source:HGNC Symbol;Acc:HGNC:20239]	3
ENSG00000123836	1226.53	0.586144	1.50123	0.0943477	6.21259	5.21e-10	1.32e-08	PFKFB2	6-phosphofructo-2-kinase/fructose-2,6-biphosphatase 2 [Source:HGNC Symbol;Acc:HGNC:8873]	10
ENSG00000283760	719.828	0.585583	1.50064	0.110662	5.29164	1.21e-07	1.97e-06	AC092824.3	NA	2
ENSG00000116017	2521.81	0.585482	1.50054	0.0804912	7.27387	3.49e-13	1.47e-11	ARID3A	AT-rich interaction domain 3A [Source:HGNC Symbol;Acc:HGNC:3031]	7
ENSG00000119411	193.601	0.584685	1.49971	0.148716	3.93155	8.44e-05	0.000680773	BSPRY	B-box and SPRY domain containing [Source:HGNC Symbol;Acc:HGNC:18232]	2
ENSG00000141504	538.168	0.584614	1.49964	0.130483	4.4804	7.45e-06	7.92e-05	SAT2	spermidine/spermine N1-acetyltransferase family member 2 [Source:HGNC Symbol;Acc:HGNC:23160]	14
ENSG00000111961	1726.48	0.583164	1.49813	0.114307	5.10174	3.37e-07	5.03e-06	SASH1	SAM and SH3 domain containing 1 [Source:HGNC Symbol;Acc:HGNC:19182]	11
ENSG00000163565	208.639	0.58303	1.49799	0.143315	4.06816	4.74e-05	0.000408773	IFI16	interferon gamma inducible protein 16 [Source:HGNC Symbol;Acc:HGNC:5395]	14
ENSG00000115255	257.856	0.582565	1.49751	0.159682	3.64829	0.000263993	0.00182832	REEP6	receptor accessory protein 6 [Source:HGNC Symbol;Acc:HGNC:30078]	4
ENSG00000155906	1426.97	0.58159	1.4965	0.135816	4.2822	1.85e-05	0.000178178	RMND1	required for meiotic nuclear division 1 homolog [Source:HGNC Symbol;Acc:HGNC:21176]	12
ENSG00000160299	3745.61	0.579359	1.49419	0.104933	5.52122	3.37e-08	6.07e-07	PCNT	pericentrin [Source:HGNC Symbol;Acc:HGNC:16068]	8
ENSG00000198055	1061.49	0.579346	1.49417	0.0981574	5.90221	3.59e-09	7.96e-08	GRK6	G protein-coupled receptor kinase 6 [Source:HGNC Symbol;Acc:HGNC:4545]	11
ENSG00000130734	613.286	0.578453	1.49325	0.104508	5.53502	3.11e-08	5.65e-07	ATG4D	autophagy related 4D cysteine peptidase [Source:HGNC Symbol;Acc:HGNC:20789]	12
ENSG00000107562	1820.36	0.578307	1.4931	0.0780967	7.40501	1.31e-13	5.71e-12	CXCL12	C-X-C motif chemokine ligand 12 [Source:HGNC Symbol;Acc:HGNC:10672]	8
ENSG00000143028	317.776	0.576799	1.49154	0.133243	4.32894	1.5e-05	0.000147717	SYPL2	synaptophysin like 2 [Source:HGNC Symbol;Acc:HGNC:27638]	2
ENSG00000006534	177.263	0.575251	1.48994	0.174041	3.30526	0.000948874	0.00550841	ALDH3B1	aldehyde dehydrogenase 3 family member B1 [Source:HGNC Symbol;Acc:HGNC:410]	10
ENSG00000155792	585.953	0.574535	1.4892	0.106917	5.37367	7.71e-08	1.3e-06	DEPTOR	DEP domain containing MTOR interacting protein [Source:HGNC Symbol;Acc:HGNC:22953]	3
ENSG00000187398	1023.3	0.574268	1.48892	0.0882264	6.50903	7.56e-11	2.19e-09	LUZP2	leucine zipper protein 2 [Source:HGNC Symbol;Acc:HGNC:23206]	8
ENSG00000183580	833.752	0.573421	1.48805	0.0867942	6.60667	3.93e-11	1.2e-09	FBXL7	F-box and leucine rich repeat protein 7 [Source:HGNC Symbol;Acc:HGNC:13604]	3
ENSG00000167191	6019.57	0.57325	1.48787	0.0531125	10.7931	3.71e-27	6.33e-25	GPRC5B	G protein-coupled receptor class C group 5 member B [Source:HGNC Symbol;Acc:HGNC:13308]	11
ENSG00000167759	156.943	0.572655	1.48726	0.172262	3.32433	0.000886307	0.00518968	KLK13	kallikrein related peptidase 13 [Source:HGNC Symbol;Acc:HGNC:6361]	9
ENSG00000089057	1230.51	0.571884	1.48646	0.0936309	6.10786	1.01e-09	2.43e-08	SLC23A2	solute carrier family 23 member 2 [Source:HGNC Symbol;Acc:HGNC:10973]	5
ENSG00000153933	523.542	0.571093	1.48565	0.113268	5.04197	4.61e-07	6.66e-06	DGKE	diacylglycerol kinase epsilon [Source:HGNC Symbol;Acc:HGNC:2852]	6
ENSG00000164930	482.63	0.570645	1.48519	0.130825	4.36189	1.29e-05	0.00012919	FZD6	frizzled class receptor 6 [Source:HGNC Symbol;Acc:HGNC:4044]	7
ENSG00000161533	2747.65	0.570453	1.48499	0.0602446	9.46896	2.83e-21	2.85e-19	ACOX1	acyl-CoA oxidase 1 [Source:HGNC Symbol;Acc:HGNC:119]	13
ENSG00000141232	668.377	0.570003	1.48453	0.0917902	6.20984	5.3e-10	1.34e-08	TOB1	transducer of ERBB2, 1 [Source:HGNC Symbol;Acc:HGNC:11979]	3
ENSG00000184949	616.355	0.569391	1.4839	0.180142	3.16079	0.00157344	0.00845131	FAM227A	family with sequence similarity 227 member A [Source:HGNC Symbol;Acc:HGNC:44197]	11
ENSG00000185361	417.119	0.569311	1.48382	0.109065	5.21994	1.79e-07	2.84e-06	TNFAIP8L1	TNF alpha induced protein 8 like 1 [Source:HGNC Symbol;Acc:HGNC:28279]	3
ENSG00000196123	732.213	0.569277	1.48378	0.132813	4.28629	1.82e-05	0.000175087	KIAA0895L	KIAA0895 like [Source:HGNC Symbol;Acc:HGNC:34408]	12
ENSG00000149091	2650.52	0.568633	1.48312	0.0893372	6.36502	1.95e-10	5.27e-09	DGKZ	diacylglycerol kinase zeta [Source:HGNC Symbol;Acc:HGNC:2857]	24
ENSG00000101473	443.163	0.568503	1.48298	0.105809	5.37293	7.75e-08	1.3e-06	ACOT8	acyl-CoA thioesterase 8 [Source:HGNC Symbol;Acc:HGNC:15919]	13
ENSG00000108784	335.671	0.56839	1.48287	0.112038	5.07318	3.91e-07	5.76e-06	NAGLU	N-acetyl-alpha-glucosaminidase [Source:HGNC Symbol;Acc:HGNC:7632]	5
ENSG00000142405	1420.23	0.568206	1.48268	0.0842813	6.74178	1.56e-11	5.12e-10	NLRP12	NLR family pyrin domain containing 12 [Source:HGNC Symbol;Acc:HGNC:22938]	6
ENSG00000154222	1073.06	0.568118	1.48259	0.169756	3.34667	0.000817899	0.00483776	CC2D1B	coiled-coil and C2 domain containing 1B [Source:HGNC Symbol;Acc:HGNC:29386]	11
ENSG00000277140	684.393	0.567303	1.48175	0.0935391	6.06488	1.32e-09	3.15e-08	MARF1	meiosis regulator and mRNA stability factor 1 [Source:HGNC Symbol;Acc:HGNC:29562]	15
ENSG00000067113	2280.68	0.566552	1.48098	0.0679739	8.33485	7.76e-17	4.96e-15	PLPP1	phospholipid phosphatase 1 [Source:HGNC Symbol;Acc:HGNC:9228]	6
ENSG00000188822	141.269	0.566518	1.48094	0.171692	3.29962	0.000968157	0.00560793	CNR2	cannabinoid receptor 2 [Source:HGNC Symbol;Acc:HGNC:2160]	1
ENSG00000261052	635.926	0.566397	1.48082	0.126162	4.48945	7.14e-06	7.64e-05	SULT1A3	sulfotransferase family 1A member 3 [Source:HGNC Symbol;Acc:HGNC:11455]	10
ENSG00000166783	700.944	0.566314	1.48074	0.0988881	5.72682	1.02e-08	2.06e-07	MARF1	meiosis regulator and mRNA stability factor 1 [Source:HGNC Symbol;Acc:HGNC:29562]	15
ENSG00000168765	413.016	0.566167	1.48059	0.133691	4.23489	2.29e-05	0.000214268	GSTM4	glutathione S-transferase mu 4 [Source:HGNC Symbol;Acc:HGNC:4636]	13
ENSG00000065029	442.185	0.565705	1.48011	0.172058	3.28788	0.00100946	0.00580553	ZNF76	zinc finger protein 76 [Source:HGNC Symbol;Acc:HGNC:13149]	11
ENSG00000102349	850.353	0.565585	1.47999	0.0952493	5.93794	2.89e-09	6.55e-08	KLF8	Kruppel like factor 8 [Source:HGNC Symbol;Acc:HGNC:6351]	6
ENSG00000136068	13586.3	0.56505	1.47944	0.0502862	11.2367	2.69e-29	5.71e-27	FLNB	filamin B [Source:HGNC Symbol;Acc:HGNC:3755]	14
ENSG00000115163	615.232	0.56471	1.47909	0.0897601	6.29133	3.15e-10	8.25e-09	CENPA	centromere protein A [Source:HGNC Symbol;Acc:HGNC:1851]	6
ENSG00000111671	507.388	0.563899	1.47826	0.10561	5.33946	9.32e-08	1.54e-06	SPSB2	splA/ryanodine receptor domain and SOCS box containing 2 [Source:HGNC Symbol;Acc:HGNC:29522]	5
ENSG00000132763	636.288	0.563694	1.47805	0.11815	4.77099	1.83e-06	2.29e-05	MMACHC	metabolism of cobalamin associated C [Source:HGNC Symbol;Acc:HGNC:24525]	3
ENSG00000198399	1845.56	0.563617	1.47797	0.0716744	7.86357	3.73e-15	1.97e-13	ITSN2	intersectin 2 [Source:HGNC Symbol;Acc:HGNC:6184]	13
ENSG00000140398	272.664	0.563208	1.47755	0.145528	3.87011	0.000108786	0.000849395	NEIL1	nei like DNA glycosylase 1 [Source:HGNC Symbol;Acc:HGNC:18448]	24
ENSG00000163482	876.553	0.562045	1.47636	0.125477	4.47925	7.49e-06	7.95e-05	STK36	serine/threonine kinase 36 [Source:HGNC Symbol;Acc:HGNC:17209]	16
ENSG00000256087	967.696	0.56142	1.47572	0.0897253	6.25709	3.92e-10	1.01e-08	ZNF432	zinc finger protein 432 [Source:HGNC Symbol;Acc:HGNC:20810]	7
ENSG00000184916	437.912	0.561381	1.47568	0.13891	4.04133	5.31e-05	0.000452919	JAG2	jagged canonical Notch ligand 2 [Source:HGNC Symbol;Acc:HGNC:6189]	5
ENSG00000166689	2145.57	0.560967	1.47526	0.0902514	6.2156	5.11e-10	1.3e-08	PLEKHA7	pleckstrin homology domain containing A7 [Source:HGNC Symbol;Acc:HGNC:27049]	19
ENSG00000198026	1030.26	0.560678	1.47496	0.0938	5.97738	2.27e-09	5.24e-08	ZNF335	zinc finger protein 335 [Source:HGNC Symbol;Acc:HGNC:15807]	4
ENSG00000104870	970.225	0.559084	1.47333	0.0946635	5.90601	3.5e-09	7.81e-08	FCGRT	Fc fragment of IgG receptor and transporter [Source:HGNC Symbol;Acc:HGNC:3621]	18
ENSG00000168502	2059.5	0.55908	1.47333	0.0985741	5.67167	1.41e-08	2.76e-07	MTCL1	microtubule crosslinking factor 1 [Source:HGNC Symbol;Acc:HGNC:29121]	16
ENSG00000135333	1327.71	0.5587	1.47294	0.0806711	6.92565	4.34e-12	1.55e-10	EPHA7	EPH receptor A7 [Source:HGNC Symbol;Acc:HGNC:3390]	2
ENSG00000135924	431.188	0.558367	1.4726	0.117316	4.75953	1.94e-06	2.4e-05	DNAJB2	DnaJ heat shock protein family (Hsp40) member B2 [Source:HGNC Symbol;Acc:HGNC:5228]	18
ENSG00000158186	307.969	0.557582	1.4718	0.136065	4.0979	4.17e-05	0.000365057	MRAS	muscle RAS oncogene homolog [Source:HGNC Symbol;Acc:HGNC:7227]	11
ENSG00000131781	296.68	0.556997	1.4712	0.154672	3.60115	0.000316807	0.00214892	FMO5	flavin containing monooxygenase 5 [Source:HGNC Symbol;Acc:HGNC:3773]	9
ENSG00000134046	585.801	0.556602	1.4708	0.104687	5.31683	1.06e-07	1.73e-06	MBD2	methyl-CpG binding domain protein 2 [Source:HGNC Symbol;Acc:HGNC:6917]	5
ENSG00000111269	834.407	0.556414	1.47061	0.112524	4.94487	7.62e-07	1.05e-05	CREBL2	cAMP responsive element binding protein like 2 [Source:HGNC Symbol;Acc:HGNC:2350]	2
ENSG00000007402	1794.59	0.556158	1.47035	0.0940356	5.91433	3.33e-09	7.49e-08	CACNA2D2	calcium voltage-gated channel auxiliary subunit alpha2delta 2 [Source:HGNC Symbol;Acc:HGNC:1400]	8
ENSG00000239521	281.431	0.555928	1.47011	0.153573	3.61997	0.000294642	0.00201289	CASTOR3	CASTOR family member 3 [Source:HGNC Symbol;Acc:HGNC:29954]	13
ENSG00000165915	306.536	0.555871	1.47006	0.15065	3.68982	0.000224417	0.00159117	SLC39A13	solute carrier family 39 member 13 [Source:HGNC Symbol;Acc:HGNC:20859]	13
ENSG00000256683	541.107	0.555628	1.46981	0.0964895	5.75843	8.49e-09	1.75e-07	ZNF350	zinc finger protein 350 [Source:HGNC Symbol;Acc:HGNC:16656]	9
ENSG00000104643	3310.01	0.555201	1.46937	0.0567342	9.786	1.29e-22	1.51e-20	MTMR9	myotubularin related protein 9 [Source:HGNC Symbol;Acc:HGNC:14596]	4
ENSG00000156299	1288.54	0.55437	1.46853	0.0765978	7.23741	4.57e-13	1.89e-11	TIAM1	T cell lymphoma invasion and metastasis 1 [Source:HGNC Symbol;Acc:HGNC:11805]	7
ENSG00000080189	568.495	0.553411	1.46755	0.137214	4.03321	5.5e-05	0.000465827	SLC35C2	solute carrier family 35 member C2 [Source:HGNC Symbol;Acc:HGNC:17117]	13
ENSG00000182796	306.017	0.553374	1.46751	0.1399	3.9555	7.64e-05	0.00062517	TMEM198B	transmembrane protein 198B (pseudogene) [Source:HGNC Symbol;Acc:HGNC:43629]	15
ENSG00000161904	1565.38	0.552972	1.4671	0.0841908	6.56808	5.1e-11	1.52e-09	LEMD2	LEM domain containing 2 [Source:HGNC Symbol;Acc:HGNC:21244]	14
ENSG00000154917	479.34	0.552828	1.46696	0.112167	4.92864	8.28e-07	1.12e-05	RAB6B	RAB6B, member RAS oncogene family [Source:HGNC Symbol;Acc:HGNC:14902]	7
ENSG00000171729	202.923	0.551355	1.46546	0.154997	3.55719	0.000374839	0.00248471	TMEM51	transmembrane protein 51 [Source:HGNC Symbol;Acc:HGNC:25488]	6
ENSG00000124574	948.356	0.550995	1.4651	0.125747	4.38176	1.18e-05	0.000119147	ABCC10	ATP binding cassette subfamily C member 10 [Source:HGNC Symbol;Acc:HGNC:52]	10
ENSG00000164054	3798.06	0.550887	1.46499	0.0927515	5.93939	2.86e-09	6.5e-08	SHISA5	shisa family member 5 [Source:HGNC Symbol;Acc:HGNC:30376]	20
ENSG00000168028	16053.8	0.550697	1.46479	0.0979653	5.62135	1.89e-08	3.6e-07	RPSA	ribosomal protein SA [Source:HGNC Symbol;Acc:HGNC:6502]	9
ENSG00000108840	1673.92	0.550417	1.46451	0.110652	4.97429	6.55e-07	9.14e-06	HDAC5	histone deacetylase 5 [Source:HGNC Symbol;Acc:HGNC:14068]	12
ENSG00000116209	1051.02	0.55008	1.46417	0.132807	4.14195	3.44e-05	0.00030823	TMEM59	transmembrane protein 59 [Source:HGNC Symbol;Acc:HGNC:1239]	9
ENSG00000111266	1217.86	0.549756	1.46384	0.0802903	6.8471	7.54e-12	2.59e-10	DUSP16	dual specificity phosphatase 16 [Source:HGNC Symbol;Acc:HGNC:17909]	6
ENSG00000077009	966.434	0.54941	1.46349	0.0847115	6.48566	8.83e-11	2.54e-09	NMRK2	nicotinamide riboside kinase 2 [Source:HGNC Symbol;Acc:HGNC:17871]	5
ENSG00000280962	1217.96	0.54931	1.46339	0.0802895	6.84162	7.83e-12	2.67e-10	DUSP16	dual specificity phosphatase 16 [Source:HGNC Symbol;Acc:HGNC:17909]	6
ENSG00000160445	656.744	0.549024	1.4631	0.101657	5.40075	6.64e-08	1.13e-06	ZER1	zyg-11 related cell cycle regulator [Source:HGNC Symbol;Acc:HGNC:30960]	4
ENSG00000168004	889.475	0.548462	1.46253	0.114095	4.80708	1.53e-06	1.95e-05	PLAAT5	phospholipase A and acyltransferase 5 [Source:HGNC Symbol;Acc:HGNC:24978]	6
ENSG00000127540	652.985	0.548163	1.46222	0.111886	4.8993	9.62e-07	1.29e-05	UQCR11	ubiquinol-cytochrome c reductase, complex III subunit XI [Source:HGNC Symbol;Acc:HGNC:30862]	5
ENSG00000010278	2413.67	0.547879	1.46193	0.062073	8.82637	1.08e-18	8.56e-17	CD9	CD9 molecule [Source:HGNC Symbol;Acc:HGNC:1709]	16
ENSG00000170381	1372.7	0.547184	1.46123	0.112192	4.87723	1.08e-06	1.43e-05	SEMA3E	semaphorin 3E [Source:HGNC Symbol;Acc:HGNC:10727]	7
ENSG00000227638	139.24	0.546885	1.46093	0.173365	3.15452	0.00160761	0.00859741	HNRNPA1P14	heterogeneous nuclear ribonucleoprotein A1 pseudogene 14 [Source:HGNC Symbol;Acc:HGNC:39132]	1
ENSG00000213020	1844.8	0.545553	1.45958	0.0790497	6.9014	5.15e-12	1.82e-10	ZNF611	zinc finger protein 611 [Source:HGNC Symbol;Acc:HGNC:28766]	21
ENSG00000147251	1700.83	0.544856	1.45887	0.0860014	6.33544	2.37e-10	6.31e-09	DOCK11	dedicator of cytokinesis 11 [Source:HGNC Symbol;Acc:HGNC:23483]	4
ENSG00000171365	1737.55	0.543903	1.45791	0.082618	6.58335	4.6e-11	1.39e-09	CLCN5	chloride voltage-gated channel 5 [Source:HGNC Symbol;Acc:HGNC:2023]	9
ENSG00000253537	213.604	0.543781	1.45779	0.172415	3.15391	0.00161097	0.00861101	PCDHGA7	protocadherin gamma subfamily A, 7 [Source:HGNC Symbol;Acc:HGNC:8705]	2
ENSG00000142494	267.023	0.543592	1.4576	0.135994	3.99718	6.41e-05	0.000532612	SLC47A1	solute carrier family 47 member 1 [Source:HGNC Symbol;Acc:HGNC:25588]	14
ENSG00000176654	263.116	0.543345	1.45735	0.156606	3.46951	0.00052141	0.0033009	NANOGP1	Nanog homeobox pseudogene 1 [Source:HGNC Symbol;Acc:HGNC:23099]	2
ENSG00000196151	375.438	0.543285	1.45729	0.1318	4.12204	3.76e-05	0.000333561	WDSUB1	WD repeat, sterile alpha motif and U-box domain containing 1 [Source:HGNC Symbol;Acc:HGNC:26697]	5
ENSG00000172375	236.147	0.543045	1.45705	0.153017	3.54893	0.000386803	0.00255192	C2CD2L	C2CD2 like [Source:HGNC Symbol;Acc:HGNC:29000]	11
ENSG00000147100	4357.91	0.542273	1.45627	0.0691587	7.841	4.47e-15	2.33e-13	SLC16A2	solute carrier family 16 member 2 [Source:HGNC Symbol;Acc:HGNC:10923]	3
ENSG00000186767	3095.8	0.542041	1.45603	0.0749239	7.23455	4.67e-13	1.93e-11	SPIN4	spindlin family member 4 [Source:HGNC Symbol;Acc:HGNC:27040]	1
ENSG00000260261	832.346	0.540616	1.45459	0.109516	4.93643	7.96e-07	1.09e-05	AC124944.2	programmed cell death 6 (PDCD6) pseudogene	4
ENSG00000184056	240.333	0.539916	1.45389	0.173674	3.10879	0.00187853	0.00977227	VPS33B	VPS33B late endosome and lysosome associated [Source:HGNC Symbol;Acc:HGNC:12712]	8
ENSG00000065989	303.693	0.539866	1.45384	0.143434	3.76386	0.00016731	0.001236	PDE4A	phosphodiesterase 4A [Source:HGNC Symbol;Acc:HGNC:8780]	9
ENSG00000169826	1144.8	0.539782	1.45375	0.0756356	7.1366	9.57e-13	3.78e-11	CSGALNACT2	chondroitin sulfate N-acetylgalactosaminyltransferase 2 [Source:HGNC Symbol;Acc:HGNC:24292]	1
ENSG00000106351	202.26	0.538328	1.45229	0.146458	3.67564	0.00023725	0.00166639	AGFG2	ArfGAP with FG repeats 2 [Source:HGNC Symbol;Acc:HGNC:5177]	5
ENSG00000167306	2446.41	0.538154	1.45211	0.136065	3.95514	7.65e-05	0.000625636	MYO5B	myosin VB [Source:HGNC Symbol;Acc:HGNC:7603]	7
ENSG00000197857	869.017	0.538064	1.45202	0.0836858	6.42958	1.28e-10	3.57e-09	ZNF44	zinc finger protein 44 [Source:HGNC Symbol;Acc:HGNC:13110]	8
ENSG00000185596	509.873	0.537956	1.45191	0.11922	4.51231	6.41e-06	6.93e-05	WASH3P	WASP family homolog 3, pseudogene [Source:HGNC Symbol;Acc:HGNC:24362]	7
ENSG00000099377	267.985	0.537771	1.45173	0.131551	4.08793	4.35e-05	0.000380003	HSD3B7	hydroxy-delta-5-steroid dehydrogenase, 3 beta- and steroid delta-isomerase 7 [Source:HGNC Symbol;Acc:HGNC:18324]	4
ENSG00000085978	470.286	0.537637	1.45159	0.111978	4.80126	1.58e-06	2e-05	ATG16L1	autophagy related 16 like 1 [Source:HGNC Symbol;Acc:HGNC:21498]	18
ENSG00000281089	470.286	0.537637	1.45159	0.111978	4.80126	1.58e-06	2e-05	ATG16L1	autophagy related 16 like 1 [Source:HGNC Symbol;Acc:HGNC:21498]	18
ENSG00000120314	1401.13	0.537541	1.4515	0.0715313	7.51477	5.7e-14	2.59e-12	WDR55	WD repeat domain 55 [Source:HGNC Symbol;Acc:HGNC:25971]	5
ENSG00000129204	790.541	0.537098	1.45105	0.10812	4.9676	6.78e-07	9.42e-06	USP6	ubiquitin specific peptidase 6 [Source:HGNC Symbol;Acc:HGNC:12629]	6
ENSG00000081087	726.578	0.537009	1.45096	0.106414	5.0464	4.5e-07	6.53e-06	OSTM1	osteoclastogenesis associated transmembrane protein 1 [Source:HGNC Symbol;Acc:HGNC:21652]	7
ENSG00000271601	280.605	0.536789	1.45074	0.126019	4.25957	2.05e-05	0.000194528	LIX1L	limb and CNS expressed 1 like [Source:HGNC Symbol;Acc:HGNC:28715]	1
ENSG00000130827	1228.08	0.535689	1.44963	0.164329	3.25985	0.00111471	0.00632414	PLXNA3	plexin A3 [Source:HGNC Symbol;Acc:HGNC:9101]	9
ENSG00000163683	1278.41	0.535461	1.44941	0.0869484	6.15838	7.35e-10	1.81e-08	SMIM14	small integral membrane protein 14 [Source:HGNC Symbol;Acc:HGNC:27321]	7
ENSG00000150471	647.667	0.533903	1.44784	0.123798	4.3127	1.61e-05	0.000157737	ADGRL3	adhesion G protein-coupled receptor L3 [Source:HGNC Symbol;Acc:HGNC:20974]	18
ENSG00000055732	863.343	0.533731	1.44767	0.106336	5.01931	5.19e-07	7.39e-06	MCOLN3	mucolipin 3 [Source:HGNC Symbol;Acc:HGNC:13358]	6
ENSG00000072682	335.874	0.53371	1.44765	0.134488	3.96845	7.23e-05	0.000595078	P4HA2	prolyl 4-hydroxylase subunit alpha 2 [Source:HGNC Symbol;Acc:HGNC:8547]	21
ENSG00000197363	426.936	0.533122	1.44706	0.10625	5.0176	5.23e-07	7.44e-06	ZNF517	zinc finger protein 517 [Source:HGNC Symbol;Acc:HGNC:27984]	8
ENSG00000134222	2302.23	0.53294	1.44687	0.0825353	6.45712	1.07e-10	3.01e-09	PSRC1	proline and serine rich coiled-coil 1 [Source:HGNC Symbol;Acc:HGNC:24472]	12
ENSG00000188783	444.238	0.53281	1.44674	0.117334	4.54098	5.6e-06	6.14e-05	PRELP	proline and arginine rich end leucine rich repeat protein [Source:HGNC Symbol;Acc:HGNC:9357]	1
ENSG00000189157	369.262	0.532312	1.44624	0.110329	4.82479	1.4e-06	1.81e-05	FAM47E	family with sequence similarity 47 member E [Source:HGNC Symbol;Acc:HGNC:34343]	9
ENSG00000072609	2153.4	0.532235	1.44617	0.0581168	9.15802	5.29e-20	4.78e-18	CHFR	checkpoint with forkhead and ring finger domains [Source:HGNC Symbol;Acc:HGNC:20455]	24
ENSG00000254535	148.73	0.532024	1.44596	0.160232	3.32033	0.0008991	0.00525143	PABPC4L	poly(A) binding protein cytoplasmic 4 like [Source:HGNC Symbol;Acc:HGNC:31955]	1
ENSG00000117362	1229.61	0.530889	1.44482	0.116524	4.55604	5.21e-06	5.77e-05	APH1A	aph-1 homolog A, gamma-secretase subunit [Source:HGNC Symbol;Acc:HGNC:29509]	9
ENSG00000205744	231.672	0.530335	1.44426	0.137058	3.86942	0.000109094	0.000850539	DENND1C	DENN domain containing 1C [Source:HGNC Symbol;Acc:HGNC:26225]	14
ENSG00000182545	223.955	0.530231	1.44416	0.161457	3.28403	0.00102333	0.00587561	RNASE10	ribonuclease A family member 10 (inactive) [Source:HGNC Symbol;Acc:HGNC:19275]	2
ENSG00000164713	1077.35	0.530221	1.44415	0.123992	4.27625	1.9e-05	0.000182582	BRI3	brain protein I3 [Source:HGNC Symbol;Acc:HGNC:1109]	7
ENSG00000145287	164.555	0.530095	1.44402	0.164768	3.21722	0.0012944	0.00719316	PLAC8	placenta associated 8 [Source:HGNC Symbol;Acc:HGNC:19254]	6
ENSG00000166535	507.236	0.529898	1.44383	0.140791	3.76374	0.000167393	0.00123615	A2ML1	alpha-2-macroglobulin like 1 [Source:HGNC Symbol;Acc:HGNC:23336]	9
ENSG00000197444	1035.95	0.529834	1.44376	0.110844	4.77999	1.75e-06	2.19e-05	OGDHL	oxoglutarate dehydrogenase like [Source:HGNC Symbol;Acc:HGNC:25590]	6
ENSG00000104814	280.397	0.528839	1.44277	0.137785	3.83813	0.000123973	0.000952034	MAP4K1	mitogen-activated protein kinase kinase kinase kinase 1 [Source:HGNC Symbol;Acc:HGNC:6863]	15
ENSG00000282928	280.397	0.528839	1.44277	0.137785	3.83813	0.000123973	0.000952034	MAP4K1	mitogen-activated protein kinase kinase kinase kinase 1 [Source:HGNC Symbol;Acc:HGNC:6863]	15
ENSG00000168591	388.442	0.528402	1.44233	0.114229	4.62579	3.73e-06	4.28e-05	TMUB2	transmembrane and ubiquitin like domain containing 2 [Source:HGNC Symbol;Acc:HGNC:28459]	15
ENSG00000112137	326.868	0.528128	1.44206	0.13473	3.91989	8.86e-05	0.000711284	PHACTR1	phosphatase and actin regulator 1 [Source:HGNC Symbol;Acc:HGNC:20990]	10
ENSG00000282833	326.868	0.528128	1.44206	0.13473	3.91989	8.86e-05	0.000711284	PHACTR1	phosphatase and actin regulator 1 [Source:HGNC Symbol;Acc:HGNC:20990]	10
ENSG00000129682	2806.58	0.527823	1.44175	0.0606812	8.6983	3.37e-18	2.54e-16	FGF13	fibroblast growth factor 13 [Source:HGNC Symbol;Acc:HGNC:3670]	8
ENSG00000145794	1212.82	0.527793	1.44172	0.0998385	5.28647	1.25e-07	2.02e-06	MEGF10	multiple EGF like domains 10 [Source:HGNC Symbol;Acc:HGNC:29634]	10
ENSG00000169733	471.62	0.527739	1.44167	0.12364	4.26837	1.97e-05	0.000188465	RFNG	RFNG O-fucosylpeptide 3-beta-N-acetylglucosaminyltransferase [Source:HGNC Symbol;Acc:HGNC:9974]	12
ENSG00000146826	429.538	0.527248	1.44118	0.12436	4.23969	2.24e-05	0.000210106	MAP11	microtubule associated protein 11 [Source:HGNC Symbol;Acc:HGNC:25604]	10
ENSG00000114796	1227.04	0.527094	1.44102	0.0814751	6.46939	9.84e-11	2.8e-09	KLHL24	kelch like family member 24 [Source:HGNC Symbol;Acc:HGNC:25947]	15
ENSG00000179909	1386.71	0.526444	1.44037	0.0703981	7.4781	7.54e-14	3.38e-12	ZNF154	zinc finger protein 154 [Source:HGNC Symbol;Acc:HGNC:12939]	2
ENSG00000176024	1102.71	0.526391	1.44032	0.105976	4.96705	6.8e-07	9.44e-06	ZNF613	zinc finger protein 613 [Source:HGNC Symbol;Acc:HGNC:25827]	7
ENSG00000247746	510.268	0.524479	1.43841	0.113677	4.61375	3.95e-06	4.49e-05	USP51	ubiquitin specific peptidase 51 [Source:HGNC Symbol;Acc:HGNC:23086]	2
ENSG00000171720	1000.39	0.523984	1.43792	0.094637	5.53677	3.08e-08	5.6e-07	HDAC3	histone deacetylase 3 [Source:HGNC Symbol;Acc:HGNC:4854]	16
ENSG00000164265	42712.5	0.522418	1.43636	0.0682077	7.65923	1.87e-14	9.02e-13	SCGB3A2	secretoglobin family 3A member 2 [Source:HGNC Symbol;Acc:HGNC:18391]	4
ENSG00000160410	852.275	0.522299	1.43624	0.129347	4.03796	5.39e-05	0.000458721	SHKBP1	SH3KBP1 binding protein 1 [Source:HGNC Symbol;Acc:HGNC:19214]	28
ENSG00000068078	851.44	0.520097	1.43405	0.137321	3.78746	0.000152198	0.00113634	FGFR3	fibroblast growth factor receptor 3 [Source:HGNC Symbol;Acc:HGNC:3690]	11
ENSG00000112406	380.492	0.519398	1.43336	0.132412	3.92257	8.76e-05	0.000705033	HECA	hdc homolog, cell cycle regulator [Source:HGNC Symbol;Acc:HGNC:21041]	1
ENSG00000188811	915.947	0.519339	1.4333	0.0896101	5.79555	6.81e-09	1.43e-07	NHLRC3	NHL repeat containing 3 [Source:HGNC Symbol;Acc:HGNC:33751]	5
ENSG00000099326	709.995	0.519196	1.43316	0.118776	4.37123	1.24e-05	0.000124379	MZF1	myeloid zinc finger 1 [Source:HGNC Symbol;Acc:HGNC:13108]	8
ENSG00000064601	1493.93	0.519062	1.43302	0.0784586	6.61575	3.7e-11	1.13e-09	CTSA	cathepsin A [Source:HGNC Symbol;Acc:HGNC:9251]	20
ENSG00000106299	3791.29	0.518827	1.43279	0.0892716	5.81178	6.18e-09	1.31e-07	WASL	WASP like actin nucleation promoting factor [Source:HGNC Symbol;Acc:HGNC:12735]	1
ENSG00000169220	253.476	0.518809	1.43277	0.165495	3.13489	0.00171917	0.00909434	RGS14	regulator of G protein signaling 14 [Source:HGNC Symbol;Acc:HGNC:9996]	13
ENSG00000142188	435.187	0.518775	1.43274	0.108129	4.79776	1.6e-06	2.03e-05	TMEM50B	transmembrane protein 50B [Source:HGNC Symbol;Acc:HGNC:1280]	10
ENSG00000143393	1070.17	0.518603	1.43257	0.100655	5.15226	2.57e-07	3.93e-06	PI4KB	phosphatidylinositol 4-kinase beta [Source:HGNC Symbol;Acc:HGNC:8984]	13
ENSG00000244187	330.476	0.518051	1.43202	0.126002	4.11146	3.93e-05	0.000346872	TMEM141	transmembrane protein 141 [Source:HGNC Symbol;Acc:HGNC:28211]	6
ENSG00000196683	1862.71	0.517121	1.4311	0.130318	3.96814	7.24e-05	0.000595501	TOMM7	translocase of outer mitochondrial membrane 7 [Source:HGNC Symbol;Acc:HGNC:21648]	7
ENSG00000076944	910.695	0.516841	1.43082	0.0955563	5.40876	6.35e-08	1.09e-06	STXBP2	syntaxin binding protein 2 [Source:HGNC Symbol;Acc:HGNC:11445]	22
ENSG00000282458	2943.82	0.516701	1.43068	0.0922098	5.60353	2.1e-08	3.96e-07	WASH5P	WASP family homolog 5, pseudogene [Source:HGNC Symbol;Acc:HGNC:33884]	10
ENSG00000138376	2852.19	0.516481	1.43046	0.0636709	8.11172	4.99e-16	2.92e-14	BARD1	BRCA1 associated RING domain 1 [Source:HGNC Symbol;Acc:HGNC:952]	15
ENSG00000105738	1763.26	0.515398	1.42939	0.14319	3.59939	0.000318961	0.00216004	SIPA1L3	signal induced proliferation associated 1 like 3 [Source:HGNC Symbol;Acc:HGNC:23801]	12
ENSG00000185737	380.53	0.515357	1.42935	0.132291	3.89564	9.79e-05	0.000775111	NRG3	neuregulin 3 [Source:HGNC Symbol;Acc:HGNC:7999]	9
ENSG00000283208	286.838	0.515215	1.42921	0.134982	3.8169	0.000135139	0.00102576	AC001226.2	novel protein	5
ENSG00000183747	275.065	0.514515	1.42851	0.132735	3.87624	0.000106083	0.000831075	ACSM2A	acyl-CoA synthetase medium chain family member 2A [Source:HGNC Symbol;Acc:HGNC:32017]	16
ENSG00000243232	264.096	0.51438	1.42838	0.143514	3.58418	0.000338137	0.00227157	PCDHAC2	protocadherin alpha subfamily C, 2 [Source:HGNC Symbol;Acc:HGNC:8677]	4
ENSG00000125124	502.789	0.514125	1.42813	0.165162	3.11286	0.00185286	0.00965068	BBS2	Bardet-Biedl syndrome 2 [Source:HGNC Symbol;Acc:HGNC:967]	21
ENSG00000167280	655.173	0.513676	1.42768	0.151863	3.38249	0.000718316	0.00432308	ENGASE	endo-beta-N-acetylglucosaminidase [Source:HGNC Symbol;Acc:HGNC:24622]	10
ENSG00000256229	3612.92	0.513579	1.42759	0.0620522	8.27656	1.27e-16	7.96e-15	ZNF486	zinc finger protein 486 [Source:HGNC Symbol;Acc:HGNC:20807]	2
ENSG00000161267	208.217	0.51338	1.42739	0.155851	3.29404	0.000987574	0.00570308	BDH1	3-hydroxybutyrate dehydrogenase 1 [Source:HGNC Symbol;Acc:HGNC:1027]	18
ENSG00000064012	529.353	0.512984	1.427	0.110604	4.63801	3.52e-06	4.05e-05	CASP8	caspase 8 [Source:HGNC Symbol;Acc:HGNC:1509]	20
ENSG00000197162	518.418	0.512877	1.42689	0.104874	4.8904	1.01e-06	1.35e-05	ZNF785	zinc finger protein 785 [Source:HGNC Symbol;Acc:HGNC:26496]	4
ENSG00000106012	334.596	0.512602	1.42662	0.127751	4.01251	6.01e-05	0.000503167	IQCE	IQ motif containing E [Source:HGNC Symbol;Acc:HGNC:29171]	17
ENSG00000106333	377.111	0.512321	1.42634	0.127756	4.01015	6.07e-05	0.000507593	PCOLCE	procollagen C-endopeptidase enhancer [Source:HGNC Symbol;Acc:HGNC:8738]	10
ENSG00000151229	859.425	0.512202	1.42623	0.109919	4.65983	3.16e-06	3.69e-05	SLC2A13	solute carrier family 2 member 13 [Source:HGNC Symbol;Acc:HGNC:15956]	4
ENSG00000117408	629.245	0.512128	1.42615	0.108402	4.72432	2.31e-06	2.79e-05	IPO13	importin 13 [Source:HGNC Symbol;Acc:HGNC:16853]	7
ENSG00000196233	3569.03	0.511487	1.42552	0.112227	4.5576	5.17e-06	5.73e-05	LCOR	ligand dependent nuclear receptor corepressor [Source:HGNC Symbol;Acc:HGNC:29503]	9
ENSG00000111670	6216.13	0.511201	1.42524	0.0505714	10.1085	5.07e-24	6.73e-22	GNPTAB	N-acetylglucosamine-1-phosphate transferase subunits alpha and beta [Source:HGNC Symbol;Acc:HGNC:29670]	11
ENSG00000223705	2275.61	0.511063	1.4251	0.0793431	6.44118	1.19e-10	3.33e-09	NSUN5P1	NSUN5 pseudogene 1 [Source:HGNC Symbol;Acc:HGNC:19146]	8
ENSG00000102401	1160.81	0.510708	1.42475	0.0746524	6.84115	7.86e-12	2.67e-10	ARMCX3	armadillo repeat containing X-linked 3 [Source:HGNC Symbol;Acc:HGNC:24065]	7
ENSG00000249709	530.367	0.510683	1.42472	0.109885	4.64742	3.36e-06	3.89e-05	ZNF564	zinc finger protein 564 [Source:HGNC Symbol;Acc:HGNC:31106]	5
ENSG00000250067	249.249	0.510475	1.42452	0.149783	3.4081	0.000654172	0.00400482	YJEFN3	YjeF N-terminal domain containing 3 [Source:HGNC Symbol;Acc:HGNC:24785]	3
ENSG00000142784	669.074	0.510102	1.42415	0.106939	4.77001	1.84e-06	2.3e-05	WDTC1	WD and tetratricopeptide repeats 1 [Source:HGNC Symbol;Acc:HGNC:29175]	5
ENSG00000114648	1429.97	0.509292	1.42335	0.0674078	7.55538	4.18e-14	1.95e-12	KLHL18	kelch like family member 18 [Source:HGNC Symbol;Acc:HGNC:29120]	6
ENSG00000100031	450.103	0.509043	1.42311	0.108777	4.67968	2.87e-06	3.41e-05	GGT1	gamma-glutamyltransferase 1 [Source:HGNC Symbol;Acc:HGNC:4250]	26
ENSG00000168743	261.617	0.508947	1.42301	0.142411	3.5738	0.000351839	0.00235181	NPNT	nephronectin [Source:HGNC Symbol;Acc:HGNC:27405]	16
ENSG00000213214	865.323	0.508944	1.42301	0.106641	4.77251	1.82e-06	2.27e-05	ARHGEF35	Rho guanine nucleotide exchange factor 35 [Source:HGNC Symbol;Acc:HGNC:33846]	1
ENSG00000121064	454.977	0.508208	1.42228	0.0990244	5.13215	2.86e-07	4.33e-06	SCPEP1	serine carboxypeptidase 1 [Source:HGNC Symbol;Acc:HGNC:29507]	16
ENSG00000084676	1369.8	0.507926	1.422	0.088106	5.76493	8.17e-09	1.69e-07	NCOA1	nuclear receptor coactivator 1 [Source:HGNC Symbol;Acc:HGNC:7668]	11
ENSG00000106052	3786.07	0.507745	1.42183	0.0759264	6.68734	2.27e-11	7.26e-10	TAX1BP1	Tax1 binding protein 1 [Source:HGNC Symbol;Acc:HGNC:11575]	13
ENSG00000185015	420.608	0.507568	1.42165	0.10601	4.78791	1.69e-06	2.12e-05	CA13	carbonic anhydrase 13 [Source:HGNC Symbol;Acc:HGNC:14914]	5
ENSG00000171794	2015	0.50674	1.42084	0.0768767	6.59159	4.35e-11	1.32e-09	UTF1	undifferentiated embryonic cell transcription factor 1 [Source:HGNC Symbol;Acc:HGNC:12634]	1
ENSG00000117308	503.608	0.506642	1.42074	0.0991312	5.11082	3.21e-07	4.81e-06	GALE	UDP-galactose-4-epimerase [Source:HGNC Symbol;Acc:HGNC:4116]	16
ENSG00000133256	326.384	0.506547	1.42065	0.132388	3.82624	0.000130118	0.000991598	PDE6B	phosphodiesterase 6B [Source:HGNC Symbol;Acc:HGNC:8786]	12
ENSG00000171219	660.92	0.506433	1.42053	0.0859155	5.89454	3.76e-09	8.3e-08	CDC42BPG	CDC42 binding protein kinase gamma [Source:HGNC Symbol;Acc:HGNC:29829]	4
ENSG00000104833	975.592	0.506421	1.42052	0.0878307	5.76587	8.12e-09	1.68e-07	TUBB4A	tubulin beta 4A class IVa [Source:HGNC Symbol;Acc:HGNC:20774]	13
ENSG00000142408	408.462	0.506089	1.42019	0.134804	3.75427	0.000173848	0.00127842	CACNG8	calcium voltage-gated channel auxiliary subunit gamma 8 [Source:HGNC Symbol;Acc:HGNC:13628]	2
ENSG00000171956	922.506	0.505846	1.41996	0.0904067	5.59523	2.2e-08	4.14e-07	FOXB1	forkhead box B1 [Source:HGNC Symbol;Acc:HGNC:3799]	3
ENSG00000071889	551.748	0.505678	1.41979	0.118477	4.26814	1.97e-05	0.000188572	FAM3A	family with sequence similarity 3 member A [Source:HGNC Symbol;Acc:HGNC:13749]	22
ENSG00000105583	597.103	0.505404	1.41952	0.162041	3.119	0.00181468	0.00950851	WDR83OS	WD repeat domain 83 opposite strand [Source:HGNC Symbol;Acc:HGNC:30203]	3
ENSG00000050438	2446.93	0.505142	1.41926	0.0976403	5.1735	2.3e-07	3.56e-06	SLC4A8	solute carrier family 4 member 8 [Source:HGNC Symbol;Acc:HGNC:11034]	18
ENSG00000175309	878.111	0.504591	1.41872	0.0972273	5.18981	2.11e-07	3.28e-06	PHYKPL	5-phosphohydroxy-L-lysine phospho-lyase [Source:HGNC Symbol;Acc:HGNC:28249]	18
ENSG00000108306	949.978	0.504516	1.41865	0.123548	4.08357	4.43e-05	0.00038576	FBXL20	F-box and leucine rich repeat protein 20 [Source:HGNC Symbol;Acc:HGNC:24679]	6
ENSG00000058668	1646.3	0.504452	1.41858	0.0775219	6.50721	7.66e-11	2.22e-09	ATP2B4	ATPase plasma membrane Ca2+ transporting 4 [Source:HGNC Symbol;Acc:HGNC:817]	7
ENSG00000178718	631.834	0.503607	1.41775	0.0913992	5.50997	3.59e-08	6.43e-07	RPP25	ribonuclease P and MRP subunit p25 [Source:HGNC Symbol;Acc:HGNC:30361]	1
ENSG00000137672	415.816	0.503566	1.41771	0.154422	3.26098	0.00111027	0.00630406	TRPC6	transient receptor potential cation channel subfamily C member 6 [Source:HGNC Symbol;Acc:HGNC:12338]	7
ENSG00000067141	1524.72	0.50308	1.41724	0.0818424	6.14693	7.9e-10	1.93e-08	NEO1	neogenin 1 [Source:HGNC Symbol;Acc:HGNC:7754]	11
ENSG00000008283	718.443	0.502386	1.41655	0.106695	4.70862	2.49e-06	2.99e-05	CYB561	cytochrome b561 [Source:HGNC Symbol;Acc:HGNC:2571]	21
ENSG00000233927	2337.89	0.502329	1.4165	0.109742	4.57735	4.71e-06	5.27e-05	RPS28	ribosomal protein S28 [Source:HGNC Symbol;Acc:HGNC:10418]	4
ENSG00000104365	755.587	0.50124	1.41543	0.0994786	5.03866	4.69e-07	6.76e-06	IKBKB	inhibitor of nuclear factor kappa B kinase subunit beta [Source:HGNC Symbol;Acc:HGNC:5960]	33
ENSG00000124782	3653.42	0.500629	1.41483	0.059585	8.40193	4.39e-17	2.93e-15	RREB1	ras responsive element binding protein 1 [Source:HGNC Symbol;Acc:HGNC:10449]	10
ENSG00000213612	877.704	0.499766	1.41398	0.0890303	5.61343	1.98e-08	3.75e-07	FAM220CP	family with sequence similarity 220 member C, pseudogene [Source:HGNC Symbol;Acc:HGNC:43640]	1
ENSG00000189114	305.525	0.499289	1.41352	0.134452	3.7135	0.000204411	0.00146918	BLOC1S3	biogenesis of lysosomal organelles complex 1 subunit 3 [Source:HGNC Symbol;Acc:HGNC:20914]	6
ENSG00000172059	708.583	0.499194	1.41342	0.0949273	5.2587	1.45e-07	2.33e-06	KLF11	Kruppel like factor 11 [Source:HGNC Symbol;Acc:HGNC:11811]	6
ENSG00000223959	552.056	0.499132	1.41336	0.135058	3.69568	0.000219299	0.00155962	AFG3L1P	AFG3 like matrix AAA peptidase subunit 1, pseudogene [Source:HGNC Symbol;Acc:HGNC:314]	17
ENSG00000141012	510.971	0.497679	1.41194	0.141474	3.51781	0.000435123	0.00282978	GALNS	galactosamine (N-acetyl)-6-sulfatase [Source:HGNC Symbol;Acc:HGNC:4122]	13
ENSG00000276684	584.193	0.497277	1.41155	0.119605	4.15766	3.22e-05	0.000290381	RDH13	retinol dehydrogenase 13 [Source:HGNC Symbol;Acc:HGNC:19978]	22
ENSG00000160439	604.683	0.497089	1.41136	0.116874	4.2532	2.11e-05	0.000199429	RDH13	retinol dehydrogenase 13 [Source:HGNC Symbol;Acc:HGNC:19978]	23
ENSG00000177076	237.875	0.497057	1.41133	0.146353	3.3963	0.000683039	0.00414646	ACER2	alkaline ceramidase 2 [Source:HGNC Symbol;Acc:HGNC:23675]	1
ENSG00000117305	314.108	0.497019	1.41129	0.13155	3.77818	0.000157977	0.00117405	HMGCL	3-hydroxy-3-methylglutaryl-CoA lyase [Source:HGNC Symbol;Acc:HGNC:5005]	9
ENSG00000263160	431.315	0.496908	1.41119	0.106998	4.6441	3.42e-06	3.94e-05	TMEM50B	transmembrane protein 50B [Source:HGNC Symbol;Acc:HGNC:1280]	10
ENSG00000146556	589.641	0.495986	1.41028	0.121894	4.06901	4.72e-05	0.000407643	WASH2P	WASP family homolog 2, pseudogene [Source:HGNC Symbol;Acc:HGNC:33145]	2
ENSG00000116396	840.727	0.495614	1.40992	0.135378	3.66095	0.000251281	0.00175436	KCNC4	potassium voltage-gated channel subfamily C member 4 [Source:HGNC Symbol;Acc:HGNC:6236]	8
ENSG00000123131	2091.15	0.49547	1.40978	0.0915835	5.41004	6.3e-08	1.08e-06	PRDX4	peroxiredoxin 4 [Source:HGNC Symbol;Acc:HGNC:17169]	5
ENSG00000158125	297.403	0.494341	1.40868	0.154704	3.1954	0.00139635	0.00765864	XDH	xanthine dehydrogenase [Source:HGNC Symbol;Acc:HGNC:12805]	3
ENSG00000090674	374.257	0.493032	1.4074	0.129226	3.81526	0.000136039	0.00103148	MCOLN1	mucolipin 1 [Source:HGNC Symbol;Acc:HGNC:13356]	10
ENSG00000113732	995.837	0.492977	1.40735	0.107128	4.60174	4.19e-06	4.74e-05	ATP6V0E1	ATPase H+ transporting V0 subunit e1 [Source:HGNC Symbol;Acc:HGNC:863]	4
ENSG00000090661	907.984	0.492908	1.40728	0.0857233	5.74998	8.93e-09	1.83e-07	CERS4	ceramide synthase 4 [Source:HGNC Symbol;Acc:HGNC:23747]	16
ENSG00000083097	1493.57	0.4921	1.40649	0.0874608	5.62652	1.84e-08	3.51e-07	DOP1A	DOP1 leucine zipper like protein A [Source:HGNC Symbol;Acc:HGNC:21194]	7
ENSG00000165591	663.73	0.491355	1.40576	0.0964577	5.09399	3.51e-07	5.2e-06	FAAH2	fatty acid amide hydrolase 2 [Source:HGNC Symbol;Acc:HGNC:26440]	3
ENSG00000161013	809.893	0.490964	1.40538	0.0975817	5.03131	4.87e-07	7e-06	MGAT4B	alpha-1,3-mannosyl-glycoprotein 4-beta-N-acetylglucosaminyltransferase B [Source:HGNC Symbol;Acc:HGNC:7048]	23
ENSG00000284501	809.893	0.490964	1.40538	0.0975817	5.03131	4.87e-07	7e-06	MGAT4B	alpha-1,3-mannosyl-glycoprotein 4-beta-N-acetylglucosaminyltransferase B [Source:HGNC Symbol;Acc:HGNC:7048]	23
ENSG00000077157	1493.41	0.490932	1.40535	0.141122	3.47878	0.000503703	0.00320525	PPP1R12B	protein phosphatase 1 regulatory subunit 12B [Source:HGNC Symbol;Acc:HGNC:7619]	18
ENSG00000196267	691.577	0.490362	1.4048	0.0942483	5.20287	1.96e-07	3.08e-06	ZNF836	zinc finger protein 836 [Source:HGNC Symbol;Acc:HGNC:34333]	6
ENSG00000114993	1156.26	0.489856	1.4043	0.0862472	5.67967	1.35e-08	2.64e-07	RTKN	rhotekin [Source:HGNC Symbol;Acc:HGNC:10466]	11
ENSG00000140992	2010.94	0.48902	1.40349	0.116826	4.18587	2.84e-05	0.000259236	PDPK1	3-phosphoinositide dependent protein kinase 1 [Source:HGNC Symbol;Acc:HGNC:8816]	17
ENSG00000177519	1038.45	0.488961	1.40343	0.0854752	5.7205	1.06e-08	2.13e-07	RPRM	reprimo, TP53 dependent G2 arrest mediator homolog [Source:HGNC Symbol;Acc:HGNC:24201]	1
ENSG00000137700	798.996	0.488876	1.40335	0.137772	3.54844	0.000387525	0.00255508	SLC37A4	solute carrier family 37 member 4 [Source:HGNC Symbol;Acc:HGNC:4061]	21
ENSG00000181826	187.838	0.488653	1.40313	0.152879	3.19634	0.00139184	0.00764021	RELL1	RELT like 1 [Source:HGNC Symbol;Acc:HGNC:27379]	3
ENSG00000206208	432.361	0.487581	1.40209	0.12532	3.89069	0.0001	0.000790191	TAPBP	TAP binding protein [Source:HGNC Symbol;Acc:HGNC:11566]	11
ENSG00000173947	455.649	0.487456	1.40197	0.119329	4.08498	4.41e-05	0.000384369	PIFO	primary cilia formation [Source:HGNC Symbol;Acc:HGNC:27009]	4
ENSG00000197608	1267.45	0.487352	1.40187	0.0956683	5.09418	3.5e-07	5.2e-06	ZNF841	zinc finger protein 841 [Source:HGNC Symbol;Acc:HGNC:27611]	7
ENSG00000120925	506.187	0.486949	1.40148	0.11706	4.15982	3.18e-05	0.000287891	RNF170	ring finger protein 170 [Source:HGNC Symbol;Acc:HGNC:25358]	9
ENSG00000081059	1254.43	0.48582	1.40038	0.0894424	5.43166	5.58e-08	9.67e-07	TCF7	transcription factor 7 [Source:HGNC Symbol;Acc:HGNC:11639]	24
ENSG00000107521	561.565	0.48502	1.3996	0.0901744	5.37868	7.5e-08	1.27e-06	HPS1	HPS1 biogenesis of lysosomal organelles complex 3 subunit 1 [Source:HGNC Symbol;Acc:HGNC:5163]	15
ENSG00000146776	1572.15	0.484758	1.39935	0.0906436	5.34796	8.9e-08	1.48e-06	ATXN7L1	ataxin 7 like 1 [Source:HGNC Symbol;Acc:HGNC:22210]	11
ENSG00000170899	705.406	0.484373	1.39898	0.107175	4.51944	6.2e-06	6.73e-05	GSTA4	glutathione S-transferase alpha 4 [Source:HGNC Symbol;Acc:HGNC:4629]	6
ENSG00000124198	2758.33	0.48341	1.39804	0.128024	3.77594	0.000159407	0.00118385	ARFGEF2	ADP ribosylation factor guanine nucleotide exchange factor 2 [Source:HGNC Symbol;Acc:HGNC:15853]	2
ENSG00000167565	508.148	0.483336	1.39797	0.130355	3.70784	0.000209038	0.00149884	SERTAD3	SERTA domain containing 3 [Source:HGNC Symbol;Acc:HGNC:17931]	5
ENSG00000038219	8892.49	0.4827	1.39736	0.065644	7.35329	1.93e-13	8.33e-12	BOD1L1	biorientation of chromosomes in cell division 1 like 1 [Source:HGNC Symbol;Acc:HGNC:31792]	6
ENSG00000088727	214.091	0.481206	1.39591	0.152816	3.14892	0.00163874	0.00873335	KIF9	kinesin family member 9 [Source:HGNC Symbol;Acc:HGNC:16666]	13
ENSG00000105197	3400.92	0.480563	1.39529	0.0669097	7.18227	6.86e-13	2.75e-11	TIMM50	translocase of inner mitochondrial membrane 50 [Source:HGNC Symbol;Acc:HGNC:23656]	19
ENSG00000130177	3294.24	0.480418	1.39515	0.0505672	9.50058	2.09e-21	2.16e-19	CDC16	cell division cycle 16 [Source:HGNC Symbol;Acc:HGNC:1720]	12
ENSG00000160917	984.015	0.480222	1.39496	0.0853151	5.62881	1.81e-08	3.47e-07	CPSF4	cleavage and polyadenylation specific factor 4 [Source:HGNC Symbol;Acc:HGNC:2327]	13
ENSG00000168071	776.771	0.480108	1.39485	0.136495	3.51739	0.000435807	0.00283335	CCDC88B	coiled-coil domain containing 88B [Source:HGNC Symbol;Acc:HGNC:26757]	10
ENSG00000117394	2188.31	0.479927	1.39467	0.14808	3.24101	0.00119109	0.00670515	SLC2A1	solute carrier family 2 member 1 [Source:HGNC Symbol;Acc:HGNC:11005]	10
ENSG00000118432	489.064	0.479007	1.39378	0.102371	4.67912	2.88e-06	3.41e-05	CNR1	cannabinoid receptor 1 [Source:HGNC Symbol;Acc:HGNC:2159]	7
ENSG00000186918	577.86	0.47869	1.39348	0.147896	3.23666	0.00120937	0.00680048	ZNF395	zinc finger protein 395 [Source:HGNC Symbol;Acc:HGNC:18737]	11
ENSG00000107897	676.737	0.478582	1.39337	0.0922043	5.19045	2.1e-07	3.27e-06	ACBD5	acyl-CoA binding domain containing 5 [Source:HGNC Symbol;Acc:HGNC:23338]	8
ENSG00000105325	943.478	0.478502	1.3933	0.103619	4.61789	3.88e-06	4.41e-05	FZR1	fizzy and cell division cycle 20 related 1 [Source:HGNC Symbol;Acc:HGNC:24824]	9
ENSG00000132359	3998.55	0.478079	1.39289	0.105383	4.53657	5.72e-06	6.26e-05	RAP1GAP2	RAP1 GTPase activating protein 2 [Source:HGNC Symbol;Acc:HGNC:29176]	9
ENSG00000117643	1095.35	0.477415	1.39225	0.0753253	6.33805	2.33e-10	6.21e-09	MAN1C1	mannosidase alpha class 1C member 1 [Source:HGNC Symbol;Acc:HGNC:19080]	8
ENSG00000186575	2950.54	0.4773	1.39214	0.0683465	6.98352	2.88e-12	1.06e-10	NF2	neurofibromin 2 [Source:HGNC Symbol;Acc:HGNC:7773]	11
ENSG00000275744	264.061	0.477181	1.39202	0.131179	3.63763	0.000275163	0.00189276	SLC2A11	solute carrier family 2 member 11 [Source:HGNC Symbol;Acc:HGNC:14239]	22
ENSG00000119139	5178.95	0.476101	1.39098	0.0664087	7.16925	7.54e-13	2.99e-11	TJP2	tight junction protein 2 [Source:HGNC Symbol;Acc:HGNC:11828]	32
ENSG00000012822	317.585	0.47551	1.39041	0.140289	3.3895	0.000700211	0.00423599	CALCOCO1	calcium binding and coiled-coil domain 1 [Source:HGNC Symbol;Acc:HGNC:29306]	22
ENSG00000104327	14253.1	0.475405	1.39031	0.075261	6.31675	2.67e-10	7.08e-09	CALB1	calbindin 1 [Source:HGNC Symbol;Acc:HGNC:1434]	11
ENSG00000138834	1289.89	0.47535	1.39026	0.126489	3.75802	0.000171262	0.00126162	MAPK8IP3	mitogen-activated protein kinase 8 interacting protein 3 [Source:HGNC Symbol;Acc:HGNC:6884]	16
ENSG00000103197	2622.05	0.474934	1.38985	0.111903	4.24417	2.19e-05	0.000206884	TSC2	TSC complex subunit 2 [Source:HGNC Symbol;Acc:HGNC:12363]	69
ENSG00000248383	353.676	0.472705	1.38771	0.121797	3.88109	0.000103987	0.000816488	PCDHAC1	protocadherin alpha subfamily C, 1 [Source:HGNC Symbol;Acc:HGNC:8676]	2
ENSG00000149600	834.885	0.471472	1.38652	0.0829594	5.68316	1.32e-08	2.59e-07	COMMD7	COMM domain containing 7 [Source:HGNC Symbol;Acc:HGNC:16223]	4
ENSG00000004975	1527.18	0.471448	1.3865	0.0868142	5.43054	5.62e-08	9.72e-07	DVL2	dishevelled segment polarity protein 2 [Source:HGNC Symbol;Acc:HGNC:3086]	15
ENSG00000167106	1161.61	0.47126	1.38632	0.147904	3.18626	0.00144127	0.00787446	FAM102A	family with sequence similarity 102 member A [Source:HGNC Symbol;Acc:HGNC:31419]	7
ENSG00000153093	1136.13	0.470842	1.38592	0.108759	4.32923	1.5e-05	0.000147592	ACOXL	acyl-CoA oxidase like [Source:HGNC Symbol;Acc:HGNC:25621]	10
ENSG00000176485	1734.38	0.470839	1.38592	0.0866026	5.43678	5.43e-08	9.42e-07	PLAAT3	phospholipase A and acyltransferase 3 [Source:HGNC Symbol;Acc:HGNC:17825]	6
ENSG00000040531	393.864	0.470725	1.38581	0.132836	3.54367	0.000394599	0.00259438	CTNS	cystinosin, lysosomal cystine transporter [Source:HGNC Symbol;Acc:HGNC:2518]	10
ENSG00000163093	679.907	0.470525	1.38561	0.105335	4.46694	7.93e-06	8.38e-05	BBS5	Bardet-Biedl syndrome 5 [Source:HGNC Symbol;Acc:HGNC:970]	6
ENSG00000183208	542.988	0.470345	1.38544	0.122943	3.82572	0.000130391	0.000993322	GDPGP1	GDP-D-glucose phosphorylase 1 [Source:HGNC Symbol;Acc:HGNC:34360]	5
ENSG00000181467	2086.67	0.469521	1.38465	0.0686721	6.83715	8.08e-12	2.74e-10	RAP2B	RAP2B, member of RAS oncogene family [Source:HGNC Symbol;Acc:HGNC:9862]	1
ENSG00000135324	203.993	0.469277	1.38442	0.14974	3.13395	0.0017247	0.00911441	MRAP2	melanocortin 2 receptor accessory protein 2 [Source:HGNC Symbol;Acc:HGNC:21232]	1
ENSG00000262246	516.939	0.468658	1.38382	0.103128	4.54444	5.51e-06	6.04e-05	CORO7	coronin 7 [Source:HGNC Symbol;Acc:HGNC:26161]	33
ENSG00000282725	516.939	0.468658	1.38382	0.103128	4.54444	5.51e-06	6.04e-05	CORO7	coronin 7 [Source:HGNC Symbol;Acc:HGNC:26161]	33
ENSG00000103174	268.459	0.468471	1.38364	0.132868	3.52582	0.000422167	0.00275577	NAGPA	N-acetylglucosamine-1-phosphodiester alpha-N-acetylglucosaminidase [Source:HGNC Symbol;Acc:HGNC:17378]	18
ENSG00000213930	349.924	0.468132	1.38332	0.125173	3.73989	0.000184099	0.00134391	GALT	galactose-1-phosphate uridylyltransferase [Source:HGNC Symbol;Acc:HGNC:4135]	29
ENSG00000172046	1400.75	0.468116	1.3833	0.109765	4.26471	2e-05	0.000190708	USP19	ubiquitin specific peptidase 19 [Source:HGNC Symbol;Acc:HGNC:12617]	10
ENSG00000138111	483.723	0.46811	1.3833	0.122275	3.82834	0.00012901	0.000983873	MFSD13A	major facilitator superfamily domain containing 13A [Source:HGNC Symbol;Acc:HGNC:26196]	5
ENSG00000132297	72237.1	0.467771	1.38297	0.0901619	5.18812	2.12e-07	3.3e-06	HHLA1	HERV-H LTR-associating 1 [Source:HGNC Symbol;Acc:HGNC:4904]	3
ENSG00000168538	1327.15	0.4675	1.38271	0.0792147	5.90168	3.6e-09	7.98e-08	TRAPPC11	trafficking protein particle complex 11 [Source:HGNC Symbol;Acc:HGNC:25751]	10
ENSG00000283236	1465.18	0.466752	1.38199	0.104437	4.46922	7.85e-06	8.31e-05	AC074141.1	novel zinc finger protein pseudogene	1
ENSG00000198855	225.249	0.466688	1.38193	0.139378	3.34836	0.000812905	0.00481229	FICD	FIC domain containing [Source:HGNC Symbol;Acc:HGNC:18416]	5
ENSG00000139197	675.582	0.466356	1.38161	0.12394	3.76275	0.000168057	0.00124062	PEX5	peroxisomal biogenesis factor 5 [Source:HGNC Symbol;Acc:HGNC:9719]	20
ENSG00000179546	575.499	0.466076	1.38135	0.114173	4.08219	4.46e-05	0.000387891	HTR1D	5-hydroxytryptamine receptor 1D [Source:HGNC Symbol;Acc:HGNC:5289]	1
ENSG00000141560	399.258	0.465898	1.38118	0.103201	4.51449	6.35e-06	6.87e-05	FN3KRP	fructosamine 3 kinase related protein [Source:HGNC Symbol;Acc:HGNC:25700]	9
ENSG00000131797	410.308	0.465689	1.38098	0.113495	4.10318	4.08e-05	0.000358178	CLUHP3	clustered mitochondria homolog pseudogene 3 [Source:HGNC Symbol;Acc:HGNC:28447]	7
ENSG00000181666	3844.97	0.465502	1.3808	0.058558	7.94941	1.87e-15	1.02e-13	ZNF875	zinc finger protein 875 [Source:HGNC Symbol;Acc:HGNC:4928]	28
ENSG00000175348	313.335	0.465282	1.38059	0.14748	3.15489	0.0016056	0.00859104	TMEM9B	TMEM9 domain family member B [Source:HGNC Symbol;Acc:HGNC:1168]	5
ENSG00000284455	641.047	0.465243	1.38055	0.103995	4.4737	7.69e-06	8.15e-05	AC017081.4	NA	2
ENSG00000178150	471.962	0.464653	1.37999	0.104652	4.43999	9e-06	9.36e-05	ZNF114	zinc finger protein 114 [Source:HGNC Symbol;Acc:HGNC:12894]	7
ENSG00000173153	595.085	0.464471	1.37981	0.129433	3.58851	0.000332577	0.00223852	ESRRA	estrogen related receptor alpha [Source:HGNC Symbol;Acc:HGNC:3471]	7
ENSG00000213995	939.057	0.46386	1.37923	0.0917029	5.0583	4.23e-07	6.18e-06	NAXD	NAD(P)HX dehydratase [Source:HGNC Symbol;Acc:HGNC:25576]	3
ENSG00000165025	324.814	0.462019	1.37747	0.135624	3.40661	0.000657754	0.00401504	SYK	spleen associated tyrosine kinase [Source:HGNC Symbol;Acc:HGNC:11491]	5
ENSG00000108175	3039.53	0.461975	1.37743	0.0924425	4.99743	5.81e-07	8.19e-06	ZMIZ1	zinc finger MIZ-type containing 1 [Source:HGNC Symbol;Acc:HGNC:16493]	5
ENSG00000143862	892.792	0.461373	1.37685	0.112352	4.10648	4.02e-05	0.000353682	ARL8A	ADP ribosylation factor like GTPase 8A [Source:HGNC Symbol;Acc:HGNC:25192]	4
ENSG00000204604	2185.15	0.461183	1.37667	0.0807286	5.71276	1.11e-08	2.22e-07	ZNF468	zinc finger protein 468 [Source:HGNC Symbol;Acc:HGNC:33105]	8
ENSG00000166710	378.732	0.461143	1.37663	0.13754	3.3528	0.000799983	0.00474382	B2M	beta-2-microglobulin [Source:HGNC Symbol;Acc:HGNC:914]	14
ENSG00000165406	469.613	0.461017	1.37651	0.112383	4.1022	4.09e-05	0.000359387	2019-03-08	membrane associated ring-CH-type finger 8 [Source:HGNC Symbol;Acc:HGNC:23356]	7
ENSG00000022556	1111.85	0.461012	1.37651	0.118749	3.88225	0.000103493	0.000813494	NLRP2	NLR family pyrin domain containing 2 [Source:HGNC Symbol;Acc:HGNC:22948]	19
ENSG00000273992	1111.85	0.461012	1.37651	0.118749	3.88225	0.000103493	0.000813494	NLRP2	NLR family pyrin domain containing 2 [Source:HGNC Symbol;Acc:HGNC:22948]	19
ENSG00000176087	1232.13	0.46092	1.37642	0.121661	3.78856	0.000151522	0.0011329	SLC35A4	solute carrier family 35 member A4 [Source:HGNC Symbol;Acc:HGNC:20753]	4
ENSG00000178982	1864.56	0.460548	1.37606	0.0915888	5.02844	4.94e-07	7.06e-06	EIF3K	eukaryotic translation initiation factor 3 subunit K [Source:HGNC Symbol;Acc:HGNC:24656]	14
ENSG00000282986	1864.56	0.460548	1.37606	0.0915888	5.02844	4.94e-07	7.06e-06	EIF3K	eukaryotic translation initiation factor 3 subunit K [Source:HGNC Symbol;Acc:HGNC:24656]	14
ENSG00000188227	2524.33	0.460391	1.37591	0.0578361	7.96028	1.72e-15	9.38e-14	ZNF793	zinc finger protein 793 [Source:HGNC Symbol;Acc:HGNC:33115]	10
ENSG00000130584	698.988	0.459967	1.37551	0.111151	4.13821	3.5e-05	0.000312621	ZBTB46	zinc finger and BTB domain containing 46 [Source:HGNC Symbol;Acc:HGNC:16094]	6
ENSG00000155463	1301.46	0.459912	1.37546	0.0859245	5.35252	8.67e-08	1.45e-06	OXA1L	OXA1L mitochondrial inner membrane protein [Source:HGNC Symbol;Acc:HGNC:8526]	12
ENSG00000169184	339.331	0.459911	1.37546	0.135214	3.40136	0.00067051	0.0040834	MN1	MN1 proto-oncogene, transcriptional regulator [Source:HGNC Symbol;Acc:HGNC:7180]	3
ENSG00000126432	1895.3	0.459761	1.37531	0.11024	4.17054	3.04e-05	0.000275987	PRDX5	peroxiredoxin 5 [Source:HGNC Symbol;Acc:HGNC:9355]	3
ENSG00000133460	300.56	0.459217	1.3748	0.142289	3.22737	0.00124935	0.00698225	SLC2A11	solute carrier family 2 member 11 [Source:HGNC Symbol;Acc:HGNC:14239]	23
ENSG00000178209	8823.31	0.459065	1.37465	0.0466194	9.84709	7.06e-23	8.46e-21	PLEC	plectin [Source:HGNC Symbol;Acc:HGNC:9069]	15
ENSG00000184014	2438.69	0.459041	1.37463	0.0797336	5.75719	8.55e-09	1.76e-07	DENND5A	DENN domain containing 5A [Source:HGNC Symbol;Acc:HGNC:19344]	16
ENSG00000143437	1626.65	0.458009	1.37364	0.0874745	5.23591	1.64e-07	2.62e-06	ARNT	aryl hydrocarbon receptor nuclear translocator [Source:HGNC Symbol;Acc:HGNC:700]	12
ENSG00000139437	250.765	0.457924	1.37356	0.135304	3.3844	0.000713341	0.00430302	TCHP	trichoplein keratin filament binding [Source:HGNC Symbol;Acc:HGNC:28135]	10
ENSG00000011143	385.134	0.457888	1.37353	0.121086	3.78149	0.00015589	0.00115937	MKS1	MKS transition zone complex subunit 1 [Source:HGNC Symbol;Acc:HGNC:7121]	13
ENSG00000124493	395.218	0.457074	1.37275	0.142878	3.19906	0.00137876	0.00758032	GRM4	glutamate metabotropic receptor 4 [Source:HGNC Symbol;Acc:HGNC:4596]	14
ENSG00000007541	665.219	0.456835	1.37253	0.117916	3.87425	0.000106954	0.000837146	PIGQ	phosphatidylinositol glycan anchor biosynthesis class Q [Source:HGNC Symbol;Acc:HGNC:14135]	25
ENSG00000127125	390.546	0.456799	1.37249	0.145726	3.13464	0.00172063	0.0090998	PPCS	phosphopantothenoylcysteine synthetase [Source:HGNC Symbol;Acc:HGNC:25686]	8
ENSG00000055609	8551.34	0.456795	1.37249	0.069978	6.5277	6.68e-11	1.95e-09	KMT2C	lysine methyltransferase 2C [Source:HGNC Symbol;Acc:HGNC:13726]	13
ENSG00000186283	819.786	0.456322	1.37204	0.096407	4.73329	2.21e-06	2.69e-05	TOR3A	torsin family 3 member A [Source:HGNC Symbol;Acc:HGNC:11997]	7
ENSG00000122359	1116.92	0.456134	1.37186	0.108365	4.20922	2.56e-05	0.000236526	ANXA11	annexin A11 [Source:HGNC Symbol;Acc:HGNC:535]	10
ENSG00000054654	18199.4	0.455967	1.3717	0.0521593	8.74181	2.29e-18	1.76e-16	SYNE2	spectrin repeat containing nuclear envelope protein 2 [Source:HGNC Symbol;Acc:HGNC:17084]	28
ENSG00000110925	695.6	0.455965	1.3717	0.108804	4.19069	2.78e-05	0.000254682	CSRNP2	cysteine and serine rich nuclear protein 2 [Source:HGNC Symbol;Acc:HGNC:16006]	8
ENSG00000174004	270.578	0.455714	1.37146	0.130481	3.49257	0.000478389	0.00306555	NRROS	negative regulator of reactive oxygen species [Source:HGNC Symbol;Acc:HGNC:24613]	2
ENSG00000066739	1823.69	0.45556	1.37131	0.0872271	5.22269	1.76e-07	2.8e-06	ATG2B	autophagy related 2B [Source:HGNC Symbol;Acc:HGNC:20187]	7
ENSG00000103245	664.046	0.455199	1.37097	0.107592	4.23081	2.33e-05	0.000217803	CIAO3	cytosolic iron-sulfur assembly component 3 [Source:HGNC Symbol;Acc:HGNC:14179]	21
ENSG00000113108	288.541	0.455128	1.3709	0.145048	3.13777	0.0017024	0.00902844	APBB3	amyloid beta precursor protein binding family B member 3 [Source:HGNC Symbol;Acc:HGNC:20708]	21
ENSG00000184160	273.834	0.454831	1.37062	0.130018	3.49821	0.000468386	0.00301157	ADRA2C	adrenoceptor alpha 2C [Source:HGNC Symbol;Acc:HGNC:283]	2
ENSG00000140367	2297.97	0.454426	1.37024	0.109319	4.15687	3.23e-05	0.000291263	UBE2Q2	ubiquitin conjugating enzyme E2 Q2 [Source:HGNC Symbol;Acc:HGNC:19248]	8
ENSG00000140521	1223.9	0.453753	1.3696	0.118841	3.81815	0.000134454	0.00102167	POLG	DNA polymerase gamma, catalytic subunit [Source:HGNC Symbol;Acc:HGNC:9179]	27
ENSG00000276681	1429.48	0.453346	1.36921	0.131312	3.45243	0.000555566	0.00347311	LENG8	leukocyte receptor cluster member 8 [Source:HGNC Symbol;Acc:HGNC:15500]	8
ENSG00000155966	1396.88	0.452845	1.36874	0.0810589	5.58661	2.32e-08	4.35e-07	AFF2	AF4/FMR2 family member 2 [Source:HGNC Symbol;Acc:HGNC:3776]	5
ENSG00000083444	1294.09	0.452744	1.36864	0.088294	5.12769	2.93e-07	4.43e-06	PLOD1	procollagen-lysine,2-oxoglutarate 5-dioxygenase 1 [Source:HGNC Symbol;Acc:HGNC:9081]	9
ENSG00000281950	376.769	0.451933	1.36787	0.133874	3.37581	0.000735997	0.00441178	SPDYE16	speedy/RINGO cell cycle regulator family member E16 [Source:HGNC Symbol;Acc:HGNC:51512]	3
ENSG00000164430	695.423	0.45191	1.36785	0.0835219	5.41067	6.28e-08	1.08e-06	CGAS	cyclic GMP-AMP synthase [Source:HGNC Symbol;Acc:HGNC:21367]	3
ENSG00000004779	2097.46	0.451005	1.36699	0.104145	4.33055	1.49e-05	0.000146896	NDUFAB1	NADH:ubiquinone oxidoreductase subunit AB1 [Source:HGNC Symbol;Acc:HGNC:7694]	5
ENSG00000198556	587.283	0.450998	1.36699	0.0888698	5.07482	3.88e-07	5.71e-06	ZNF789	zinc finger protein 789 [Source:HGNC Symbol;Acc:HGNC:27801]	12
ENSG00000090006	874.126	0.449564	1.36563	0.100312	4.48166	7.41e-06	7.89e-05	LTBP4	latent transforming growth factor beta binding protein 4 [Source:HGNC Symbol;Acc:HGNC:6717]	39
ENSG00000151746	6662.08	0.449149	1.36523	0.0674826	6.65577	2.82e-11	8.81e-10	BICD1	BICD cargo adaptor 1 [Source:HGNC Symbol;Acc:HGNC:1049]	11
ENSG00000160310	1034.52	0.449099	1.36519	0.0923462	4.86321	1.16e-06	1.53e-05	PRMT2	protein arginine methyltransferase 2 [Source:HGNC Symbol;Acc:HGNC:5186]	16
ENSG00000159210	881.397	0.448273	1.36441	0.0899486	4.98366	6.24e-07	8.75e-06	SNF8	SNF8 subunit of ESCRT-II [Source:HGNC Symbol;Acc:HGNC:17028]	17
ENSG00000283890	475.305	0.448157	1.3643	0.125482	3.57148	0.000354971	0.00236949	AC104534.3	NA	2
ENSG00000033100	651.746	0.447923	1.36407	0.0861195	5.20118	1.98e-07	3.1e-06	CHPF2	chondroitin polymerizing factor 2 [Source:HGNC Symbol;Acc:HGNC:29270]	4
ENSG00000177674	578.722	0.447614	1.36378	0.112207	3.98919	6.63e-05	0.000549357	AGTRAP	angiotensin II receptor associated protein [Source:HGNC Symbol;Acc:HGNC:13539]	14
ENSG00000114861	2036.3	0.447419	1.3636	0.0810675	5.51909	3.41e-08	6.13e-07	FOXP1	forkhead box P1 [Source:HGNC Symbol;Acc:HGNC:3823]	76
ENSG00000114738	848.068	0.447332	1.36352	0.11321	3.95134	7.77e-05	0.000633924	MAPKAPK3	mitogen-activated protein kinase-activated protein kinase 3 [Source:HGNC Symbol;Acc:HGNC:6888]	8
ENSG00000124151	2096.7	0.447185	1.36338	0.0653707	6.84076	7.88e-12	2.67e-10	NCOA3	nuclear receptor coactivator 3 [Source:HGNC Symbol;Acc:HGNC:7670]	5
ENSG00000074582	448.257	0.447078	1.36328	0.139922	3.1952	0.00139735	0.00765864	BCS1L	BCS1 homolog, ubiquinol-cytochrome c reductase complex chaperone [Source:HGNC Symbol;Acc:HGNC:1020]	21
ENSG00000130540	556.101	0.446645	1.36287	0.115053	3.88208	0.000103567	0.000813494	SULT4A1	sulfotransferase family 4A member 1 [Source:HGNC Symbol;Acc:HGNC:14903]	4
ENSG00000187792	508.423	0.446594	1.36282	0.0932728	4.78804	1.68e-06	2.12e-05	ZNF70	zinc finger protein 70 [Source:HGNC Symbol;Acc:HGNC:13140]	1
ENSG00000174282	452.286	0.446286	1.36253	0.116518	3.83018	0.00012805	0.000977926	ZBTB4	zinc finger and BTB domain containing 4 [Source:HGNC Symbol;Acc:HGNC:23847]	2
ENSG00000283868	452.286	0.446286	1.36253	0.116518	3.83018	0.00012805	0.000977926	ZBTB4	zinc finger and BTB domain containing 4 [Source:HGNC Symbol;Acc:HGNC:23847]	2
ENSG00000099991	5035.63	0.446261	1.3625	0.113105	3.94555	7.96e-05	0.00064743	CABIN1	calcineurin binding protein 1 [Source:HGNC Symbol;Acc:HGNC:24187]	14
ENSG00000177225	1096.31	0.446218	1.36246	0.0871779	5.11848	3.08e-07	4.64e-06	GATD1	glutamine amidotransferase like class 1 domain containing 1 [Source:HGNC Symbol;Acc:HGNC:26616]	16
ENSG00000154237	495344	0.446033	1.36229	0.0747497	5.96702	2.42e-09	5.55e-08	LRRK1	leucine rich repeat kinase 1 [Source:HGNC Symbol;Acc:HGNC:18608]	11
ENSG00000198915	795.432	0.445806	1.36207	0.103797	4.29498	1.75e-05	0.000169146	RASGEF1A	RasGEF domain family member 1A [Source:HGNC Symbol;Acc:HGNC:24246]	5
ENSG00000145022	257.811	0.445564	1.36185	0.131737	3.38221	0.000719039	0.00432619	TCTA	T cell leukemia translocation altered [Source:HGNC Symbol;Acc:HGNC:11692]	6
ENSG00000196411	3728.36	0.445052	1.36136	0.0901448	4.93708	7.93e-07	1.08e-05	EPHB4	EPH receptor B4 [Source:HGNC Symbol;Acc:HGNC:3395]	10
ENSG00000177106	863.886	0.444932	1.36125	0.0935445	4.75637	1.97e-06	2.43e-05	EPS8L2	EPS8 like 2 [Source:HGNC Symbol;Acc:HGNC:21296]	32
ENSG00000172830	281.978	0.444504	1.36085	0.142653	3.11598	0.00183333	0.00957514	SSH3	slingshot protein phosphatase 3 [Source:HGNC Symbol;Acc:HGNC:30581]	11
ENSG00000100258	536.823	0.444436	1.36078	0.131871	3.37025	0.000751006	0.00448764	LMF2	lipase maturation factor 2 [Source:HGNC Symbol;Acc:HGNC:25096]	6
ENSG00000114021	940.109	0.444421	1.36077	0.110379	4.02632	5.67e-05	0.000478131	NIT2	nitrilase family member 2 [Source:HGNC Symbol;Acc:HGNC:29878]	7
ENSG00000139625	852.777	0.444364	1.36071	0.0967493	4.59295	4.37e-06	4.93e-05	MAP3K12	mitogen-activated protein kinase kinase kinase 12 [Source:HGNC Symbol;Acc:HGNC:6851]	11
ENSG00000196569	1430.08	0.444329	1.36068	0.121348	3.66161	0.000250631	0.00175042	LAMA2	laminin subunit alpha 2 [Source:HGNC Symbol;Acc:HGNC:6482]	7
ENSG00000168890	326.469	0.443835	1.36022	0.120027	3.6978	0.000217476	0.00155034	TMEM150A	transmembrane protein 150A [Source:HGNC Symbol;Acc:HGNC:24677]	12
ENSG00000100596	3137.83	0.443713	1.3601	0.0835144	5.31301	1.08e-07	1.76e-06	SPTLC2	serine palmitoyltransferase long chain base subunit 2 [Source:HGNC Symbol;Acc:HGNC:11278]	6
ENSG00000157353	314.075	0.443537	1.35993	0.128835	3.44268	0.000575975	0.00358187	FCSK	fucose kinase [Source:HGNC Symbol;Acc:HGNC:29500]	13
ENSG00000140400	1100.85	0.44318	1.3596	0.0896229	4.94494	7.62e-07	1.05e-05	MAN2C1	mannosidase alpha class 2C member 1 [Source:HGNC Symbol;Acc:HGNC:6827]	45
ENSG00000187097	506.299	0.443044	1.35947	0.126402	3.50503	0.000456551	0.00294721	ENTPD5	ectonucleoside triphosphate diphosphohydrolase 5 (inactive) [Source:HGNC Symbol;Acc:HGNC:3367]	8
ENSG00000092929	268.726	0.442461	1.35892	0.132865	3.33016	0.000867973	0.00510086	UNC13D	unc-13 homolog D [Source:HGNC Symbol;Acc:HGNC:23147]	17
ENSG00000171368	309.336	0.441944	1.35843	0.140081	3.15493	0.00160539	0.00859104	TPPP	tubulin polymerization promoting protein [Source:HGNC Symbol;Acc:HGNC:24164]	1
ENSG00000122884	993.537	0.441523	1.35804	0.120216	3.67274	0.00023996	0.00168317	P4HA1	prolyl 4-hydroxylase subunit alpha 1 [Source:HGNC Symbol;Acc:HGNC:8546]	6
ENSG00000138336	14632.9	0.441269	1.3578	0.0584663	7.5474	4.44e-14	2.06e-12	TET1	tet methylcytosine dioxygenase 1 [Source:HGNC Symbol;Acc:HGNC:29484]	1
ENSG00000108679	473.088	0.44119	1.35772	0.113315	3.89349	9.88e-05	0.000781418	LGALS3BP	galectin 3 binding protein [Source:HGNC Symbol;Acc:HGNC:6564]	19
ENSG00000162929	693.84	0.440827	1.35738	0.1023	4.30914	1.64e-05	0.000159999	KIAA1841	KIAA1841 [Source:HGNC Symbol;Acc:HGNC:29387]	11
ENSG00000043143	2105.08	0.440194	1.35679	0.0867055	5.07689	3.84e-07	5.66e-06	JADE2	jade family PHD finger 2 [Source:HGNC Symbol;Acc:HGNC:22984]	11
ENSG00000126947	1015.63	0.439929	1.35654	0.0951391	4.62407	3.76e-06	4.3e-05	ARMCX1	armadillo repeat containing X-linked 1 [Source:HGNC Symbol;Acc:HGNC:18073]	1
ENSG00000044090	849.999	0.439655	1.35628	0.103312	4.25558	2.09e-05	0.000197671	CUL7	cullin 7 [Source:HGNC Symbol;Acc:HGNC:21024]	3
ENSG00000167615	2073.98	0.439591	1.35622	0.1411	3.11546	0.00183661	0.00958468	LENG8	leukocyte receptor cluster member 8 [Source:HGNC Symbol;Acc:HGNC:15500]	9
ENSG00000110090	1045.78	0.439358	1.356	0.0991409	4.43165	9.35e-06	9.66e-05	CPT1A	carnitine palmitoyltransferase 1A [Source:HGNC Symbol;Acc:HGNC:2328]	9
ENSG00000185565	361.902	0.438891	1.35556	0.123548	3.55239	0.000381746	0.00252332	LSAMP	limbic system associated membrane protein [Source:HGNC Symbol;Acc:HGNC:6705]	7
ENSG00000162073	337.867	0.438685	1.35537	0.133734	3.28027	0.00103706	0.00594307	PAQR4	progestin and adipoQ receptor family member 4 [Source:HGNC Symbol;Acc:HGNC:26386]	5
ENSG00000112983	1910.41	0.438286	1.35499	0.0802146	5.46391	4.66e-08	8.17e-07	BRD8	bromodomain containing 8 [Source:HGNC Symbol;Acc:HGNC:19874]	26
ENSG00000274070	394.693	0.437995	1.35472	0.119861	3.6542	0.00025799	0.00179429	CASTOR2	cytosolic arginine sensor for mTORC1 subunit 2 [Source:HGNC Symbol;Acc:HGNC:37073]	2
ENSG00000153406	297.01	0.437647	1.35439	0.114232	3.8312	0.00012752	0.000975341	NMRAL1	NmrA like redox sensor 1 [Source:HGNC Symbol;Acc:HGNC:24987]	18
ENSG00000274684	297.01	0.437647	1.35439	0.114232	3.8312	0.00012752	0.000975341	NMRAL1	NmrA like redox sensor 1 [Source:HGNC Symbol;Acc:HGNC:24987]	18
ENSG00000166340	1582.11	0.436516	1.35333	0.0964816	4.52434	6.06e-06	6.6e-05	TPP1	tripeptidyl peptidase 1 [Source:HGNC Symbol;Acc:HGNC:2073]	36
ENSG00000196526	972.044	0.43597	1.35282	0.0808069	5.39521	6.84e-08	1.17e-06	AFAP1	actin filament associated protein 1 [Source:HGNC Symbol;Acc:HGNC:24017]	10
ENSG00000133943	960.142	0.435721	1.35259	0.103915	4.19307	2.75e-05	0.000252244	DGLUCY	D-glutamate cyclase [Source:HGNC Symbol;Acc:HGNC:20498]	35
ENSG00000171126	3075.9	0.434852	1.35177	0.0606212	7.17327	7.32e-13	2.92e-11	KCNG3	potassium voltage-gated channel modifier subfamily G member 3 [Source:HGNC Symbol;Acc:HGNC:18306]	2
ENSG00000014216	5379.59	0.434738	1.35167	0.0529001	8.21809	2.07e-16	1.26e-14	CAPN1	calpain 1 [Source:HGNC Symbol;Acc:HGNC:1476]	28
ENSG00000266412	2793.49	0.434676	1.35161	0.0899299	4.8335	1.34e-06	1.74e-05	NCOA4	nuclear receptor coactivator 4 [Source:HGNC Symbol;Acc:HGNC:7671]	7
ENSG00000167468	1596.94	0.43408	1.35105	0.116268	3.73344	0.000188883	0.00137215	GPX4	glutathione peroxidase 4 [Source:HGNC Symbol;Acc:HGNC:4556]	13
ENSG00000121578	1770.5	0.433826	1.35081	0.0697639	6.21849	5.02e-10	1.27e-08	B4GALT4	beta-1,4-galactosyltransferase 4 [Source:HGNC Symbol;Acc:HGNC:927]	20
ENSG00000099999	250.692	0.433617	1.35062	0.134782	3.21717	0.00129463	0.00719316	RNF215	ring finger protein 215 [Source:HGNC Symbol;Acc:HGNC:33434]	10
ENSG00000110651	4479.63	0.433504	1.35051	0.0700163	6.19147	5.96e-10	1.49e-08	CD81	CD81 molecule [Source:HGNC Symbol;Acc:HGNC:1701]	17
ENSG00000155511	336.044	0.433211	1.35024	0.131668	3.29017	0.00100126	0.00577102	GRIA1	glutamate ionotropic receptor AMPA type subunit 1 [Source:HGNC Symbol;Acc:HGNC:4571]	13
ENSG00000102096	8071.27	0.432561	1.34963	0.0935398	4.62435	3.76e-06	4.3e-05	PIM2	Pim-2 proto-oncogene, serine/threonine kinase [Source:HGNC Symbol;Acc:HGNC:8987]	3
ENSG00000139266	276.227	0.432157	1.34925	0.133981	3.22551	0.00125748	0.00701831	2019-03-09	membrane associated ring-CH-type finger 9 [Source:HGNC Symbol;Acc:HGNC:25139]	3
ENSG00000178935	732.223	0.431685	1.34881	0.0936805	4.60805	4.06e-06	4.61e-05	ZNF552	zinc finger protein 552 [Source:HGNC Symbol;Acc:HGNC:26135]	4
ENSG00000124209	539.785	0.431455	1.34859	0.113498	3.80143	0.000143865	0.0010826	RAB22A	RAB22A, member RAS oncogene family [Source:HGNC Symbol;Acc:HGNC:9764]	2
ENSG00000072121	2821.07	0.430447	1.34765	0.0760299	5.66156	1.5e-08	2.91e-07	ZFYVE26	zinc finger FYVE-type containing 26 [Source:HGNC Symbol;Acc:HGNC:20761]	11
ENSG00000132386	374.176	0.429754	1.347	0.130536	3.29221	0.000994018	0.00573241	SERPINF1	serpin family F member 1 [Source:HGNC Symbol;Acc:HGNC:8824]	12
ENSG00000103528	363.572	0.429056	1.34635	0.118352	3.62525	0.00028868	0.00197568	SYT17	synaptotagmin 17 [Source:HGNC Symbol;Acc:HGNC:24119]	9
ENSG00000109046	4828.21	0.428288	1.34564	0.105799	4.04812	5.16e-05	0.000441595	WSB1	WD repeat and SOCS box containing 1 [Source:HGNC Symbol;Acc:HGNC:19221]	17
ENSG00000117448	2216.15	0.428237	1.34559	0.0920739	4.65101	3.3e-06	3.83e-05	AKR1A1	aldo-keto reductase family 1 member A1 [Source:HGNC Symbol;Acc:HGNC:380]	14
ENSG00000217128	1789.91	0.428147	1.3455	0.0648093	6.60625	3.94e-11	1.2e-09	FNIP1	folliculin interacting protein 1 [Source:HGNC Symbol;Acc:HGNC:29418]	6
ENSG00000160285	2636.01	0.427954	1.34532	0.0796807	5.37086	7.84e-08	1.31e-06	LSS	lanosterol synthase [Source:HGNC Symbol;Acc:HGNC:6708]	11
ENSG00000135404	3370.37	0.427836	1.34521	0.122278	3.49889	0.000467206	0.0030049	CD63	CD63 molecule [Source:HGNC Symbol;Acc:HGNC:1692]	16
ENSG00000164951	760.181	0.427691	1.34508	0.13457	3.17821	0.00148186	0.00806261	PDP1	pyruvate dehyrogenase phosphatase catalytic subunit 1 [Source:HGNC Symbol;Acc:HGNC:9279]	10
ENSG00000130066	757.515	0.427457	1.34486	0.0892213	4.79097	1.66e-06	2.09e-05	SAT1	spermidine/spermine N1-acetyltransferase 1 [Source:HGNC Symbol;Acc:HGNC:10540]	9
ENSG00000119655	1573.41	0.427366	1.34478	0.0741632	5.76251	8.29e-09	1.71e-07	NPC2	NPC intracellular cholesterol transporter 2 [Source:HGNC Symbol;Acc:HGNC:14537]	9
ENSG00000220205	419.922	0.427133	1.34456	0.106105	4.02558	5.68e-05	0.000479461	VAMP2	vesicle associated membrane protein 2 [Source:HGNC Symbol;Acc:HGNC:12643]	4
ENSG00000110660	813.101	0.427093	1.34452	0.098699	4.32723	1.51e-05	0.000148727	SLC35F2	solute carrier family 35 member F2 [Source:HGNC Symbol;Acc:HGNC:23615]	6
ENSG00000109762	840.333	0.427055	1.34449	0.0980456	4.35568	1.33e-05	0.000132403	SNX25	sorting nexin 25 [Source:HGNC Symbol;Acc:HGNC:21883]	8
ENSG00000179918	1372.36	0.42684	1.34429	0.109908	3.88363	0.00010291	0.000810153	SEPHS2	selenophosphate synthetase 2 [Source:HGNC Symbol;Acc:HGNC:19686]	1
ENSG00000188785	424.819	0.42646	1.34393	0.109699	3.88755	0.000101262	0.000799273	ZNF548	zinc finger protein 548 [Source:HGNC Symbol;Acc:HGNC:26561]	12
ENSG00000158290	4727.07	0.42591	1.34342	0.0814398	5.22975	1.7e-07	2.7e-06	CUL4B	cullin 4B [Source:HGNC Symbol;Acc:HGNC:2555]	7
ENSG00000119042	630.159	0.425708	1.34323	0.103759	4.10286	4.08e-05	0.00035852	SATB2	SATB homeobox 2 [Source:HGNC Symbol;Acc:HGNC:21637]	11
ENSG00000180098	520.6	0.425298	1.34285	0.113981	3.7313	0.000190491	0.0013824	TRNAU1AP	tRNA selenocysteine 1 associated protein 1 [Source:HGNC Symbol;Acc:HGNC:30813]	10
ENSG00000112695	1398.91	0.425283	1.34284	0.133219	3.19236	0.00141117	0.00772809	COX7A2	cytochrome c oxidase subunit 7A2 [Source:HGNC Symbol;Acc:HGNC:2288]	8
ENSG00000110851	578.598	0.424816	1.3424	0.117947	3.60175	0.000316079	0.00214468	PRDM4	PR/SET domain 4 [Source:HGNC Symbol;Acc:HGNC:9348]	6
ENSG00000141971	408.71	0.424674	1.34227	0.120944	3.51134	0.00044586	0.00288976	MVB12A	multivesicular body subunit 12A [Source:HGNC Symbol;Acc:HGNC:25153]	14
ENSG00000113916	443.225	0.424573	1.34218	0.126262	3.36265	0.000771985	0.00460181	BCL6	BCL6 transcription repressor [Source:HGNC Symbol;Acc:HGNC:1001]	11
ENSG00000167716	687.363	0.424439	1.34205	0.124934	3.39731	0.000680511	0.00413437	WDR81	WD repeat domain 81 [Source:HGNC Symbol;Acc:HGNC:26600]	14
ENSG00000161551	3633.71	0.424109	1.34174	0.0918058	4.61963	3.84e-06	4.38e-05	ZNF577	zinc finger protein 577 [Source:HGNC Symbol;Acc:HGNC:28673]	18
ENSG00000198837	2196.11	0.423579	1.34125	0.0878402	4.82216	1.42e-06	1.83e-05	DENND4B	DENN domain containing 4B [Source:HGNC Symbol;Acc:HGNC:29044]	13
ENSG00000131089	1096.25	0.423112	1.34082	0.125078	3.38279	0.00071754	0.00432089	ARHGEF9	Cdc42 guanine nucleotide exchange factor 9 [Source:HGNC Symbol;Acc:HGNC:14561]	38
ENSG00000105397	1213.31	0.422622	1.34036	0.0908217	4.65332	3.27e-06	3.79e-05	TYK2	tyrosine kinase 2 [Source:HGNC Symbol;Acc:HGNC:12440]	21
ENSG00000257315	1156.87	0.422213	1.33998	0.119893	3.52157	0.000429002	0.00279518	ZBED6	zinc finger BED-type containing 6 [Source:HGNC Symbol;Acc:HGNC:33273]	2
ENSG00000108474	642.613	0.421995	1.33978	0.121137	3.48361	0.000494698	0.00315848	PIGL	phosphatidylinositol glycan anchor biosynthesis class L [Source:HGNC Symbol;Acc:HGNC:8966]	17
ENSG00000148218	404.441	0.421449	1.33927	0.122682	3.43528	0.000591934	0.00367137	ALAD	aminolevulinate dehydratase [Source:HGNC Symbol;Acc:HGNC:395]	9
ENSG00000213614	1262.42	0.420638	1.33852	0.0744825	5.64747	1.63e-08	3.14e-07	HEXA	hexosaminidase subunit alpha [Source:HGNC Symbol;Acc:HGNC:4878]	16
ENSG00000120008	2851.49	0.420577	1.33846	0.075449	5.57431	2.49e-08	4.62e-07	WDR11	WD repeat domain 11 [Source:HGNC Symbol;Acc:HGNC:13831]	17
ENSG00000160223	1319.52	0.420195	1.33811	0.0711711	5.904	3.55e-09	7.88e-08	ICOSLG	inducible T cell costimulator ligand [Source:HGNC Symbol;Acc:HGNC:17087]	5
ENSG00000172432	1073.96	0.420027	1.33795	0.0853348	4.92211	8.56e-07	1.16e-05	GTPBP2	GTP binding protein 2 [Source:HGNC Symbol;Acc:HGNC:4670]	10
ENSG00000166471	2409.18	0.419831	1.33777	0.0731608	5.73846	9.55e-09	1.94e-07	TMEM41B	transmembrane protein 41B [Source:HGNC Symbol;Acc:HGNC:28948]	7
ENSG00000111540	2072.2	0.419485	1.33745	0.0692681	6.05597	1.4e-09	3.32e-08	AC034102.1	RAB5B, member RAS oncogene family [Source:NCBI gene;Acc:5869]	11
ENSG00000142449	3093.39	0.419485	1.33745	0.101386	4.1375	3.51e-05	0.000313457	FBN3	fibrillin 3 [Source:HGNC Symbol;Acc:HGNC:18794]	9
ENSG00000167645	1091.66	0.419064	1.33706	0.100829	4.15617	3.24e-05	0.000291901	YIF1B	Yip1 interacting factor homolog B, membrane trafficking protein [Source:HGNC Symbol;Acc:HGNC:30511]	16
ENSG00000258417	653.214	0.419009	1.33701	0.0923152	4.53889	5.66e-06	6.2e-05	AC100868.1	novel protein	1
ENSG00000157625	1601.9	0.418861	1.33687	0.073084	5.73123	9.97e-09	2.02e-07	TAB3	TGF-beta activated kinase 1 (MAP3K7) binding protein 3 [Source:HGNC Symbol;Acc:HGNC:30681]	6
ENSG00000120549	3021.32	0.41874	1.33676	0.0743533	5.63176	1.78e-08	3.42e-07	KIAA1217	KIAA1217 [Source:HGNC Symbol;Acc:HGNC:25428]	17
ENSG00000167987	505.367	0.418698	1.33672	0.10172	4.11619	3.85e-05	0.000340979	VPS37C	VPS37C subunit of ESCRT-I [Source:HGNC Symbol;Acc:HGNC:26097]	4
ENSG00000070444	1124.77	0.41855	1.33658	0.12237	3.42037	0.000625362	0.00384754	MNT	MAX network transcriptional repressor [Source:HGNC Symbol;Acc:HGNC:7188]	9
ENSG00000139718	2544.79	0.417706	1.3358	0.0809755	5.15843	2.49e-07	3.81e-06	SETD1B	SET domain containing 1B, histone lysine methyltransferase [Source:HGNC Symbol;Acc:HGNC:29187]	4
ENSG00000103742	621.487	0.41736	1.33548	0.131304	3.17857	0.00148001	0.00805463	IGDCC4	immunoglobulin superfamily DCC subclass member 4 [Source:HGNC Symbol;Acc:HGNC:13770]	6
ENSG00000134569	2248.89	0.417245	1.33538	0.0983563	4.24218	2.21e-05	0.000208352	LRP4	LDL receptor related protein 4 [Source:HGNC Symbol;Acc:HGNC:6696]	5
ENSG00000132205	453.091	0.417154	1.33529	0.116924	3.56774	0.000360068	0.00239817	EMILIN2	elastin microfibril interfacer 2 [Source:HGNC Symbol;Acc:HGNC:19881]	3
ENSG00000226792	26854.3	0.416077	1.33429	0.0805535	5.16523	2.4e-07	3.7e-06	C13orf42	chromosome 13 open reading frame 42 [Source:HGNC Symbol;Acc:HGNC:42693]	4
ENSG00000164181	562.976	0.414737	1.33306	0.120807	3.43306	0.000596808	0.0036957	ELOVL7	ELOVL fatty acid elongase 7 [Source:HGNC Symbol;Acc:HGNC:26292]	7
ENSG00000167766	1507.45	0.414186	1.33255	0.0876319	4.72643	2.28e-06	2.77e-05	ZNF83	zinc finger protein 83 [Source:HGNC Symbol;Acc:HGNC:13158]	19
ENSG00000188827	834.709	0.414166	1.33253	0.0924231	4.4812	7.42e-06	7.9e-05	SLX4	SLX4 structure-specific endonuclease subunit [Source:HGNC Symbol;Acc:HGNC:23845]	3
ENSG00000139636	528.741	0.414092	1.33246	0.130854	3.16454	0.00155327	0.00837999	LMBR1L	limb development membrane protein 1 like [Source:HGNC Symbol;Acc:HGNC:18268]	30
ENSG00000121297	652.429	0.413828	1.33222	0.125223	3.30472	0.000950706	0.00551751	TSHZ3	teashirt zinc finger homeobox 3 [Source:HGNC Symbol;Acc:HGNC:30700]	4
ENSG00000100441	776.465	0.413774	1.33217	0.0952634	4.34348	1.4e-05	0.000139317	KHNYN	KH and NYN domain containing [Source:HGNC Symbol;Acc:HGNC:20166]	6
ENSG00000112335	1555.03	0.413634	1.33204	0.112011	3.6928	0.000221801	0.00157635	SNX3	sorting nexin 3 [Source:HGNC Symbol;Acc:HGNC:11174]	4
ENSG00000119729	1557.38	0.412842	1.33131	0.0986208	4.18616	2.84e-05	0.000259026	RHOQ	ras homolog family member Q [Source:HGNC Symbol;Acc:HGNC:17736]	8
ENSG00000158445	1325.85	0.412753	1.33122	0.0782617	5.27401	1.33e-07	2.15e-06	KCNB1	potassium voltage-gated channel subfamily B member 1 [Source:HGNC Symbol;Acc:HGNC:6231]	9
ENSG00000115073	561.274	0.411894	1.33043	0.101786	4.04668	5.19e-05	0.000443593	ACTR1B	actin related protein 1B [Source:HGNC Symbol;Acc:HGNC:168]	3
ENSG00000188167	620.867	0.411422	1.33	0.095205	4.32143	1.55e-05	0.000152157	TMPPE	transmembrane protein with metallophosphoesterase domain [Source:HGNC Symbol;Acc:HGNC:33865]	2
ENSG00000117481	939.608	0.411232	1.32982	0.0859519	4.78445	1.71e-06	2.15e-05	NSUN4	NOP2/Sun RNA methyltransferase 4 [Source:HGNC Symbol;Acc:HGNC:31802]	9
ENSG00000172053	4265.17	0.411146	1.32974	0.0696093	5.90647	3.5e-09	7.8e-08	QARS	glutaminyl-tRNA synthetase [Source:HGNC Symbol;Acc:HGNC:9751]	52
ENSG00000112378	1748.88	0.411125	1.32972	0.100633	4.08538	4.4e-05	0.00038388	PERP	p53 apoptosis effector related to PMP22 [Source:HGNC Symbol;Acc:HGNC:17637]	1
ENSG00000110921	470.084	0.410196	1.32887	0.114758	3.57443	0.000350993	0.00234741	MVK	mevalonate kinase [Source:HGNC Symbol;Acc:HGNC:7530]	17
ENSG00000106367	704.703	0.410166	1.32884	0.0950556	4.31501	1.6e-05	0.000156394	AP1S1	adaptor related protein complex 1 subunit sigma 1 [Source:HGNC Symbol;Acc:HGNC:559]	6
ENSG00000126870	1954.32	0.409752	1.32846	0.105653	3.87827	0.000105203	0.00082511	WDR60	WD repeat domain 60 [Source:HGNC Symbol;Acc:HGNC:21862]	5
ENSG00000284620	780.441	0.409401	1.32813	0.0991429	4.1294	3.64e-05	0.000323337	AF228730.5	RNA binding protein, fox-1 homolog (C. elegans) 1 (RBFOX1) pseudogene	4
ENSG00000258890	2076.42	0.409394	1.32813	0.0833143	4.91385	8.93e-07	1.21e-05	CEP95	centrosomal protein 95 [Source:HGNC Symbol;Acc:HGNC:25141]	19
ENSG00000121060	1916.56	0.409146	1.3279	0.0657602	6.22178	4.92e-10	1.25e-08	TRIM25	tripartite motif containing 25 [Source:HGNC Symbol;Acc:HGNC:12932]	10
ENSG00000001461	487.152	0.40893	1.3277	0.120445	3.39517	0.000685857	0.00415995	NIPAL3	NIPA like domain containing 3 [Source:HGNC Symbol;Acc:HGNC:25233]	7
ENSG00000003436	6018.64	0.40867	1.32746	0.0714381	5.72062	1.06e-08	2.13e-07	TFPI	tissue factor pathway inhibitor [Source:HGNC Symbol;Acc:HGNC:11760]	12
ENSG00000221968	883.981	0.408067	1.32691	0.105945	3.85168	0.00011731	0.000907174	FADS3	fatty acid desaturase 3 [Source:HGNC Symbol;Acc:HGNC:3576]	13
ENSG00000197063	1396.96	0.407635	1.32651	0.123032	3.31323	0.00092224	0.00537168	MAFG	MAF bZIP transcription factor G [Source:HGNC Symbol;Acc:HGNC:6781]	3
ENSG00000132793	290.778	0.407402	1.3263	0.125411	3.24853	0.00116004	0.00654939	LPIN3	lipin 3 [Source:HGNC Symbol;Acc:HGNC:14451]	5
ENSG00000100425	1190.92	0.406689	1.32564	0.0848874	4.79093	1.66e-06	2.09e-05	BRD1	bromodomain containing 1 [Source:HGNC Symbol;Acc:HGNC:1102]	8
ENSG00000197530	821.069	0.406525	1.32549	0.12911	3.14867	0.00164017	0.00873813	MIB2	mindbomb E3 ubiquitin protein ligase 2 [Source:HGNC Symbol;Acc:HGNC:30577]	32
ENSG00000030582	2181.16	0.406336	1.32532	0.0886608	4.58305	4.58e-06	5.15e-05	GRN	granulin precursor [Source:HGNC Symbol;Acc:HGNC:4601]	22
ENSG00000118960	381.06	0.406028	1.32503	0.118421	3.42867	0.000606541	0.00374933	HS1BP3	HCLS1 binding protein 3 [Source:HGNC Symbol;Acc:HGNC:24979]	9
ENSG00000117410	764.485	0.405865	1.32488	0.11961	3.39322	0.000690752	0.0041848	ATP6V0B	ATPase H+ transporting V0 subunit b [Source:HGNC Symbol;Acc:HGNC:861]	13
ENSG00000013306	2610.53	0.405782	1.32481	0.0739392	5.48805	4.06e-08	7.21e-07	SLC25A39	solute carrier family 25 member 39 [Source:HGNC Symbol;Acc:HGNC:24279]	17
ENSG00000170275	2325.62	0.405361	1.32442	0.112388	3.60679	0.000310006	0.00210731	CRTAP	cartilage associated protein [Source:HGNC Symbol;Acc:HGNC:2379]	3
ENSG00000146828	1136.48	0.405062	1.32415	0.0783899	5.16728	2.38e-07	3.67e-06	SLC12A9	solute carrier family 12 member 9 [Source:HGNC Symbol;Acc:HGNC:17435]	15
ENSG00000111110	2352.16	0.403955	1.32313	0.0828288	4.87698	1.08e-06	1.43e-05	PPM1H	protein phosphatase, Mg2+/Mn2+ dependent 1H [Source:HGNC Symbol;Acc:HGNC:18583]	5
ENSG00000221963	1049.01	0.403704	1.3229	0.102965	3.92079	8.83e-05	0.000709725	APOL6	apolipoprotein L6 [Source:HGNC Symbol;Acc:HGNC:14870]	1
ENSG00000104142	1220.66	0.403453	1.32267	0.0709668	5.6851	1.31e-08	2.57e-07	VPS18	VPS18 core subunit of CORVET and HOPS complexes [Source:HGNC Symbol;Acc:HGNC:15972]	3
ENSG00000110514	1055.24	0.402985	1.32224	0.0966432	4.16982	3.05e-05	0.000276622	MADD	MAP kinase activating death domain [Source:HGNC Symbol;Acc:HGNC:6766]	23
ENSG00000121940	1371.59	0.402298	1.32161	0.0681191	5.9058	3.51e-09	7.81e-08	CLCC1	chloride channel CLIC like 1 [Source:HGNC Symbol;Acc:HGNC:29675]	9
ENSG00000197847	475.56	0.402211	1.32153	0.118685	3.38891	0.000701722	0.00424147	SLC22A20P	solute carrier family 22 member 20, pseudogene [Source:HGNC Symbol;Acc:HGNC:29867]	5
ENSG00000136504	4954.05	0.402175	1.3215	0.0860967	4.6712	2.99e-06	3.53e-05	KAT7	lysine acetyltransferase 7 [Source:HGNC Symbol;Acc:HGNC:17016]	18
ENSG00000158850	449.341	0.401807	1.32116	0.126771	3.16956	0.00152668	0.00825297	B4GALT3	beta-1,4-galactosyltransferase 3 [Source:HGNC Symbol;Acc:HGNC:926]	13
ENSG00000110955	11133	0.401564	1.32094	0.107911	3.72124	0.000198248	0.00143126	ATP5F1B	ATP synthase F1 subunit beta [Source:HGNC Symbol;Acc:HGNC:830]	11
ENSG00000197081	7698.22	0.401455	1.32084	0.0719267	5.58144	2.39e-08	4.45e-07	IGF2R	insulin like growth factor 2 receptor [Source:HGNC Symbol;Acc:HGNC:5467]	6
ENSG00000072778	1948.47	0.401104	1.32052	0.100933	3.97398	7.07e-05	0.000583132	ACADVL	acyl-CoA dehydrogenase very long chain [Source:HGNC Symbol;Acc:HGNC:92]	39
ENSG00000166946	617.85	0.400026	1.31953	0.099338	4.02692	5.65e-05	0.0004773	CCNDBP1	cyclin D1 binding protein 1 [Source:HGNC Symbol;Acc:HGNC:1587]	15
ENSG00000178802	759.259	0.399927	1.31944	0.122117	3.27495	0.0010568	0.0060364	MPI	mannose phosphate isomerase [Source:HGNC Symbol;Acc:HGNC:7216]	24
ENSG00000074219	1741.45	0.399179	1.31876	0.097383	4.09906	4.15e-05	0.000363545	TEAD2	TEA domain transcription factor 2 [Source:HGNC Symbol;Acc:HGNC:11715]	10
ENSG00000261150	5999.68	0.398853	1.31846	0.0610388	6.53441	6.39e-11	1.88e-09	EPPK1	epiplakin 1 [Source:HGNC Symbol;Acc:HGNC:15577]	2
ENSG00000254470	423.988	0.398806	1.31842	0.124558	3.20178	0.0013658	0.00751435	AP5B1	adaptor related protein complex 5 subunit beta 1 [Source:HGNC Symbol;Acc:HGNC:25104]	1
ENSG00000223572	1286.34	0.398658	1.31828	0.0897992	4.43944	9.02e-06	9.38e-05	CKMT1A	creatine kinase, mitochondrial 1A [Source:HGNC Symbol;Acc:HGNC:31736]	8
ENSG00000173039	554.786	0.398646	1.31827	0.104974	3.79758	0.000146118	0.00109731	RELA	RELA proto-oncogene, NF-kB subunit [Source:HGNC Symbol;Acc:HGNC:9955]	27
ENSG00000049860	807.55	0.398587	1.31822	0.086026	4.63334	3.6e-06	4.14e-05	HEXB	hexosaminidase subunit beta [Source:HGNC Symbol;Acc:HGNC:4879]	13
ENSG00000244509	859.177	0.398225	1.31789	0.10165	3.91761	8.94e-05	0.000716399	APOBEC3C	apolipoprotein B mRNA editing enzyme catalytic subunit 3C [Source:HGNC Symbol;Acc:HGNC:17353]	2
ENSG00000105778	2759.67	0.39797	1.31765	0.0704422	5.6496	1.61e-08	3.11e-07	AVL9	AVL9 cell migration associated [Source:HGNC Symbol;Acc:HGNC:28994]	9
ENSG00000132424	10314.3	0.397893	1.31758	0.0765007	5.20118	1.98e-07	3.1e-06	PNISR	PNN interacting serine and arginine rich protein [Source:HGNC Symbol;Acc:HGNC:21222]	11
ENSG00000100150	1379.54	0.397821	1.31752	0.0848628	4.68781	2.76e-06	3.29e-05	DEPDC5	DEP domain containing 5 [Source:HGNC Symbol;Acc:HGNC:18423]	64
ENSG00000116774	2550.21	0.397775	1.31747	0.07746	5.13524	2.82e-07	4.27e-06	OLFML3	olfactomedin like 3 [Source:HGNC Symbol;Acc:HGNC:24956]	5
ENSG00000138468	1116.54	0.397269	1.31701	0.0894945	4.43903	9.04e-06	9.39e-05	SENP7	SUMO specific peptidase 7 [Source:HGNC Symbol;Acc:HGNC:30402]	8
ENSG00000095066	1127.1	0.396936	1.31671	0.0983436	4.03621	5.43e-05	0.00046159	HOOK2	hook microtubule tethering protein 2 [Source:HGNC Symbol;Acc:HGNC:19885]	24
ENSG00000008300	1703.4	0.39662	1.31642	0.125038	3.172	0.00151391	0.0081966	CELSR3	cadherin EGF LAG seven-pass G-type receptor 3 [Source:HGNC Symbol;Acc:HGNC:3230]	4
ENSG00000198417	1063.77	0.396572	1.31638	0.0906995	4.37238	1.23e-05	0.000123805	MT1F	metallothionein 1F [Source:HGNC Symbol;Acc:HGNC:7398]	4
ENSG00000197461	752.031	0.395943	1.3158	0.0848346	4.66724	3.05e-06	3.58e-05	PDGFA	platelet derived growth factor subunit A [Source:HGNC Symbol;Acc:HGNC:8799]	6
ENSG00000183723	2475.75	0.395836	1.31571	0.0668456	5.92165	3.19e-09	7.18e-08	CMTM4	CKLF like MARVEL transmembrane domain containing 4 [Source:HGNC Symbol;Acc:HGNC:19175]	5
ENSG00000166272	877.959	0.395818	1.31569	0.0879133	4.50237	6.72e-06	7.23e-05	WBP1L	WW domain binding protein 1 like [Source:HGNC Symbol;Acc:HGNC:23510]	4
ENSG00000103042	1274.54	0.395766	1.31564	0.0936125	4.2277	2.36e-05	0.000220042	SLC38A7	solute carrier family 38 member 7 [Source:HGNC Symbol;Acc:HGNC:25582]	16
ENSG00000237289	1068.05	0.395749	1.31563	0.126754	3.12219	0.00179514	0.00942963	CKMT1B	creatine kinase, mitochondrial 1B [Source:HGNC Symbol;Acc:HGNC:1995]	15
ENSG00000178188	1221.27	0.395665	1.31555	0.125058	3.16384	0.00155702	0.00839104	SH2B1	SH2B adaptor protein 1 [Source:HGNC Symbol;Acc:HGNC:30417]	16
ENSG00000197020	523.094	0.394926	1.31488	0.102515	3.85238	0.000116974	0.00090558	ZNF100	zinc finger protein 100 [Source:HGNC Symbol;Acc:HGNC:12880]	6
ENSG00000169744	850.934	0.394476	1.31447	0.105919	3.72433	0.000195831	0.00141674	LDB2	LIM domain binding 2 [Source:HGNC Symbol;Acc:HGNC:6533]	16
ENSG00000078403	2875.19	0.394324	1.31433	0.0847386	4.65341	3.26e-06	3.79e-05	MLLT10	MLLT10 histone lysine methyltransferase DOT1L cofactor [Source:HGNC Symbol;Acc:HGNC:16063]	26
ENSG00000060656	1742.06	0.394168	1.31418	0.094725	4.16119	3.17e-05	0.00028655	PTPRU	protein tyrosine phosphatase receptor type U [Source:HGNC Symbol;Acc:HGNC:9683]	11
ENSG00000175782	1697.68	0.394126	1.31415	0.119803	3.28979	0.00100262	0.00577566	SLC35E3	solute carrier family 35 member E3 [Source:HGNC Symbol;Acc:HGNC:20864]	5
ENSG00000124788	1132.4	0.393329	1.31342	0.109374	3.59619	0.000322918	0.00218331	ATXN1	ataxin 1 [Source:HGNC Symbol;Acc:HGNC:10548]	13
ENSG00000140157	1827.1	0.392883	1.31301	0.0896064	4.38454	1.16e-05	0.000117919	NIPA2	NIPA magnesium transporter 2 [Source:HGNC Symbol;Acc:HGNC:17044]	10
ENSG00000111676	4305.81	0.392501	1.31267	0.0848652	4.625	3.75e-06	4.29e-05	ATN1	atrophin 1 [Source:HGNC Symbol;Acc:HGNC:3033]	4
ENSG00000112679	518.759	0.392435	1.31261	0.100105	3.92024	8.85e-05	0.000710812	DUSP22	dual specificity phosphatase 22 [Source:HGNC Symbol;Acc:HGNC:16077]	16
ENSG00000198682	1127.43	0.391805	1.31203	0.121166	3.23361	0.00122238	0.00685258	PAPSS2	3'-phosphoadenosine 5'-phosphosulfate synthase 2 [Source:HGNC Symbol;Acc:HGNC:8604]	4
ENSG00000124532	9791.4	0.391772	1.312	0.0679349	5.76687	8.08e-09	1.68e-07	MRS2	magnesium transporter MRS2 [Source:HGNC Symbol;Acc:HGNC:13785]	6
ENSG00000198093	3617.01	0.39161	1.31186	0.0747644	5.23792	1.62e-07	2.59e-06	ZNF649	zinc finger protein 649 [Source:HGNC Symbol;Acc:HGNC:25741]	7
ENSG00000130340	1091.02	0.391269	1.31155	0.0758037	5.16162	2.45e-07	3.76e-06	SNX9	sorting nexin 9 [Source:HGNC Symbol;Acc:HGNC:14973]	3
ENSG00000171467	1323.49	0.390723	1.31105	0.0802427	4.86926	1.12e-06	1.49e-05	ZNF318	zinc finger protein 318 [Source:HGNC Symbol;Acc:HGNC:13578]	4
ENSG00000100325	1114.98	0.390699	1.31103	0.0970627	4.02522	5.69e-05	0.000479806	ASCC2	activating signal cointegrator 1 complex subunit 2 [Source:HGNC Symbol;Acc:HGNC:24103]	23
ENSG00000176953	2207	0.389688	1.31011	0.0853384	4.56638	4.96e-06	5.53e-05	NFATC2IP	nuclear factor of activated T cells 2 interacting protein [Source:HGNC Symbol;Acc:HGNC:25906]	7
ENSG00000269858	1514	0.388584	1.30911	0.0808748	4.80476	1.55e-06	1.97e-05	EGLN2	egl-9 family hypoxia inducible factor 2 [Source:HGNC Symbol;Acc:HGNC:14660]	18
ENSG00000136247	513.33	0.388243	1.3088	0.093763	4.14068	3.46e-05	0.000309541	ZDHHC4	zinc finger DHHC-type containing 4 [Source:HGNC Symbol;Acc:HGNC:18471]	12
ENSG00000147144	543.052	0.387915	1.3085	0.0954952	4.06214	4.86e-05	0.000418428	CCDC120	coiled-coil domain containing 120 [Source:HGNC Symbol;Acc:HGNC:28910]	8
ENSG00000077279	477.932	0.386931	1.30761	0.124089	3.11818	0.00181974	0.00952581	DCX	doublecortin [Source:HGNC Symbol;Acc:HGNC:2714]	11
ENSG00000105339	501.506	0.386664	1.30737	0.110066	3.51302	0.00044304	0.00287503	DENND3	DENN domain containing 3 [Source:HGNC Symbol;Acc:HGNC:29134]	22
ENSG00000128833	1864.86	0.386466	1.30719	0.0862185	4.48241	7.38e-06	7.87e-05	MYO5C	myosin VC [Source:HGNC Symbol;Acc:HGNC:7604]	9
ENSG00000130762	1061.04	0.386023	1.30679	0.0828293	4.66047	3.15e-06	3.69e-05	ARHGEF16	Rho guanine nucleotide exchange factor 16 [Source:HGNC Symbol;Acc:HGNC:15515]	7
ENSG00000100288	556.397	0.385307	1.30614	0.105441	3.65425	0.00025793	0.00179429	CHKB	choline kinase beta [Source:HGNC Symbol;Acc:HGNC:1938]	12
ENSG00000143774	661.468	0.38515	1.306	0.0827788	4.65276	3.28e-06	3.8e-05	GUK1	guanylate kinase 1 [Source:HGNC Symbol;Acc:HGNC:4693]	39
ENSG00000284946	622.253	0.383521	1.30452	0.0952051	4.02837	5.62e-05	0.000474772	AC068831.7	novel protein	2
ENSG00000136213	1383.46	0.383484	1.30449	0.101791	3.76736	0.000164985	0.00122138	CHST12	carbohydrate sulfotransferase 12 [Source:HGNC Symbol;Acc:HGNC:17423]	4
ENSG00000010818	898.618	0.383255	1.30428	0.116887	3.27885	0.0010423	0.00596818	HIVEP2	human immunodeficiency virus type I enhancer binding protein 2 [Source:HGNC Symbol;Acc:HGNC:4921]	5
ENSG00000139629	865.257	0.382964	1.30402	0.117059	3.27154	0.00106964	0.0060981	GALNT6	polypeptide N-acetylgalactosaminyltransferase 6 [Source:HGNC Symbol;Acc:HGNC:4128]	19
ENSG00000050426	856.887	0.38167	1.30285	0.0844831	4.5177	6.25e-06	6.78e-05	LETMD1	LETM1 domain containing 1 [Source:HGNC Symbol;Acc:HGNC:24241]	38
ENSG00000167555	1257.87	0.381593	1.30278	0.0969296	3.93681	8.26e-05	0.000667581	ZNF528	zinc finger protein 528 [Source:HGNC Symbol;Acc:HGNC:29384]	12
ENSG00000171307	629.149	0.381259	1.30248	0.0837571	4.55196	5.31e-06	5.86e-05	ZDHHC16	zinc finger DHHC-type containing 16 [Source:HGNC Symbol;Acc:HGNC:20714]	18
ENSG00000104946	876.521	0.381058	1.3023	0.0788877	4.83039	1.36e-06	1.77e-05	TBC1D17	TBC1 domain family member 17 [Source:HGNC Symbol;Acc:HGNC:25699]	9
ENSG00000111319	3366.27	0.380722	1.30199	0.0892503	4.26578	1.99e-05	0.000190093	SCNN1A	sodium channel epithelial 1 alpha subunit [Source:HGNC Symbol;Acc:HGNC:10599]	23
ENSG00000175634	655.646	0.380294	1.30161	0.106949	3.55586	0.000376743	0.00249576	RPS6KB2	ribosomal protein S6 kinase B2 [Source:HGNC Symbol;Acc:HGNC:10437]	12
ENSG00000166411	1263.86	0.380115	1.30145	0.102539	3.70704	0.000209696	0.00150297	IDH3A	isocitrate dehydrogenase 3 (NAD(+)) alpha [Source:HGNC Symbol;Acc:HGNC:5384]	24
ENSG00000197016	831.026	0.379913	1.30126	0.0895929	4.24043	2.23e-05	0.000209534	ZNF470	zinc finger protein 470 [Source:HGNC Symbol;Acc:HGNC:22220]	6
ENSG00000143878	830.587	0.379898	1.30125	0.114351	3.32222	0.000893027	0.00522177	RHOB	ras homolog family member B [Source:HGNC Symbol;Acc:HGNC:668]	1
ENSG00000181274	4231.08	0.379824	1.30118	0.0789113	4.8133	1.48e-06	1.9e-05	FRAT2	FRAT regulator of WNT signaling pathway 2 [Source:HGNC Symbol;Acc:HGNC:16048]	1
ENSG00000123119	1659.75	0.379542	1.30093	0.0835135	4.54467	5.5e-06	6.04e-05	NECAB1	N-terminal EF-hand calcium binding protein 1 [Source:HGNC Symbol;Acc:HGNC:20983]	6
ENSG00000030110	915.22	0.379038	1.30047	0.106132	3.57138	0.000355103	0.00236961	BAK1	BCL2 antagonist/killer 1 [Source:HGNC Symbol;Acc:HGNC:949]	3
ENSG00000139112	1511.3	0.378862	1.30032	0.0658552	5.75295	8.77e-09	1.8e-07	GABARAPL1	GABA type A receptor associated protein like 1 [Source:HGNC Symbol;Acc:HGNC:4068]	19
ENSG00000076513	647.026	0.378663	1.30014	0.107987	3.50655	0.000453962	0.00293321	ANKRD13A	ankyrin repeat domain 13A [Source:HGNC Symbol;Acc:HGNC:21268]	10
ENSG00000100225	1549.93	0.378548	1.30003	0.0711557	5.31999	1.04e-07	1.7e-06	FBXO7	F-box protein 7 [Source:HGNC Symbol;Acc:HGNC:13586]	9
ENSG00000094975	2900.79	0.378528	1.30001	0.0689111	5.49299	3.95e-08	7.04e-07	SUCO	SUN domain containing ossification factor [Source:HGNC Symbol;Acc:HGNC:1240]	10
ENSG00000130703	817.944	0.378014	1.29955	0.11536	3.27682	0.00104984	0.0060032	OSBPL2	oxysterol binding protein like 2 [Source:HGNC Symbol;Acc:HGNC:15761]	28
ENSG00000104695	1390.37	0.377791	1.29935	0.0938677	4.02472	5.7e-05	0.00048025	PPP2CB	protein phosphatase 2 catalytic subunit beta [Source:HGNC Symbol;Acc:HGNC:9300]	10
ENSG00000242294	858.033	0.377643	1.29922	0.107877	3.50069	0.000464063	0.00298743	STAG3L5P	stromal antigen 3-like 5 pseudogene [Source:HGNC Symbol;Acc:HGNC:48896]	7
ENSG00000188313	2013.26	0.377095	1.29872	0.0650558	5.79649	6.77e-09	1.43e-07	PLSCR1	phospholipid scramblase 1 [Source:HGNC Symbol;Acc:HGNC:9092]	19
ENSG00000124145	797.002	0.376999	1.29864	0.10721	3.51644	0.000437377	0.0028418	SDC4	syndecan 4 [Source:HGNC Symbol;Acc:HGNC:10661]	1
ENSG00000167840	755.946	0.376933	1.29858	0.105815	3.56217	0.000367796	0.00244266	ZNF232	zinc finger protein 232 [Source:HGNC Symbol;Acc:HGNC:13026]	8
ENSG00000277072	671.462	0.376506	1.29819	0.0883124	4.26335	2.01e-05	0.00019179	STAG3L2	stromal antigen 3-like 2 (pseudogene) [Source:HGNC Symbol;Acc:HGNC:33886]	8
ENSG00000180901	1325.8	0.376209	1.29793	0.0899986	4.18017	2.91e-05	0.000265367	KCTD2	potassium channel tetramerization domain containing 2 [Source:HGNC Symbol;Acc:HGNC:21294]	9
ENSG00000106397	954.019	0.375826	1.29758	0.110286	3.40775	0.000655015	0.00400549	PLOD3	procollagen-lysine,2-oxoglutarate 5-dioxygenase 3 [Source:HGNC Symbol;Acc:HGNC:9083]	16
ENSG00000158864	1090.59	0.375492	1.29728	0.088025	4.26574	1.99e-05	0.000190093	NDUFS2	NADH:ubiquinone oxidoreductase core subunit S2 [Source:HGNC Symbol;Acc:HGNC:7708]	15
ENSG00000048028	10354.2	0.375477	1.29727	0.0437735	8.57772	9.68e-18	6.95e-16	USP28	ubiquitin specific peptidase 28 [Source:HGNC Symbol;Acc:HGNC:12625]	15
ENSG00000189308	900.802	0.375147	1.29697	0.0995445	3.76863	0.000164145	0.00121559	LIN54	lin-54 DREAM MuvB core complex component [Source:HGNC Symbol;Acc:HGNC:25397]	10
ENSG00000171604	684.82	0.374935	1.29678	0.0925724	4.05018	5.12e-05	0.000438075	CXXC5	CXXC finger protein 5 [Source:HGNC Symbol;Acc:HGNC:26943]	16
ENSG00000009780	725.601	0.374849	1.2967	0.100226	3.74004	0.000183989	0.00134371	FAM76A	family with sequence similarity 76 member A [Source:HGNC Symbol;Acc:HGNC:28530]	7
ENSG00000081665	1150.88	0.373914	1.29586	0.0848827	4.40507	1.06e-05	0.000107962	ZNF506	zinc finger protein 506 [Source:HGNC Symbol;Acc:HGNC:23780]	12
ENSG00000196199	2057.41	0.373609	1.29559	0.106072	3.52223	0.000427928	0.00278991	MPHOSPH8	M-phase phosphoprotein 8 [Source:HGNC Symbol;Acc:HGNC:29810]	5
ENSG00000069431	2691.66	0.373584	1.29557	0.0675736	5.52855	3.23e-08	5.83e-07	ABCC9	ATP binding cassette subfamily C member 9 [Source:HGNC Symbol;Acc:HGNC:60]	7
ENSG00000018189	1112.98	0.373303	1.29532	0.0900403	4.14596	3.38e-05	0.000303267	RUFY3	RUN and FYVE domain containing 3 [Source:HGNC Symbol;Acc:HGNC:30285]	15
ENSG00000121957	782.811	0.373249	1.29527	0.102602	3.63782	0.000274955	0.00189257	GPSM2	G protein signaling modulator 2 [Source:HGNC Symbol;Acc:HGNC:29501]	12
ENSG00000160072	2331.94	0.372847	1.29491	0.0704439	5.29282	1.2e-07	1.96e-06	ATAD3B	ATPase family AAA domain containing 3B [Source:HGNC Symbol;Acc:HGNC:24007]	5
ENSG00000197930	1263.56	0.372595	1.29468	0.0879992	4.23407	2.29e-05	0.000214855	ERO1A	endoplasmic reticulum oxidoreductase 1 alpha [Source:HGNC Symbol;Acc:HGNC:13280]	11
ENSG00000275544	384.703	0.372589	1.29467	0.117031	3.18369	0.00145409	0.00793748	BDH1	3-hydroxybutyrate dehydrogenase 1 [Source:HGNC Symbol;Acc:HGNC:1027]	16
ENSG00000042493	1085.87	0.372122	1.29425	0.10691	3.48069	0.000500125	0.00318731	CAPG	capping actin protein, gelsolin like [Source:HGNC Symbol;Acc:HGNC:1474]	15
ENSG00000131791	1778.7	0.371731	1.2939	0.0746729	4.97812	6.42e-07	8.98e-06	PRKAB2	protein kinase AMP-activated non-catalytic subunit beta 2 [Source:HGNC Symbol;Acc:HGNC:9379]	3
ENSG00000049246	807.951	0.371475	1.29367	0.0947997	3.91852	8.91e-05	0.00071425	PER3	period circadian regulator 3 [Source:HGNC Symbol;Acc:HGNC:8847]	9
ENSG00000175115	1358.89	0.37136	1.29357	0.116919	3.17621	0.00149214	0.00810591	PACS1	phosphofurin acidic cluster sorting protein 1 [Source:HGNC Symbol;Acc:HGNC:30032]	15
ENSG00000178927	1058.87	0.370504	1.2928	0.0857375	4.32138	1.55e-05	0.000152157	CYBC1	cytochrome b-245 chaperone 1 [Source:HGNC Symbol;Acc:HGNC:28672]	40
ENSG00000176155	504.064	0.370414	1.29272	0.119271	3.10565	0.00189864	0.00986954	CCDC57	coiled-coil domain containing 57 [Source:HGNC Symbol;Acc:HGNC:27564]	20
ENSG00000085733	5720.04	0.370402	1.29271	0.0666833	5.55464	2.78e-08	5.11e-07	CTTN	cortactin [Source:HGNC Symbol;Acc:HGNC:3338]	15
ENSG00000172725	1653.36	0.370046	1.29239	0.0790387	4.68183	2.84e-06	3.37e-05	CORO1B	coronin 1B [Source:HGNC Symbol;Acc:HGNC:2253]	10
ENSG00000165186	1789.66	0.369582	1.29198	0.103022	3.58743	0.000333955	0.00224707	PTCHD1	patched domain containing 1 [Source:HGNC Symbol;Acc:HGNC:26392]	2
ENSG00000164733	1308.92	0.368901	1.29137	0.0876931	4.20672	2.59e-05	0.00023873	CTSB	cathepsin B [Source:HGNC Symbol;Acc:HGNC:2527]	33
ENSG00000135720	3800.84	0.368698	1.29119	0.0656808	5.61348	1.98e-08	3.75e-07	DYNC1LI2	dynein cytoplasmic 1 light intermediate chain 2 [Source:HGNC Symbol;Acc:HGNC:2966]	15
ENSG00000065621	935.547	0.368383	1.29091	0.083598	4.4066	1.05e-05	0.000107255	GSTO2	glutathione S-transferase omega 2 [Source:HGNC Symbol;Acc:HGNC:23064]	7
ENSG00000140332	2373.59	0.367608	1.29021	0.0830927	4.42406	9.69e-06	9.97e-05	TLE3	TLE family member 3, transcriptional corepressor [Source:HGNC Symbol;Acc:HGNC:11839]	26
ENSG00000064961	1275.9	0.366688	1.28939	0.0796226	4.60533	4.12e-06	4.66e-05	HMG20B	high mobility group 20B [Source:HGNC Symbol;Acc:HGNC:5002]	16
ENSG00000173540	715.17	0.366451	1.28918	0.0999132	3.66769	0.000244748	0.00171275	GMPPB	GDP-mannose pyrophosphorylase B [Source:HGNC Symbol;Acc:HGNC:22932]	5
ENSG00000068308	1101.08	0.366439	1.28917	0.0965364	3.79587	0.000147129	0.00110439	OTUD5	OTU deubiquitinase 5 [Source:HGNC Symbol;Acc:HGNC:25402]	8
ENSG00000163754	933.876	0.366229	1.28898	0.103813	3.52777	0.000419069	0.00274067	GYG1	glycogenin 1 [Source:HGNC Symbol;Acc:HGNC:4699]	14
ENSG00000131323	752.865	0.365711	1.28852	0.11664	3.13539	0.00171626	0.00908124	TRAF3	TNF receptor associated factor 3 [Source:HGNC Symbol;Acc:HGNC:12033]	9
ENSG00000197892	906.078	0.365384	1.28822	0.08594	4.25161	2.12e-05	0.000200575	KIF13B	kinesin family member 13B [Source:HGNC Symbol;Acc:HGNC:14405]	6
ENSG00000196159	2782.81	0.364951	1.28784	0.0997934	3.65707	0.000255117	0.00177819	FAT4	FAT atypical cadherin 4 [Source:HGNC Symbol;Acc:HGNC:23109]	3
ENSG00000145362	3419.07	0.364528	1.28746	0.0727612	5.00992	5.45e-07	7.72e-06	ANK2	ankyrin 2 [Source:HGNC Symbol;Acc:HGNC:493]	27
ENSG00000069998	837.056	0.363927	1.28692	0.108083	3.36709	0.000759645	0.00453668	HDHD5	haloacid dehalogenase like hydrolase domain containing 5 [Source:HGNC Symbol;Acc:HGNC:1843]	7
ENSG00000198089	830.233	0.363296	1.28636	0.0891434	4.07541	4.59e-05	0.000398546	SFI1	SFI1 centrin binding protein [Source:HGNC Symbol;Acc:HGNC:29064]	29
ENSG00000198538	1312.63	0.362909	1.28602	0.0835715	4.3425	1.41e-05	0.00013987	ZNF28	zinc finger protein 28 [Source:HGNC Symbol;Acc:HGNC:13073]	8
ENSG00000076201	2514.1	0.362881	1.28599	0.0895481	4.05236	5.07e-05	0.000435045	PTPN23	protein tyrosine phosphatase non-receptor type 23 [Source:HGNC Symbol;Acc:HGNC:14406]	6
ENSG00000124570	1924.43	0.362807	1.28593	0.0742026	4.88941	1.01e-06	1.35e-05	SERPINB6	serpin family B member 6 [Source:HGNC Symbol;Acc:HGNC:8950]	25
ENSG00000115234	703.082	0.36206	1.28526	0.0924139	3.9178	8.94e-05	0.000716101	SNX17	sorting nexin 17 [Source:HGNC Symbol;Acc:HGNC:14979]	10
ENSG00000173281	2725.51	0.361578	1.28483	0.0553214	6.53596	6.32e-11	1.86e-09	PPP1R3B	protein phosphatase 1 regulatory subunit 3B [Source:HGNC Symbol;Acc:HGNC:14942]	2
ENSG00000138073	884.775	0.36089	1.28422	0.099146	3.63998	0.000272654	0.00188044	PREB	prolactin regulatory element binding [Source:HGNC Symbol;Acc:HGNC:9356]	9
ENSG00000196220	322.82	0.360574	1.28394	0.113069	3.18897	0.0014278	0.00780899	SRGAP3	SLIT-ROBO Rho GTPase activating protein 3 [Source:HGNC Symbol;Acc:HGNC:19744]	13
ENSG00000213672	806.889	0.360069	1.28349	0.11221	3.20888	0.00133251	0.00735688	NCKIPSD	NCK interacting protein with SH3 domain [Source:HGNC Symbol;Acc:HGNC:15486]	9
ENSG00000145916	1403.74	0.360058	1.28348	0.0777796	4.6292	3.67e-06	4.21e-05	RMND5B	required for meiotic nuclear division 5 homolog B [Source:HGNC Symbol;Acc:HGNC:26181]	12
ENSG00000132694	2557.46	0.35956	1.28303	0.0663693	5.41756	6.04e-08	1.04e-06	ARHGEF11	Rho guanine nucleotide exchange factor 11 [Source:HGNC Symbol;Acc:HGNC:14580]	7
ENSG00000112144	970.543	0.359451	1.28294	0.0788349	4.55954	5.13e-06	5.69e-05	ICK	intestinal cell kinase [Source:HGNC Symbol;Acc:HGNC:21219]	2
ENSG00000140320	1300.08	0.359199	1.28271	0.0826039	4.34844	1.37e-05	0.000136521	BAHD1	bromo adjacent homology domain containing 1 [Source:HGNC Symbol;Acc:HGNC:29153]	4
ENSG00000102893	2459.27	0.358448	1.28205	0.0819091	4.37617	1.21e-05	0.000122002	PHKB	phosphorylase kinase regulatory subunit beta [Source:HGNC Symbol;Acc:HGNC:8927]	17
ENSG00000115762	3304.94	0.358418	1.28202	0.0630433	5.68526	1.31e-08	2.57e-07	PLEKHB2	pleckstrin homology domain containing B2 [Source:HGNC Symbol;Acc:HGNC:19236]	11
ENSG00000154642	716.303	0.357167	1.28091	0.112954	3.16205	0.00156662	0.00843131	C21orf91	chromosome 21 open reading frame 91 [Source:HGNC Symbol;Acc:HGNC:16459]	6
ENSG00000103034	721.542	0.356928	1.2807	0.102634	3.47768	0.000505776	0.00321746	NDRG4	NDRG family member 4 [Source:HGNC Symbol;Acc:HGNC:14466]	55
ENSG00000072310	4752.48	0.356088	1.27995	0.0912289	3.90324	9.49e-05	0.000754844	SREBF1	sterol regulatory element binding transcription factor 1 [Source:HGNC Symbol;Acc:HGNC:11289]	24
ENSG00000090581	526.063	0.355584	1.2795	0.0993737	3.57825	0.000345909	0.00231636	GNPTG	N-acetylglucosamine-1-phosphate transferase subunit gamma [Source:HGNC Symbol;Acc:HGNC:23026]	9
ENSG00000170949	1431.44	0.354966	1.27896	0.113448	3.1289	0.00175461	0.00924858	ZNF160	zinc finger protein 160 [Source:HGNC Symbol;Acc:HGNC:12948]	16
ENSG00000114735	890.532	0.354671	1.27869	0.0977754	3.62741	0.000286281	0.00196344	HEMK1	HemK methyltransferase family member 1 [Source:HGNC Symbol;Acc:HGNC:24923]	7
ENSG00000184258	2033.47	0.354485	1.27853	0.0703514	5.03879	4.68e-07	6.76e-06	CDR1	cerebellar degeneration related protein 1 [Source:HGNC Symbol;Acc:HGNC:1798]	1
ENSG00000140943	1258.1	0.354348	1.27841	0.0949044	3.73374	0.000188656	0.00137097	MBTPS1	membrane bound transcription factor peptidase, site 1 [Source:HGNC Symbol;Acc:HGNC:15456]	16
ENSG00000153832	1100.07	0.353563	1.27771	0.075115	4.70696	2.51e-06	3.01e-05	FBXO36	F-box protein 36 [Source:HGNC Symbol;Acc:HGNC:27020]	4
ENSG00000158246	3481.32	0.353273	1.27746	0.0898675	3.93105	8.46e-05	0.000681949	TENT5B	terminal nucleotidyltransferase 5B [Source:HGNC Symbol;Acc:HGNC:28273]	1
ENSG00000153956	2324.23	0.352506	1.27678	0.108347	3.25348	0.00114002	0.00645201	CACNA2D1	calcium voltage-gated channel auxiliary subunit alpha2delta 1 [Source:HGNC Symbol;Acc:HGNC:1399]	12
ENSG00000197024	3798.85	0.35229	1.27658	0.073637	4.78414	1.72e-06	2.15e-05	ZNF398	zinc finger protein 398 [Source:HGNC Symbol;Acc:HGNC:18373]	5
ENSG00000073578	2470.42	0.352233	1.27654	0.0586857	6.00203	1.95e-09	4.55e-08	SDHA	succinate dehydrogenase complex flavoprotein subunit A [Source:HGNC Symbol;Acc:HGNC:10680]	20
ENSG00000161671	1536.28	0.352084	1.2764	0.102284	3.44221	0.000576976	0.00358472	EMC10	ER membrane protein complex subunit 10 [Source:HGNC Symbol;Acc:HGNC:27609]	8
ENSG00000130821	1293.78	0.352056	1.27638	0.081277	4.33156	1.48e-05	0.000146385	SLC6A8	solute carrier family 6 member 8 [Source:HGNC Symbol;Acc:HGNC:11055]	10
ENSG00000142856	1149.8	0.351636	1.27601	0.0972763	3.61481	0.000300565	0.00205002	ITGB3BP	integrin subunit beta 3 binding protein [Source:HGNC Symbol;Acc:HGNC:6157]	14
ENSG00000166881	2462.55	0.351083	1.27552	0.0778343	4.51064	6.46e-06	6.98e-05	NEMP1	nuclear envelope integral membrane protein 1 [Source:HGNC Symbol;Acc:HGNC:29001]	4
ENSG00000270170	458.592	0.350924	1.27538	0.103336	3.39594	0.000683925	0.00414944	NCBP2AS2	NCBP2 antisense 2 (head to head) [Source:HGNC Symbol;Acc:HGNC:25121]	1
ENSG00000064607	6041.04	0.35054	1.27504	0.0594123	5.90012	3.63e-09	8.04e-08	SUGP2	SURP and G-patch domain containing 2 [Source:HGNC Symbol;Acc:HGNC:18641]	15
ENSG00000132294	2905.44	0.350433	1.27494	0.0595926	5.88048	4.09e-09	8.95e-08	EFR3A	EFR3 homolog A [Source:HGNC Symbol;Acc:HGNC:28970]	8
ENSG00000167654	1289.43	0.349945	1.27451	0.0787803	4.44204	8.91e-06	9.3e-05	ATCAY	ATCAY kinesin light chain interacting caytaxin [Source:HGNC Symbol;Acc:HGNC:779]	6
ENSG00000166206	3575.85	0.348777	1.27348	0.109618	3.18174	0.00146392	0.00797947	GABRB3	gamma-aminobutyric acid type A receptor beta3 subunit [Source:HGNC Symbol;Acc:HGNC:4083]	26
ENSG00000106785	1756.09	0.348702	1.27341	0.0810509	4.30226	1.69e-05	0.000164216	TRIM14	tripartite motif containing 14 [Source:HGNC Symbol;Acc:HGNC:16283]	6
ENSG00000075702	1993.07	0.348629	1.27335	0.0635677	5.48437	4.15e-08	7.35e-07	WDR62	WD repeat domain 62 [Source:HGNC Symbol;Acc:HGNC:24502]	8
ENSG00000101290	3342.34	0.348517	1.27325	0.0754569	4.61876	3.86e-06	4.39e-05	CDS2	CDP-diacylglycerol synthase 2 [Source:HGNC Symbol;Acc:HGNC:1801]	6
ENSG00000168038	1277.8	0.347924	1.27273	0.0970267	3.58585	0.000335979	0.00225779	ULK4	unc-51 like kinase 4 [Source:HGNC Symbol;Acc:HGNC:15784]	12
ENSG00000109381	2655.24	0.346696	1.27164	0.0625394	5.54364	2.96e-08	5.42e-07	ELF2	E74 like ETS transcription factor 2 [Source:HGNC Symbol;Acc:HGNC:3317]	13
ENSG00000146067	1434.83	0.346118	1.27114	0.0938125	3.68946	0.000224726	0.00159204	FAM193B	family with sequence similarity 193 member B [Source:HGNC Symbol;Acc:HGNC:25524]	19
ENSG00000141646	4007.76	0.346087	1.27111	0.057234	6.04689	1.48e-09	3.49e-08	SMAD4	SMAD family member 4 [Source:HGNC Symbol;Acc:HGNC:6770]	17
ENSG00000163923	1138.99	0.346064	1.27109	0.0966588	3.58026	0.000343253	0.00230225	RPL39L	ribosomal protein L39 like [Source:HGNC Symbol;Acc:HGNC:17094]	3
ENSG00000198482	2730.94	0.345934	1.27097	0.0759756	4.55322	5.28e-06	5.84e-05	ZNF808	zinc finger protein 808 [Source:HGNC Symbol;Acc:HGNC:33230]	7
ENSG00000066135	4808.35	0.344346	1.26958	0.062183	5.53762	3.07e-08	5.58e-07	KDM4A	lysine demethylase 4A [Source:HGNC Symbol;Acc:HGNC:22978]	5
ENSG00000104774	1096.77	0.344305	1.26954	0.0808374	4.25924	2.05e-05	0.000194732	MAN2B1	mannosidase alpha class 2B member 1 [Source:HGNC Symbol;Acc:HGNC:6826]	17
ENSG00000178761	881.558	0.344286	1.26952	0.0994071	3.4634	0.000533399	0.00335856	FAM219B	family with sequence similarity 219 member B [Source:HGNC Symbol;Acc:HGNC:24695]	19
ENSG00000141644	888.982	0.343724	1.26903	0.0973569	3.53055	0.000414689	0.00271456	MBD1	methyl-CpG binding domain protein 1 [Source:HGNC Symbol;Acc:HGNC:6916]	27
ENSG00000159433	1289.02	0.343663	1.26897	0.104068	3.30228	0.000959013	0.00556419	STARD9	StAR related lipid transfer domain containing 9 [Source:HGNC Symbol;Acc:HGNC:19162]	7
ENSG00000165905	981.522	0.34363	1.26895	0.108264	3.174	0.00150354	0.00815516	LARGE2	LARGE xylosyl- and glucuronyltransferase 2 [Source:HGNC Symbol;Acc:HGNC:16522]	10
ENSG00000113163	2605.94	0.343157	1.26853	0.0845984	4.0563	4.99e-05	0.000428328	COL4A3BP	collagen type IV alpha 3 binding protein [Source:HGNC Symbol;Acc:HGNC:2205]	29
ENSG00000167562	1228.6	0.34296	1.26836	0.0869144	3.94595	7.95e-05	0.00064709	ZNF701	zinc finger protein 701 [Source:HGNC Symbol;Acc:HGNC:25597]	7
ENSG00000008869	1180.54	0.342622	1.26806	0.108383	3.1612	0.00157119	0.00844568	HEATR5B	HEAT repeat containing 5B [Source:HGNC Symbol;Acc:HGNC:29273]	5
ENSG00000227500	1291.94	0.341883	1.26741	0.084932	4.02537	5.69e-05	0.000479681	SCAMP4	secretory carrier membrane protein 4 [Source:HGNC Symbol;Acc:HGNC:30385]	13
ENSG00000171608	607.055	0.341627	1.26718	0.108766	3.14094	0.00168407	0.008947	PIK3CD	phosphatidylinositol-4,5-bisphosphate 3-kinase catalytic subunit delta [Source:HGNC Symbol;Acc:HGNC:8977]	8
ENSG00000124588	1006.39	0.340743	1.26641	0.0850128	4.00814	6.12e-05	0.000510928	NQO2	N-ribosyldihydronicotinamide:quinone reductase 2 [Source:HGNC Symbol;Acc:HGNC:7856]	9
ENSG00000263956	655.873	0.340012	1.26577	0.084959	4.00207	6.28e-05	0.000523595	NBPF11	NBPF member 11 [Source:HGNC Symbol;Acc:HGNC:31993]	5
ENSG00000176248	719.75	0.339073	1.26494	0.108345	3.12958	0.00175055	0.0092324	ANAPC2	anaphase promoting complex subunit 2 [Source:HGNC Symbol;Acc:HGNC:19989]	8
ENSG00000105976	775.693	0.338745	1.26466	0.0913449	3.70842	0.000208558	0.00149591	MET	MET proto-oncogene, receptor tyrosine kinase [Source:HGNC Symbol;Acc:HGNC:7029]	7
ENSG00000107957	832.993	0.33872	1.26463	0.0872769	3.88098	0.000104035	0.000816558	SH3PXD2A	SH3 and PX domains 2A [Source:HGNC Symbol;Acc:HGNC:23664]	4
ENSG00000129657	1703.6	0.338369	1.26433	0.0825147	4.10071	4.12e-05	0.000361265	SEC14L1	SEC14 like lipid binding 1 [Source:HGNC Symbol;Acc:HGNC:10698]	23
ENSG00000133401	1914.73	0.338336	1.2643	0.107148	3.15765	0.00159047	0.00852311	PDZD2	PDZ domain containing 2 [Source:HGNC Symbol;Acc:HGNC:18486]	12
ENSG00000273494	415.348	0.338217	1.26419	0.10736	3.1503	0.00163103	0.00870048	PANK4	pantothenate kinase 4 [Source:HGNC Symbol;Acc:HGNC:19366]	12
ENSG00000141738	524.156	0.337933	1.26394	0.094437	3.5784	0.000345707	0.00231575	GRB7	growth factor receptor bound protein 7 [Source:HGNC Symbol;Acc:HGNC:4567]	14
ENSG00000128294	1576.44	0.337853	1.26387	0.0701109	4.81884	1.44e-06	1.86e-05	TPST2	tyrosylprotein sulfotransferase 2 [Source:HGNC Symbol;Acc:HGNC:12021]	9
ENSG00000117640	607.273	0.337831	1.26386	0.0964227	3.50365	0.000458931	0.00295985	MTFR1L	mitochondrial fission regulator 1 like [Source:HGNC Symbol;Acc:HGNC:28836]	23
ENSG00000080200	1271.33	0.337769	1.2638	0.0938321	3.59972	0.000318563	0.00215804	CRYBG3	crystallin beta-gamma domain containing 3 [Source:HGNC Symbol;Acc:HGNC:34427]	3
ENSG00000162769	4264.2	0.336966	1.2631	0.0759571	4.43627	9.15e-06	9.49e-05	FLVCR1	feline leukemia virus subgroup C cellular receptor 1 [Source:HGNC Symbol;Acc:HGNC:24682]	5
ENSG00000172273	1006.46	0.336541	1.26273	0.0714162	4.71239	2.45e-06	2.94e-05	HINFP	histone H4 transcription factor [Source:HGNC Symbol;Acc:HGNC:17850]	14
ENSG00000214063	917.608	0.335954	1.26221	0.0763655	4.39929	1.09e-05	0.000110716	TSPAN4	tetraspanin 4 [Source:HGNC Symbol;Acc:HGNC:11859]	20
ENSG00000074755	2156.76	0.335621	1.26192	0.100051	3.35449	0.000795116	0.0047203	ZZEF1	zinc finger ZZ-type and EF-hand domain containing 1 [Source:HGNC Symbol;Acc:HGNC:29027]	11
ENSG00000142949	5723.8	0.335566	1.26187	0.0948165	3.53911	0.00040148	0.0026355	PTPRF	protein tyrosine phosphatase receptor type F [Source:HGNC Symbol;Acc:HGNC:9670]	16
ENSG00000065613	2425	0.334199	1.26068	0.0644223	5.18762	2.13e-07	3.31e-06	SLK	STE20 like kinase [Source:HGNC Symbol;Acc:HGNC:11088]	3
ENSG00000141279	6056.83	0.334153	1.26064	0.0517697	6.45461	1.08e-10	3.05e-09	NPEPPS	aminopeptidase puromycin sensitive [Source:HGNC Symbol;Acc:HGNC:7900]	25
ENSG00000146966	606.983	0.334098	1.26059	0.0965411	3.46068	0.000538812	0.0033835	DENND2A	DENN domain containing 2A [Source:HGNC Symbol;Acc:HGNC:22212]	10
ENSG00000118707	1650.33	0.333659	1.26021	0.0726546	4.59239	4.38e-06	4.94e-05	TGIF2	TGFB induced factor homeobox 2 [Source:HGNC Symbol;Acc:HGNC:15764]	9
ENSG00000130182	4160.56	0.333499	1.26007	0.0845795	3.94303	8.05e-05	0.000653013	ZSCAN10	zinc finger and SCAN domain containing 10 [Source:HGNC Symbol;Acc:HGNC:12997]	10
ENSG00000166348	1810.36	0.332982	1.25961	0.0673561	4.94361	7.67e-07	1.05e-05	USP54	ubiquitin specific peptidase 54 [Source:HGNC Symbol;Acc:HGNC:23513]	17
ENSG00000274442	6037	0.33259	1.25927	0.0473546	7.0234	2.17e-12	8.07e-11	PRPF8	pre-mRNA processing factor 8 [Source:HGNC Symbol;Acc:HGNC:17340]	14
ENSG00000136144	1175.51	0.332555	1.25924	0.105748	3.14478	0.00166213	0.00884166	RCBTB1	RCC1 and BTB domain containing protein 1 [Source:HGNC Symbol;Acc:HGNC:18243]	4
ENSG00000197943	48102.4	0.332291	1.25901	0.102272	3.24908	0.00115779	0.00654021	PLCG2	phospholipase C gamma 2 [Source:NCBI gene;Acc:5336]	17
ENSG00000163930	1372.37	0.331586	1.2584	0.089859	3.69007	0.000224193	0.00159058	BAP1	BRCA1 associated protein 1 [Source:HGNC Symbol;Acc:HGNC:950]	11
ENSG00000138074	2104.69	0.330955	1.25785	0.102526	3.22802	0.00124652	0.00697013	SLC5A6	solute carrier family 5 member 6 [Source:HGNC Symbol;Acc:HGNC:11041]	18
ENSG00000173821	6723.74	0.330519	1.25747	0.0922377	3.58334	0.000339228	0.00227671	AC124319.1	ring finger protein 213 [Source:NCBI gene;Acc:57674]	20
ENSG00000176444	639.153	0.330407	1.25737	0.0843069	3.9191	8.89e-05	0.000712807	CLK2	CDC like kinase 2 [Source:HGNC Symbol;Acc:HGNC:2069]	7
ENSG00000261893	639.153	0.330407	1.25737	0.0843069	3.9191	8.89e-05	0.000712807	CLK2	CDC like kinase 2 [Source:HGNC Symbol;Acc:HGNC:2069]	7
ENSG00000163694	2689.59	0.330344	1.25731	0.0745265	4.43257	9.31e-06	9.62e-05	RBM47	RNA binding motif protein 47 [Source:HGNC Symbol;Acc:HGNC:30358]	15
ENSG00000083168	3389.45	0.329517	1.25659	0.0835131	3.94569	7.96e-05	0.000647303	KAT6A	lysine acetyltransferase 6A [Source:HGNC Symbol;Acc:HGNC:13013]	17
ENSG00000158467	1176.19	0.329286	1.25639	0.0927247	3.55122	0.000383444	0.00253215	AHCYL2	adenosylhomocysteinase like 2 [Source:HGNC Symbol;Acc:HGNC:22204]	12
ENSG00000272645	893.758	0.328124	1.25538	0.105232	3.11809	0.00182026	0.00952581	GTF2IP20	general transcription factor IIi pseudogene 20 [Source:HGNC Symbol;Acc:HGNC:51732]	3
ENSG00000100412	2458.58	0.327914	1.2552	0.078508	4.17683	2.96e-05	0.000269054	ACO2	aconitase 2 [Source:HGNC Symbol;Acc:HGNC:118]	7
ENSG00000088298	577.557	0.327861	1.25515	0.0941748	3.48141	0.000498775	0.0031816	EDEM2	ER degradation enhancing alpha-mannosidase like protein 2 [Source:HGNC Symbol;Acc:HGNC:15877]	2
ENSG00000116198	803.172	0.327697	1.25501	0.101327	3.23404	0.00122053	0.00684826	CEP104	centrosomal protein 104 [Source:HGNC Symbol;Acc:HGNC:24866]	11
ENSG00000198369	1477.72	0.326726	1.25416	0.0837398	3.90169	9.55e-05	0.000758846	SPRED2	sprouty related EVH1 domain containing 2 [Source:HGNC Symbol;Acc:HGNC:17722]	8
ENSG00000040199	2167.34	0.326376	1.25386	0.0648905	5.02964	4.91e-07	7.03e-06	PHLPP2	PH domain and leucine rich repeat protein phosphatase 2 [Source:HGNC Symbol;Acc:HGNC:29149]	7
ENSG00000101236	888.192	0.325618	1.2532	0.0911841	3.571	0.000355621	0.00237232	RNF24	ring finger protein 24 [Source:HGNC Symbol;Acc:HGNC:13779]	4
ENSG00000257446	863.636	0.325349	1.25297	0.084164	3.86565	0.000110792	0.000862816	ZNF878	zinc finger protein 878 [Source:HGNC Symbol;Acc:HGNC:37246]	1
ENSG00000173327	751.471	0.325131	1.25278	0.0991238	3.28005	0.00103789	0.00594621	MAP3K11	mitogen-activated protein kinase kinase kinase 11 [Source:HGNC Symbol;Acc:HGNC:6850]	13
ENSG00000166855	2270.83	0.324696	1.2524	0.0755619	4.29708	1.73e-05	0.000167627	CLPX	caseinolytic mitochondrial matrix peptidase chaperone subunit [Source:HGNC Symbol;Acc:HGNC:2088]	6
ENSG00000132824	1365.47	0.324163	1.25194	0.0920236	3.52261	0.000427327	0.00278686	SERINC3	serine incorporator 3 [Source:HGNC Symbol;Acc:HGNC:11699]	4
ENSG00000174231	6043.03	0.323814	1.25163	0.0460267	7.03534	1.99e-12	7.46e-11	PRPF8	pre-mRNA processing factor 8 [Source:HGNC Symbol;Acc:HGNC:17340]	16
ENSG00000066777	6105.39	0.323561	1.25142	0.0610756	5.29772	1.17e-07	1.91e-06	ARFGEF1	ADP ribosylation factor guanine nucleotide exchange factor 1 [Source:HGNC Symbol;Acc:HGNC:15772]	8
ENSG00000174669	1072.53	0.323381	1.25126	0.0795744	4.06388	4.83e-05	0.000415832	SLC29A2	solute carrier family 29 member 2 [Source:HGNC Symbol;Acc:HGNC:11004]	7
ENSG00000221829	897.905	0.32307	1.25099	0.0948654	3.40556	0.000660287	0.00402932	FANCG	FA complementation group G [Source:HGNC Symbol;Acc:HGNC:3588]	8
ENSG00000089327	1920.27	0.322215	1.25025	0.0933354	3.45222	0.000555989	0.00347472	FXYD5	FXYD domain containing ion transport regulator 5 [Source:HGNC Symbol;Acc:HGNC:4029]	13
ENSG00000085999	1348.68	0.321554	1.24968	0.0831718	3.86614	0.000110573	0.000861427	RAD54L	RAD54 like [Source:HGNC Symbol;Acc:HGNC:9826]	21
ENSG00000285130	786.662	0.321049	1.24924	0.0950666	3.3771	0.000732553	0.00439239	AL358113.1	novel protein	7
ENSG00000100336	834.858	0.319995	1.24833	0.0949613	3.36974	0.00075238	0.00449457	APOL4	apolipoprotein L4 [Source:HGNC Symbol;Acc:HGNC:14867]	12
ENSG00000284727	1439.82	0.319942	1.24828	0.075682	4.22745	2.36e-05	0.00022019	AC116562.4	RNA binding protein, fox-1 homolog (C. elegans) 1 (RBFOX1) pseudogene	2
ENSG00000176244	466.504	0.318427	1.24697	0.101927	3.12407	0.00178366	0.00938582	ACBD7	acyl-CoA binding domain containing 7 [Source:HGNC Symbol;Acc:HGNC:17715]	2
ENSG00000162298	834.493	0.318262	1.24683	0.0917383	3.46924	0.000521941	0.00330326	SYVN1	synoviolin 1 [Source:HGNC Symbol;Acc:HGNC:20738]	15
ENSG00000104626	1117.32	0.317359	1.24605	0.100497	3.15791	0.00158907	0.0085178	ERI1	exoribonuclease 1 [Source:HGNC Symbol;Acc:HGNC:23994]	9
ENSG00000180479	1255.27	0.317353	1.24604	0.0753584	4.21125	2.54e-05	0.000234721	ZNF571	zinc finger protein 571 [Source:HGNC Symbol;Acc:HGNC:25000]	6
ENSG00000084774	5846.56	0.31723	1.24594	0.0609022	5.20885	1.9e-07	2.99e-06	CAD	carbamoyl-phosphate synthetase 2, aspartate transcarbamylase, and dihydroorotase [Source:HGNC Symbol;Acc:HGNC:1424]	11
ENSG00000137486	890.461	0.316692	1.24547	0.0860147	3.68183	0.000231561	0.00163409	ARRB1	arrestin beta 1 [Source:HGNC Symbol;Acc:HGNC:711]	12
ENSG00000141934	861.05	0.31589	1.24478	0.0880025	3.58955	0.000331248	0.00223136	PLPP2	phospholipid phosphatase 2 [Source:HGNC Symbol;Acc:HGNC:9230]	8
ENSG00000047249	789.107	0.31566	1.24458	0.0836515	3.77352	0.000160962	0.00119497	ATP6V1H	ATPase H+ transporting V1 subunit H [Source:HGNC Symbol;Acc:HGNC:18303]	19
ENSG00000241973	2171.56	0.315297	1.24427	0.061857	5.09719	3.45e-07	5.13e-06	PI4KA	phosphatidylinositol 4-kinase alpha [Source:HGNC Symbol;Acc:HGNC:8983]	18
ENSG00000118900	1930.65	0.315256	1.24423	0.0812762	3.87883	0.000104961	0.000823516	UBN1	ubinuclein 1 [Source:HGNC Symbol;Acc:HGNC:12506]	9
ENSG00000156574	3492.99	0.313709	1.2429	0.0990806	3.1662	0.00154447	0.00834051	NODAL	nodal growth differentiation factor [Source:HGNC Symbol;Acc:HGNC:7865]	2
ENSG00000130803	1830.49	0.313138	1.24241	0.0932912	3.35656	0.000789177	0.00469035	ZNF317	zinc finger protein 317 [Source:HGNC Symbol;Acc:HGNC:13507]	6
ENSG00000188706	1174.64	0.312696	1.24203	0.077263	4.04716	5.18e-05	0.000443037	ZDHHC9	zinc finger DHHC-type containing 9 [Source:HGNC Symbol;Acc:HGNC:18475]	5
ENSG00000205978	1225.06	0.31211	1.24152	0.0986277	3.16452	0.00155337	0.00837999	NYNRIN	NYN domain and retroviral integrase containing [Source:HGNC Symbol;Acc:HGNC:20165]	2
ENSG00000083828	581.244	0.311833	1.24128	0.0997864	3.12501	0.001778	0.00935835	ZNF586	zinc finger protein 586 [Source:HGNC Symbol;Acc:HGNC:25949]	7
ENSG00000148175	3638.52	0.311286	1.24081	0.063203	4.92517	8.43e-07	1.14e-05	STOM	stomatin [Source:HGNC Symbol;Acc:HGNC:3383]	3
ENSG00000105698	1370.45	0.311132	1.24068	0.0885832	3.51231	0.000444227	0.00288185	USF2	upstream transcription factor 2, c-fos interacting [Source:HGNC Symbol;Acc:HGNC:12594]	16
ENSG00000196663	896.083	0.309651	1.23941	0.0836081	3.7036	0.000212566	0.00152102	TECPR2	tectonin beta-propeller repeat containing 2 [Source:HGNC Symbol;Acc:HGNC:19957]	7
ENSG00000110048	2319.17	0.3096	1.23936	0.091065	3.39977	0.000674435	0.00410372	OSBP	oxysterol binding protein [Source:HGNC Symbol;Acc:HGNC:8503]	3
ENSG00000176422	906.038	0.309366	1.23916	0.0864477	3.57865	0.000345376	0.00231428	SPRYD4	SPRY domain containing 4 [Source:HGNC Symbol;Acc:HGNC:27468]	1
ENSG00000105443	1573.81	0.309285	1.23909	0.0934964	3.30799	0.000939682	0.0054626	CYTH2	cytohesin 2 [Source:HGNC Symbol;Acc:HGNC:9502]	14
ENSG00000168610	4174.79	0.30861	1.23851	0.0574375	5.37298	7.74e-08	1.3e-06	STAT3	signal transducer and activator of transcription 3 [Source:HGNC Symbol;Acc:HGNC:11364]	14
ENSG00000169018	5805.17	0.308519	1.23844	0.0889014	3.47035	0.000519772	0.00329351	FEM1B	fem-1 homolog B [Source:HGNC Symbol;Acc:HGNC:3649]	4
ENSG00000183718	754.72	0.308448	1.23837	0.0825726	3.73547	0.000187365	0.00136301	TRIM52	tripartite motif containing 52 [Source:HGNC Symbol;Acc:HGNC:19024]	6
ENSG00000078269	905.99	0.308418	1.23835	0.0822352	3.75044	0.000176525	0.00129584	SYNJ2	synaptojanin 2 [Source:HGNC Symbol;Acc:HGNC:11504]	9
ENSG00000182473	3189.17	0.308336	1.23828	0.072352	4.26162	2.03e-05	0.000193017	EXOC7	exocyst complex component 7 [Source:HGNC Symbol;Acc:HGNC:23214]	21
ENSG00000188603	703.161	0.308112	1.23809	0.0829028	3.71655	0.000201965	0.00145409	CLN3	CLN3 lysosomal/endosomal transmembrane protein, battenin [Source:HGNC Symbol;Acc:HGNC:2074]	64
ENSG00000082701	2155.17	0.307774	1.2378	0.063458	4.85004	1.23e-06	1.63e-05	GSK3B	glycogen synthase kinase 3 beta [Source:HGNC Symbol;Acc:HGNC:4617]	5
ENSG00000130702	9885.64	0.307379	1.23746	0.0606808	5.06551	4.07e-07	5.96e-06	LAMA5	laminin subunit alpha 5 [Source:HGNC Symbol;Acc:HGNC:6485]	14
ENSG00000018408	1745.57	0.306938	1.23708	0.0821546	3.7361	0.000186895	0.00136006	WWTR1	WW domain containing transcription regulator 1 [Source:HGNC Symbol;Acc:HGNC:24042]	12
ENSG00000108389	1190.29	0.305732	1.23605	0.0916318	3.33652	0.000848334	0.00499805	MTMR4	myotubularin related protein 4 [Source:HGNC Symbol;Acc:HGNC:7452]	10
ENSG00000164975	1477.37	0.305691	1.23601	0.0856545	3.56889	0.0003585	0.00239076	SNAPC3	small nuclear RNA activating complex polypeptide 3 [Source:HGNC Symbol;Acc:HGNC:11136]	7
ENSG00000074181	6448.54	0.305006	1.23542	0.0715539	4.26261	2.02e-05	0.000192337	NOTCH3	notch receptor 3 [Source:HGNC Symbol;Acc:HGNC:7883]	6
ENSG00000031003	1360.61	0.304864	1.2353	0.0755142	4.03718	5.41e-05	0.000460064	FAM13B	family with sequence similarity 13 member B [Source:HGNC Symbol;Acc:HGNC:1335]	11
ENSG00000111412	2098.32	0.304612	1.23509	0.0957095	3.18267	0.00145922	0.00796004	C12orf49	chromosome 12 open reading frame 49 [Source:HGNC Symbol;Acc:HGNC:26128]	4
ENSG00000166847	4315.25	0.304555	1.23504	0.0969159	3.14247	0.00167531	0.00890336	DCTN5	dynactin subunit 5 [Source:HGNC Symbol;Acc:HGNC:24594]	8
ENSG00000214135	855.832	0.304476	1.23497	0.0794589	3.83187	0.000127173	0.000973753	AC132008.2	succinate dehydrogenase complex, subunit A, flavoprotein (Fp) (SDHA) pseudogene	7
ENSG00000174886	1005.11	0.304329	1.23484	0.0907411	3.35382	0.000797053	0.00472779	NDUFA11	NADH:ubiquinone oxidoreductase subunit A11 [Source:HGNC Symbol;Acc:HGNC:20371]	7
ENSG00000117505	4363.16	0.304312	1.23483	0.0538765	5.64833	1.62e-08	3.13e-07	DR1	down-regulator of transcription 1 [Source:HGNC Symbol;Acc:HGNC:3017]	3
ENSG00000133678	524.258	0.302471	1.23326	0.0942381	3.20965	0.00132896	0.00734306	TMEM254	transmembrane protein 254 [Source:HGNC Symbol;Acc:HGNC:25804]	13
ENSG00000181991	794.383	0.302276	1.23309	0.0911089	3.31774	0.000907496	0.00529604	MRPS11	mitochondrial ribosomal protein S11 [Source:HGNC Symbol;Acc:HGNC:14050]	11
ENSG00000242950	1438.9	0.302009	1.23286	0.0674104	4.48015	7.46e-06	7.93e-05	ERVW-1	endogenous retrovirus group W member 1, envelope [Source:HGNC Symbol;Acc:HGNC:13525]	5
ENSG00000112759	1236.42	0.301965	1.23282	0.0726789	4.15479	3.26e-05	0.00029355	SLC29A1	solute carrier family 29 member 1 (Augustine blood group) [Source:HGNC Symbol;Acc:HGNC:11003]	25
ENSG00000186141	559.652	0.30183	1.23271	0.0927894	3.25285	0.00114255	0.00646286	POLR3C	RNA polymerase III subunit C [Source:HGNC Symbol;Acc:HGNC:30076]	6
ENSG00000120992	4206.7	0.301621	1.23253	0.0864675	3.48826	0.00048617	0.00311161	LYPLA1	lysophospholipase 1 [Source:HGNC Symbol;Acc:HGNC:6737]	15
ENSG00000101670	608.078	0.30162	1.23253	0.0938966	3.21225	0.00131698	0.00728906	LIPG	lipase G, endothelial type [Source:HGNC Symbol;Acc:HGNC:6623]	7
ENSG00000074356	3671.93	0.300914	1.23192	0.0730592	4.11877	3.81e-05	0.000337471	NCBP3	nuclear cap binding subunit 3 [Source:HGNC Symbol;Acc:HGNC:24612]	7
ENSG00000139154	3064.56	0.30051	1.23158	0.0626022	4.80031	1.58e-06	2.01e-05	AEBP2	AE binding protein 2 [Source:HGNC Symbol;Acc:HGNC:24051]	7
ENSG00000070614	3533.72	0.300148	1.23127	0.0861686	3.48327	0.000495337	0.0031616	NDST1	N-deacetylase and N-sulfotransferase 1 [Source:HGNC Symbol;Acc:HGNC:7680]	9
ENSG00000011021	1087.89	0.300099	1.23123	0.0899514	3.33623	0.000849215	0.00500183	CLCN6	chloride voltage-gated channel 6 [Source:HGNC Symbol;Acc:HGNC:2024]	10
ENSG00000197756	7932.73	0.299815	1.23099	0.0950713	3.15358	0.00161282	0.00861871	RPL37A	ribosomal protein L37a [Source:HGNC Symbol;Acc:HGNC:10348]	13
ENSG00000157954	1574.62	0.298955	1.23025	0.0707227	4.22714	2.37e-05	0.000220395	WIPI2	WD repeat domain, phosphoinositide interacting 2 [Source:HGNC Symbol;Acc:HGNC:32225]	14
ENSG00000142541	13152.8	0.29891	1.23021	0.0688636	4.34062	1.42e-05	0.000140878	RPL13A	ribosomal protein L13a [Source:HGNC Symbol;Acc:HGNC:10304]	14
ENSG00000116199	1743.23	0.29839	1.22977	0.0773486	3.85773	0.000114446	0.000887315	FAM20B	FAM20B glycosaminoglycan xylosylkinase [Source:HGNC Symbol;Acc:HGNC:23017]	2
ENSG00000142156	2277.35	0.298308	1.2297	0.0770791	3.87016	0.000108765	0.000849395	COL6A1	collagen type VI alpha 1 chain [Source:HGNC Symbol;Acc:HGNC:2211]	7
ENSG00000103495	4472.33	0.298019	1.22945	0.0823103	3.62067	0.000293836	0.00200804	MAZ	MYC associated zinc finger protein [Source:HGNC Symbol;Acc:HGNC:6914]	16
ENSG00000106066	1018.57	0.296019	1.22775	0.0893445	3.31323	0.000922249	0.00537168	CPVL	carboxypeptidase vitellogenic like [Source:HGNC Symbol;Acc:HGNC:14399]	12
ENSG00000197535	3319.29	0.295447	1.22727	0.079553	3.71384	0.000204141	0.00146775	MYO5A	myosin VA [Source:HGNC Symbol;Acc:HGNC:7602]	13
ENSG00000147789	925.824	0.294694	1.22662	0.0765548	3.84946	0.00011838	0.000914071	ZNF7	zinc finger protein 7 [Source:HGNC Symbol;Acc:HGNC:13139]	18
ENSG00000130779	2844.09	0.294443	1.22641	0.0675696	4.35763	1.31e-05	0.00013148	CLIP1	CAP-Gly domain containing linker protein 1 [Source:HGNC Symbol;Acc:HGNC:10461]	21
ENSG00000129353	2411.98	0.294095	1.22612	0.069158	4.25251	2.11e-05	0.000199863	SLC44A2	solute carrier family 44 member 2 [Source:HGNC Symbol;Acc:HGNC:17292]	15
ENSG00000117676	707.098	0.294039	1.22607	0.0898326	3.27319	0.00106341	0.00606754	RPS6KA1	ribosomal protein S6 kinase A1 [Source:HGNC Symbol;Acc:HGNC:10430]	20
ENSG00000281877	707.098	0.294039	1.22607	0.0898326	3.27319	0.00106341	0.00606754	RPS6KA1	ribosomal protein S6 kinase A1 [Source:HGNC Symbol;Acc:HGNC:10430]	20
ENSG00000160305	1654.87	0.293825	1.22589	0.0823447	3.56823	0.000359406	0.00239452	DIP2A	disco interacting protein 2 homolog A [Source:HGNC Symbol;Acc:HGNC:17217]	13
ENSG00000197386	5749.41	0.293456	1.22557	0.0796368	3.68493	0.000228761	0.00161651	HTT	huntingtin [Source:HGNC Symbol;Acc:HGNC:4851]	20
ENSG00000100221	790.499	0.292913	1.22511	0.0895894	3.2695	0.00107737	0.00613717	JOSD1	Josephin domain containing 1 [Source:HGNC Symbol;Acc:HGNC:28953]	10
ENSG00000162889	1647.87	0.292636	1.22488	0.0740378	3.95252	7.73e-05	0.000631555	MAPKAPK2	mitogen-activated protein kinase-activated protein kinase 2 [Source:HGNC Symbol;Acc:HGNC:6887]	4
ENSG00000132199	1487.11	0.291905	1.22426	0.0887461	3.28922	0.00100466	0.00578581	ENOSF1	enolase superfamily member 1 [Source:HGNC Symbol;Acc:HGNC:30365]	22
ENSG00000149503	2074.27	0.2919	1.22425	0.0729719	4.00017	6.33e-05	0.000526972	INCENP	inner centromere protein [Source:HGNC Symbol;Acc:HGNC:6058]	6
ENSG00000130348	1168.89	0.291529	1.22394	0.089267	3.26581	0.00109151	0.00621338	QRSL1	glutaminyl-tRNA amidotransferase subunit QRSL1 [Source:HGNC Symbol;Acc:HGNC:21020]	3
ENSG00000104341	10479.7	0.291374	1.2238	0.060532	4.81355	1.48e-06	1.9e-05	LAPTM4B	lysosomal protein transmembrane 4 beta [Source:HGNC Symbol;Acc:HGNC:13646]	4
ENSG00000140451	1549.52	0.291326	1.22376	0.0799624	3.64328	0.000269184	0.00185711	PIF1	PIF1 5'-to-3' DNA helicase [Source:HGNC Symbol;Acc:HGNC:26220]	9
ENSG00000008294	2465.48	0.291321	1.22376	0.0829625	3.51148	0.000445621	0.0028891	SPAG9	sperm associated antigen 9 [Source:HGNC Symbol;Acc:HGNC:14524]	22
ENSG00000144749	1207.44	0.291113	1.22358	0.0826889	3.52059	0.00043059	0.00280291	LRIG1	leucine rich repeats and immunoglobulin like domains 1 [Source:HGNC Symbol;Acc:HGNC:17360]	9
ENSG00000282243	1207.44	0.291113	1.22358	0.0826889	3.52059	0.00043059	0.00280291	LRIG1	leucine rich repeats and immunoglobulin like domains 1 [Source:HGNC Symbol;Acc:HGNC:17360]	9
ENSG00000256463	1387.23	0.290853	1.22336	0.0764655	3.80372	0.000142539	0.00107377	SALL3	spalt like transcription factor 3 [Source:HGNC Symbol;Acc:HGNC:10527]	6
ENSG00000277015	1387.23	0.290853	1.22336	0.0764655	3.80372	0.000142539	0.00107377	SALL3	spalt like transcription factor 3 [Source:HGNC Symbol;Acc:HGNC:10527]	6
ENSG00000137962	705.974	0.290129	1.22275	0.0924738	3.13742	0.00170444	0.00903236	ARHGAP29	Rho GTPase activating protein 29 [Source:HGNC Symbol;Acc:HGNC:30207]	5
ENSG00000180370	3547.62	0.290108	1.22273	0.0745093	3.89358	9.88e-05	0.0007814	PAK2	p21 (RAC1) activated kinase 2 [Source:HGNC Symbol;Acc:HGNC:8591]	3
ENSG00000167080	1929.62	0.289971	1.22262	0.0765251	3.78922	0.000151118	0.00113029	B4GALNT2	beta-1,4-N-acetyl-galactosaminyltransferase 2 [Source:HGNC Symbol;Acc:HGNC:24136]	3
ENSG00000186591	2949.62	0.289771	1.22245	0.060336	4.80263	1.57e-06	1.99e-05	UBE2H	ubiquitin conjugating enzyme E2 H [Source:HGNC Symbol;Acc:HGNC:12484]	10
ENSG00000126214	3900.72	0.288807	1.22163	0.0692146	4.17264	3.01e-05	0.00027358	KLC1	kinesin light chain 1 [Source:HGNC Symbol;Acc:HGNC:6387]	27
ENSG00000168758	1545.73	0.287945	1.2209	0.0779599	3.6935	0.000221185	0.0015725	SEMA4C	semaphorin 4C [Source:HGNC Symbol;Acc:HGNC:10731]	6
ENSG00000105726	1814.76	0.28782	1.22079	0.0768151	3.74692	0.000179019	0.00131185	ATP13A1	ATPase 13A1 [Source:HGNC Symbol;Acc:HGNC:24215]	15
ENSG00000132128	2551.93	0.287484	1.22051	0.0758272	3.7913	0.000149859	0.00112247	LRRC41	leucine rich repeat containing 41 [Source:HGNC Symbol;Acc:HGNC:16917]	8
ENSG00000182446	3178.43	0.287004	1.2201	0.0819634	3.50162	0.000462445	0.00297976	NPLOC4	NPL4 homolog, ubiquitin recognition factor [Source:HGNC Symbol;Acc:HGNC:18261]	21
ENSG00000066427	1969.18	0.286202	1.21943	0.0703492	4.06831	4.74e-05	0.000408688	ATXN3	ataxin 3 [Source:HGNC Symbol;Acc:HGNC:7106]	57
ENSG00000273850	1041.61	0.286086	1.21933	0.0846438	3.37987	0.000725189	0.00435321	PPP2R3B	protein phosphatase 2 regulatory subunit B''beta [Source:HGNC Symbol;Acc:HGNC:13417]	10
ENSG00000006194	1116.31	0.285653	1.21896	0.0845362	3.37906	0.000727348	0.00436367	ZNF263	zinc finger protein 263 [Source:HGNC Symbol;Acc:HGNC:13056]	8
ENSG00000074054	3505.96	0.2854	1.21875	0.0689187	4.14112	3.46e-05	0.000309217	CLASP1	cytoplasmic linker associated protein 1 [Source:HGNC Symbol;Acc:HGNC:17088]	16
ENSG00000105647	1010.38	0.285002	1.21841	0.0863158	3.30185	0.000960499	0.00556819	PIK3R2	phosphoinositide-3-kinase regulatory subunit 2 [Source:HGNC Symbol;Acc:HGNC:8980]	8
ENSG00000066468	4736.02	0.284814	1.21825	0.0669958	4.25122	2.13e-05	0.000200838	FGFR2	fibroblast growth factor receptor 2 [Source:HGNC Symbol;Acc:HGNC:3689]	27
ENSG00000198722	4050.17	0.284604	1.21808	0.0913462	3.11566	0.00183532	0.00958077	UNC13B	unc-13 homolog B [Source:HGNC Symbol;Acc:HGNC:12566]	11
ENSG00000062485	5760.96	0.284438	1.21794	0.081417	3.49359	0.000476566	0.0030576	CS	citrate synthase [Source:HGNC Symbol;Acc:HGNC:2422]	33
ENSG00000137824	617.915	0.284216	1.21775	0.0908372	3.12885	0.00175494	0.00924858	RMDN3	regulator of microtubule dynamics 3 [Source:HGNC Symbol;Acc:HGNC:25550]	11
ENSG00000188917	944.565	0.283927	1.2175	0.0832493	3.41057	0.000648276	0.00397221	TRMT2B	tRNA methyltransferase 2 homolog B [Source:HGNC Symbol;Acc:HGNC:25748]	6
ENSG00000105723	1031.57	0.28388	1.21746	0.0789546	3.59548	0.000323795	0.00218783	GSK3A	glycogen synthase kinase 3 alpha [Source:HGNC Symbol;Acc:HGNC:4616]	4
ENSG00000169221	827.201	0.28353	1.21717	0.0912646	3.10668	0.00189201	0.0098375	TBC1D10B	TBC1 domain family member 10B [Source:HGNC Symbol;Acc:HGNC:24510]	7
ENSG00000103657	3317.27	0.281854	1.21576	0.0592646	4.75585	1.98e-06	2.44e-05	HERC1	HECT and RLD domain containing E3 ubiquitin protein ligase family member 1 [Source:HGNC Symbol;Acc:HGNC:4867]	15
ENSG00000156675	1983.44	0.281207	1.21521	0.0696948	4.03484	5.46e-05	0.000463537	RAB11FIP1	RAB11 family interacting protein 1 [Source:HGNC Symbol;Acc:HGNC:30265]	6
ENSG00000003756	3274.96	0.280327	1.21447	0.079608	3.52134	0.000429366	0.00279668	RBM5	RNA binding motif protein 5 [Source:HGNC Symbol;Acc:HGNC:9902]	26
ENSG00000108599	1069.56	0.279506	1.21378	0.0766681	3.64566	0.000266703	0.00184485	AKAP10	A-kinase anchoring protein 10 [Source:HGNC Symbol;Acc:HGNC:368]	11
ENSG00000182952	1751.5	0.278765	1.21316	0.0796219	3.50111	0.000463318	0.00298447	HMGN4	high mobility group nucleosomal binding domain 4 [Source:HGNC Symbol;Acc:HGNC:4989]	2
ENSG00000186480	1357.83	0.278461	1.2129	0.0759547	3.66614	0.000246235	0.00172143	INSIG1	insulin induced gene 1 [Source:HGNC Symbol;Acc:HGNC:6083]	6
ENSG00000055483	2207.14	0.278424	1.21287	0.0662127	4.20499	2.61e-05	0.000240461	AC022966.1	ubiquitin specific peptidase 36 [Source:NCBI gene;Acc:57602]	24
ENSG00000135048	6060.92	0.278316	1.21278	0.0756011	3.68138	0.000231973	0.0016359	CEMIP2	cell migration inducing hyaluronidase 2 [Source:HGNC Symbol;Acc:HGNC:11869]	13
ENSG00000112308	5168.66	0.278201	1.21268	0.0805336	3.45447	0.000551378	0.00345002	C6orf62	chromosome 6 open reading frame 62 [Source:HGNC Symbol;Acc:HGNC:20998]	2
ENSG00000047621	1279.54	0.278133	1.21262	0.0827505	3.3611	0.000776319	0.00462186	C12orf4	chromosome 12 open reading frame 4 [Source:HGNC Symbol;Acc:HGNC:1184]	9
ENSG00000129925	1776.48	0.277966	1.21248	0.0647993	4.28964	1.79e-05	0.000172707	TMEM8A	transmembrane protein 8A [Source:HGNC Symbol;Acc:HGNC:17205]	8
ENSG00000285408	1508.86	0.276897	1.21159	0.0755557	3.6648	0.000247532	0.00172992	AC256203.1	rho guanine nucleotide exchange factor 5-like [Source:NCBI gene;Acc:112268381]	2
ENSG00000115183	1069.99	0.275817	1.21068	0.078121	3.53063	0.000414565	0.00271456	TANC1	tetratricopeptide repeat, ankyrin repeat and coiled-coil containing 1 [Source:HGNC Symbol;Acc:HGNC:29364]	5
ENSG00000239857	1327.34	0.275583	1.21048	0.0787951	3.49746	0.000469711	0.00301823	GET4	golgi to ER traffic protein 4 [Source:HGNC Symbol;Acc:HGNC:21690]	7
ENSG00000092847	11866.8	0.274681	1.20973	0.0727351	3.77646	0.00015907	0.00118176	AGO1	argonaute RISC component 1 [Source:HGNC Symbol;Acc:HGNC:3262]	3
ENSG00000181315	4597.04	0.273849	1.20903	0.0839374	3.26254	0.00110419	0.00627293	ZNF322	zinc finger protein 322 [Source:HGNC Symbol;Acc:HGNC:23640]	8
ENSG00000188647	15327	0.27347	1.20871	0.072542	3.76981	0.00016337	0.00121156	PTAR1	protein prenyltransferase alpha subunit repeat containing 1 [Source:HGNC Symbol;Acc:HGNC:30449]	6
ENSG00000091972	1142.78	0.272639	1.20802	0.081689	3.33753	0.000845275	0.00498194	CD200	CD200 molecule [Source:HGNC Symbol;Acc:HGNC:7203]	8
ENSG00000117450	17533.6	0.272413	1.20783	0.0734955	3.70653	0.00021012	0.00150506	PRDX1	peroxiredoxin 1 [Source:HGNC Symbol;Acc:HGNC:9352]	6
ENSG00000177119	2350.48	0.272103	1.20757	0.0771339	3.52768	0.000419226	0.00274084	ANO6	anoctamin 6 [Source:HGNC Symbol;Acc:HGNC:25240]	7
ENSG00000148672	3549.14	0.271954	1.20744	0.0795906	3.4169	0.000633374	0.00388999	GLUD1	glutamate dehydrogenase 1 [Source:HGNC Symbol;Acc:HGNC:4335]	4
ENSG00000197372	4408.81	0.271284	1.20688	0.0571954	4.74312	2.1e-06	2.57e-05	ZNF675	zinc finger protein 675 [Source:HGNC Symbol;Acc:HGNC:30768]	9
ENSG00000007202	6191.74	0.271061	1.20669	0.0541599	5.00482	5.59e-07	7.9e-06	KIAA0100	KIAA0100 [Source:HGNC Symbol;Acc:HGNC:28960]	16
ENSG00000206560	3242.48	0.270989	1.20664	0.0801492	3.38106	0.000722062	0.00433816	ANKRD28	ankyrin repeat domain 28 [Source:HGNC Symbol;Acc:HGNC:29024]	15
ENSG00000139436	802.352	0.269723	1.20558	0.0852416	3.16421	0.00155503	0.00838463	GIT2	GIT ArfGAP 2 [Source:HGNC Symbol;Acc:HGNC:4273]	20
ENSG00000130768	1604.03	0.269624	1.20549	0.07683	3.50936	0.000449189	0.00290864	SMPDL3B	sphingomyelin phosphodiesterase acid like 3B [Source:HGNC Symbol;Acc:HGNC:21416]	6
ENSG00000011243	1830.49	0.269542	1.20542	0.0818479	3.2932	0.000990532	0.00571702	AKAP8L	A-kinase anchoring protein 8 like [Source:HGNC Symbol;Acc:HGNC:29857]	20
ENSG00000075218	1201.22	0.269442	1.20534	0.0699916	3.84963	0.000118294	0.000913775	GTSE1	G2 and S-phase expressed 1 [Source:HGNC Symbol;Acc:HGNC:13698]	4
ENSG00000177156	3200.34	0.269335	1.20525	0.0750134	3.5905	0.000330045	0.00222576	TALDO1	transaldolase 1 [Source:HGNC Symbol;Acc:HGNC:11559]	9
ENSG00000081760	2312.8	0.268955	1.20494	0.0762475	3.5274	0.000419662	0.00274284	AACS	acetoacetyl-CoA synthetase [Source:HGNC Symbol;Acc:HGNC:21298]	12
ENSG00000120159	1121.58	0.268296	1.20438	0.084646	3.16962	0.00152637	0.00825297	CAAP1	caspase activity and apoptosis inhibitor 1 [Source:HGNC Symbol;Acc:HGNC:25834]	7
ENSG00000143771	1998.99	0.267905	1.20406	0.0786141	3.40785	0.000654762	0.00400549	CNIH4	cornichon family AMPA receptor auxiliary protein 4 [Source:HGNC Symbol;Acc:HGNC:25013]	8
ENSG00000162086	1155.42	0.267872	1.20403	0.0808533	3.31305	0.000922831	0.00537357	ZNF75A	zinc finger protein 75a [Source:HGNC Symbol;Acc:HGNC:13146]	11
ENSG00000103043	1448.38	0.26468	1.20137	0.0691931	3.82523	0.000130648	0.000994917	VAC14	Vac14, PIKFYVE complex component [Source:HGNC Symbol;Acc:HGNC:25507]	12
ENSG00000114933	3096.68	0.264387	1.20113	0.0675462	3.91417	9.07e-05	0.000725039	INO80D	INO80 complex subunit D [Source:HGNC Symbol;Acc:HGNC:25997]	3
ENSG00000283510	3096.68	0.264387	1.20113	0.0675462	3.91417	9.07e-05	0.000725039	INO80D	INO80 complex subunit D [Source:HGNC Symbol;Acc:HGNC:25997]	3
ENSG00000188554	1594.9	0.264276	1.20103	0.069319	3.81246	0.000137591	0.00104099	NBR1	NBR1 autophagy cargo receptor [Source:HGNC Symbol;Acc:HGNC:6746]	8
ENSG00000183856	2017.06	0.264204	1.20097	0.0747851	3.53284	0.000411115	0.00269622	IQGAP3	IQ motif containing GTPase activating protein 3 [Source:HGNC Symbol;Acc:HGNC:20669]	4
ENSG00000162063	2106.05	0.263976	1.20078	0.0609591	4.33037	1.49e-05	0.000146896	CCNF	cyclin F [Source:HGNC Symbol;Acc:HGNC:1591]	5
ENSG00000131725	3510	0.263288	1.20021	0.0545677	4.82497	1.4e-06	1.81e-05	WDR44	WD repeat domain 44 [Source:HGNC Symbol;Acc:HGNC:30512]	5
ENSG00000003509	2281.35	0.262368	1.19945	0.0723964	3.62404	0.000290034	0.00198335	NDUFAF7	NADH:ubiquinone oxidoreductase complex assembly factor 7 [Source:HGNC Symbol;Acc:HGNC:28816]	13
ENSG00000130203	11241.7	0.261447	1.19868	0.0718419	3.6392	0.000273484	0.00188554	APOE	apolipoprotein E [Source:HGNC Symbol;Acc:HGNC:613]	5
ENSG00000169100	5758.87	0.261244	1.19851	0.0796409	3.28028	0.00103705	0.00594307	SLC25A6	solute carrier family 25 member 6 [Source:HGNC Symbol;Acc:HGNC:10992]	3
ENSG00000178409	2856.14	0.261189	1.19847	0.0614147	4.25288	2.11e-05	0.000199623	BEND3	BEN domain containing 3 [Source:HGNC Symbol;Acc:HGNC:23040]	2
ENSG00000169871	2075.63	0.260438	1.19784	0.0625961	4.16062	3.17e-05	0.000287139	TRIM56	tripartite motif containing 56 [Source:HGNC Symbol;Acc:HGNC:19028]	4
ENSG00000169609	1980.88	0.259235	1.19684	0.0773776	3.35025	0.000807373	0.00478359	C15orf40	chromosome 15 open reading frame 40 [Source:HGNC Symbol;Acc:HGNC:28443]	12
ENSG00000091513	1336.94	0.258842	1.19652	0.0679579	3.80885	0.000139613	0.00105401	TF	transferrin [Source:HGNC Symbol;Acc:HGNC:11740]	14
ENSG00000165699	2088.03	0.258503	1.19624	0.0710632	3.63765	0.000275136	0.00189276	TSC1	TSC complex subunit 1 [Source:HGNC Symbol;Acc:HGNC:12362]	47
ENSG00000274047	952.04	0.258058	1.19587	0.0826087	3.12386	0.00178497	0.00939033	SYNRG	synergin gamma [Source:HGNC Symbol;Acc:HGNC:557]	15
ENSG00000213988	5555.01	0.257837	1.19568	0.0633639	4.06914	4.72e-05	0.000407643	ZNF90	zinc finger protein 90 [Source:HGNC Symbol;Acc:HGNC:13165]	6
ENSG00000170633	1012.73	0.256821	1.19484	0.0777839	3.30173	0.000960913	0.00556905	RNF34	ring finger protein 34 [Source:HGNC Symbol;Acc:HGNC:17297]	11
ENSG00000142173	1728.86	0.256557	1.19462	0.0819393	3.13106	0.00174178	0.00919309	COL6A2	collagen type VI alpha 2 chain [Source:HGNC Symbol;Acc:HGNC:2212]	8
ENSG00000137073	4292.49	0.256302	1.19441	0.0548718	4.67092	3e-06	3.53e-05	UBAP2	ubiquitin associated protein 2 [Source:HGNC Symbol;Acc:HGNC:14185]	12
ENSG00000184743	1923.82	0.255462	1.19372	0.0699064	3.65434	0.000257848	0.00179429	ATL3	atlastin GTPase 3 [Source:HGNC Symbol;Acc:HGNC:24526]	4
ENSG00000175727	1337.47	0.255081	1.1934	0.0816892	3.12258	0.00179273	0.00941934	MLXIP	MLX interacting protein [Source:HGNC Symbol;Acc:HGNC:17055]	11
ENSG00000281178	1337.47	0.255081	1.1934	0.0816892	3.12258	0.00179273	0.00941934	MLXIP	MLX interacting protein [Source:HGNC Symbol;Acc:HGNC:17055]	11
ENSG00000156011	1329.49	0.254949	1.19329	0.072536	3.51479	0.000440102	0.00285773	PSD3	pleckstrin and Sec7 domain containing 3 [Source:HGNC Symbol;Acc:HGNC:19093]	20
ENSG00000076984	927.445	0.25492	1.19327	0.0809165	3.15041	0.0016304	0.00869934	MAP2K7	mitogen-activated protein kinase kinase 7 [Source:HGNC Symbol;Acc:HGNC:6847]	8
ENSG00000130733	1187.24	0.254561	1.19297	0.081165	3.13634	0.00171072	0.00905421	YIPF2	Yip1 domain family member 2 [Source:HGNC Symbol;Acc:HGNC:28476]	12
ENSG00000131504	5017.52	0.253531	1.19212	0.0582058	4.35577	1.33e-05	0.000132403	DIAPH1	diaphanous related formin 1 [Source:HGNC Symbol;Acc:HGNC:2876]	18
ENSG00000176994	848.06	0.253522	1.19211	0.0786286	3.2243	0.00126279	0.00704048	SMCR8	SMCR8-C9orf72 complex subunit [Source:HGNC Symbol;Acc:HGNC:17921]	1
ENSG00000283741	848.06	0.253522	1.19211	0.0786286	3.2243	0.00126279	0.00704048	SMCR8	SMCR8-C9orf72 complex subunit [Source:HGNC Symbol;Acc:HGNC:17921]	1
ENSG00000139180	2565.69	0.252832	1.19154	0.0700998	3.60674	0.000310069	0.00210731	NDUFA9	NADH:ubiquinone oxidoreductase subunit A9 [Source:HGNC Symbol;Acc:HGNC:7693]	9
ENSG00000197102	20241.8	0.250273	1.18943	0.0621277	4.02836	5.62e-05	0.000474772	DYNC1H1	dynein cytoplasmic 1 heavy chain 1 [Source:HGNC Symbol;Acc:HGNC:2961]	42
ENSG00000171603	2948.6	0.250035	1.18924	0.0704031	3.55147	0.000383082	0.00253056	CLSTN1	calsyntenin 1 [Source:HGNC Symbol;Acc:HGNC:17447]	6
ENSG00000170581	1436.24	0.249968	1.18918	0.0675792	3.69889	0.000216548	0.00154425	STAT2	signal transducer and activator of transcription 2 [Source:HGNC Symbol;Acc:HGNC:11363]	24
ENSG00000136051	5370.62	0.249276	1.18861	0.0648948	3.84123	0.000122419	0.00094182	WASHC4	WASH complex subunit 4 [Source:HGNC Symbol;Acc:HGNC:29174]	14
ENSG00000087460	10528.4	0.249049	1.18842	0.0583873	4.26547	1.99e-05	0.000190232	GNAS	GNAS complex locus [Source:HGNC Symbol;Acc:HGNC:4392]	61
ENSG00000071626	4053.68	0.248798	1.18822	0.0783577	3.17516	0.00149756	0.00812695	DAZAP1	DAZ associated protein 1 [Source:HGNC Symbol;Acc:HGNC:2683]	11
ENSG00000100504	2580.56	0.248608	1.18806	0.0632641	3.92969	8.51e-05	0.000685288	PYGL	glycogen phosphorylase L [Source:HGNC Symbol;Acc:HGNC:9725]	7
ENSG00000109929	1786.38	0.248558	1.18802	0.0734656	3.38332	0.000716144	0.00431621	SC5D	sterol-C5-desaturase [Source:HGNC Symbol;Acc:HGNC:10547]	9
ENSG00000139624	1060.5	0.247588	1.18722	0.0742275	3.33553	0.000851381	0.00501178	CERS5	ceramide synthase 5 [Source:HGNC Symbol;Acc:HGNC:23749]	28
ENSG00000146063	1252.92	0.246993	1.18673	0.076497	3.22879	0.00124314	0.00695496	TRIM41	tripartite motif containing 41 [Source:HGNC Symbol;Acc:HGNC:19013]	9
ENSG00000205213	5487.41	0.246436	1.18627	0.071699	3.43709	0.000588011	0.00364941	LGR4	leucine rich repeat containing G protein-coupled receptor 4 [Source:HGNC Symbol;Acc:HGNC:13299]	6
ENSG00000107779	5098.12	0.246029	1.18594	0.057138	4.30588	1.66e-05	0.000161927	BMPR1A	bone morphogenetic protein receptor type 1A [Source:HGNC Symbol;Acc:HGNC:1076]	5
ENSG00000177885	2699.81	0.245702	1.18567	0.0608861	4.03543	5.45e-05	0.000462754	GRB2	growth factor receptor bound protein 2 [Source:HGNC Symbol;Acc:HGNC:4566]	12
ENSG00000183943	2750.46	0.245687	1.18566	0.0570578	4.30593	1.66e-05	0.000161927	PRKX	protein kinase X-linked [Source:HGNC Symbol;Acc:HGNC:9441]	4
ENSG00000168014	3045.2	0.243728	1.18405	0.0595656	4.09175	4.28e-05	0.000373939	C2CD3	C2 calcium dependent domain containing 3 [Source:HGNC Symbol;Acc:HGNC:24564]	20
ENSG00000106105	9604.95	0.243492	1.18386	0.0732215	3.32542	0.000882847	0.00517378	GARS	glycyl-tRNA synthetase [Source:HGNC Symbol;Acc:HGNC:4162]	10
ENSG00000182899	5510.13	0.243244	1.18365	0.0765092	3.17928	0.00147642	0.00803718	RPL35A	ribosomal protein L35a [Source:HGNC Symbol;Acc:HGNC:10345]	11
ENSG00000155846	1914.73	0.241803	1.18247	0.0688028	3.51443	0.000440698	0.00286072	PPARGC1B	PPARG coactivator 1 beta [Source:HGNC Symbol;Acc:HGNC:30022]	7
ENSG00000135677	1528.85	0.240948	1.18177	0.0632334	3.81045	0.000138712	0.00104758	GNS	glucosamine (N-acetyl)-6-sulfatase [Source:HGNC Symbol;Acc:HGNC:4422]	9
ENSG00000198521	2422.35	0.24007	1.18105	0.0698197	3.43844	0.000585083	0.00363382	ZNF43	zinc finger protein 43 [Source:HGNC Symbol;Acc:HGNC:13109]	12
ENSG00000198799	2808.79	0.239778	1.18081	0.0596531	4.01955	5.83e-05	0.000490125	LRIG2	leucine rich repeats and immunoglobulin like domains 2 [Source:HGNC Symbol;Acc:HGNC:20889]	5
ENSG00000128923	3779.37	0.23911	1.18026	0.0632038	3.78315	0.000154854	0.00115412	MINDY2	MINDY lysine 48 deubiquitinase 2 [Source:HGNC Symbol;Acc:HGNC:26954]	5
ENSG00000204217	1746.11	0.238881	1.18008	0.074252	3.21717	0.00129463	0.00719316	BMPR2	bone morphogenetic protein receptor type 2 [Source:HGNC Symbol;Acc:HGNC:1078]	4
ENSG00000052802	2571.59	0.238448	1.17972	0.0743552	3.20688	0.00134182	0.00740049	MSMO1	methylsterol monooxygenase 1 [Source:HGNC Symbol;Acc:HGNC:10545]	5
ENSG00000101745	3574.67	0.23828	1.17959	0.0745746	3.19519	0.00139739	0.00765864	ANKRD12	ankyrin repeat domain 12 [Source:HGNC Symbol;Acc:HGNC:29135]	9
ENSG00000100280	2678.9	0.237104	1.17862	0.0660546	3.58951	0.0003313	0.00223136	AP1B1	adaptor related protein complex 1 subunit beta 1 [Source:HGNC Symbol;Acc:HGNC:554]	11
ENSG00000198554	9696.44	0.23658	1.1782	0.0465188	5.0857	3.66e-07	5.42e-06	WDHD1	WD repeat and HMG-box DNA binding protein 1 [Source:HGNC Symbol;Acc:HGNC:23170]	5
ENSG00000111206	3492.5	0.236564	1.17818	0.0725362	3.26132	0.00110896	0.0062983	FOXM1	forkhead box M1 [Source:HGNC Symbol;Acc:HGNC:3818]	10
ENSG00000123473	2225.26	0.234263	1.17631	0.0645906	3.62689	0.000286853	0.00196544	STIL	STIL centriolar assembly protein [Source:HGNC Symbol;Acc:HGNC:10879]	9
ENSG00000089022	2619.01	0.23426	1.1763	0.0675963	3.46557	0.000529109	0.00333856	MAPKAPK5	mitogen-activated protein kinase-activated protein kinase 5 [Source:HGNC Symbol;Acc:HGNC:6889]	10
ENSG00000123136	3068.61	0.23405	1.17613	0.0711931	3.28754	0.00101067	0.00580927	DDX39A	DExD-box helicase 39A [Source:HGNC Symbol;Acc:HGNC:17821]	21
ENSG00000159592	3440.77	0.233684	1.17583	0.0639393	3.65477	0.000257409	0.00179238	GPBP1L1	GC-rich promoter binding protein 1 like 1 [Source:HGNC Symbol;Acc:HGNC:28843]	14
ENSG00000143379	1508.48	0.233419	1.17562	0.0666899	3.50006	0.000465148	0.0029935	SETDB1	SET domain bifurcated histone lysine methyltransferase 1 [Source:HGNC Symbol;Acc:HGNC:10761]	17
ENSG00000006125	11929.1	0.233151	1.1754	0.0470975	4.95039	7.41e-07	1.02e-05	AP2B1	adaptor related protein complex 2 subunit beta 1 [Source:HGNC Symbol;Acc:HGNC:563]	22
ENSG00000115414	10642.9	0.232843	1.17515	0.0680502	3.42164	0.000622451	0.00383525	FN1	fibronectin 1 [Source:HGNC Symbol;Acc:HGNC:3778]	27
ENSG00000102858	2203.02	0.23283	1.17514	0.0712939	3.26578	0.00109164	0.00621338	MGRN1	mahogunin ring finger 1 [Source:HGNC Symbol;Acc:HGNC:20254]	18
ENSG00000180008	3858.05	0.232548	1.17491	0.0716181	3.24706	0.00116606	0.00657985	SOCS4	suppressor of cytokine signaling 4 [Source:HGNC Symbol;Acc:HGNC:19392]	4
ENSG00000181222	4115.86	0.232443	1.17482	0.0707688	3.28454	0.00102149	0.00586667	POLR2A	RNA polymerase II subunit A [Source:HGNC Symbol;Acc:HGNC:9187]	10
ENSG00000173068	2726.71	0.231281	1.17388	0.0733607	3.15266	0.00161791	0.0086415	BNC2	basonuclin 2 [Source:HGNC Symbol;Acc:HGNC:30988]	14
ENSG00000137497	5195.31	0.230982	1.17363	0.0664679	3.47509	0.000510688	0.00324182	NUMA1	nuclear mitotic apparatus protein 1 [Source:HGNC Symbol;Acc:HGNC:8059]	34
ENSG00000187446	3460.5	0.229819	1.17269	0.0702435	3.27174	0.00106887	0.0060954	CHP1	calcineurin like EF-hand protein 1 [Source:HGNC Symbol;Acc:HGNC:17433]	9
ENSG00000092421	21825.2	0.228979	1.17201	0.0484494	4.72615	2.29e-06	2.77e-05	SEMA6A	semaphorin 6A [Source:HGNC Symbol;Acc:HGNC:10738]	15
ENSG00000162433	4695.92	0.228015	1.17122	0.0666629	3.42041	0.000625267	0.00384754	AK4	adenylate kinase 4 [Source:HGNC Symbol;Acc:HGNC:363]	8
ENSG00000076554	1849.28	0.227161	1.17053	0.0690841	3.28818	0.00100837	0.00580239	TPD52	tumor protein D52 [Source:HGNC Symbol;Acc:HGNC:12005]	29
ENSG00000135414	1920.75	0.227062	1.17045	0.0701848	3.2352	0.00121556	0.00682977	GDF11	growth differentiation factor 11 [Source:HGNC Symbol;Acc:HGNC:4216]	2
ENSG00000129103	1299.05	0.225562	1.16923	0.0674638	3.34345	0.000827432	0.00488588	SUMF2	sulfatase modifying factor 2 [Source:HGNC Symbol;Acc:HGNC:20415]	23
ENSG00000135049	2858.34	0.225464	1.16915	0.0613381	3.67575	0.00023715	0.00166624	AGTPBP1	ATP/GTP binding protein 1 [Source:HGNC Symbol;Acc:HGNC:17258]	8
ENSG00000082458	3354.82	0.224073	1.16803	0.0602556	3.7187	0.000200252	0.00144374	DLG3	discs large MAGUK scaffold protein 3 [Source:HGNC Symbol;Acc:HGNC:2902]	10
ENSG00000130723	19849.7	0.223641	1.16768	0.0685085	3.26443	0.00109686	0.00623972	PRRC2B	proline rich coiled-coil 2B [Source:HGNC Symbol;Acc:HGNC:28121]	12
ENSG00000103544	2025	0.222953	1.16712	0.057594	3.87112	0.000108336	0.000847146	VPS35L	VPS35 endosomal protein sorting factor like [Source:HGNC Symbol;Acc:HGNC:24641]	24
ENSG00000110917	11944.4	0.220642	1.16525	0.0654464	3.37133	0.000748057	0.00447222	MLEC	malectin [Source:HGNC Symbol;Acc:HGNC:28973]	5
ENSG00000138032	4802.26	0.220554	1.16518	0.0668497	3.29925	0.000969433	0.00561222	PPM1B	protein phosphatase, Mg2+/Mn2+ dependent 1B [Source:HGNC Symbol;Acc:HGNC:9276]	11
ENSG00000131368	1903.56	0.21913	1.16403	0.0700419	3.12855	0.0017567	0.00925555	MRPS25	mitochondrial ribosomal protein S25 [Source:HGNC Symbol;Acc:HGNC:14511]	7
ENSG00000198752	4198.76	0.217222	1.16249	0.0635482	3.41823	0.000630289	0.00387444	CDC42BPB	CDC42 binding protein kinase beta [Source:HGNC Symbol;Acc:HGNC:1738]	9
ENSG00000110422	1719.09	0.215098	1.16078	0.0683791	3.14567	0.00165708	0.00881702	HIPK3	homeodomain interacting protein kinase 3 [Source:HGNC Symbol;Acc:HGNC:4915]	6
ENSG00000078618	6275.97	0.215007	1.16071	0.0432027	4.97672	6.47e-07	9.04e-06	NRDC	nardilysin convertase [Source:HGNC Symbol;Acc:HGNC:7995]	14
ENSG00000157483	5182.1	0.214142	1.16001	0.0604988	3.5396	0.000400726	0.00263137	MYO1E	myosin IE [Source:HGNC Symbol;Acc:HGNC:7599]	10
ENSG00000135912	2060.94	0.21298	1.15908	0.0676363	3.1489	0.00163886	0.00873335	TTLL4	tubulin tyrosine ligase like 4 [Source:HGNC Symbol;Acc:HGNC:28976]	21
ENSG00000107929	3835.49	0.211054	1.15753	0.0547064	3.85794	0.000114346	0.00088687	LARP4B	La ribonucleoprotein domain family member 4B [Source:HGNC Symbol;Acc:HGNC:28987]	12
ENSG00000198466	3100.45	0.210551	1.15713	0.056445	3.7302	0.000191331	0.00138753	ZNF587	zinc finger protein 587 [Source:HGNC Symbol;Acc:HGNC:30955]	5
ENSG00000160613	2396.68	0.20894	1.15584	0.0657882	3.17595	0.00149345	0.00811096	PCSK7	proprotein convertase subtilisin/kexin type 7 [Source:HGNC Symbol;Acc:HGNC:8748]	15
ENSG00000182606	1940.78	0.205024	1.15271	0.0656348	3.12371	0.00178585	0.00939206	TRAK1	trafficking kinesin protein 1 [Source:HGNC Symbol;Acc:HGNC:29947]	10
ENSG00000116001	3783.86	0.204483	1.15227	0.0622995	3.28226	0.0010298	0.00590791	TIA1	TIA1 cytotoxic granule associated RNA binding protein [Source:HGNC Symbol;Acc:HGNC:11802]	21
ENSG00000283777	20534.2	0.201168	1.14963	0.0509974	3.94467	7.99e-05	0.00064906	CANX	calnexin [Source:HGNC Symbol;Acc:HGNC:1473]	19
ENSG00000120733	4320.91	0.201099	1.14957	0.0539874	3.72492	0.000195376	0.00141393	KDM3B	lysine demethylase 3B [Source:HGNC Symbol;Acc:HGNC:1337]	9
ENSG00000165105	6026.98	0.190865	1.14145	0.0593932	3.21359	0.00131088	0.00727188	RASEF	RAS and EF-hand domain containing [Source:HGNC Symbol;Acc:HGNC:26464]	2
ENSG00000163349	3290.98	0.190865	1.14145	0.0561319	3.40029	0.000673137	0.00409702	HIPK1	homeodomain interacting protein kinase 1 [Source:HGNC Symbol;Acc:HGNC:19006]	11
ENSG00000170832	4750.57	0.185433	1.13716	0.0535494	3.46283	0.000534522	0.00336211	USP32	ubiquitin specific peptidase 32 [Source:HGNC Symbol;Acc:HGNC:19143]	15
ENSG00000141446	3257.14	0.183571	1.13569	0.0588055	3.12167	0.00179827	0.00944137	ESCO1	establishment of sister chromatid cohesion N-acetyltransferase 1 [Source:HGNC Symbol;Acc:HGNC:24645]	4
ENSG00000101294	2240.84	0.18193	1.1344	0.0575379	3.16192	0.00156731	0.00843131	HM13	histocompatibility minor 13 [Source:HGNC Symbol;Acc:HGNC:16435]	29
ENSG00000165219	2425.22	0.180953	1.13363	0.0579489	3.12263	0.00179245	0.00941934	GAPVD1	GTPase activating protein and VPS9 domains 1 [Source:HGNC Symbol;Acc:HGNC:23375]	20
ENSG00000165029	13105.6	0.18034	1.13315	0.0512624	3.51798	0.000434846	0.00282886	ABCA1	ATP binding cassette subfamily A member 1 [Source:HGNC Symbol;Acc:HGNC:29]	4
ENSG00000198793	5296	0.17423	1.12836	0.0555282	3.13769	0.00170284	0.00902844	MTOR	mechanistic target of rapamycin kinase [Source:HGNC Symbol;Acc:HGNC:3942]	7
ENSG00000078043	4167.68	0.173983	1.12817	0.0502436	3.46279	0.000534604	0.00336211	PIAS2	protein inhibitor of activated STAT 2 [Source:HGNC Symbol;Acc:HGNC:17311]	16
ENSG00000140534	4492.31	0.171633	1.12633	0.0478182	3.58929	0.000331583	0.00223254	TICRR	TOPBP1 interacting checkpoint and replication regulator [Source:HGNC Symbol;Acc:HGNC:28704]	3
ENSG00000140105	6635.44	0.140873	1.10257	0.0442841	3.18112	0.00146705	0.00798824	WARS	tryptophanyl-tRNA synthetase [Source:HGNC Symbol;Acc:HGNC:12729]	44
ENSG00000158321	6687.56	-0.135243	0.910516	0.0411294	-3.28824	0.00100817	0.00580239	AUTS2	activator of transcription and developmental regulator AUTS2 [Source:HGNC Symbol;Acc:HGNC:14262]	33
ENSG00000044115	6270.56	-0.152207	0.899873	0.0467663	-3.25463	0.00113542	0.00643119	CTNNA1	catenin alpha 1 [Source:HGNC Symbol;Acc:HGNC:2509]	44
ENSG00000136603	21836.2	-0.157565	0.896537	0.0491319	-3.20698	0.00134135	0.00739985	SKIL	SKI like proto-oncogene [Source:HGNC Symbol;Acc:HGNC:10897]	10
ENSG00000278540	10398.6	-0.160551	0.894683	0.0500288	-3.20917	0.00133118	0.00735143	ACACA	acetyl-CoA carboxylase alpha [Source:HGNC Symbol;Acc:HGNC:84]	23
ENSG00000197111	11932.3	-0.164512	0.89223	0.0476002	-3.45611	0.000548026	0.00343519	PCBP2	poly(rC) binding protein 2 [Source:HGNC Symbol;Acc:HGNC:8648]	26
ENSG00000133706	8390.68	-0.165922	0.891359	0.0498724	-3.32693	0.000878094	0.00515168	LARS	leucyl-tRNA synthetase [Source:HGNC Symbol;Acc:HGNC:6512]	16
ENSG00000169045	11816.7	-0.166454	0.89103	0.04556	-3.65352	0.000258675	0.00179761	HNRNPH1	heterogeneous nuclear ribonucleoprotein H1 [Source:HGNC Symbol;Acc:HGNC:5041]	50
ENSG00000113712	5350.02	-0.167375	0.890461	0.045204	-3.70267	0.000213343	0.00152606	CSNK1A1	casein kinase 1 alpha 1 [Source:HGNC Symbol;Acc:HGNC:2451]	17
ENSG00000149187	8641.71	-0.16969	0.889034	0.0485463	-3.49542	0.00047331	0.00304043	CELF1	CUGBP Elav-like family member 1 [Source:HGNC Symbol;Acc:HGNC:2549]	21
ENSG00000168066	6606.07	-0.170718	0.888401	0.0493622	-3.45847	0.00054326	0.00340939	SF1	splicing factor 1 [Source:HGNC Symbol;Acc:HGNC:12950]	21
ENSG00000074696	3726.38	-0.17302	0.886984	0.0543881	-3.18122	0.00146656	0.00798824	HACD3	3-hydroxyacyl-CoA dehydratase 3 [Source:HGNC Symbol;Acc:HGNC:24175]	12
ENSG00000108588	2419.96	-0.174204	0.886257	0.0542724	-3.20981	0.00132825	0.00734106	CCDC47	coiled-coil domain containing 47 [Source:HGNC Symbol;Acc:HGNC:24856]	7
ENSG00000242715	3469.16	-0.179775	0.882841	0.0568812	-3.16054	0.00157479	0.00845638	CCDC169	coiled-coil domain containing 169 [Source:HGNC Symbol;Acc:HGNC:34361]	13
ENSG00000198561	10663.8	-0.183786	0.88039	0.0408522	-4.4988	6.83e-06	7.35e-05	CTNND1	catenin delta 1 [Source:HGNC Symbol;Acc:HGNC:2515]	38
ENSG00000174444	24263.5	-0.188698	0.877397	0.0602353	-3.13268	0.0017322	0.00914945	RPL4	ribosomal protein L4 [Source:HGNC Symbol;Acc:HGNC:10353]	17
ENSG00000186566	3129.76	-0.189404	0.876968	0.0551353	-3.43525	0.000592003	0.00367137	GPATCH8	G-patch domain containing 8 [Source:HGNC Symbol;Acc:HGNC:29066]	11
ENSG00000139218	4156.06	-0.191604	0.875632	0.0577927	-3.31537	0.000915211	0.00533513	SCAF11	SR-related CTD associated factor 11 [Source:HGNC Symbol;Acc:HGNC:10784]	15
ENSG00000163249	2040.59	-0.193442	0.874517	0.0588504	-3.28702	0.00101254	0.00581686	CCNYL1	cyclin Y like 1 [Source:HGNC Symbol;Acc:HGNC:26868]	8
ENSG00000197601	3352.08	-0.19349	0.874487	0.0598733	-3.23167	0.00123071	0.00689459	FAR1	fatty acyl-CoA reductase 1 [Source:HGNC Symbol;Acc:HGNC:26222]	6
ENSG00000126787	3933.15	-0.194043	0.874152	0.0609976	-3.18116	0.00146685	0.00798824	DLGAP5	DLG associated protein 5 [Source:HGNC Symbol;Acc:HGNC:16864]	5
ENSG00000110367	11706.8	-0.19455	0.873846	0.0526242	-3.69696	0.000218198	0.0015539	DDX6	DEAD-box helicase 6 [Source:HGNC Symbol;Acc:HGNC:2747]	8
ENSG00000133026	11606.8	-0.199067	0.871113	0.0537962	-3.7004	0.000215263	0.00153691	MYH10	myosin heavy chain 10 [Source:HGNC Symbol;Acc:HGNC:7568]	11
ENSG00000086232	2320.41	-0.201644	0.869559	0.0631977	-3.19069	0.00141932	0.00776464	EIF2AK1	eukaryotic translation initiation factor 2 alpha kinase 1 [Source:HGNC Symbol;Acc:HGNC:24921]	10
ENSG00000137713	2281.7	-0.202004	0.869342	0.0568591	-3.55271	0.000381288	0.00252109	PPP2R1B	protein phosphatase 2 scaffold subunit Abeta [Source:HGNC Symbol;Acc:HGNC:9303]	12
ENSG00000143384	8217.43	-0.203068	0.868701	0.0626025	-3.24377	0.00117959	0.00665087	MCL1	MCL1 apoptosis regulator, BCL2 family member [Source:HGNC Symbol;Acc:HGNC:6943]	4
ENSG00000115677	10042.9	-0.20316	0.868646	0.0616921	-3.29312	0.000990813	0.00571707	HDLBP	high density lipoprotein binding protein [Source:HGNC Symbol;Acc:HGNC:4857]	47
ENSG00000166170	1638.68	-0.20389	0.868207	0.0651253	-3.13073	0.00174371	0.00920094	BAG5	BCL2 associated athanogene 5 [Source:HGNC Symbol;Acc:HGNC:941]	4
ENSG00000163714	6360	-0.204062	0.868103	0.0590654	-3.45485	0.000550589	0.00344611	U2SURP	U2 snRNP associated SURP domain containing [Source:HGNC Symbol;Acc:HGNC:30855]	17
ENSG00000156304	2782.81	-0.205098	0.86748	0.0643738	-3.18604	0.00144234	0.00787825	SCAF4	SR-related CTD associated factor 4 [Source:HGNC Symbol;Acc:HGNC:19304]	6
ENSG00000241978	3992.59	-0.207508	0.866032	0.0606473	-3.42155	0.00062266	0.00383541	AKAP2	A-kinase anchoring protein 2 [Source:HGNC Symbol;Acc:HGNC:372]	8
ENSG00000117724	12470.8	-0.208034	0.865716	0.0613183	-3.39268	0.000692113	0.00419063	CENPF	centromere protein F [Source:HGNC Symbol;Acc:HGNC:1857]	6
ENSG00000168036	10116.6	-0.208903	0.865195	0.0565777	-3.69233	0.000222213	0.00157821	CTNNB1	catenin beta 1 [Source:HGNC Symbol;Acc:HGNC:2514]	56
ENSG00000112249	5122.11	-0.208908	0.865192	0.0546678	-3.8214	0.000132695	0.00100904	ASCC3	activating signal cointegrator 1 complex subunit 3 [Source:HGNC Symbol;Acc:HGNC:18697]	7
ENSG00000242265	3724.25	-0.209154	0.865044	0.0650544	-3.21507	0.00130414	0.00724025	PEG10	paternally expressed 10 [Source:HGNC Symbol;Acc:HGNC:14005]	9
ENSG00000125691	10930.7	-0.210094	0.864481	0.0653911	-3.21289	0.00131408	0.00728196	RPL23	ribosomal protein L23 [Source:HGNC Symbol;Acc:HGNC:10316]	11
ENSG00000169398	3115.99	-0.210462	0.86426	0.0667419	-3.15338	0.00161394	0.00862248	PTK2	protein tyrosine kinase 2 [Source:HGNC Symbol;Acc:HGNC:9611]	57
ENSG00000108518	14659.5	-0.211508	0.863634	0.0641757	-3.29576	0.000981554	0.005673	PFN1	profilin 1 [Source:HGNC Symbol;Acc:HGNC:8881]	3
ENSG00000110696	3309.88	-0.211936	0.863378	0.063354	-3.34527	0.00082202	0.00485666	C11orf58	chromosome 11 open reading frame 58 [Source:HGNC Symbol;Acc:HGNC:16990]	10
ENSG00000116062	6827.94	-0.21522	0.861415	0.0671684	-3.20418	0.00135447	0.00745845	MSH6	mutS homolog 6 [Source:HGNC Symbol;Acc:HGNC:7329]	15
ENSG00000107581	13063.7	-0.215256	0.861393	0.0546693	-3.93743	8.24e-05	0.000666209	EIF3A	eukaryotic translation initiation factor 3 subunit A [Source:HGNC Symbol;Acc:HGNC:3271]	3
ENSG00000105401	4295.96	-0.215464	0.861269	0.0511772	-4.21015	2.55e-05	0.000235757	CDC37	cell division cycle 37 [Source:HGNC Symbol;Acc:HGNC:1735]	10
ENSG00000177034	1812.12	-0.215936	0.860987	0.0609071	-3.54534	0.00039211	0.00258207	MTX3	metaxin 3 [Source:HGNC Symbol;Acc:HGNC:24812]	4
ENSG00000165819	1633.03	-0.216904	0.86041	0.0608633	-3.56378	0.000365548	0.00243004	METTL3	methyltransferase like 3 [Source:HGNC Symbol;Acc:HGNC:17563]	14
ENSG00000145741	5634.25	-0.218244	0.859611	0.0577599	-3.77846	0.000157799	0.00117315	BTF3	basic transcription factor 3 [Source:HGNC Symbol;Acc:HGNC:1125]	9
ENSG00000105821	1540.87	-0.218489	0.859465	0.068041	-3.21113	0.00132213	0.00731301	DNAJC2	DnaJ heat shock protein family (Hsp40) member C2 [Source:HGNC Symbol;Acc:HGNC:13192]	11
ENSG00000169710	23992.2	-0.218501	0.859458	0.0553878	-3.94492	7.98e-05	0.000648624	FASN	fatty acid synthase [Source:HGNC Symbol;Acc:HGNC:3594]	13
ENSG00000188976	3211.4	-0.21872	0.859327	0.0634145	-3.44906	0.000562549	0.00350769	NOC2L	NOC2 like nucleolar associated transcriptional repressor [Source:HGNC Symbol;Acc:HGNC:24517]	6
ENSG00000011405	5484.69	-0.220063	0.858528	0.0547478	-4.01957	5.83e-05	0.000490125	PIK3C2A	phosphatidylinositol-4-phosphate 3-kinase catalytic subunit type 2 alpha [Source:HGNC Symbol;Acc:HGNC:8971]	5
ENSG00000166037	2110.21	-0.220907	0.858026	0.0640028	-3.45152	0.00055743	0.00348205	CEP57	centrosomal protein 57 [Source:HGNC Symbol;Acc:HGNC:30794]	16
ENSG00000178913	3094.9	-0.221722	0.857541	0.0640043	-3.46417	0.000531879	0.00334999	TAF7	TATA-box binding protein associated factor 7 [Source:HGNC Symbol;Acc:HGNC:11541]	3
ENSG00000130811	3798.04	-0.221948	0.857407	0.0604553	-3.67128	0.000241339	0.00169171	EIF3G	eukaryotic translation initiation factor 3 subunit G [Source:NCBI gene;Acc:8666]	15
ENSG00000131747	8618.56	-0.222342	0.857173	0.0552393	-4.02507	5.7e-05	0.000479921	TOP2A	DNA topoisomerase II alpha [Source:HGNC Symbol;Acc:HGNC:11989]	5
ENSG00000006744	2197.78	-0.222929	0.856824	0.0702739	-3.17229	0.00151242	0.00819067	ELAC2	elaC ribonuclease Z 2 [Source:HGNC Symbol;Acc:HGNC:14198]	21
ENSG00000163479	1511.91	-0.222956	0.856808	0.0670122	-3.32709	0.00087757	0.00515005	SSR2	signal sequence receptor subunit 2 [Source:HGNC Symbol;Acc:HGNC:11324]	18
ENSG00000089006	4241.72	-0.223083	0.856732	0.0463405	-4.814	1.48e-06	1.9e-05	SNX5	sorting nexin 5 [Source:HGNC Symbol;Acc:HGNC:14969]	19
ENSG00000119318	6501.41	-0.223486	0.856493	0.0690941	-3.23452	0.00121846	0.00684244	RAD23B	RAD23 homolog B, nucleotide excision repair protein [Source:HGNC Symbol;Acc:HGNC:9813]	5
ENSG00000100354	6904.62	-0.22451	0.855886	0.07035	-3.19132	0.00141623	0.00775176	TNRC6B	trinucleotide repeat containing adaptor 6B [Source:HGNC Symbol;Acc:HGNC:29190]	9
ENSG00000012660	4407.6	-0.224563	0.855854	0.0645341	-3.47975	0.000501875	0.00319566	ELOVL5	ELOVL fatty acid elongase 5 [Source:HGNC Symbol;Acc:HGNC:21308]	7
ENSG00000137642	3084.79	-0.225633	0.85522	0.0573615	-3.93353	8.37e-05	0.000675971	SORL1	sortilin related receptor 1 [Source:HGNC Symbol;Acc:HGNC:11185]	13
ENSG00000009954	5286.77	-0.225806	0.855117	0.0447741	-5.04323	4.58e-07	6.62e-06	BAZ1B	bromodomain adjacent to zinc finger domain 1B [Source:HGNC Symbol;Acc:HGNC:961]	3
ENSG00000170473	962.812	-0.226017	0.854992	0.0714158	-3.16481	0.00155185	0.00837608	PYM1	PYM homolog 1, exon junction complex associated factor [Source:HGNC Symbol;Acc:HGNC:30258]	7
ENSG00000099797	1712.25	-0.226902	0.854468	0.0697466	-3.25323	0.00114099	0.00645578	TECR	trans-2,3-enoyl-CoA reductase [Source:HGNC Symbol;Acc:HGNC:4551]	26
ENSG00000196214	1626.14	-0.226927	0.854453	0.0727412	-3.11965	0.00181063	0.00949203	ZNF766	zinc finger protein 766 [Source:HGNC Symbol;Acc:HGNC:28063]	9
ENSG00000140525	2216.29	-0.226947	0.854441	0.065669	-3.45592	0.00054842	0.00343663	FANCI	FA complementation group I [Source:HGNC Symbol;Acc:HGNC:25568]	17
ENSG00000137807	2320.29	-0.22773	0.853977	0.0712687	-3.19537	0.0013965	0.00765864	AC027237.1	kinesin family member 23 [Source:NCBI gene;Acc:9493]	15
ENSG00000088930	4064.28	-0.227977	0.853831	0.0668997	-3.40774	0.000655038	0.00400549	XRN2	5'-3' exoribonuclease 2 [Source:HGNC Symbol;Acc:HGNC:12836]	1
ENSG00000206557	26885.9	-0.228004	0.853815	0.0584742	-3.89923	9.65e-05	0.000765709	TRIM71	tripartite motif containing 71 [Source:HGNC Symbol;Acc:HGNC:32669]	1
ENSG00000117632	8654.39	-0.228139	0.853736	0.0652884	-3.49432	0.000475267	0.0030502	STMN1	stathmin 1 [Source:HGNC Symbol;Acc:HGNC:6510]	9
ENSG00000127314	2639.42	-0.228212	0.853692	0.0712159	-3.2045	0.00135295	0.00745208	RAP1B	RAP1B, member of RAS oncogene family [Source:HGNC Symbol;Acc:HGNC:9857]	33
ENSG00000184635	2658.43	-0.228278	0.853653	0.0671125	-3.40143	0.000670347	0.0040834	ZNF93	zinc finger protein 93 [Source:HGNC Symbol;Acc:HGNC:13169]	9
ENSG00000072736	1727.71	-0.22873	0.853386	0.0611091	-3.74297	0.000181856	0.00132985	NFATC3	nuclear factor of activated T cells 3 [Source:HGNC Symbol;Acc:HGNC:7777]	22
ENSG00000145833	4318.97	-0.229368	0.853009	0.05185	-4.42368	9.7e-06	9.98e-05	DDX46	DEAD-box helicase 46 [Source:HGNC Symbol;Acc:HGNC:18681]	12
ENSG00000132485	3304.25	-0.230072	0.852592	0.0716122	-3.21275	0.00131469	0.0072834	ZRANB2	zinc finger RANBP2-type containing 2 [Source:HGNC Symbol;Acc:HGNC:13058]	7
ENSG00000169855	2009.38	-0.230134	0.852556	0.0577391	-3.98575	6.73e-05	0.000556497	ROBO1	roundabout guidance receptor 1 [Source:HGNC Symbol;Acc:HGNC:10249]	13
ENSG00000114354	1638.49	-0.23022	0.852505	0.0669718	-3.43757	0.000586953	0.00364436	TFG	TRK-fused gene [Source:HGNC Symbol;Acc:HGNC:11758]	10
ENSG00000170522	3469.44	-0.230418	0.852388	0.0728631	-3.16233	0.0015651	0.00842808	ELOVL6	ELOVL fatty acid elongase 6 [Source:HGNC Symbol;Acc:HGNC:15829]	8
ENSG00000180776	2811.73	-0.231402	0.851806	0.0743267	-3.11332	0.00184997	0.00964284	ZDHHC20	zinc finger DHHC-type containing 20 [Source:HGNC Symbol;Acc:HGNC:20749]	10
ENSG00000168005	1254.73	-0.231544	0.851723	0.074175	-3.12159	0.00179876	0.0094416	SPINDOC	spindlin interactor and repressor of chromatin binding [Source:HGNC Symbol;Acc:HGNC:25115]	3
ENSG00000075711	2677.79	-0.233157	0.850771	0.0667737	-3.49174	0.000479881	0.00307417	DLG1	discs large MAGUK scaffold protein 1 [Source:HGNC Symbol;Acc:HGNC:2900]	71
ENSG00000013810	3473.12	-0.233618	0.850499	0.0617487	-3.78337	0.000154722	0.00115354	TACC3	transforming acidic coiled-coil containing protein 3 [Source:HGNC Symbol;Acc:HGNC:11524]	18
ENSG00000149485	3151.95	-0.233768	0.850411	0.0630351	-3.70854	0.000208457	0.0014957	FADS1	fatty acid desaturase 1 [Source:HGNC Symbol;Acc:HGNC:3574]	21
ENSG00000003393	1870.24	-0.233981	0.850285	0.0737064	-3.1745	0.00150095	0.00814324	ALS2	alsin Rho guanine nucleotide exchange factor ALS2 [Source:HGNC Symbol;Acc:HGNC:443]	12
ENSG00000102804	3947.28	-0.234834	0.849783	0.0546863	-4.2942	1.75e-05	0.000169586	TSC22D1	TSC22 domain family member 1 [Source:HGNC Symbol;Acc:HGNC:16826]	13
ENSG00000153914	2314.29	-0.235522	0.849378	0.0675872	-3.48471	0.000492667	0.00314743	SREK1	splicing regulatory glutamic acid and lysine rich protein 1 [Source:HGNC Symbol;Acc:HGNC:17882]	16
ENSG00000122482	4045.8	-0.235911	0.849149	0.062762	-3.75881	0.000170722	0.00125896	ZNF644	zinc finger protein 644 [Source:HGNC Symbol;Acc:HGNC:29222]	12
ENSG00000196504	5824.57	-0.236203	0.848977	0.0710432	-3.32477	0.000884901	0.00518307	PRPF40A	pre-mRNA processing factor 40 homolog A [Source:HGNC Symbol;Acc:HGNC:16463]	13
ENSG00000147050	2592.16	-0.238	0.84792	0.0626721	-3.79755	0.000146134	0.00109731	KDM6A	lysine demethylase 6A [Source:HGNC Symbol;Acc:HGNC:12637]	14
ENSG00000136536	2899.45	-0.238028	0.847904	0.0666346	-3.57214	0.000354081	0.00236505	2019-03-07	membrane associated ring-CH-type finger 7 [Source:HGNC Symbol;Acc:HGNC:17393]	9
ENSG00000122565	4898.24	-0.238345	0.847717	0.0648519	-3.67523	0.000237638	0.00166856	CBX3	chromobox 3 [Source:HGNC Symbol;Acc:HGNC:1553]	8
ENSG00000101191	5824.6	-0.238861	0.847414	0.0680204	-3.51161	0.000445409	0.00288862	DIDO1	death inducer-obliterator 1 [Source:HGNC Symbol;Acc:HGNC:2680]	7
ENSG00000180182	5098.18	-0.238876	0.847406	0.0648293	-3.68469	0.000228985	0.00161754	MED14	mediator complex subunit 14 [Source:HGNC Symbol;Acc:HGNC:2370]	9
ENSG00000004487	5678.95	-0.23893	0.847374	0.0695967	-3.43306	0.0005968	0.0036957	KDM1A	lysine demethylase 1A [Source:HGNC Symbol;Acc:HGNC:29079]	6
ENSG00000059573	1987.33	-0.239373	0.847114	0.0768132	-3.1163	0.00183136	0.00956724	ALDH18A1	aldehyde dehydrogenase 18 family member A1 [Source:HGNC Symbol;Acc:HGNC:9722]	5
ENSG00000065882	1938.14	-0.239565	0.847001	0.0659447	-3.63282	0.000280345	0.00192588	TBC1D1	TBC1 domain family member 1 [Source:HGNC Symbol;Acc:HGNC:11578]	19
ENSG00000160113	1263.65	-0.239733	0.846902	0.0757625	-3.16427	0.00155474	0.00838463	NR2F6	nuclear receptor subfamily 2 group F member 6 [Source:HGNC Symbol;Acc:HGNC:7977]	2
ENSG00000160633	3555.04	-0.239773	0.846878	0.0525981	-4.55859	5.15e-06	5.71e-05	SAFB	scaffold attachment factor B [Source:HGNC Symbol;Acc:HGNC:10520]	14
ENSG00000113013	14165.2	-0.240053	0.846714	0.0718314	-3.3419	0.000832076	0.00490916	HSPA9	heat shock protein family A (Hsp70) member 9 [Source:HGNC Symbol;Acc:HGNC:5244]	15
ENSG00000274276	2774.35	-0.240439	0.846487	0.0772209	-3.11366	0.00184784	0.00963653	CBSL	cystathionine-beta-synthase like [Source:HGNC Symbol;Acc:HGNC:51829]	10
ENSG00000066044	2788.03	-0.240493	0.846456	0.063199	-3.80533	0.000141614	0.00106796	ELAVL1	ELAV like RNA binding protein 1 [Source:HGNC Symbol;Acc:HGNC:3312]	5
ENSG00000114867	15760.9	-0.240831	0.846258	0.0535407	-4.49809	6.86e-06	7.36e-05	EIF4G1	eukaryotic translation initiation factor 4 gamma 1 [Source:HGNC Symbol;Acc:HGNC:3296]	38
ENSG00000111581	3086.37	-0.241343	0.845957	0.0685261	-3.52192	0.000428441	0.00279239	NUP107	nucleoporin 107 [Source:HGNC Symbol;Acc:HGNC:29914]	13
ENSG00000160551	7344.06	-0.241693	0.845752	0.0660746	-3.65788	0.000254314	0.00177318	TAOK1	TAO kinase 1 [Source:HGNC Symbol;Acc:HGNC:29259]	6
ENSG00000151150	2552.65	-0.243832	0.844499	0.0729891	-3.34066	0.00083578	0.00492824	ANK3	ankyrin 3 [Source:HGNC Symbol;Acc:HGNC:494]	32
ENSG00000138035	1786.86	-0.244164	0.844305	0.0712034	-3.42911	0.000605556	0.00374434	PNPT1	polyribonucleotide nucleotidyltransferase 1 [Source:HGNC Symbol;Acc:HGNC:23166]	7
ENSG00000148840	3385.67	-0.245397	0.843584	0.0722948	-3.39439	0.000687812	0.0041694	PPRC1	PPARG related coactivator 1 [Source:HGNC Symbol;Acc:HGNC:30025]	6
ENSG00000134440	5849.69	-0.245516	0.843514	0.0565626	-4.34061	1.42e-05	0.000140878	NARS	asparaginyl-tRNA synthetase [Source:HGNC Symbol;Acc:HGNC:7643]	12
ENSG00000113649	4039.68	-0.245863	0.843311	0.0641856	-3.83049	0.000127887	0.000977442	TCERG1	transcription elongation regulator 1 [Source:HGNC Symbol;Acc:HGNC:15630]	16
ENSG00000029363	6557.02	-0.246119	0.843162	0.0679069	-3.62436	0.000289678	0.00198156	BCLAF1	BCL2 associated transcription factor 1 [Source:HGNC Symbol;Acc:HGNC:16863]	24
ENSG00000284967	2681.21	-0.246307	0.843052	0.0742632	-3.31668	0.000910937	0.00531169	FDFT1	farnesyl-diphosphate farnesyltransferase 1 [Source:HGNC Symbol;Acc:HGNC:3629]	6
ENSG00000092108	1685.62	-0.246912	0.842698	0.0662698	-3.72586	0.000194653	0.00140919	SCFD1	sec1 family domain containing 1 [Source:HGNC Symbol;Acc:HGNC:20726]	24
ENSG00000085224	5452.89	-0.246912	0.842698	0.0781036	-3.16134	0.00157044	0.00844386	ATRX	ATRX chromatin remodeler [Source:HGNC Symbol;Acc:HGNC:886]	24
ENSG00000101444	4275.4	-0.246989	0.842654	0.0707103	-3.49296	0.000477692	0.00306295	AHCY	adenosylhomocysteinase [Source:HGNC Symbol;Acc:HGNC:343]	6
ENSG00000167658	50189.7	-0.247124	0.842575	0.0610985	-4.04468	5.24e-05	0.00044668	EEF2	eukaryotic translation elongation factor 2 [Source:HGNC Symbol;Acc:HGNC:3214]	7
ENSG00000150991	17315.9	-0.24763	0.842279	0.0649409	-3.81317	0.000137198	0.00103839	UBC	ubiquitin C [Source:HGNC Symbol;Acc:HGNC:12468]	14
ENSG00000169641	3226.2	-0.247761	0.842203	0.0661848	-3.74347	0.000181497	0.00132908	LUZP1	leucine zipper protein 1 [Source:HGNC Symbol;Acc:HGNC:14985]	5
ENSG00000175216	8778.49	-0.247776	0.842194	0.0574457	-4.31322	1.61e-05	0.000157513	CKAP5	cytoskeleton associated protein 5 [Source:HGNC Symbol;Acc:HGNC:28959]	12
ENSG00000213096	1582.15	-0.247929	0.842104	0.0686978	-3.60898	0.000307403	0.00209189	ZNF254	zinc finger protein 254 [Source:HGNC Symbol;Acc:HGNC:13047]	8
ENSG00000107372	4117.61	-0.248479	0.841784	0.0630924	-3.93833	8.21e-05	0.000664382	ZFAND5	zinc finger AN1-type containing 5 [Source:HGNC Symbol;Acc:HGNC:13008]	8
ENSG00000117395	966.266	-0.248744	0.841629	0.0753901	-3.29943	0.000968829	0.00561028	EBNA1BP2	EBNA1 binding protein 2 [Source:HGNC Symbol;Acc:HGNC:15531]	9
ENSG00000198938	169076	-0.248764	0.841617	0.0765411	-3.25007	0.00115376	0.00652096	MT-CO3	mitochondrially encoded cytochrome c oxidase III [Source:HGNC Symbol;Acc:HGNC:7422]	1
ENSG00000213066	1795.68	-0.249329	0.841288	0.0699975	-3.56197	0.000368084	0.00244358	FGFR1OP	FGFR1 oncogene partner [Source:HGNC Symbol;Acc:HGNC:17012]	8
ENSG00000106683	1489.96	-0.249588	0.841137	0.0790054	-3.15913	0.00158243	0.00848656	LIMK1	LIM domain kinase 1 [Source:HGNC Symbol;Acc:HGNC:6613]	8
ENSG00000163946	2612.04	-0.250173	0.840796	0.065985	-3.79136	0.000149827	0.00112247	TASOR	transcription activation suppressor [Source:HGNC Symbol;Acc:HGNC:30314]	10
ENSG00000160007	2649.42	-0.250407	0.840659	0.0700496	-3.57471	0.000350621	0.00234568	ARHGAP35	Rho GTPase activating protein 35 [Source:HGNC Symbol;Acc:HGNC:4591]	6
ENSG00000114416	7007.31	-0.250759	0.840454	0.0511968	-4.89794	9.68e-07	1.3e-05	FXR1	FMR1 autosomal homolog 1 [Source:HGNC Symbol;Acc:HGNC:4023]	22
ENSG00000113407	11759.5	-0.251332	0.840121	0.0577654	-4.3509	1.36e-05	0.000135062	TARS	threonyl-tRNA synthetase [Source:HGNC Symbol;Acc:HGNC:11572]	16
ENSG00000115368	2338.66	-0.25162	0.839953	0.0673014	-3.7387	0.000184977	0.00134844	WDR75	WD repeat domain 75 [Source:HGNC Symbol;Acc:HGNC:25725]	7
ENSG00000151806	1703.1	-0.252727	0.839309	0.0595694	-4.24256	2.21e-05	0.00020818	GUF1	GUF1 homolog, GTPase [Source:HGNC Symbol;Acc:HGNC:25799]	4
ENSG00000146263	2672.62	-0.253113	0.839084	0.0589351	-4.29478	1.75e-05	0.000169221	MMS22L	MMS22 like, DNA repair protein [Source:HGNC Symbol;Acc:HGNC:21475]	12
ENSG00000143401	4800.09	-0.253283	0.838985	0.0698207	-3.62762	0.000286042	0.00196245	ANP32E	acidic nuclear phosphoprotein 32 family member E [Source:HGNC Symbol;Acc:HGNC:16673]	10
ENSG00000033178	2821.25	-0.253326	0.83896	0.0709908	-3.56844	0.000359119	0.00239337	UBA6	ubiquitin like modifier activating enzyme 6 [Source:HGNC Symbol;Acc:HGNC:25581]	6
ENSG00000101361	4743.06	-0.253352	0.838945	0.0545969	-4.64042	3.48e-06	4.01e-05	NOP56	NOP56 ribonucleoprotein [Source:HGNC Symbol;Acc:HGNC:15911]	21
ENSG00000163510	1350.13	-0.25353	0.838841	0.0805466	-3.14762	0.00164603	0.00876492	CWC22	CWC22 spliceosome associated protein homolog [Source:HGNC Symbol;Acc:HGNC:29322]	2
ENSG00000166164	2879.64	-0.254036	0.838547	0.0641875	-3.95772	7.57e-05	0.000620364	BRD7	bromodomain containing 7 [Source:HGNC Symbol;Acc:HGNC:14310]	7
ENSG00000136891	2632.66	-0.25414	0.838487	0.0750996	-3.38404	0.000714268	0.00430737	TEX10	testis expressed 10 [Source:HGNC Symbol;Acc:HGNC:25988]	4
ENSG00000154473	2293.47	-0.254648	0.838192	0.0790225	-3.22247	0.00127091	0.00707821	BUB3	BUB3 mitotic checkpoint protein [Source:HGNC Symbol;Acc:HGNC:1151]	5
ENSG00000035928	3550.17	-0.254693	0.838166	0.0796848	-3.19625	0.00139225	0.00764045	RFC1	replication factor C subunit 1 [Source:HGNC Symbol;Acc:HGNC:9969]	17
ENSG00000113569	5068.03	-0.255047	0.83796	0.0786822	-3.24149	0.00118908	0.00669714	NUP155	nucleoporin 155 [Source:HGNC Symbol;Acc:HGNC:8063]	8
ENSG00000170515	4251.15	-0.255801	0.837522	0.0589964	-4.33587	1.45e-05	0.000143746	PA2G4	proliferation-associated 2G4 [Source:HGNC Symbol;Acc:HGNC:8550]	7
ENSG00000276966	3934.46	-0.256254	0.837259	0.079956	-3.20494	0.00135092	0.00744285	HIST1H4E	histone cluster 1 H4 family member e [Source:HGNC Symbol;Acc:HGNC:4790]	1
ENSG00000101752	3030.16	-0.257175	0.836725	0.0643255	-3.99803	6.39e-05	0.000531344	MIB1	mindbomb E3 ubiquitin protein ligase 1 [Source:HGNC Symbol;Acc:HGNC:21086]	4
ENSG00000093144	2013.09	-0.258777	0.835796	0.0800104	-3.23429	0.00121946	0.00684621	ECHDC1	ethylmalonyl-CoA decarboxylase 1 [Source:HGNC Symbol;Acc:HGNC:21489]	23
ENSG00000111247	1070.66	-0.259029	0.83565	0.0759673	-3.40974	0.000650251	0.00398198	RAD51AP1	RAD51 associated protein 1 [Source:HGNC Symbol;Acc:HGNC:16956]	14
ENSG00000066279	5724.06	-0.259192	0.835555	0.0679941	-3.81198	0.000137856	0.00104224	ASPM	abnormal spindle microtubule assembly [Source:HGNC Symbol;Acc:HGNC:19048]	3
ENSG00000100902	2225.8	-0.259452	0.835405	0.0748796	-3.46493	0.000530375	0.00334353	PSMA6	proteasome subunit alpha 6 [Source:HGNC Symbol;Acc:HGNC:9535]	17
ENSG00000048544	717.695	-0.259832	0.835185	0.0828433	-3.13643	0.00171018	0.00905421	MRPS10	mitochondrial ribosomal protein S10 [Source:HGNC Symbol;Acc:HGNC:14502]	1
ENSG00000119866	3626.28	-0.260037	0.835066	0.0659779	-3.94128	8.1e-05	0.000656772	BCL11A	BAF chromatin remodeling complex subunit BCL11A [Source:HGNC Symbol;Acc:HGNC:13221]	27
ENSG00000109332	7534.36	-0.260205	0.834969	0.0792791	-3.28215	0.0010302	0.00590858	UBE2D3	ubiquitin conjugating enzyme E2 D3 [Source:HGNC Symbol;Acc:HGNC:12476]	33
ENSG00000092853	1875.3	-0.260244	0.834947	0.0799675	-3.25437	0.00113645	0.00643531	CLSPN	claspin [Source:HGNC Symbol;Acc:HGNC:19715]	6
ENSG00000048649	3563.53	-0.26035	0.834886	0.078327	-3.32388	0.000887741	0.0051931	RSF1	remodeling and spacing factor 1 [Source:HGNC Symbol;Acc:HGNC:18118]	12
ENSG00000146143	1600.01	-0.260404	0.834854	0.0769973	-3.38199	0.000719626	0.00432848	PRIM2	DNA primase subunit 2 [Source:HGNC Symbol;Acc:HGNC:9370]	7
ENSG00000156261	5931.83	-0.260735	0.834663	0.0770759	-3.38283	0.00071742	0.00432089	CCT8	chaperonin containing TCP1 subunit 8 [Source:HGNC Symbol;Acc:HGNC:1623]	12
ENSG00000126261	3262.05	-0.260985	0.834518	0.0675503	-3.86357	0.000111743	0.00086893	UBA2	ubiquitin like modifier activating enzyme 2 [Source:HGNC Symbol;Acc:HGNC:30661]	10
ENSG00000115875	4605.62	-0.261511	0.834214	0.0682069	-3.83408	0.000126035	0.000966451	SRSF7	serine and arginine rich splicing factor 7 [Source:HGNC Symbol;Acc:HGNC:10789]	12
ENSG00000135829	9504.47	-0.261718	0.834094	0.0622474	-4.20449	2.62e-05	0.000240893	DHX9	DExH-box helicase 9 [Source:HGNC Symbol;Acc:HGNC:2750]	8
ENSG00000134884	2956.52	-0.262047	0.833904	0.0822363	-3.18651	0.00143999	0.00786954	ARGLU1	arginine and glutamate rich 1 [Source:HGNC Symbol;Acc:HGNC:25482]	4
ENSG00000183751	1124.59	-0.262221	0.833804	0.0711539	-3.68526	0.000228469	0.00161499	TBL3	transducin beta like 3 [Source:HGNC Symbol;Acc:HGNC:11587]	8
ENSG00000133028	2493.89	-0.262631	0.833567	0.0783627	-3.35148	0.000803819	0.00476485	SCO1	SCO cytochrome c oxidase assembly protein 1 [Source:HGNC Symbol;Acc:HGNC:10603]	5
ENSG00000125835	3784.61	-0.262851	0.833439	0.0720385	-3.64876	0.000263511	0.00182752	SNRPB	small nuclear ribonucleoprotein polypeptides B and B1 [Source:HGNC Symbol;Acc:HGNC:11153]	3
ENSG00000112365	1034.78	-0.262972	0.833369	0.0813798	-3.23142	0.00123178	0.00689874	ZBTB24	zinc finger and BTB domain containing 24 [Source:HGNC Symbol;Acc:HGNC:21143]	1
ENSG00000079332	2854.49	-0.263017	0.833343	0.061017	-4.31055	1.63e-05	0.000159056	SAR1A	secretion associated Ras related GTPase 1A [Source:HGNC Symbol;Acc:HGNC:10534]	8
ENSG00000175387	7294.89	-0.264119	0.832707	0.0644824	-4.09598	4.2e-05	0.000367639	SMAD2	SMAD family member 2 [Source:HGNC Symbol;Acc:HGNC:6768]	12
ENSG00000131876	1316.74	-0.26433	0.832585	0.0719513	-3.67374	0.00023903	0.00167777	SNRPA1	small nuclear ribonucleoprotein polypeptide A' [Source:HGNC Symbol;Acc:HGNC:11152]	16
ENSG00000133997	785.556	-0.2644	0.832545	0.0808673	-3.26955	0.00107717	0.00613717	MED6	mediator complex subunit 6 [Source:HGNC Symbol;Acc:HGNC:19970]	12
ENSG00000100403	2559.91	-0.265022	0.832186	0.0678898	-3.9037	9.47e-05	0.000753971	ZC3H7B	zinc finger CCCH-type containing 7B [Source:HGNC Symbol;Acc:HGNC:30869]	2
ENSG00000237889	2508.25	-0.265209	0.832078	0.0712646	-3.72148	0.000198062	0.00143041	DDX39B	DExD-box helicase 39B [Source:HGNC Symbol;Acc:HGNC:13917]	22
ENSG00000125482	977.045	-0.265347	0.831999	0.0757075	-3.50489	0.000456793	0.00294787	TTF1	transcription termination factor 1 [Source:HGNC Symbol;Acc:HGNC:12397]	3
ENSG00000073350	908.645	-0.265347	0.831999	0.0822828	-3.22481	0.00126055	0.00703357	LLGL2	LLGL scribble cell polarity complex component 2 [Source:HGNC Symbol;Acc:HGNC:6629]	22
ENSG00000198830	5649.13	-0.26538	0.83198	0.0734326	-3.61392	0.000301601	0.00205641	HMGN2	high mobility group nucleosomal binding domain 2 [Source:HGNC Symbol;Acc:HGNC:4986]	10
ENSG00000127311	2131.47	-0.265385	0.831977	0.0770036	-3.44639	0.000568124	0.00354002	HELB	DNA helicase B [Source:HGNC Symbol;Acc:HGNC:17196]	6
ENSG00000068878	4622.96	-0.265847	0.83171	0.0699576	-3.80012	0.000144626	0.00108755	PSME4	proteasome activator subunit 4 [Source:HGNC Symbol;Acc:HGNC:20635]	9
ENSG00000116489	3932.75	-0.266521	0.831322	0.0827183	-3.22203	0.00127286	0.00708721	CAPZA1	capping actin protein of muscle Z-line subunit alpha 1 [Source:HGNC Symbol;Acc:HGNC:1488]	6
ENSG00000275342	1830.16	-0.266703	0.831217	0.0718657	-3.71113	0.000206339	0.00148203	PRAG1	PEAK1 related, kinase-activating pseudokinase 1 [Source:HGNC Symbol;Acc:HGNC:25438]	2
ENSG00000273749	1771.58	-0.267211	0.830924	0.0812695	-3.28797	0.00100914	0.00580524	CYFIP1	cytoplasmic FMR1 interacting protein 1 [Source:HGNC Symbol;Acc:HGNC:13759]	14
ENSG00000257923	2424.97	-0.267548	0.83073	0.065124	-4.10829	3.99e-05	0.000351226	CUX1	cut like homeobox 1 [Source:HGNC Symbol;Acc:HGNC:2557]	23
ENSG00000146457	2254.21	-0.267769	0.830603	0.0699701	-3.8269	0.000129765	0.000989271	WTAP	WT1 associated protein [Source:HGNC Symbol;Acc:HGNC:16846]	8
ENSG00000151923	2924.9	-0.268129	0.830396	0.0635436	-4.21961	2.45e-05	0.000227385	TIAL1	TIA1 cytotoxic granule associated RNA binding protein like 1 [Source:HGNC Symbol;Acc:HGNC:11804]	13
ENSG00000011304	10911.3	-0.268197	0.830357	0.0667472	-4.0181	5.87e-05	0.000492756	PTBP1	polypyrimidine tract binding protein 1 [Source:HGNC Symbol;Acc:HGNC:9583]	21
ENSG00000136146	983.924	-0.268512	0.830176	0.069843	-3.8445	0.000120796	0.000930021	MED4	mediator complex subunit 4 [Source:HGNC Symbol;Acc:HGNC:17903]	4
ENSG00000101871	1667.49	-0.26863	0.830108	0.071037	-3.78155	0.000155858	0.00115937	MID1	midline 1 [Source:HGNC Symbol;Acc:HGNC:7095]	12
ENSG00000151131	12292.8	-0.26882	0.829998	0.0729174	-3.68664	0.000227231	0.00160775	C12orf45	chromosome 12 open reading frame 45 [Source:HGNC Symbol;Acc:HGNC:28628]	6
ENSG00000160352	3509.53	-0.268824	0.829996	0.0664638	-4.04467	5.24e-05	0.00044668	ZNF714	zinc finger protein 714 [Source:HGNC Symbol;Acc:HGNC:27124]	10
ENSG00000104852	3569	-0.269135	0.829817	0.0736516	-3.65416	0.000258025	0.00179429	SNRNP70	small nuclear ribonucleoprotein U1 subunit 70 [Source:HGNC Symbol;Acc:HGNC:11150]	10
ENSG00000146757	2178.73	-0.269356	0.82969	0.0780796	-3.44976	0.000561084	0.00350135	ZNF92	zinc finger protein 92 [Source:HGNC Symbol;Acc:HGNC:13168]	5
ENSG00000215301	9349.77	-0.269393	0.829669	0.0567551	-4.74658	2.07e-06	2.54e-05	DDX3X	DEAD-box helicase 3 X-linked [Source:HGNC Symbol;Acc:HGNC:2745]	69
ENSG00000196531	9115.89	-0.269919	0.829366	0.0611457	-4.41435	1.01e-05	0.000103734	NACA	nascent polypeptide associated complex subunit alpha [Source:HGNC Symbol;Acc:HGNC:7629]	21
ENSG00000164944	2279.96	-0.270174	0.829219	0.0780103	-3.46331	0.000533566	0.0033586	VIRMA	vir like m6A methyltransferase associated [Source:HGNC Symbol;Acc:HGNC:24500]	9
ENSG00000176102	1897.93	-0.270614	0.828966	0.0668933	-4.04547	5.22e-05	0.000445528	CSTF3	cleavage stimulation factor subunit 3 [Source:HGNC Symbol;Acc:HGNC:2485]	8
ENSG00000067248	2154.26	-0.270657	0.828942	0.0758786	-3.56697	0.000361137	0.00240376	DHX29	DExH-box helicase 29 [Source:HGNC Symbol;Acc:HGNC:15815]	5
ENSG00000112118	5944.54	-0.27096	0.828768	0.060764	-4.45923	8.23e-06	8.64e-05	MCM3	minichromosome maintenance complex component 3 [Source:HGNC Symbol;Acc:HGNC:6945]	6
ENSG00000116698	2930.67	-0.271142	0.828663	0.0689799	-3.93074	8.47e-05	0.00068255	SMG7	SMG7 nonsense mediated mRNA decay factor [Source:HGNC Symbol;Acc:HGNC:16792]	16
ENSG00000120885	6710.51	-0.27139	0.828521	0.0835258	-3.24917	0.00115742	0.0065399	CLU	clusterin [Source:HGNC Symbol;Acc:HGNC:2095]	17
ENSG00000108344	3104.67	-0.271571	0.828417	0.0756074	-3.59186	0.00032833	0.00221562	PSMD3	proteasome 26S subunit, non-ATPase 3 [Source:HGNC Symbol;Acc:HGNC:9560]	5
ENSG00000114062	1945.58	-0.271621	0.828388	0.0871454	-3.11688	0.00182778	0.00955565	UBE3A	ubiquitin protein ligase E3A [Source:HGNC Symbol;Acc:HGNC:12496]	28
ENSG00000167461	1802.63	-0.271821	0.828273	0.0861022	-3.15696	0.00159422	0.00854105	RAB8A	RAB8A, member RAS oncogene family [Source:HGNC Symbol;Acc:HGNC:7007]	7
ENSG00000100722	2586.29	-0.27274	0.827746	0.0584251	-4.6682	3.04e-06	3.57e-05	ZC3H14	zinc finger CCCH-type containing 14 [Source:HGNC Symbol;Acc:HGNC:20509]	26
ENSG00000139746	3087.65	-0.272861	0.827676	0.062398	-4.37291	1.23e-05	0.000123601	RBM26	RNA binding motif protein 26 [Source:HGNC Symbol;Acc:HGNC:20327]	7
ENSG00000113368	6519.9	-0.273366	0.827387	0.0785696	-3.47928	0.000502755	0.00320018	LMNB1	lamin B1 [Source:HGNC Symbol;Acc:HGNC:6637]	8
ENSG00000182199	3628.56	-0.273737	0.827174	0.0585639	-4.67416	2.95e-06	3.48e-05	SHMT2	serine hydroxymethyltransferase 2 [Source:HGNC Symbol;Acc:HGNC:10852]	35
ENSG00000169905	3771.8	-0.273781	0.827149	0.0683977	-4.00278	6.26e-05	0.000522225	TOR1AIP2	torsin 1A interacting protein 2 [Source:HGNC Symbol;Acc:HGNC:24055]	6
ENSG00000143727	1340.9	-0.274095	0.826969	0.0698995	-3.92127	8.81e-05	0.000708595	ACP1	acid phosphatase 1 [Source:HGNC Symbol;Acc:HGNC:122]	13
ENSG00000106462	1394.77	-0.274558	0.826704	0.0680108	-4.03698	5.41e-05	0.000460274	EZH2	enhancer of zeste 2 polycomb repressive complex 2 subunit [Source:HGNC Symbol;Acc:HGNC:3527]	10
ENSG00000145996	1017.76	-0.274692	0.826627	0.0742966	-3.69724	0.00021796	0.00155273	CDKAL1	CDK5 regulatory subunit associated protein 1 like 1 [Source:HGNC Symbol;Acc:HGNC:21050]	4
ENSG00000145439	1293.12	-0.275021	0.826438	0.0788903	-3.48612	0.000490074	0.00313468	CBR4	carbonyl reductase 4 [Source:HGNC Symbol;Acc:HGNC:25891]	7
ENSG00000116560	14706.9	-0.275818	0.825982	0.0473348	-5.82696	5.64e-09	1.21e-07	SFPQ	splicing factor proline and glutamine rich [Source:HGNC Symbol;Acc:HGNC:10774]	10
ENSG00000113643	2287.29	-0.275928	0.825919	0.056165	-4.9128	8.98e-07	1.21e-05	RARS	arginyl-tRNA synthetase [Source:HGNC Symbol;Acc:HGNC:9870]	10
ENSG00000124486	16721.9	-0.275938	0.825913	0.0505407	-5.45971	4.77e-08	8.36e-07	USP9X	ubiquitin specific peptidase 9 X-linked [Source:HGNC Symbol;Acc:HGNC:12632]	8
ENSG00000137992	1625.14	-0.275956	0.825903	0.0842295	-3.27624	0.00105199	0.00601219	DBT	dihydrolipoamide branched chain transacylase E2 [Source:HGNC Symbol;Acc:HGNC:2698]	2
ENSG00000137776	5567.36	-0.277064	0.825269	0.0640814	-4.32363	1.53e-05	0.000150754	SLTM	SAFB like transcription modulator [Source:HGNC Symbol;Acc:HGNC:20709]	26
ENSG00000184009	48118.5	-0.277558	0.824986	0.078033	-3.55693	0.000375207	0.00248637	ACTG1	actin gamma 1 [Source:HGNC Symbol;Acc:HGNC:144]	16
ENSG00000005100	1805.09	-0.277729	0.824888	0.0725123	-3.8301	0.000128091	0.000977926	DHX33	DEAH-box helicase 33 [Source:HGNC Symbol;Acc:HGNC:16718]	5
ENSG00000103275	2586.36	-0.278128	0.82466	0.071339	-3.89869	9.67e-05	0.000767141	UBE2I	ubiquitin conjugating enzyme E2 I [Source:HGNC Symbol;Acc:HGNC:12485]	19
ENSG00000130413	1796.08	-0.278153	0.824646	0.0864743	-3.2166	0.00129718	0.00720541	STK33	serine/threonine kinase 33 [Source:HGNC Symbol;Acc:HGNC:14568]	17
ENSG00000134287	5803.9	-0.278479	0.82446	0.0812875	-3.42585	0.000612878	0.00378405	ARF3	ADP ribosylation factor 3 [Source:HGNC Symbol;Acc:HGNC:654]	10
ENSG00000114491	1741.74	-0.27935	0.823962	0.0707985	-3.94571	7.96e-05	0.000647303	UMPS	uridine monophosphate synthetase [Source:HGNC Symbol;Acc:HGNC:12563]	11
ENSG00000128059	2492.66	-0.279451	0.823905	0.0849044	-3.29136	0.000997046	0.00574829	PPAT	phosphoribosyl pyrophosphate amidotransferase [Source:HGNC Symbol;Acc:HGNC:9238]	5
ENSG00000102038	2613.52	-0.279533	0.823858	0.0709943	-3.93739	8.24e-05	0.000666209	SMARCA1	SWI/SNF related, matrix associated, actin dependent regulator of chromatin, subfamily a, member 1 [Source:HGNC Symbol;Acc:HGNC:11097]	5
ENSG00000205581	5992.22	-0.27967	0.823779	0.0663626	-4.21428	2.51e-05	0.0002318	HMGN1	high mobility group nucleosome binding domain 1 [Source:HGNC Symbol;Acc:HGNC:4984]	21
ENSG00000163029	3444.54	-0.279751	0.823733	0.0722087	-3.8742	0.000106978	0.000837146	SMC6	structural maintenance of chromosomes 6 [Source:HGNC Symbol;Acc:HGNC:20466]	10
ENSG00000103326	1371.35	-0.280052	0.823561	0.0818036	-3.42347	0.000618275	0.00381176	CAPN15	calpain 15 [Source:HGNC Symbol;Acc:HGNC:11182]	8
ENSG00000179222	2360.86	-0.280228	0.823461	0.0808508	-3.466	0.000528271	0.00333527	MAGED1	MAGE family member D1 [Source:HGNC Symbol;Acc:HGNC:6813]	10
ENSG00000197045	2943.81	-0.280413	0.823355	0.0643957	-4.35453	1.33e-05	0.000132971	GMFB	glia maturation factor beta [Source:HGNC Symbol;Acc:HGNC:4373]	10
ENSG00000136448	2685.83	-0.280752	0.823162	0.07579	-3.70434	0.000211943	0.0015176	NMT1	N-myristoyltransferase 1 [Source:HGNC Symbol;Acc:HGNC:7857]	13
ENSG00000214367	892.459	-0.281075	0.822978	0.089825	-3.12914	0.00175321	0.00924409	HAUS3	HAUS augmin like complex subunit 3 [Source:HGNC Symbol;Acc:HGNC:28719]	5
ENSG00000164024	1455.69	-0.281357	0.822817	0.0784617	-3.58591	0.000335904	0.00225779	METAP1	methionyl aminopeptidase 1 [Source:HGNC Symbol;Acc:HGNC:15789]	12
ENSG00000017797	2148.6	-0.281561	0.822701	0.0821575	-3.42708	0.000610103	0.00376913	RALBP1	ralA binding protein 1 [Source:HGNC Symbol;Acc:HGNC:9841]	6
ENSG00000165502	1757.52	-0.281635	0.822658	0.083246	-3.38317	0.000716552	0.00431742	RPL36AL	ribosomal protein L36a like [Source:HGNC Symbol;Acc:HGNC:10346]	1
ENSG00000244462	6282.34	-0.281701	0.82262	0.059195	-4.75887	1.95e-06	2.4e-05	RBM12	RNA binding motif protein 12 [Source:HGNC Symbol;Acc:HGNC:9898]	6
ENSG00000198668	6887.54	-0.281967	0.822469	0.0824754	-3.41881	0.000628963	0.00386742	CALM1	calmodulin 1 [Source:HGNC Symbol;Acc:HGNC:1442]	19
ENSG00000144231	1485.95	-0.282047	0.822423	0.0768475	-3.67022	0.000242341	0.00169817	POLR2D	RNA polymerase II subunit D [Source:HGNC Symbol;Acc:HGNC:9191]	4
ENSG00000215021	5283.83	-0.282391	0.822227	0.0665666	-4.24223	2.21e-05	0.000208352	PHB2	prohibitin 2 [Source:HGNC Symbol;Acc:HGNC:30306]	14
ENSG00000182481	10794.2	-0.282917	0.821928	0.0717927	-3.94075	8.12e-05	0.000657984	KPNA2	karyopherin subunit alpha 2 [Source:HGNC Symbol;Acc:HGNC:6395]	7
ENSG00000112658	1606.58	-0.283232	0.821748	0.0761754	-3.71816	0.000200683	0.00144635	SRF	serum response factor [Source:HGNC Symbol;Acc:HGNC:11291]	1
ENSG00000072415	996.438	-0.283581	0.82155	0.0867071	-3.27056	0.00107336	0.00611763	MPP5	membrane palmitoylated protein 5 [Source:HGNC Symbol;Acc:HGNC:18669]	7
ENSG00000122591	6560.86	-0.283619	0.821527	0.0668719	-4.24123	2.22e-05	0.000208952	FAM126A	family with sequence similarity 126 member A [Source:HGNC Symbol;Acc:HGNC:24587]	9
ENSG00000139372	1430.52	-0.284113	0.821247	0.0640716	-4.4343	9.24e-06	9.57e-05	TDG	thymine DNA glycosylase [Source:HGNC Symbol;Acc:HGNC:11700]	10
ENSG00000108061	1080.76	-0.284672	0.820928	0.0856412	-3.324	0.000887347	0.0051929	SHOC2	SHOC2 leucine rich repeat scaffold protein [Source:HGNC Symbol;Acc:HGNC:15454]	7
ENSG00000172270	7838.31	-0.284721	0.8209	0.0603326	-4.71918	2.37e-06	2.85e-05	BSG	basigin (Ok blood group) [Source:HGNC Symbol;Acc:HGNC:1116]	16
ENSG00000204611	1428.85	-0.285052	0.820712	0.0647855	-4.39993	1.08e-05	0.000110443	ZNF616	zinc finger protein 616 [Source:HGNC Symbol;Acc:HGNC:28062]	5
ENSG00000175970	1117.57	-0.285986	0.820181	0.0890184	-3.21266	0.00131511	0.00728382	UNC119B	unc-119 lipid binding chaperone B [Source:HGNC Symbol;Acc:HGNC:16488]	3
ENSG00000070770	3876.17	-0.286176	0.820073	0.0851107	-3.3624	0.000772684	0.00460406	CSNK2A2	casein kinase 2 alpha 2 [Source:HGNC Symbol;Acc:HGNC:2459]	6
ENSG00000254004	1589.33	-0.286276	0.820016	0.0892526	-3.20749	0.001339	0.00739073	ZNF260	zinc finger protein 260 [Source:HGNC Symbol;Acc:HGNC:13499]	5
ENSG00000177485	992.703	-0.286449	0.819918	0.0849616	-3.37151	0.000747561	0.00447102	ZBTB33	zinc finger and BTB domain containing 33 [Source:HGNC Symbol;Acc:HGNC:16682]	2
ENSG00000124228	1693.87	-0.286521	0.819877	0.0734011	-3.9035	9.48e-05	0.000754333	DDX27	DEAD-box helicase 27 [Source:HGNC Symbol;Acc:HGNC:15837]	7
ENSG00000125871	1123.24	-0.286563	0.819853	0.069869	-4.10143	4.11e-05	0.000360284	MGME1	mitochondrial genome maintenance exonuclease 1 [Source:HGNC Symbol;Acc:HGNC:16205]	5
ENSG00000002834	5181.53	-0.286637	0.819811	0.0606195	-4.72846	2.26e-06	2.74e-05	LASP1	LIM and SH3 protein 1 [Source:HGNC Symbol;Acc:HGNC:6513]	9
ENSG00000198056	968.588	-0.286716	0.819766	0.0837359	-3.42405	0.000616947	0.00380692	PRIM1	DNA primase subunit 1 [Source:HGNC Symbol;Acc:HGNC:9369]	8
ENSG00000115524	9767.56	-0.286758	0.819742	0.0437268	-6.55796	5.46e-11	1.62e-09	SF3B1	splicing factor 3b subunit 1 [Source:HGNC Symbol;Acc:HGNC:10768]	14
ENSG00000115419	2149.75	-0.28697	0.819622	0.0784074	-3.65999	0.000252226	0.00176038	GLS	glutaminase [Source:HGNC Symbol;Acc:HGNC:4331]	15
ENSG00000167771	1364.6	-0.286988	0.819611	0.0805968	-3.56079	0.000369745	0.00245172	RCOR2	REST corepressor 2 [Source:HGNC Symbol;Acc:HGNC:27455]	3
ENSG00000135457	1123.56	-0.287029	0.819588	0.0769651	-3.72935	0.000191978	0.00139078	TFCP2	transcription factor CP2 [Source:HGNC Symbol;Acc:HGNC:11748]	5
ENSG00000150961	1477.6	-0.287118	0.819538	0.0691216	-4.15381	3.27e-05	0.000294491	SEC24D	SEC24 homolog D, COPII coat complex component [Source:HGNC Symbol;Acc:HGNC:10706]	14
ENSG00000108826	623.077	-0.287709	0.819202	0.0891448	-3.22743	0.00124906	0.00698225	MRPL27	mitochondrial ribosomal protein L27 [Source:HGNC Symbol;Acc:HGNC:14483]	7
ENSG00000122882	1277.9	-0.28772	0.819196	0.0721598	-3.98726	6.68e-05	0.000553177	ECD	ecdysoneless cell cycle regulator [Source:HGNC Symbol;Acc:HGNC:17029]	8
ENSG00000104064	851.398	-0.287944	0.819069	0.0905134	-3.18123	0.00146652	0.00798824	GABPB1	GA binding protein transcription factor subunit beta 1 [Source:HGNC Symbol;Acc:HGNC:4074]	11
ENSG00000101109	1512.71	-0.288023	0.819024	0.0829672	-3.47153	0.000517504	0.00328013	STK4	serine/threonine kinase 4 [Source:HGNC Symbol;Acc:HGNC:11408]	7
ENSG00000135387	10623.8	-0.288082	0.81899	0.0735648	-3.91603	9e-05	0.000720314	CAPRIN1	cell cycle associated protein 1 [Source:HGNC Symbol;Acc:HGNC:6743]	17
ENSG00000183207	1749.78	-0.289022	0.818457	0.0784696	-3.68324	0.000230292	0.00162568	RUVBL2	RuvB like AAA ATPase 2 [Source:HGNC Symbol;Acc:HGNC:10475]	14
ENSG00000157216	1914.74	-0.289381	0.818253	0.0609468	-4.7481	2.05e-06	2.53e-05	SSBP3	single stranded DNA binding protein 3 [Source:HGNC Symbol;Acc:HGNC:15674]	16
ENSG00000130816	6490.06	-0.289462	0.818207	0.0702782	-4.11881	3.81e-05	0.000337471	DNMT1	DNA methyltransferase 1 [Source:HGNC Symbol;Acc:HGNC:2976]	28
ENSG00000174705	2607.82	-0.289744	0.818047	0.0599842	-4.83034	1.36e-06	1.77e-05	SH3PXD2B	SH3 and PX domains 2B [Source:HGNC Symbol;Acc:HGNC:29242]	5
ENSG00000134824	4849.71	-0.289756	0.81804	0.0811251	-3.57172	0.000354646	0.00236807	FADS2	fatty acid desaturase 2 [Source:HGNC Symbol;Acc:HGNC:3575]	15
[truncated: 2,040 more rows]
