# Supplementary material for: Stirred suspension bioreactors maintain naïve pluripotency of human pluripotent stem cells
Source: Commun Biol. 2020 Sep 7;3:492. doi: 10.1038/s42003-020-01218-3 (PMC7476926; doi:10.1038/s42003-020-01218-3)
Supplement: Supplementary file 3 — Supplementary Data 2 [file 42003_2020_1218_MOESM3_ESM.xlsx]

## Sheet: StSu_St_Pathways
Ingenuity Canonical Pathways	-log(B-H p-value)	Ratio	z-score	Molecules
Sirtuin Signaling Pathway	6.07	0.305	-0.831	ABCA1,ACLY,ACSS2,ADAM10,AGTRAP,ARG2,ATG16L1,ATG2B,ATG4A,ATG4D,ATG9B,ATP5F1B,ATP5F1E,BPGM,CPS1,CPT1A,CPT1C,DUSP6,ESRRA,FOXO1,GABARAPL1,GABPB1,GADD45B,GADD45G,GLS,GLUD1,GOT2,GSK3B,H1FX,H3F3A/H3F3B,HIF1A,HIST1H1A,HIST1H1B,HIST1H1C,HIST1H1D,HIST1H1E,HIST2H3C,LDHB,LDHD,MT-ATP6,MT-ND1,MT-ND2,MT-ND3,MT-ND4,MT-ND4L,MT-ND5,MTOR,MYC,MYCN,NDUFA11,NDUFA4L2,NDUFA9,NDUFAB1,NDUFAF2,NDUFS2,NDUFS5,NDUFV1,NFKB2,PC…
Protein Kinase A Signaling	5.28	0.273	-1.492	ACP1,ACP4,ADCY2,ADD3,AKAP1,AKAP10,AKAP12,AKAP2,AKAP5,ANAPC10,ANAPC2,ANAPC4,ATF4,CALM1 (includes others),CDC14B,CDC16,CDC25B,CHP1,CTNNB1,DUSP10,DUSP16,DUSP22,DUSP4,DUSP5,DUSP6,DUSP8,EYA3,FICD,FLNB,GDPD1,GLI3,GNAS,GNB1,GNG12,GNG2,GNG4,GNG5,GSK3A,GSK3B,H1FX,H3F3A/H3F3B,HIST1H1A,HIST1H1B,HIST1H1C,HIST1H1D,HIST1H1E,HIST2H3C,ITPR3,MYH10,MYH2,MYL12A,MYL5,MYL9,MYLK,NFATC3,NFATC4,NFKB2,NFKBID,NGFR,NTN1,PD…
Signaling by Rho Family GTPases	5.28	0.305	-1.638	ACTA1,ACTC1,ACTG1,ACTG2,ARHGEF11,ARHGEF16,ARHGEF17,ARHGEF9,ARPC5,CDC42EP1,CDC42EP2,CDC42EP3,CDC42EP4,CDH2,CDH26,CDH4,CFL1,CFL2,CLIP1,CYFIP1,DIAPH3,FOS,GNAO1,GNAS,GNB1,GNG12,GNG2,GNG4,GNG5,ITGB1,LIMK1,MAP2K7,MAP3K10,MAP3K11,MAP3K12,MAP3K21,MRAS,MSN,MYL12A,MYL5,MYL9,MYLK,NFKB2,NOX4,PAK2,PI4KA,PIK3C2A,PIK3C2B,PIK3CD,PIK3R2,PPP1R12B,PRKCI,PTK2,RAC1,RDX,RELA,RHOB,RHOD,RHOQ,RND1,RND2,RND3,ROCK2,SEPT1,S…
Epithelial Adherens Junction Signaling	5.28	0.346	#NUM!	ACTA1,ACTC1,ACTG1,ACTG2,ACTN1,ACVR1B,ARPC5,BMPR2,CDH2,CLIP1,CTNNA1,CTNNA2,CTNNB1,CTNND1,DLL1,EGF,EGFR,FGFR1,MAGI1,MET,MRAS,MYH10,MYH2,MYH7B,MYL5,MYL9,NECTIN1,NECTIN3,NOTCH2,NOTCH3,RAC1,RALA,RALB,RAP1B,RAP2B,RRAS,RRAS2,SSX2IP,TCF4,TCF7,TCF7L1,TCF7L2,TGFBR3,TUBA4A,TUBB2A,TUBB4A,TUBB6,TUBG1,VAV2,VCL,WASF1,WASL,ZYX
Regulation of the Epithelial-Mesenchymal Transition Pathway	4.82	0.316	#NUM!	APH1A,APH1B,CDH2,CLDN3,CTNNB1,DVL2,EGF,EGFR,EGR1,FGF13,FGF16,FGF4,FGFR1,FGFR2,FGFR3,FGFRL1,FRS2,FZD10,FZD2,FZD4,FZD6,FZD7,GRB2,GSK3B,HIF1A,HMGA2,JAG2,MAP2K5,MAP2K6,MAP2K7,MET,MMP2,MMP9,MRAS,NFKB2,NOTCH2,NOTCH3,PARD6B,PIK3C2A,PIK3C2B,PIK3CD,PIK3R2,RALA,RALB,RAP1B,RAP2B,RELA,RRAS,RRAS2,SMAD2,SMAD4,SMO,STAT3,TCF4,TCF7,TCF7L1,TCF7L2,TGFB1,TWIST1,TYK2,WNT8A
PI3K/AKT Signaling	4.79	0.348	-1.067	BCL2,CCND1,CDC37,CTNNB1,EIF4E,EIF4EBP1,FOXO1,GRB2,GSK3A,GSK3B,HSP90AA1,HSP90AB1,IKBKB,INPP5D,ITGB1,MCL1,MRAS,MTOR,NFKB2,NFKBID,PDPK1,PIK3CD,PIK3R2,PPM1L,PPP2CB,PPP2R1B,PPP2R2A,PPP2R2B,PPP2R3B,PPP2R5E,RALA,RALB,RAP1B,RAP2B,RELA,RPS6KB2,RRAS,RRAS2,SYNJ1,SYNJ2,THEM4,TSC1,TSC2,TYK2,YWHAB,YWHAQ
Wnt/β-catenin Signaling	4.79	0.324	-0.289	ACVR1B,APC2,AXIN2,BMPR2,CCND1,CDH2,CSNK1A1,CSNK1G1,CSNK2A1,CSNK2A2,CTNNB1,DVL2,FZD10,FZD2,FZD4,FZD6,FZD7,GNAO1,GSK3A,GSK3B,KREMEN2,MAP4K1,MYC,NLK,PPM1L,PPP2CB,PPP2R1B,PPP2R2A,PPP2R2B,PPP2R3B,PPP2R5E,RARB,RUVBL2,SFRP1,SFRP2,SMO,SOX11,SOX12,SOX18,SOX2,SOX21,SOX3,SOX4,SOX8,TCF4,TCF7,TCF7L1,TCF7L2,TGFB1,TGFBR3,TLE3,TLE4,UBB,UBC,WIF1,WNT8A
Germ Cell-Sertoli Cell Junction Signaling	4.65	0.32	#NUM!	ACTA1,ACTC1,ACTG1,ACTG2,ACTN1,BCAR1,CDH2,CFL1,CFL2,CTNNA1,CTNNA2,CTNNB1,CTNND1,GSN,ITGB1,LIMK1,MAP2K6,MAP2K7,MAP3K10,MAP3K11,MAP3K12,MAP3K15,MRAS,NECTIN3,PAK2,PDPK1,PIK3C2A,PIK3C2B,PIK3CD,PIK3R2,PLS1,PTK2,RAB8B,RAC1,RALA,RALB,RAP1B,RAP2B,RHOB,RHOD,RHOQ,RND1,RND2,RND3,RRAS,RRAS2,TGFB1,TUBA4A,TUBB2A,TUBB4A,TUBB6,TUBG1,VCL,WASL,ZYX
PTEN Signaling	4.65	0.349	1.982	BCAR1,BCL2,BMPR1A,BMPR2,CCND1,CNKSR3,CSNK2A1,CSNK2A2,EGFR,FGFR1,FGFR2,FGFR3,FLT1,FOXO1,GRB2,GSK3A,GSK3B,IGF2R,IKBKB,INPP5D,ITGB1,MAGI1,MRAS,NFKB2,NGFR,PDGFRA,PDPK1,PIK3CD,PIK3R2,PREX2,PTK2,RAC1,RALA,RALB,RAP1B,RAP2B,RELA,RPS6KB2,RRAS,RRAS2,SYNJ1,SYNJ2,TGFBR3,TNFRSF11A
ILK Signaling	4.2	0.304	-1.98	ACTA1,ACTC1,ACTG1,ACTG2,ACTN1,ATF4,CCND1,CFL1,CFL2,CTNNB1,DSP,FBLIM1,FERMT2,FLNB,FN1,FOS,GSK3A,GSK3B,HIF1A,ITGB1,KRT18,MAP2K6,MMP9,MTOR,MYC,MYH10,MYH2,MYH7B,MYL5,MYL9,NACA,NFKB2,PDPK1,PIK3C2A,PIK3C2B,PIK3CD,PIK3R2,PPM1L,PPP2CB,PPP2R1B,PPP2R2A,PPP2R2B,PPP2R3B,PPP2R5E,PTK2,RAC1,RELA,RHOB,RHOD,RHOQ,RND1,RND2,RND3,TESK1,TMSB10/TMSB4X,VCL,VEGFA,VIM
Mouse Embryonic Stem Cell Pluripotency	4.2	0.359	-2.333	BMP4,BMPR1A,BMPR2,CTNNB1,DVL2,FOXD3,FZD10,FZD2,FZD4,FZD6,FZD7,GRB2,GSK3B,ID3,ID4,MRAS,MYC,PIK3C2A,PIK3C2B,PIK3CD,PIK3R2,RALA,RALB,RAP1B,RAP2B,RRAS,RRAS2,SMAD4,SMO,SOX2,STAT3,TCF4,TCF7,TCF7L1,TCF7L2,TYK2,ZFP42
Protein Ubiquitination Pathway	4.2	0.278	#NUM!	ANAPC10,ANAPC2,ANAPC4,B2M,BAP1,CDC34,DNAJA1,DNAJB2,DNAJC10,DNAJC15,DNAJC18,DNAJC2,DNAJC24,FBXW7,FZR1,HLA-A,HSP90AA1,HSP90AB1,HSPA1A/HSPA1B,HSPA2,HSPA4,HSPA5,HSPA8,HSPA9,HSPB2,HSPD1,HSPE1,HSPH1,NEDD4L,PSMA3,PSMA4,PSMA6,PSMC3,PSMD11,PSMD12,PSMD14,PSMD3,PSMD6,PSMD9,SACS,SKP2,SMO,SUGT1,THOP1,UBB,UBC,UBE2D1,UBE2D3,UBE2E1,UBE2E2,UBE2H,UBE2I,UBE2J1,UBE2L6,UBE2N,UBE2Q2,UBE2S,UBE2V1,UBE2V2,UBE3A,UCHL1,UCH…
Axonal Guidance Signaling	3.93	0.245	#NUM!	ACE,ADAM10,ADAM19,ADAM23,ADAMTS16,ADAMTS19,ADAMTS7,ARHGEF11,ARPC5,BCAR1,BMP4,CFL1,CFL2,CHP1,CXCL12,DPYSL2,DPYSL5,EFNA3,EFNB2,EGF,EIF4E,EPHA2,EPHA7,EPHB2,EPHB4,ERBB2,FZD10,FZD2,FZD4,FZD6,FZD7,GLI1,GLI3,GNAO1,GNAS,GNB1,GNG12,GNG2,GNG4,GNG5,GRB2,GSK3B,ITGB1,KALRN,KLC1,LIMK1,MET,MMP16,MMP2,MMP24,MMP9,MRAS,MYL12A,MYL5,MYL9,NFATC3,NFATC4,NGFR,NTN1,NTN3,PAK2,PDGFA,PDIA3,PFN1,PIK3C2A,PIK3C2B,PIK3CD,PIK3R…
mTOR Signaling	3.91	0.29	-0.926	DGKZ,EIF3A,EIF3G,EIF3H,EIF3I,EIF3J,EIF3K,EIF3M,EIF4A2,EIF4E,EIF4EBP1,EIF4G1,EIF4G2,EIF4G3,HIF1A,MRAS,MTOR,PDPK1,PIK3C2A,PIK3C2B,PIK3CD,PIK3R2,PLD5,PPM1L,PPP2CB,PPP2R1B,PPP2R2A,PPP2R2B,PPP2R3B,PPP2R5E,PRKAA2,PRKAB2,PRKCI,PRKCQ,PRKD1,RAC1,RALA,RALB,RAP1B,RAP2B,RHOB,RHOD,RHOQ,RND1,RND2,RND3,RPS17,RPS27L,RPS28,RPS29,RPS6KA1,RPS6KA2,RPS6KA3,RPS6KB2,RPSA,RRAS,RRAS2,TSC1,TSC2,ULK1,VEGFA
EIF2 Signaling	3.91	0.286	-1.622	ACTA1,ACTC1,ACTG2,AGO1,ATF4,BCL2,CCND1,DDIT3,EIF1AX,EIF2AK1,EIF2AK2,EIF2AK4,EIF2S2,EIF3A,EIF3G,EIF3H,EIF3I,EIF3J,EIF3K,EIF3M,EIF4A2,EIF4E,EIF4G1,EIF4G2,EIF4G3,EIF5B,GRB2,GSK3B,HNRNPA1,HSPA5,MRAS,MYC,MYCN,NOX4,PDPK1,PIK3C2A,PIK3C2B,PIK3CD,PIK3R2,PTBP1,RALA,RALB,RAP1B,RAP2B,RPL13A,RPL22L1,RPL23,RPL26L1,RPL35A,RPL36AL,RPL37A,RPL39L,RPL4,RPL7,RPS17,RPS27L,RPS28,RPS29,RPSA,RRAS,RRAS2,SREBF1,VEGFA,WARS
GP6 Signaling Pathway	3.91	0.336	-1.897	ADAM10,CALM1 (includes others),COL10A1,COL1A1,COL21A1,COL25A1,COL26A1,COL4A1,COL4A2,COL4A3BP,COL4A4,COL4A5,COL4A6,COL5A2,COL6A1,COL6A2,COL6A3,COL7A1,COL9A1,GSK3A,GSK3B,LAMA1,LAMA2,LAMA5,LYN,PDPK1,PIK3C2A,PIK3C2B,PIK3CD,PIK3R2,PLCG2,PRKCI,PRKCQ,PRKD1,PTK2,RAC1,RAP1B,RASGRP2,SYK,TLN1
Actin Cytoskeleton Signaling	3.65	0.283	-2.562	ACTA1,ACTC1,ACTG1,ACTG2,ACTN1,APC2,ARHGAP35,ARPC5,BCAR1,CFL1,CFL2,CYFIP1,DIAPH1,DIAPH2,DIAPH3,EGF,FGF13,FGF16,FGF4,FN1,GNG12,GRB2,GSN,IQGAP3,ITGB1,LIMK1,MRAS,MSN,MYH10,MYH2,MYH7B,MYL12A,MYL5,MYL9,MYLK,PAK2,PDGFA,PFN1,PIK3C2A,PIK3C2B,PIK3CD,PIK3R2,PPP1R12B,PTK2,RAC1,RALA,RALB,RAP1B,RAP2B,RDX,ROCK2,RRAS,RRAS2,SSH3,TIAM1,TLN1,TMSB10/TMSB4X,TRIO,VAV2,VCL,WASF1,WASL
Mitotic Roles of Polo-Like Kinase	3.64	0.394	1.387	ANAPC10,ANAPC2,ANAPC4,CAPN1,CDC16,CDC25B,CDC7,FBXO5,FZR1,HSP90AA1,HSP90AB1,KIF23,PLK2,PPM1L,PPP2CB,PPP2R1B,PPP2R2A,PPP2R2B,PPP2R3B,PPP2R5E,PTTG1,RAD21,SLK,SMC1A,TGFB1,WEE1
Tight Junction Signaling	3.5	0.298	#NUM!	ACTA1,ACTC1,ACTG1,ACTG2,CDK4,CLDN10,CLDN19,CLDN3,CNKSR3,CPSF2,CPSF3,CPSF4,CSTF2,CSTF3,CTNNA1,CTNNB1,FOS,GPAA1,MPDZ,MPP5,MYH10,MYH2,MYH7B,MYL5,MYL9,MYLK,NECTIN1,NECTIN3,NFKB2,NGFR,PPM1L,PPP2CB,PPP2R1B,PPP2R2A,PPP2R2B,PPP2R3B,PPP2R5E,PRKACB,PRKAR2B,PRKCI,RAC1,RELA,SAFB,TGFB1,TIAM1,TJP2,TJP3,VAMP2,VCL,YBX3
FAK Signaling	3.5	0.347	#NUM!	ACTA1,ACTC1,ACTG1,ACTG2,ASAP1,BCAR1,CAPN1,CAPN2,CAPN3,EGF,EGFR,GIT2,GRB2,HMMR,ITGB1,MRAS,PAK2,PDPK1,PIK3C2A,PIK3C2B,PIK3CD,PIK3R2,PLCG2,PTK2,RAC1,RALA,RALB,RAP1B,RAP2B,RRAS,RRAS2,TLN1,VCL
Synaptogenesis Signaling Pathway	3.5	0.26	-0.798	ADCY2,AP1B1,AP2B1,APOE,ARPC5,ATF4,CACNA2D1,CALM1 (includes others),CDH2,CDH26,CDH4,CFL1,CHN1,CNTNAP2,CPLX1,CTNNB1,CTNND1,DAB1,EFNA3,EFNB2,EIF4EBP1,EPHA2,EPHA7,EPHB2,EPHB4,FARP1,GPAA1,GRB2,GRIA1,GRIA3,GRIA4,GRIN2A,GRM4,GSK3B,HSPA8,ITSN2,KALRN,LIMK1,LYN,MARCKS,MRAS,MTOR,NAP1L1,NAP1L4,NECTIN1,NECTIN3,NLGN3,NLGN4X,PIK3C2A,PIK3C2B,PIK3CD,PIK3R2,PLCG2,PRKACB,PRKAR2B,RAB5B,RAC1,RALA,RALB,RAP1B,RAP2B,RAS…
Integrin Signaling	3.47	0.28	-1.109	ACTA1,ACTC1,ACTG1,ACTG2,ACTN1,ARF1,ARF3,ARF4,ARPC5,ASAP1,BCAR1,CAPN1,CAPN2,CAPN3,CAV1,CTTN,GRB2,GRB7,GSK3B,GSN,ITGA1,ITGA11,ITGB1,MAP3K11,MRAS,MYL12A,MYL5,MYL9,MYLK,PAK2,PFN1,PIK3C2A,PIK3C2B,PIK3CD,PIK3R2,PLCG2,PPP1R12B,PTK2,RAC1,RALA,RALB,RAP1B,RAP2B,RHOB,RHOD,RHOQ,RND1,RND2,RND3,RRAS,RRAS2,TLN1,TNK2,TSPAN2,TSPAN4,TSPAN6,TSPAN7,VCL,WASL,ZYX
Acute Myeloid Leukemia Signaling	3.33	0.348	-0.192	CCNA1,CCND1,EIF4EBP1,GRB2,KITLG,MAP2K5,MAP2K6,MAP2K7,MRAS,MTOR,MYC,NFKB2,PIK3C2A,PIK3C2B,PIK3CD,PIK3R2,PIM1,PIM2,RALA,RALB,RAP1B,RAP2B,RELA,RPS6KB2,RRAS,RRAS2,STAT3,TCF4,TCF7,TCF7L1,TCF7L2
RhoA Signaling	3.29	0.317	-3.124	ACTA1,ACTC1,ACTG1,ACTG2,ARHGAP35,ARHGEF11,ARPC5,CDC42EP1,CDC42EP2,CDC42EP3,CDC42EP4,CFL1,CFL2,LIMK1,LPAR1,LPAR3,MSN,MYL12A,MYL5,MYL9,MYLK,PFN1,PI4KA,PLXNA1,PPP1R12B,PTK2,RDX,RHPN2,RND3,ROCK2,RTKN,SEPT1,SEPT10,SEPT11,SEPT6,SEPT7,SEPT8,SEPT9,WASF1
PDGF Signaling	3.25	0.349	0.73	ACP1,CAV1,CSNK2A1,CSNK2A2,EIF2AK2,FOS,GRB2,INPP5D,MRAS,MYC,PDGFA,PDGFRA,PIK3C2A,PIK3C2B,PIK3CD,PIK3R2,PLCG2,RALA,RALB,RAP1B,RAP2B,RRAS,RRAS2,SPHK1,SRF,STAT1,STAT3,SYNJ1,SYNJ2,TYK2
HOTAIR Regulatory Pathway	3.25	0.296	-0.447	AEBP2,AGO1,AR,ATXN1,COL1A1,CTNNB1,DNMT3B,DZIP3,EED,ELAVL1,ERBB2,EZH2,FOXM1,H3F3A/H3F3B,HIST2H3C,ICAM1,KDM1A,KMT2C,MET,MEX3B,MMP16,MMP2,MMP24,MMP9,MYC,NFKB2,PCDH10,PCDHB5,PIK3C2A,PIK3C2B,PIK3CD,PIK3R2,RELA,REST,ROCK2,SETDB1,SRF,STAT3,TCF4,TCF7,TCF7L1,TCF7L2,TGFB1,TWIST1,VIM,WIF1,WNT8A
Glioblastoma Multiforme Signaling	3.15	0.291	-1.372	CCND1,CDK4,CDK6,CTNNB1,E2F5,EGF,EGFR,FOXO1,FZD10,FZD2,FZD4,FZD6,FZD7,GRB2,GSK3B,ITPR3,MRAS,MTOR,MYC,NF1,NF2,PDGFA,PDGFRA,PDIA3,PIK3C2A,PIK3C2B,PIK3CD,PIK3R2,PLCD3,PLCG2,PLCH1,RAC1,RALA,RALB,RAP1B,RAP2B,RHOB,RHOD,RHOQ,RND1,RND2,RND3,RRAS,RRAS2,SMO,TSC1,TSC2,WNT8A
NF-κB Signaling	3.14	0.285	-0.7	AZI2,BMP4,BMPR1A,BMPR2,CARD10,CARD11,CASP8,CSNK2A1,CSNK2A2,EGF,EGFR,EIF2AK2,FGFR1,FGFR2,FGFR3,FLT1,GSK3B,IGF2R,IKBKB,IRAK3,MAP2K6,MAP2K7,MRAS,NFKB2,NFKBID,NGFR,PDGFRA,PIK3C2A,PIK3C2B,PIK3CD,PIK3R2,PLCG2,PRKACB,PRKCQ,RALA,RALB,RAP1B,RAP2B,RELA,RIPK1,RRAS,RRAS2,TAB3,TGFBR3,TLR8,TNFAIP3,TNFRSF11A,TRADD,TRAF3,UBE2N,UBE2V1
Ovarian Cancer Signaling	3.12	0.302	-0.853	ARRB1,BCL2,CCND1,CDK4,CTNNB1,EGF,EGFR,FZD10,FZD2,FZD4,FZD6,FZD7,GSK3B,MLH1,MMP2,MMP9,MRAS,MSH2,MSH6,MTOR,PA2G4,PIK3C2A,PIK3C2B,PIK3CD,PIK3R2,PRKACB,PRKAR2B,RALA,RALB,RAP1B,RAP2B,RPS6KB2,RRAS,RRAS2,SMO,TCF4,TCF7,TCF7L1,TCF7L2,TFDP1,VEGFA,WNT8A
Human Embryonic Stem Cell Pluripotency	3.11	0.304	#NUM!	BMP4,BMPR1A,BMPR2,CTNNB1,FGF4,FGFR1,FGFR2,FGFR3,FGFRL1,FOXD3,FOXO1,FZD10,FZD2,FZD4,FZD6,FZD7,GNAS,GSK3A,GSK3B,LEFTY1,MRAS,NODAL,PDGFA,PDGFRA,PDPK1,PIK3C2A,PIK3C2B,PIK3CD,PIK3R2,SMAD2,SMAD4,SMO,SOX2,SPHK1,TCF4,TCF7,TCF7L1,TCF7L2,TGFB1,UTF1,WNT8A
HER-2 Signaling in Breast Cancer	3.11	0.345	#NUM!	CCND1,CDK6,EGF,EGFR,ERBB2,ERBB3,FOXO1,GRB2,GSK3A,GSK3B,ITGB1,MMP2,MRAS,PARD6B,PIK3C2A,PIK3C2B,PIK3CD,PIK3R2,PRKCI,PRKCQ,PRKD1,RALA,RALB,RAP1B,RAP2B,RRAS,RRAS2,TSC1,TSC2
NRF2-mediated Oxidative Stress Response	3.09	0.279	-1.826	ACTA1,ACTC1,ACTG1,ACTG2,AKR1A1,AOX1,ATF4,CCT7,CDC34,DNAJA1,DNAJB2,DNAJC10,DNAJC15,DNAJC18,ENC1,FKBP5,FOS,FOSL1,GPX2,GSK3B,GSTA4,GSTM4,GSTO2,GSTP1,HACD3,HERPUD1,MAF,MAFG,MAP2K5,MAP2K6,MAP2K7,MGST1,MRAS,NQO2,PIK3C2A,PIK3C2B,PIK3CD,PIK3R2,PPIB,PRDX1,PRKCI,PRKCQ,PRKD1,RALA,RALB,RAP1B,RAP2B,RRAS,RRAS2,SOD1,STIP1,UBB,USP14
Hereditary Breast Cancer Signaling	3.09	0.3	#NUM!	ATR,BARD1,BLM,BRD7,CCND1,CDK4,CDK6,CHEK1,FANCF,FANCG,FANCL,GADD45B,GADD45G,H2AFX,HDAC3,HDAC5,MLH1,MRAS,MSH2,MSH6,NPM1,PIK3C2A,PIK3C2B,PIK3CD,PIK3R2,POLR2A,POLR2D,RALA,RALB,RAP1B,RAP2B,RFC1,RRAS,RRAS2,SMARCA2,SMARCB1,SMARCC1,SMARCE1,TUBG1,UBB,UBC,WEE1
Remodeling of Epithelial Adherens Junctions	3.02	0.362	0.447	ACTA1,ACTC1,ACTG1,ACTG2,ACTN1,ARPC5,CLIP1,CTNNA1,CTNNA2,CTNNB1,CTNND1,DNM1,DNM3,MAPRE2,MET,NME1,RAB5B,RALA,TUBA4A,TUBB2A,TUBB4A,TUBB6,TUBG1,VCL,ZYX
Colorectal Cancer Metastasis Signaling	3.01	0.261	-2.023	ADCY2,ARRB1,BIRC5,CCND1,CTNNB1,EGF,EGFR,FOS,FZD10,FZD2,FZD4,FZD6,FZD7,GNAS,GNB1,GNG12,GNG2,GNG4,GNG5,GRB2,GRK3,GSK3B,MLH1,MMP16,MMP2,MMP24,MMP9,MRAS,MSH2,MSH6,MYC,NFKB2,PIK3C2A,PIK3C2B,PIK3CD,PIK3R2,PRKACB,PRKAR2B,RAC1,RALA,RALB,RAP1B,RAP2B,RELA,RHOB,RHOD,RHOQ,RND1,RND2,RND3,RRAS,RRAS2,SMAD2,SMAD4,SMO,STAT1,STAT3,TCF4,TCF7,TCF7L1,TCF7L2,TGFB1,TLR8,TYK2,VEGFA,WNT8A
tRNA Charging	3.01	0.436	-1.698	AARS2,EPRS,FARSA,FARSB,GARS,HARS2,IARS,KARS,LARS,MARS,NARS,NARS2,QARS,RARS,TARS,VARS,WARS
BAG2 Signaling Pathway	2.95	0.419	-0.943	ANXA2,ATXN3,BAG2,CTSB,HSP90AA1,HSPA1A/HSPA1B,HSPA2,HSPA4,HSPA5,HSPA8,HSPA9,MAPKAPK2,MYC,NFKB2,PINK1,PSME4,RELA,UBE2D1
Clathrin-mediated Endocytosis Signaling	2.95	0.275	#NUM!	ACTA1,ACTC1,ACTG1,ACTG2,AMPH,AP1B1,AP1M1,AP1S1,AP1S2,AP2B1,APOE,ARPC5,ARRB1,CD2AP,CHP1,CLU,CSNK2A1,CSNK2A2,CTTN,DNM1,DNM3,EGF,EPHB2,FGF13,FGF16,FGF4,GRB2,HIP1,HSPA8,ITGB1,MET,MYO1E,PDGFA,PICALM,PIK3C2A,PIK3C2B,PIK3CD,PIK3R2,PPP3CA,RAB5B,RAC1,SH3BP4,SH3GL3,SNX9,STON2,SYNJ1,TF,TFRC,UBB,UBC,USP9X,VEGFA,WASL
Endometrial Cancer Signaling	2.73	0.367	-0.471	APC2,CCND1,CTNNA1,CTNNA2,CTNNB1,ERBB2,GRB2,GSK3B,MLH1,MRAS,MYC,PDPK1,PIK3C2A,PIK3C2B,PIK3CD,PIK3R2,RALA,RALB,RAP1B,RAP2B,RRAS,RRAS2
AMPK Signaling	2.7	0.264	2.777	ACACA,ADRA2C,AK4,AK5,AK6,ATF4,BRD7,CCND1,CHRNA4,CHRNA5,CPT1A,CPT1C,EEF2,EIF4EBP1,ELAVL1,FASN,FOXO1,GNAS,MRAS,MTOR,PCK2,PDPK1,PFKFB2,PFKFB4,PFKL,PHLPP2,PIK3C2A,PIK3C2B,PIK3CD,PIK3R2,PPARGC1A,PPAT,PPM1B,PPM1H,PPM1L,PPP2CB,PPP2R1B,PPP2R2A,PPP2R2B,PPP2R3B,PPP2R5E,PRKAA2,PRKAB2,PRKACB,PRKAR2B,RAB22A,RAB8A,SLC2A1,SMARCA2,SMARCB1,SMARCC1,SMARCE1,TBC1D1,TSC1,TSC2,ULK1
HIPPO signaling	2.7	0.329	1.342	AJUBA,DLG1,DLG2,DLG3,FAT4,LATS2,NF2,PPM1L,PPP2CB,PPP2R1B,PPP2R2A,PPP2R2B,PPP2R3B,PPP2R5E,SAV1,SKP2,SMAD2,SMAD4,STK4,TEAD1,TEAD2,TEAD3,TEAD4,TJP2,WWC1,WWTR1,YWHAB,YWHAQ
ERK/MAPK Signaling	2.7	0.269	-0.566	ATF4,BCAR1,DUSP4,DUSP6,EIF4E,EIF4EBP1,ELF2,ELF3,FOS,GRB2,H3F3A/H3F3B,HIST2H3C,HSPB2,ITGB1,MAPKAPK5,MRAS,MYC,MYCN,PAK2,PIK3C2A,PIK3C2B,PIK3CD,PIK3R2,PLA2G2A,PLA2G3,PLCG2,PPM1L,PPP2CB,PPP2R1B,PPP2R2A,PPP2R2B,PPP2R3B,PPP2R5E,PRKACB,PRKAR2B,PRKCI,PTK2,RAC1,RALA,RALB,RAP1B,RAP2B,RPS6KA1,RRAS,RRAS2,SRF,STAT1,STAT3,TLN1,VRK2,YWHAB,YWHAQ
Virus Entry via Endocytic Pathways	2.67	0.308	#NUM!	ACTA1,ACTC1,ACTG1,ACTG2,AP1B1,AP1M1,AP1S1,AP1S2,AP2B1,B2M,CAV1,DNM1,FLNB,HLA-A,ITGA1,ITGB1,MRAS,PIK3C2A,PIK3C2B,PIK3CD,PIK3R2,PLCG2,PRKCI,PRKCQ,PRKD1,RAC1,RALA,RALB,RAP1B,RAP2B,RRAS,RRAS2,TFRC
Non-Small Cell Lung Cancer Signaling	2.67	0.342	-0.688	CCND1,CDK4,CDK6,EGF,EGFR,ERBB2,GRB2,ITPR3,MRAS,PA2G4,PDPK1,PIK3C2A,PIK3C2B,PIK3CD,PIK3R2,RALA,RALB,RAP1B,RAP2B,RARB,RRAS,RRAS2,RXRA,STK4,TFDP1
ErbB2-ErbB3 Signaling	2.67	0.354	-0.209	CCND1,ERBB2,ERBB3,FOXO1,GRB2,GSK3A,GSK3B,MRAS,MYC,NRG3,PDPK1,PIK3C2A,PIK3C2B,PIK3CD,PIK3R2,RALA,RALB,RAP1B,RAP2B,RRAS,RRAS2,STAT3,TYK2
Adipogenesis pathway	2.67	0.291	#NUM!	BMP4,BMPR1A,BMPR2,BSCL2,CEBPB,CTNNB1,DDIT3,EZH2,FBXW7,FGFR1,FGFR2,FGFR3,FGFRL1,FOXO1,FZD10,FZD2,FZD4,FZD6,FZD7,GTF2H2,GTF2H3,HDAC3,HDAC5,HIF1A,KAT6A,KAT7,KDM1A,KLF5,MNAT1,NFATC4,RBP1,RPS6KA1,SENP2,SETDB1,SMO,SREBF1,TCF7,TGFB1,TXNIP
Regulation of eIF4 and p70S6K Signaling	2.66	0.28	0.426	AGO1,EIF1AX,EIF2S2,EIF3A,EIF3G,EIF3H,EIF3I,EIF3J,EIF3K,EIF3M,EIF4A2,EIF4E,EIF4EBP1,EIF4G1,EIF4G2,EIF4G3,GRB2,ITGB1,MRAS,MTOR,PAIP2,PDPK1,PIK3C2A,PIK3C2B,PIK3CD,PIK3R2,PPM1L,PPP2CB,PPP2R1B,PPP2R2A,PPP2R2B,PPP2R3B,PPP2R5E,RALA,RALB,RAP1B,RAP2B,RPS17,RPS27L,RPS28,RPS29,RPSA,RRAS,RRAS2
Molecular Mechanisms of Cancer	2.66	0.235	#NUM!	ADCY2,APH1A,APH1B,ARHGEF11,ARHGEF16,ARHGEF17,ARHGEF9,ATR,BAK1,BCL2,BID,BMP4,BMPR1A,BMPR2,CASP10,CASP8,CCND1,CCND2,CDC25B,CDK14,CDK4,CDK6,CDK8,CFLAR,CHEK1,CTNNA1,CTNNA2,CTNNB1,CTNND1,CYCS,E2F5,FOS,FOXO1,FZD10,FZD2,FZD4,FZD6,FZD7,GLI1,GNAO1,GNAS,GRB2,GSK3A,GSK3B,HIF1A,ITGB1,MAP2K6,MRAS,MYC,NF1,NFKB2,NFKBID,NLK,PA2G4,PAK2,PIK3C2A,PIK3C2B,PIK3CD,PIK3R2,PRKACB,PRKAR2B,PRKCI,PRKCQ,PRKD1,PTCH1,PTK2,RAC1…
PEDF Signaling	2.65	0.329	-0.392	BCL2,CASP8,CFLAR,IKBKB,MRAS,NFKB2,NFKBID,PIK3C2A,PIK3C2B,PIK3CD,PIK3R2,RAC1,RALA,RALB,RAP1B,RAP2B,RELA,ROCK2,RRAS,RRAS2,SERPINF1,SRF,TCF12,TCF4,TCF7,TCF7L1,TCF7L2
Prostate Cancer Signaling	2.62	0.319	#NUM!	AR,ATF4,BCL2,CCND1,CTNNB1,FOXO1,GRB2,GSK3B,GSTP1,HSP90AA1,HSP90AB1,MRAS,MTOR,NFKB2,NFKBID,PA2G4,PDPK1,PIK3C2A,PIK3C2B,PIK3CD,PIK3R2,RALA,RALB,RAP1B,RAP2B,RELA,RRAS,RRAS2,TFDP1
IGF-1 Signaling	2.62	0.308	-1.569	CCN1,CCN2,CSNK2A1,CSNK2A2,FOS,FOXO1,GRB10,GRB2,IGFBP4,MRAS,PDPK1,PIK3C2A,PIK3C2B,PIK3CD,PIK3R2,PRKACB,PRKAR2B,PRKCI,PTK2,RALA,RALB,RAP1B,RAP2B,RPS6KB2,RRAS,RRAS2,SOCS1,SOCS4,SRF,STAT3,YWHAB,YWHAQ
Regulation of Cellular Mechanics by Calpain Protease	2.62	0.348	-0.943	ACTN1,CAPN1,CAPN2,CAPN3,CAST,CCNA1,CCND1,CDK4,CDK6,EGF,EGFR,GRB2,ITGB1,MRAS,PTK2,RALA,RALB,RAP1B,RAP2B,RRAS,RRAS2,TLN1,VCL
TR/RXR Activation	2.49	0.321	#NUM!	ACACA,ATP2A1,BCL3,COL6A3,ENO1,FASN,HDAC3,HIF1A,KLF9,MTOR,NCOA1,NCOA3,NCOA4,PDE3B,PIK3C2A,PIK3C2B,PIK3CD,PIK3R2,PPARGC1A,RAB3B,RXRA,SLC16A2,SLC16A3,SLC2A1,SREBF1,SYT2,UCP2
JAK/Stat Signaling	2.48	0.325	0	CCKBR,CEBPB,FOS,GRB2,MRAS,MTOR,NFKB2,PIAS2,PIK3C2A,PIK3C2B,PIK3CD,PIK3R2,RALA,RALB,RAP1B,RAP2B,RELA,RRAS,RRAS2,SOCS1,SOCS4,STAT1,STAT2,STAT3,STAT6,TYK2
Osteoarthritis Pathway	2.48	0.258	0.885	ALPG,ALPL,ANXA2,ATF4,BMPR1A,BMPR2,CASP10,CASP8,CEBPB,COL10A1,CTNNA1,CTNNA2,CTNNB1,ELF3,FGFR1,FGFR3,FN1,FZD10,FZD2,FZD4,FZD6,FZD7,GLI1,GLI3,HDAC3,HES1,HIF1A,HMGB1,ITGB1,MATN3,MMP9,MTOR,MYBBP1A,NFKB2,PPARGC1A,PRKAA2,PRKAB2,PTCH1,PTH1R,RAC1,RARRES2,RELA,SDC4,SMAD2,SMAD4,SMO,SPHK1,TCF4,TCF7,TCF7L1,TCF7L2,TGFB1,VEGFA,WNT8A,ZNF875
Ephrin B Signaling	2.46	0.333	-0.728	ACP1,CFL1,CFL2,CTNNB1,CXCL12,EFNB2,EPHB2,EPHB4,GNAO1,GNAS,GNB1,GNG12,GNG2,GNG4,GNG5,HNRNPK,ITSN2,KALRN,LIMK1,MRAS,PTK2,RAC1,ROCK2,VAV2
SAPK/JNK Signaling	2.46	0.304	-0.557	DUSP10,DUSP4,DUSP8,GNB1,GNG2,GNG5,GRB2,HNRNPK,MAP2K7,MAP3K10,MAP3K11,MAP3K12,MAP4K1,MAP4K5,MAPK8IP2,MAPK8IP3,MRAS,NFATC3,PIK3C2A,PIK3C2B,PIK3CD,PIK3R2,RAC1,RALA,RALB,RAP1B,RAP2B,RIPK1,RRAS,RRAS2,TRADD
B Cell Receptor Signaling	2.46	0.265	-0.143	ATF4,BCL6,CALM1 (includes others),CARD10,CFL1,CFL2,EGR1,FOXO1,GRB2,GSK3A,GSK3B,IKBKB,INPP5D,LYN,MAP2K6,MAP2K7,MAP3K10,MAP3K11,MAP3K12,MAP3K15,MRAS,MTOR,NFATC3,NFATC4,NFKB2,NFKBID,PDPK1,PIK3AP1,PIK3C2A,PIK3C2B,PIK3CD,PIK3R2,PLCG2,PPP3CA,PRKCQ,PTK2,RAC1,RALA,RALB,RAP1B,RAP2B,RELA,RPS6KB2,RRAS,RRAS2,SYK,SYNJ1,SYNJ2,VAV2
Mitochondrial Dysfunction	2.46	0.269	#NUM!	ACO2,APH1A,APH1B,ATP5F1B,ATP5F1E,BACE2,BCL2,CASP8,COX17,COX7A2,COX7B,COX7C,CPT1A,CPT1C,CYB5A,CYCS,FURIN,GLRX2,GPX4,MT-ATP6,MT-CO2,MT-CO3,MT-ND1,MT-ND2,MT-ND3,MT-ND4,MT-ND4L,MT-ND5,NDUFA11,NDUFA4L2,NDUFA9,NDUFAB1,NDUFAF2,NDUFS2,NDUFS5,NDUFV1,PARK7,PINK1,PRDX5,SDHA,TRAK1,UCP2,UQCR11,UQCRB,VDAC1,XDH
CNTF Signaling	2.44	0.35	0.218	CNTFR,GRB2,MRAS,MTOR,PIK3C2A,PIK3C2B,PIK3CD,PIK3R2,RALA,RALB,RAP1B,RAP2B,RPS6KA1,RPS6KA2,RPS6KA3,RPS6KB2,RRAS,RRAS2,STAT1,STAT3,TYK2
Telomerase Signaling	2.44	0.299	-0.192	EGF,EGFR,ELF2,ELF3,GRB2,HDAC3,HDAC5,HSP90AA1,HSP90AB1,MRAS,MYC,PDPK1,PIK3C2A,PIK3C2B,PIK3CD,PIK3R2,PPM1L,PPP2CB,PPP2R1B,PPP2R2A,PPP2R2B,PPP2R3B,PPP2R5E,PTGES3,RALA,RALB,RAP1B,RAP2B,RRAS,RRAS2,TINF2,TPP1
Hepatic Fibrosis / Hepatic Stellate Cell Activation	2.44	0.263	#NUM!	BAMBI,BCL2,CCN2,COL10A1,COL1A1,COL21A1,COL25A1,COL26A1,COL4A1,COL4A2,COL4A3BP,COL4A4,COL4A5,COL4A6,COL5A2,COL6A1,COL6A2,COL6A3,COL7A1,COL9A1,ECE1,EGF,EGFR,FGFR1,FGFR2,FLT1,FN1,ICAM1,IGFBP4,LAMA1,MET,MMP2,MMP9,MYH10,MYH2,MYH7B,MYL5,MYL9,NFKB2,NGFR,PDGFA,PDGFRA,RELA,SMAD2,SMAD4,STAT1,TGFB1,TIMP2,VEGFA
Cardiac β-adrenergic Signaling	2.37	0.279	1.512	ADCY2,AKAP1,AKAP10,AKAP12,AKAP2,AKAP5,ATP2A1,FICD,GDPD1,GNAS,GNB1,GNG12,GNG2,GNG4,GNG5,GRK3,MRAS,PDE1B,PDE1C,PDE3B,PDE4A,PDE4B,PDE4C,PDE6B,PDE7A,PDE9A,PKIA,PKIB,PPM1L,PPP2CB,PPP2R1B,PPP2R2A,PPP2R2B,PPP2R3B,PPP2R5E,PRKACB,PRKAR2B,SMPDL3B,TULP2
VEGF Signaling	2.32	0.3	-2.2	ACTA1,ACTC1,ACTG1,ACTG2,ACTN1,ARNT,BCL2,EIF1AX,EIF2S2,ELAVL1,FLT1,FOXO1,GRB2,HIF1A,MRAS,PIK3C2A,PIK3C2B,PIK3CD,PIK3R2,PLCG2,PTK2,RALA,RALB,RAP1B,RAP2B,ROCK2,RRAS,RRAS2,VCL,VEGFA
Granzyme A Signaling	2.31	0.5	#NUM!	ANP32A,H1FX,HIST1H1A,HIST1H1B,HIST1H1C,HIST1H1D,HIST1H1E,HMGB2,NME1,SET
IL-8 Signaling	2.28	0.256	-2.771	BCL2,CCND1,CCND2,EGF,EGFR,EIF4EBP1,FLT1,FOS,GNAS,GNB1,GNG12,GNG2,GNG4,GNG5,ICAM1,IKBKB,IRAK3,LASP1,LIMK1,MMP2,MMP9,MRAS,MTOR,MYL9,NOX4,PAK2,PIK3C2A,PIK3C2B,PIK3CD,PIK3R2,PLD5,PRKCI,PRKCQ,PRKD1,PTK2,RAC1,RALA,RALB,RAP1B,RAP2B,RELA,RHOB,RHOD,RHOQ,RND1,RND2,RND3,ROCK2,RRAS,RRAS2,VEGFA
Notch Signaling	2.28	0.395	0.632	APH1A,APH1B,DLL1,DLL3,DTX2,DTX4,FURIN,HES1,HEY1,HEY2,JAG2,LFNG,NOTCH2,NOTCH3,RFNG
Ceramide Signaling	2.24	0.307	-1	BCL2,CYCS,FOS,MRAS,NFKB2,NGFR,NSMAF,PIK3C2A,PIK3C2B,PIK3CD,PIK3R2,PPM1L,PPP2CB,PPP2R1B,PPP2R2A,PPP2R2B,PPP2R3B,PPP2R5E,RALA,RALB,RAP1B,RAP2B,RELA,RRAS,RRAS2,SMPD1,SPHK1
Endocannabinoid Cancer Inhibition Pathway	2.22	0.273	3.569	ADCY2,ATF4,CASP10,CASP8,CCND1,CCND2,CNR1,CNR2,CTNNB1,DDIT3,GNAO1,GSK3B,HIF1A,MAP2K5,MAP2K6,MAP2K7,MMP2,MTOR,MYC,NSMAF,PIK3C2A,PIK3C2B,PIK3CD,PIK3R2,PRKAA2,PRKAB2,PRKACB,PRKAR2B,PTK2,ROCK2,SMPD1,SPTLC2,TCF4,TCF7,TCF7L1,TCF7L2,TWIST1,VEGFA,VIM
Insulin Receptor Signaling	2.18	0.273	-0.507	ACLY,EIF4E,EIF4EBP1,FOXO1,GRB10,GRB2,GSK3A,GSK3B,INPP5D,MRAS,MTOR,PDE3B,PDPK1,PIK3C2A,PIK3C2B,PIK3CD,PIK3R2,PRKACB,PRKAR2B,PRKCI,PTPRF,RALA,RALB,RAP1B,RAP2B,RHOQ,RPS6KB2,RRAS,RRAS2,SCNN1A,SCNN1B,SCNN1G,STXBP4,SYNJ1,SYNJ2,TSC1,TSC2,VAMP2
Regulation of IL-2 Expression in Activated and Anergic T Lymphocytes	2.17	0.303	#NUM!	CALM1 (includes others),CARD11,CHP1,FOS,GRB2,IKBKB,MAP2K7,MRAS,NFATC3,NFATC4,NFKB2,NFKBID,PLCG2,PPP3CA,RAC1,RALA,RALB,RAP1B,RAP2B,RELA,RRAS,RRAS2,SMAD2,SMAD4,TGFB1,TOB1,VAV2
Role of Macrophages, Fibroblasts and Endothelial Cells in Rheumatoid Arthritis	2.16	0.234	#NUM!	APC2,ATF4,CALM1 (includes others),CCND1,CEBPB,CEBPG,CHP1,CSNK1A1,CTNNB1,CXCL12,F2RL1,FN1,FOS,FZD10,FZD2,FZD4,FZD6,FZD7,GNAO1,GSK3B,ICAM1,IKBKB,IRAK3,MAP2K6,MAP2K7,MAPKAPK2,MRAS,MYC,NFATC3,NFATC4,NFKBID,NGFR,NLK,PDGFA,PDIA3,PIK3C2A,PIK3C2B,PIK3CD,PIK3R2,PLCD3,PLCG2,PLCH1,PPP3CA,PRKCI,PRKCQ,PRKD1,RAC1,RALA,RALB,RAP1B,RAP2B,RELA,RIPK1,ROCK2,RRAS,RRAS2,RYK,SFRP1,SFRP2,SMO,SOCS1,STAT3,TCF4,TCF7,TCF7L1…
Ephrin A Signaling	2.16	0.362	#NUM!	ADAM10,BCAR1,CFL1,CFL2,EFNA3,EPHA2,EPHA7,LIMK1,NGFR,PIK3C2A,PIK3C2B,PIK3CD,PIK3R2,PTK2,RAC1,ROCK2,VAV2
STAT3 Pathway	2.16	0.274	-0.845	BCL2,BMPR1A,BMPR2,EGF,EGFR,FGFR1,FGFR2,FGFR3,FLT1,IGF2R,IL13RA1,IL17RD,IL27RA,MAP3K10,MAP3K11,MAP3K12,MAP3K21,MRAS,MYC,NGFR,PDGFRA,PIM1,RAC1,RALA,RALB,RAP1B,RAP2B,RRAS,RRAS2,SOCS1,SOCS4,STAT3,TGFB1,TGFBR3,TNFRSF11A,TYK2,VEGFA
IL-4 Signaling	2.16	0.306	#NUM!	GRB2,HLA-A,HLA-DQB1,HMGA1,IL13RA1,INPP5D,MRAS,MTOR,NFATC3,NFATC4,PIK3C2A,PIK3C2B,PIK3CD,PIK3R2,RALA,RALB,RAP1B,RAP2B,RPS6KB2,RRAS,RRAS2,SOCS1,STAT6,SYNJ1,SYNJ2,TYK2
ErbB Signaling	2.16	0.298	-0.577	EGF,EGFR,ERBB2,ERBB3,FOS,FOXO1,GRB2,GSK3B,MAP2K6,MRAS,MTOR,NRG3,PAK2,PDPK1,PIK3C2A,PIK3C2B,PIK3CD,PIK3R2,PLCG2,PRKCI,PRKCQ,PRKD1,RALA,RALB,RAP1B,RAP2B,RRAS,RRAS2
Prolactin Signaling	2.14	0.309	-0.816	CEBPB,FOS,GRB2,MRAS,MYC,PDPK1,PIK3C2A,PIK3C2B,PIK3CD,PIK3R2,PLCG2,PRKCI,PRKCQ,PRKD1,RALA,RALB,RAP1B,RAP2B,RRAS,RRAS2,SOCS1,SOCS4,STAT1,STAT3,TCF7
Cardiac Hypertrophy Signaling (Enhanced)	2.1	0.218	-0.69	ACE,ACVR1B,ADCY2,ADRA2C,ATP2A1,BMPR2,CALM1 (includes others),CD70,CHP1,CTNNB1,DIAPH1,DIAPH2,DIAPH3,DLG1,DVL2,EIF4E,EIF4EBP1,FGF13,FGF16,FGF4,FGFR1,FGFR2,FGFR3,FGFRL1,FICD,FZD10,FZD2,FZD4,FZD6,FZD7,GDPD1,GNAS,GNB1,GNG2,GNG5,GSK3A,GSK3B,HDAC3,HDAC5,HSPB2,IKBKB,IL13RA1,IL17RD,IL27RA,ITGB1,ITPR3,MAP2K5,MAP2K6,MAP2K7,MAP3K10,MAP3K11,MAP3K12,MAP3K15,MAPKAPK2,MAPKAPK3,MRAS,MTOR,MYC,NFATC3,NFATC4,NFKB2,N…
Folate Transformations I	2.09	0.667	-1.633	MTHFD1,MTHFD1L,MTHFD2,MTHFR,MTHFS,SHMT2
Pyrimidine Ribonucleotides De Novo Biosynthesis	2.08	0.364	-2	AK4,AK5,BLM,CAD,DDX3X,DHX9,HNRNPA1,NME1,NME3,NME4,NUDT5,RAD54L,SLC25A42,SMARCA1,UMPS,ZRANB3
Estrogen Receptor Signaling	2.07	0.27	#NUM!	CDK8,DDX5,GRB2,GTF2F1,GTF2F2,GTF2H2,GTF2H3,H3F3A/H3F3B,HDAC3,HIST2H3C,HNRNPD,MED12,MED14,MED16,MED4,MED6,MNAT1,MRAS,NCOA1,NCOA3,PCK2,PHB2,POLR2A,POLR2D,PPARGC1A,RALA,RALB,RAP1B,RAP2B,RBFOX2,RRAS,RRAS2,SRA1,TAF11,TAF15,TAF6L,TAF7
Glioma Invasiveness Signaling	2.02	0.311	-0.655	HMMR,MMP2,MMP9,MRAS,PIK3C2A,PIK3C2B,PIK3CD,PIK3R2,PTK2,RAC1,RALA,RALB,RAP1B,RAP2B,RHOB,RHOD,RHOQ,RND1,RND2,RND3,RRAS,RRAS2,TIMP2
FLT3 Signaling in Hematopoietic Progenitor Cells	2.01	0.301	-0.2	ATF4,EIF4E,EIF4EBP1,GRB2,INPP5D,MRAS,MTOR,PDPK1,PIK3C2A,PIK3C2B,PIK3CD,PIK3R2,RALA,RALB,RAP1B,RAP2B,RPS6KA1,RPS6KA2,RPS6KA3,RRAS,RRAS2,STAT1,STAT2,STAT3,STAT6
p70S6K Signaling	2	0.271	-0.522	EEF2,EGFR,F2RL1,GRB2,LYN,MRAS,MTOR,PDIA3,PDPK1,PIK3C2A,PIK3C2B,PIK3CD,PIK3R2,PLCD3,PLCG2,PLCH1,PPM1L,PPP2CB,PPP2R1B,PPP2R2A,PPP2R2B,PPP2R3B,PPP2R5E,PRKCI,PRKCQ,PRKD1,RALA,RALB,RAP1B,RAP2B,RRAS,RRAS2,SYK,YWHAB,YWHAQ
IL-3 Signaling	1.98	0.304	-1.225	CHP1,FOS,FOXO1,GRB2,INPP5D,MRAS,PIK3C2A,PIK3C2B,PIK3CD,PIK3R2,PPP3CA,PRKCI,PRKCQ,PRKD1,RAC1,RALA,RALB,RAP1B,RAP2B,RRAS,RRAS2,STAT1,STAT3,STAT6
PAK Signaling	1.98	0.289	0	CFL1,CFL2,DSCAM,GRB2,ITGB1,LIMK1,MRAS,MYL12A,MYL5,MYL9,MYLK,PAK1IP1,PAK2,PDGFA,PDGFRA,PIK3C2A,PIK3C2B,PIK3CD,PIK3R2,PTK2,RAC1,RALA,RALB,RAP1B,RAP2B,RRAS,RRAS2,WASL
fMLP Signaling in Neutrophils	1.96	0.276	-1.826	ARPC5,CALM1 (includes others),CHP1,GNAS,GNB1,GNG12,GNG2,GNG4,GNG5,ITPR3,MRAS,NFATC3,NFATC4,NFKB2,NFKBID,NOX4,PIK3C2A,PIK3C2B,PIK3CD,PIK3R2,PPP3CA,PRKCI,PRKCQ,PRKD1,RAC1,RALA,RALB,RAP1B,RAP2B,RELA,RRAS,RRAS2
Angiopoietin Signaling	1.96	0.307	-0.471	BIRC5,ELP1,FOXO1,GRB14,GRB2,GRB7,IKBKB,MRAS,NFKB2,NFKBID,PAK2,PIK3C2A,PIK3C2B,PIK3CD,PIK3R2,PTK2,RALA,RALB,RAP1B,RAP2B,RELA,RRAS,RRAS2
Factors Promoting Cardiogenesis in Vertebrates	1.96	0.29	#NUM!	ACVR1B,BMP4,BMPR1A,BMPR2,CDC6,CER1,CTNNB1,FZD10,FZD2,FZD4,FZD6,FZD7,GSK3B,NODAL,NOX4,PRKCI,PRKCQ,PRKD1,SMAD2,SMAD4,SMO,TCF4,TCF7,TCF7L1,TCF7L2,TGFB1,TGFBR3
Thrombin Signaling	1.96	0.245	0.164	ADCY2,ARHGEF11,ARHGEF16,ARHGEF9,EGF,EGFR,GNAO1,GNAS,GNB1,GNG12,GNG2,GNG4,GNG5,GRB2,IKBKB,ITPR3,MRAS,MYL12A,MYL5,MYL9,MYLK,NFKB2,PDIA3,PDPK1,PIK3C2A,PIK3C2B,PIK3CD,PIK3R2,PLCD3,PLCG2,PLCH1,PPP1R12B,PRKCI,PRKCQ,PRKD1,PTK2,RAC1,RALA,RALB,RAP1B,RAP2B,RELA,RHOB,RHOD,RHOQ,RND1,RND2,RND3,ROCK2,RRAS,RRAS2
Gap Junction Signaling	1.96	0.247	#NUM!	ACTA1,ACTC1,ACTG1,ACTG2,ADCY2,CAV1,CSNK1A1,CSNK1G1,CTNNB1,EGF,EGFR,GAD1,GJC1,GNAS,GRB2,GRIA1,GRIA3,GRIA4,ITPR3,LPAR1,MAP2K5,MRAS,PDIA3,PIK3C2A,PIK3C2B,PIK3CD,PIK3R2,PLCD3,PLCG2,PLCH1,PPP3CA,PRKACB,PRKAR2B,PRKCI,PRKCQ,PRKD1,RALA,RALB,RAP1B,RAP2B,RRAS,RRAS2,SP3,TJP2,TUBA4A,TUBB2A,TUBB4A,TUBB6,TUBG1
Wnt/Ca+ pathway	1.96	0.323	-0.447	ATF4,DVL2,FZD10,FZD2,FZD4,FZD6,FZD7,GSK3B,NFATC3,NFATC4,NFKB2,PDE6B,PDIA3,PLCD3,PLCG2,PLCH1,PPP3CA,RELA,ROR1,SMO
Small Cell Lung Cancer Signaling	1.95	0.31	1	BCL2,BID,CCND1,CDK4,CDK6,CYCS,IKBKB,MYC,NFKB2,NFKBID,PA2G4,PIK3C2A,PIK3C2B,PIK3CD,PIK3R2,PTK2,RARB,RELA,RXRA,SKP2,TFDP1,TRAF3
Tec Kinase Signaling	1.95	0.256	-0.343	ACTA1,ACTC1,ACTG1,ACTG2,FOS,GNAO1,GNAS,GNB1,GNG12,GNG2,GNG4,GNG5,ITGB1,LYN,MRAS,NFKB2,PAK2,PIK3C2A,PIK3C2B,PIK3CD,PIK3R2,PLCG2,PRKCI,PRKCQ,PRKD1,PTK2,RAC1,RELA,RHOB,RHOD,RHOQ,RND1,RND2,RND3,STAT1,STAT2,STAT3,STAT6,TNFRSF10B,TNFRSF21,TYK2,VAV2
Renal Cell Carcinoma Signaling	1.95	0.3	-0.5	ARNT,EGLN3,FOS,GRB2,HIF1A,MET,MRAS,PAK2,PIK3C2A,PIK3C2B,PIK3CD,PIK3R2,RAC1,RALA,RALB,RAP1B,RAP2B,RRAS,RRAS2,SLC2A1,TGFB1,UBB,UBC,VEGFA
FAT10 Cancer Signaling Pathway	1.92	0.348	0	ACVR1B,BMPR2,CTNNB1,EEF1A1,GSK3B,IKBKB,NFKB2,NGFR,PCNA,RELA,SMAD2,SMAD4,STAT3,TCF4,TGFB1,TGFBR3
Erythropoietin Signaling	1.92	0.303	#NUM!	EPOR,FOS,GRB2,MRAS,NFKB2,NFKBID,PDPK1,PIK3C2A,PIK3C2B,PIK3CD,PIK3R2,PLCG2,PRKCI,PRKCQ,PRKD1,RALA,RALB,RAP1B,RAP2B,RELA,RRAS,RRAS2,SOCS1
Thrombopoietin Signaling	1.91	0.317	-1.342	FOS,GRB2,MRAS,MYC,PIK3C2A,PIK3C2B,PIK3CD,PIK3R2,PLCG2,PRKCI,PRKCQ,PRKD1,RALA,RALB,RAP1B,RAP2B,RRAS,RRAS2,STAT1,STAT3
14-3-3-mediated Signaling	1.9	0.268	-2.646	FOS,FOXO1,GRB2,GSK3A,GSK3B,MRAS,PDIA3,PIK3C2A,PIK3C2B,PIK3CD,PIK3R2,PLCD3,PLCG2,PLCH1,PRKCI,PRKCQ,PRKD1,RALA,RALB,RAP1B,RAP2B,RPS6KA1,RRAS,RRAS2,TSC1,TSC2,TUBA4A,TUBB2A,TUBB4A,TUBB6,TUBG1,VIM,YWHAB,YWHAQ
Sertoli Cell-Sertoli Cell Junction Signaling	1.86	0.247	#NUM!	ACTA1,ACTC1,ACTG1,ACTG2,ACTN1,BCAR1,CLDN10,CLDN19,CLDN3,CTNNA1,CTNNA2,CTNNB1,DLG1,GSK3A,GSK3B,ITGB1,MAP2K7,MAP3K10,MAP3K11,MAP3K12,MAP3K15,MRAS,NECTIN1,NECTIN3,PLS1,PRKACB,PRKAR2B,RAB8B,RAC1,RALA,RALB,RAP1B,RAP2B,RRAS,RRAS2,SPTBN2,TGFBR3,TJP2,TJP3,TUBA4A,TUBB2A,TUBB4A,TUBB6,TUBG1,VCL,YBX3
CXCR4 Signaling	1.83	0.251	-1.48	ADCY2,ARHGEF11,BCAR1,CXCL12,EGR1,FOS,GNAO1,GNAS,GNB1,GNG12,GNG2,GNG4,GNG5,ITPR3,LYN,MRAS,MYL12A,MYL5,MYL9,PAK2,PIK3C2A,PIK3C2B,PIK3CD,PIK3R2,PRKCI,PRKCQ,PRKD1,PTK2,RAC1,RALA,RALB,RAP1B,RAP2B,RHOB,RHOD,RHOQ,RND1,RND2,RND3,ROCK2,RRAS,RRAS2
NGF Signaling	1.83	0.272	0.73	ATF4,GRB2,IKBKB,MAP3K10,MAP3K11,MAP3K12,MAP3K15,MRAS,NFKB2,NGFR,PDPK1,PIK3C2A,PIK3C2B,PIK3CD,PIK3R2,PLCG2,RAC1,RALA,RALB,RAP1B,RAP2B,RELA,ROCK2,RPS6KA1,RPS6KA2,RPS6KA3,RPS6KB2,RRAS,RRAS2,SMPD1,TRIO
Basal Cell Carcinoma Signaling	1.83	0.301	-1.213	APC2,BMP4,CTNNB1,DVL2,FZD10,FZD2,FZD4,FZD6,FZD7,GLI1,GLI3,GSK3B,PTCH1,SMO,STK36,SUFU,TCF4,TCF7,TCF7L1,TCF7L2,WNT8A,ZNF875
PI3K Signaling in B Lymphocytes	1.83	0.261	-0.343	ATF4,CALM1 (includes others),CARD10,CD81,CHP1,FOS,IKBKB,INPP5D,ITPR3,LYN,MRAS,NFATC3,NFATC4,NFKB2,NFKBID,PDIA3,PDPK1,PIK3AP1,PIK3CD,PIK3R2,PLCD3,PLCG2,PLCH1,PLEKHA2,PPP3CA,PRKCI,RAC1,RALA,RALB,RAP1B,RAP2B,RELA,RRAS,RRAS2,SYK,VAV2
CCR3 Signaling in Eosinophils	1.82	0.266	-0.894	CALM1 (includes others),CCL26,CFL1,CFL2,GNAS,GNB1,GNG12,GNG2,GNG4,GNG5,ITPR3,LIMK1,MRAS,MYLK,PAK2,PIK3C2A,PIK3C2B,PIK3CD,PIK3R2,PLA2G2A,PLA2G3,PPP1R12B,PRKCI,PRKCQ,PRKD1,RAC1,RALA,RALB,RAP1B,RAP2B,ROCK2,RRAS,RRAS2
Semaphorin Signaling in Neurons	1.82	0.317	#NUM!	CFL1,CFL2,DPYSL2,DPYSL5,ITGB1,LIMK1,MET,PAK2,PLXNA1,PTK2,RAC1,RHOB,RHOD,RHOQ,RND1,RND2,RND3,ROCK2,SEMA3A
Neuregulin Signaling	1.82	0.281	0	EGF,EGFR,ERBB2,ERBB3,ERRFI1,GRB2,GRB7,HSP90AA1,HSP90AB1,ITGB1,MRAS,MTOR,MYC,NRG3,PDPK1,PIK3R2,PLCG2,PRKCI,PRKCQ,PRKD1,RALA,RALB,RAP1B,RAP2B,RPS6KB2,RRAS,RRAS2
Agrin Interactions at Neuromuscular Junction	1.81	0.295	-2.132	ACTA1,ACTC1,ACTG1,ACTG2,CTTN,EGFR,ERBB2,ERBB3,GABPB1,ITGA1,ITGB1,LAMA2,MRAS,NRG3,PAK2,PTK2,RAC1,RALA,RALB,RAP1B,RAP2B,RRAS,RRAS2
Unfolded protein response	1.81	0.321	#NUM!	ATF4,BCL2,CANX,CEBPB,CEBPG,DDIT3,HSPA1A/HSPA1B,HSPA2,HSPA4,HSPA5,HSPA8,HSPA9,HSPH1,INSIG1,MAP2K7,MBTPS1,SREBF1,SYVN1
Hypoxia Signaling in the Cardiovascular System	1.77	0.297	-1	ARNT,ATF4,CDC34,HIF1A,HSP90AA1,HSP90AB1,NFKBID,SUMO1,UBE2D1,UBE2D3,UBE2E1,UBE2E2,UBE2H,UBE2I,UBE2J1,UBE2L6,UBE2N,UBE2Q2,UBE2S,UBE2V1,UBE2V2,VEGFA
HGF Signaling	1.77	0.27	-0.378	CCND1,ELF2,ELF3,FOS,GRB2,ITGB1,MAP2K7,MAP3K10,MAP3K11,MAP3K12,MAP3K15,MET,MRAS,PIK3C2A,PIK3C2B,PIK3CD,PIK3R2,PLCG2,PRKCI,PRKCQ,PRKD1,PTK2,RAC1,RALA,RALB,RAP1B,RAP2B,RRAS,RRAS2,STAT3
Rac Signaling	1.77	0.27	-0.928	ARPC5,CFL1,CFL2,CYFIP1,IQGAP3,ITGB1,LIMK1,MAP2K7,MAP3K11,MRAS,NFKB2,NOX4,PAK2,PI4KA,PIK3C2A,PIK3C2B,PIK3CD,PIK3R2,PRKCI,PTK2,RAC1,RALA,RALB,RAP1B,RAP2B,RELA,RRAS,RRAS2,TIAM1,WASF1
Tetrahydrofolate Salvage from 5,10-methenyltetrahydrofolate	1.76	0.8	-2	GART,MTHFD1,MTHFD1L,MTHFD2
Cardiac Hypertrophy Signaling	1.75	0.233	-0.42	ADCY2,ADRA2C,CALM1 (includes others),CHP1,EIF4E,GNAO1,GNAS,GNB1,GNG12,GNG2,GNG4,GNG5,GRB2,GSK3B,MAP2K6,MAP2K7,MAP3K10,MAP3K11,MAP3K12,MAP3K15,MAPKAPK2,MAPKAPK3,MRAS,MTOR,MYL12A,MYL5,MYL9,NFATC4,PDIA3,PIK3C2A,PIK3C2B,PIK3CD,PIK3R2,PLCD3,PLCG2,PLCH1,PPP3CA,PRKACB,PRKAR2B,RAC1,RALA,RALB,RAP1B,RAP2B,RHOB,RHOD,RHOQ,RND1,RND2,RND3,ROCK2,RPS6KA1,RRAS,RRAS2,SRF,TGFB1
Breast Cancer Regulation by Stathmin1	1.74	0.24	#NUM!	ADCY2,ARHGEF11,ARHGEF16,ARHGEF17,ARHGEF9,CALM1 (includes others),E2F5,GNAS,GNB1,GNG12,GNG2,GNG4,GNG5,GRB2,ITPR3,LIMK1,MRAS,PIK3C2A,PIK3C2B,PIK3CD,PIK3R2,PPM1L,PPP2CB,PPP2R1B,PPP2R2A,PPP2R2B,PPP2R3B,PPP2R5E,PRKACB,PRKAR2B,PRKCI,PRKCQ,PRKD1,RAC1,RALA,RALB,RAP1B,RAP2B,ROCK2,RRAS,RRAS2,STMN1,TRPC5,TUBA4A,TUBB2A,TUBB4A,TUBB6,TUBG1
RhoGDI Signaling	1.74	0.244	0.822	ACTA1,ACTC1,ACTG1,ACTG2,ARHGAP35,ARHGEF11,ARHGEF16,ARHGEF17,ARHGEF9,ARPC5,CDH2,CDH26,CDH4,CFL1,CFL2,DGKZ,GNAO1,GNAS,GNB1,GNG12,GNG2,GNG4,GNG5,ITGB1,LIMK1,MRAS,MSN,MYL12A,MYL5,MYL9,PAK2,PI4KA,PPP1R12B,RAC1,RDX,RHOB,RHOD,RHOQ,RND1,RND2,RND3,ROCK2,WASF1,WASL
Ephrin Receptor Signaling	1.74	0.244	-1.715	ACP1,ADAM10,ARPC5,ATF4,BCAR1,CFL1,CFL2,CXCL12,DOK1,EFNA3,EFNB2,EGF,EPHA2,EPHA7,EPHB2,EPHB4,GNAO1,GNAS,GNB1,GNG12,GNG2,GNG4,GNG5,GRB2,GRIN2A,ITGB1,KALRN,LIMK1,MRAS,PAK2,PDGFA,PTK2,PTPN13,RAC1,RALA,RALB,RAP1B,RAP2B,ROCK2,RRAS,RRAS2,STAT3,VEGFA,WASL
FcγRIIB Signaling in B Lymphocytes	1.73	0.293	0	CACNA2D1,CACNA2D2,CACNG4,CACNG8,DOK1,GRB2,INPP5D,LYN,MRAS,PDPK1,PIK3C2A,PIK3C2B,PIK3CD,PIK3R2,PLCG2,RALA,RALB,RAP1B,RAP2B,RRAS,RRAS2,SYK
CD27 Signaling in Lymphocytes	1.73	0.321	2	BID,CASP8,CD70,CYCS,ELP1,FOS,IKBKB,MAP2K5,MAP2K6,MAP2K7,MAP3K10,MAP3K11,MAP3K12,MAP3K15,NFKB2,NFKBID,RELA
UVA-Induced MAPK Signaling	1.73	0.276	-1.528	CYCS,EGFR,FOS,MRAS,MTOR,PARP16,PARP8,PDIA3,PIK3C2A,PIK3C2B,PIK3CD,PIK3R2,PLCD3,PLCG2,PLCH1,RALA,RALB,RAP1B,RAP2B,RPS6KA1,RPS6KA2,RPS6KA3,RPS6KB2,RRAS,RRAS2,SMPD1,STAT1
Colanic Acid Building Blocks Biosynthesis	1.72	0.5	1.134	GALE,GALT,GMDS,GMPPB,MPI,PMM2,UGDH
Glucocorticoid Receptor Signaling	1.68	0.22	#NUM!	AR,BCL2,BRD7,CEBPB,CHP1,FKBP4,FKBP5,FOS,GRB2,GTF2A2,GTF2F1,GTF2F2,GTF2H2,GTF2H3,HMGB1,HSP90AA1,HSP90AB1,HSPA1A/HSPA1B,HSPA2,HSPA4,HSPA5,HSPA8,HSPA9,ICAM1,IKBKB,KRT18,KRT19,KRT8,MAP2K7,MED14,MNAT1,MRAS,NCOA1,NCOA3,NFATC3,NFATC4,NFKBID,PCK2,PIK3C2A,PIK3C2B,PIK3CD,PIK3R2,POLR2A,POLR2D,POU2F1,PPP3CA,PRKAA2,PRKAB2,PRKACB,PTGES3,RAC1,RALA,RALB,RAP1B,RAP2B,RELA,RRAS,RRAS2,SMAD2,SMAD4,SMARCA2,SMARCB1,SMA…
Neurotrophin/TRK Signaling	1.67	0.289	-0.447	ATF4,FOS,FRS2,GRB2,MAP2K5,MAP2K6,MAP2K7,MRAS,NGFR,PDPK1,PIK3C2A,PIK3C2B,PIK3CD,PIK3R2,RALA,RALB,RAP1B,RAP2B,RPS6KA1,RRAS,RRAS2,SORCS1
Pancreatic Adenocarcinoma Signaling	1.64	0.266	-1.279	BCL2,BIRC5,CCND1,CDK4,E2F5,EGF,EGFR,ERBB2,GRB2,MMP9,NFKB2,PA2G4,PIK3C2A,PIK3C2B,PIK3CD,PIK3R2,PLD5,RAC1,RALA,RALBP1,RELA,SMAD2,SMAD4,STAT1,STAT3,TFDP1,TGFB1,TYK2,VEGFA
Actin Nucleation by ARP-WASP Complex	1.63	0.292	-1.606	ARPC5,GRB2,ITGB1,MRAS,PPP1R12B,RAC1,RALA,RALB,RAP1B,RAP2B,RHOB,RHOD,RHOQ,RND1,RND2,RND3,ROCK2,RRAS,RRAS2,WASF1,WASL
Aldosterone Signaling in Epithelial Cells	1.63	0.247	0	AHCY,DNAJA1,DNAJB2,DNAJC10,DNAJC15,DNAJC18,DNAJC2,DNAJC24,HSP90AA1,HSP90AB1,HSPA1A/HSPA1B,HSPA2,HSPA4,HSPA5,HSPA8,HSPA9,HSPB2,HSPD1,HSPE1,HSPH1,ITPR3,PDIA3,PDPK1,PI4KA,PIK3C2A,PIK3C2B,PIK3CD,PIK3R2,PLCD3,PLCG2,PLCH1,PRKCI,PRKCQ,PRKD1,SACS,SCNN1A,SCNN1B,SCNN1G,SMO
Role of NANOG in Mammalian Embryonic Stem Cell Pluripotency	1.63	0.261	-0.688	BMP4,BMPR1A,BMPR2,CTNNB1,FOXD3,FZD10,FZD2,FZD4,FZD6,FZD7,GRB2,GSK3B,MRAS,PIK3C2A,PIK3C2B,PIK3CD,PIK3R2,RALA,RALB,RAP1B,RAP2B,RRAS,RRAS2,SMAD4,SMO,SOX2,STAT3,TCF7L1,TYK2,WNT8A,ZFP42
Glioma Signaling	1.6	0.264	-0.626	CALM1 (includes others),CCND1,CDK4,CDK6,E2F5,EGF,EGFR,GRB2,IGF2R,MRAS,MTOR,PA2G4,PDGFA,PDGFRA,PIK3C2A,PIK3C2B,PIK3CD,PIK3R2,PLCG2,PRKCI,PRKCQ,PRKD1,RALA,RALB,RAP1B,RAP2B,RRAS,RRAS2,TFDP1
ErbB4 Signaling	1.6	0.294	-0.471	APH1A,APH1B,GRB2,MRAS,NRG3,PDPK1,PIK3C2A,PIK3C2B,PIK3CD,PIK3R2,PLCG2,PRKCI,PRKCQ,PRKD1,RALA,RALB,RAP1B,RAP2B,RRAS,RRAS2
NF-κB Activation by Viruses	1.6	0.28	-1.46	EIF2AK2,ELP1,IKBKB,ITGA1,ITGB1,MRAS,NFKB2,NFKBID,PIK3C2A,PIK3C2B,PIK3CD,PIK3R2,PRKCI,PRKCQ,PRKD1,RALA,RALB,RAP1B,RAP2B,RELA,RIPK1,RRAS,RRAS2
Polyamine Regulation in Colon Cancer	1.6	0.409	#NUM!	AZIN1,CTNNB1,MYC,OAZ2,ODC1,PSME4,SAT1,SAT2,TCF4
Pyrimidine Deoxyribonucleotides De Novo Biosynthesis I	1.6	0.409	-2.333	AK4,AK5,DUT,NME1,NME3,NME4,RRM2,RRM2B,TYMS
Pyrimidine Ribonucleotides Interconversion	1.6	0.333	-2.138	AK4,AK5,BLM,DDX3X,DHX9,HNRNPA1,NME1,NME3,NME4,NUDT5,RAD54L,SLC25A42,SMARCA1,ZRANB3
Endocannabinoid Developing Neuron Pathway	1.6	0.261	-1.134	ADCY2,ATF4,CCND1,CNR1,CNR2,CTNNB1,GNAO1,GNB1,GNG2,GNG5,GSK3B,MAP2K5,MAP2K6,MAP2K7,MRAS,MTOR,PIK3C2A,PIK3C2B,PIK3CD,PIK3R2,PRKACB,PRKAR2B,RAC1,RALA,RALB,RAP1B,RAP2B,RRAS,RRAS2,STAT3
Docosahexaenoic Acid (DHA) Signaling	1.58	0.342	#NUM!	BCL2,BID,BIK,CYCS,FOXO1,GSK3A,GSK3B,PDPK1,PIK3C2A,PIK3C2B,PIK3CD,PIK3R2,SERPINF1
Reelin Signaling in Neurons	1.57	0.282	#NUM!	APOE,ARHGEF11,ARHGEF16,ARHGEF9,CNR1,CNR2,DAB1,DCX,GSK3B,ITGA1,ITGB1,LYN,MAP2K7,MAP3K10,MAP3K11,MAP4K1,MAPK8IP2,MAPK8IP3,PIK3C2A,PIK3C2B,PIK3CD,PIK3R2
Thyroid Cancer Signaling	1.57	0.314	#NUM!	CCND1,CTNNB1,CXCL12,MRAS,MYC,RALA,RALB,RAP1B,RAP2B,RRAS,RRAS2,RXRA,TCF4,TCF7,TCF7L1,TCF7L2
Salvage Pathways of Pyrimidine Ribonucleotides	1.55	0.268	-0.392	AK4,AK5,APOBEC3F,APOBEC3G,APOBEC3H,CDK4,CDK6,CDK8,CSNK1A1,EIF2AK2,FAM20B,GRK6,HIPK1,LIMK1,MAP2K6,NME1,NME3,NME4,PAK2,PIM1,PRKAA2,PRKCQ,PRKX,TTK,UCK2,UPP1
Huntington's Disease Signaling	1.55	0.228	-1.095	ATF4,ATP5F1B,ATP5F1E,CAPN1,CAPN2,CAPN3,CASP10,CASP8,CYCS,DNM1,DNM3,EGF,EGFR,GLS,GNB1,GNG12,GNG2,GNG4,GNG5,GPAA1,GRB2,HDAC3,HDAC5,HIP1,HSPA1A/HSPA1B,HSPA2,HSPA4,HSPA5,HSPA8,HSPA9,HTT,MAP2K7,MAP3K10,MTOR,PDPK1,PIK3C2A,PIK3C2B,PIK3CD,PIK3R2,POLR2A,POLR2D,PRKCI,PRKCQ,PRKD1,PSME4,RCOR2,REST,SDHA,SH3GL3,TCERG1,UBB,UBC,UBE2S,VAMP2
Cellular Effects of Sildenafil (Viagra)	1.54	0.252	#NUM!	ACTA1,ACTC1,ACTG1,ACTG2,ADCY2,CACNG4,CACNG8,CALM1 (includes others),GNAS,ITPR3,KCNN1,KCNQ2,MYH10,MYH2,MYH7B,MYL12A,MYL5,MYL9,MYLK,PABPC4,PDE1B,PDE1C,PDE3B,PDE4A,PDE4B,PDE4C,PDIA3,PLCD3,PLCG2,PLCH1,PPP1R12B,PRKACB,PRKAR2B
Role of NFAT in Regulation of the Immune Response	1.54	0.238	-1	AKAP5,CABIN1,CALM1 (includes others),CHP1,CSNK1A1,CSNK1G1,ELP1,FOS,GNAO1,GNAS,GNB1,GNG12,GNG2,GNG4,GNG5,GRB2,GSK3A,GSK3B,HLA-A,HLA-DQB1,IKBKB,ITPR3,LYN,MRAS,NFATC3,NFATC4,NFKB2,NFKBID,PIK3C2A,PIK3C2B,PIK3CD,PIK3R2,PLCG2,PPP3CA,PRKCQ,RALA,RALB,RAP1B,RAP2B,RELA,RRAS,RRAS2,SYK
Myc Mediated Apoptosis Signaling	1.53	0.292	#NUM!	BCL2,BID,CASP8,CYCS,GRB2,MRAS,MYC,PIK3C2A,PIK3C2B,PIK3CD,PIK3R2,RALA,RALB,RAP1B,RAP2B,RRAS,RRAS2,YWHAB,YWHAQ
p53 Signaling	1.51	0.265	1	ATR,BCL2,BIRC5,CCND1,CCND2,CDK4,CHEK1,CTNNB1,GADD45B,GADD45G,GNL3,GSK3B,HIF1A,PCNA,PERP,PIK3C2A,PIK3C2B,PIK3CD,PIK3R2,PLAGL1,RPRM,RRM2B,THBS1,TIGAR,TNFRSF10B,TP53INP1
Cleavage and Polyadenylation of Pre-mRNA	1.51	0.5	#NUM!	CPSF2,CPSF3,CPSF4,CSTF2,CSTF3,PABPN1
Glycogen Degradation II	1.51	0.5	1.633	AGL,GDPGP1,MTAP,PGM1,PYGL,TYMP
Superpathway of Inositol Phosphate Compounds	1.48	0.232	0.59	ACP1,ALPL,CDC25B,DUSP10,DUSP16,DUSP5,DUSP8,HACD2,INPP5A,INPP5D,IPMK,MINPP1,MTMR4,MTMR9,NUDT14,NUDT5,PALD1,PAWR,PGAM5,PI4KA,PI4KB,PIK3C2A,PIK3C2B,PIK3CD,PIK3R2,PIP4P1,PLCD3,PLCG2,PLCH1,PPFIA3,PPFIBP2,PPM1H,PPP1R1B,PPP2R5E,PPP3CA,PTPN13,PTPN23,PTPRF,PTPRN,PXYLP1,RNGTT,SET,SSH3,SYNJ1,SYNJ2,UBLCP1
Renin-Angiotensin Signaling	1.47	0.254	-0.577	ACE,ADCY2,FOS,GRB2,ITPR3,MRAS,NFKB2,PAK2,PIK3C2A,PIK3C2B,PIK3CD,PIK3R2,PLCG2,PRKACB,PRKAR2B,PRKCI,PRKCQ,PRKD1,PTK2,RAC1,RALA,RALB,RAP1B,RAP2B,RELA,RRAS,RRAS2,SHC2,STAT1,STAT3
Regulation of Actin-based Motility by Rho	1.47	0.266	-1.279	ACTA1,ACTC1,ACTG2,ARPC5,CFL1,GSN,ITGB1,LIMK1,MYL12A,MYL5,MYL9,MYLK,PAK2,PFN1,PI4KA,PPP1R12B,RAC1,RHOB,RHOD,RHOQ,RND1,RND2,RND3,WASF1,WASL
Melanocyte Development and Pigmentation Signaling	1.47	0.266	-1.225	ADCY2,ATF4,BCL2,GNAS,GRB2,KITLG,MRAS,PIK3C2A,PIK3C2B,PIK3CD,PIK3R2,PLCG2,PRKACB,PRKAR2B,RALA,RALB,RAP1B,RAP2B,RPS6KA1,RPS6KA2,RPS6KA3,RPS6KB2,RRAS,RRAS2,SH2B2
UDP-N-acetyl-D-glucosamine Biosynthesis II	1.47	0.667	-2	GFPT1,GFPT2,GNPNAT1,UAP1
Paxillin Signaling	1.45	0.257	-2.353	ACTA1,ACTC1,ACTG1,ACTG2,ACTN1,ARF1,BCAR1,GIT2,GRB2,ITGA1,ITGA11,ITGB1,MRAS,PAK2,PIK3C2A,PIK3C2B,PIK3CD,PIK3R2,PTK2,RAC1,RALA,RALB,RAP1B,RAP2B,RRAS,RRAS2,TLN1,VCL
Relaxin Signaling	1.42	0.242	-1.147	ADCY2,FICD,FOS,GAD1,GDPD1,GNAO1,GNAS,GNB1,GNG12,GNG2,GNG4,GNG5,MMP9,MRAS,NFKB2,NFKBID,PDE1B,PDE1C,PDE3B,PDE4A,PDE4B,PDE4C,PDE6B,PDE7A,PDE9A,PIK3C2A,PIK3C2B,PIK3CD,PIK3R2,PRKACB,PRKAR2B,RAP1B,RELA,SMPDL3B,TULP2,VEGFA
Cyclins and Cell Cycle Regulation	1.41	0.272	0.471	ATR,CCNA1,CCND1,CCND2,CDK4,CDK6,E2F5,GSK3B,HDAC3,HDAC5,PA2G4,PPM1L,PPP2CB,PPP2R1B,PPP2R2A,PPP2R2B,PPP2R3B,PPP2R5E,SKP2,TFDP1,TGFB1,WEE1
ERK5 Signaling	1.4	0.278	-2.236	ATF4,EGF,EGFR,FOS,FOSL1,MAP2K5,MRAS,MYC,RALA,RALB,RAP1B,RAP2B,RPS6KA1,RPS6KA2,RPS6KA3,RPS6KB2,RRAS,RRAS2,YWHAB,YWHAQ
PKCθ Signaling in T Lymphocytes	1.4	0.239	0.707	CACNA2D1,CACNA2D2,CACNG4,CACNG8,CARD11,CHP1,FOS,GRB2,HLA-A,HLA-DQB1,IKBKB,MAP3K10,MAP3K11,MAP3K12,MAP3K15,MRAS,NFATC3,NFATC4,NFKB2,NFKBID,PIK3C2A,PIK3C2B,PIK3CD,PIK3R2,PLCG2,POU2F1,PPP3CA,PRKCQ,RAC1,RALA,RALB,RAP1B,RAP2B,RELA,RRAS,RRAS2,VAV2
Role of Tissue Factor in Cancer	1.4	0.25	#NUM!	ARRB1,CCN1,CCN2,CFL1,CFL2,EGFR,EGR1,EIF4E,F2RL1,F3,ITGB1,LIMK1,LYN,MRAS,MTOR,PIK3C2A,PIK3C2B,PIK3CD,PIK3R2,RAC1,RALA,RALB,RAP1B,RAP2B,RPS6KA1,RPS6KA2,RPS6KA3,RRAS,RRAS2,VEGFA
IL-6 Signaling	1.4	0.248	0.18	CEBPB,COL1A1,CSNK2A1,CSNK2A2,FOS,GRB2,HSPB2,IKBKB,MAP2K6,MAP2K7,MAPKAPK2,MCL1,MRAS,NFKB2,NFKBID,NGFR,PIK3C2A,PIK3C2B,PIK3CD,PIK3R2,RALA,RALB,RAP1B,RAP2B,RELA,RRAS,RRAS2,SOCS1,SRF,STAT3,VEGFA
Apelin Endothelial Signaling Pathway	1.4	0.252	-0.557	ADCY2,ARNT,CALM1 (includes others),FOS,GNAO1,GNAS,HDAC5,HIF1A,ICAM1,MRAS,MTOR,NFKB2,PIK3C2A,PIK3C2B,PIK3CD,PIK3R2,PRKAA2,PRKAB2,PRKCI,PRKCQ,PRKD1,RALA,RALB,RAP1B,RAP2B,RELA,RPS6KB2,RRAS,RRAS2
T Cell Exhaustion Signaling Pathway	1.4	0.234	-1.095	ACVR1B,BCL6,BMPR2,FOS,FOXO1,FOXP1,HLA-A,HLA-DQB1,MRAS,MTOR,NFATC3,NFATC4,PDK1,PIK3C2A,PIK3C2B,PIK3CD,PIK3R2,PLCG2,PPM1L,PPP2CB,PPP2R1B,PPP2R2A,PPP2R2B,PPP2R3B,PPP2R5E,PRKCQ,RALA,RALB,RAP1B,RAP2B,RRAS,RRAS2,SMAD2,STAT1,STAT2,STAT3,TCF7,TGFB1,TGFBR3,TYK2,VEGFA
Transcriptional Regulatory Network in Embryonic Stem Cells	1.38	0.296	#NUM!	CDYL,FOXD3,GBX2,H3F3A/H3F3B,HIST1H4D,HIST1H4H,HIST1H4I,HIST1H4L,HIST2H4A,KAT6A,REST,SET,SKIL,SOX2,STAT3,TCF7L1
LPS-stimulated MAPK Signaling	1.37	0.268	-1.279	FOS,IKBKB,MAP2K6,MRAS,NFKB2,NFKBID,PIK3C2A,PIK3C2B,PIK3CD,PIK3R2,PRKCI,PRKCQ,PRKD1,RAC1,RALA,RALB,RAP1B,RAP2B,RELA,RRAS,RRAS2,SRF
IL-15 Production	1.36	0.248	#NUM!	CLK2,EGFR,EPHA2,EPHB2,EPHB4,ERBB2,ERBB3,FGFR1,FGFR2,FGFR3,FLT1,LYN,MAP2K5,MAP2K6,MAP2K7,MAP3K11,MET,NFKB2,PDGFRA,PRKCI,PTK2,PTK7,RELA,ROR1,RYK,STAT1,SYK,TNK2,TYK2,TYRO3
Androgen Signaling	1.36	0.243	0.229	AR,CACNA2D1,CACNA2D2,CACNG4,CACNG8,CALM1 (includes others),CCND1,GNAO1,GNAS,GNB1,GNG12,GNG2,GNG4,GNG5,GTF2F1,GTF2H2,GTF2H3,HSP90AA1,HSPA4,KAT7,MNAT1,MRAS,NCOA1,NCOA4,NFKB2,POLR2A,POLR2D,PRKACB,PRKAR2B,PRKCI,PRKCQ,PRKD1,RELA
Cholesterol Biosynthesis I	1.36	0.462	0	DHCR24,FDFT1,LBR,LSS,MSMO1,SC5D
Cholesterol Biosynthesis II (via 24,25-dihydrolanosterol)	1.36	0.462	0	DHCR24,FDFT1,LBR,LSS,MSMO1,SC5D
Cholesterol Biosynthesis III (via Desmosterol)	1.36	0.462	0	DHCR24,FDFT1,LBR,LSS,MSMO1,SC5D
Bladder Cancer Signaling	1.35	0.258	-0.832	CCND1,CDK4,EGF,EGFR,ERBB2,FGF13,FGF16,FGF4,FGFR3,MMP16,MMP2,MMP24,MMP9,MRAS,MYC,PA2G4,RALA,RALB,RAP1B,RAP2B,RRAS,RRAS2,TFDP1,THBS1,VEGFA
Xenobiotic Metabolism Signaling	1.35	0.216	#NUM!	ALDH18A1,ALDH1A3,ALDH1B1,ALDH3B1,ARNT,CHST12,CHST2,CHST3,ESD,FMO5,GSTA4,GSTM4,GSTO2,GSTP1,HDAC5,HS3ST3A1,HS6ST1,HS6ST2,HSP90AA1,HSP90AB1,MAF,MAP2K5,MAP2K6,MAP2K7,MAP3K10,MAP3K11,MAP3K12,MAP3K15,MGST1,MRAS,NCOA1,NDST1,NFKB2,NQO2,PIK3C2A,PIK3C2B,PIK3CD,PIK3R2,PPARGC1A,PPM1L,PPP2CB,PPP2R1B,PPP2R2A,PPP2R2B,PPP2R3B,PPP2R5E,PRKCI,PRKCQ,PRKD1,PTGES3,RALA,RALB,RAP1B,RAP2B,RELA,RRAS,RRAS2,RXRA,SRA1,SULT1A…
Opioid Signaling Pathway	1.35	0.22	-1.361	ADCY2,AP1B1,AP2B1,ARRB1,ATF4,CACNA2D1,CACNA2D2,CACNG4,CACNG8,CALM1 (includes others),CTNNB1,FOS,FOSB,GNAO1,GNAS,GNB1,GNG2,GNG5,GRIN2A,GRK3,GRK6,GSK3B,ITPR3,LYN,MAP2K5,MAP2K6,MAP2K7,MRAS,MYC,NFKB2,PDE1B,PDE1C,PDK1,PPP3CA,PRKACB,PRKAR2B,PRKCI,PRKCQ,PRKD1,RAC1,RALA,RALB,RAP1B,RAP2B,RGS14,RGS16,RGS17,RGS5,RPS6KA1,RPS6KA2,RPS6KA3,RPS6KB2,RRAS,RRAS2,SRF
IL-7 Signaling Pathway	1.34	0.269	-0.943	BAK1,BCL2,BCL6,CCND1,FOXO1,GRB2,GSK3A,GSK3B,LYN,MCL1,MET,MYC,PDPK1,PIK3C2A,PIK3C2B,PIK3CD,PIK3R2,PTK2,SLC2A1,SOCS1,STAT1
P2Y Purigenic Receptor Signaling Pathway	1.33	0.244	-2.785	ADCY2,ATF4,FOS,GNB1,GNG12,GNG2,GNG4,GNG5,MRAS,MYC,NFKB2,PDIA3,PIK3C2A,PIK3C2B,PIK3CD,PIK3R2,PLCD3,PLCG2,PLCH1,PRKACB,PRKAR2B,PRKCI,PRKCQ,PRKD1,RALA,RALB,RAP1B,RAP2B,RELA,RRAS,RRAS2
EGF Signaling	1.33	0.291	-0.5	CSNK2A1,CSNK2A2,EGF,EGFR,FOS,GRB2,ITPR3,MAP2K7,MTOR,PIK3C2A,PIK3C2B,PIK3CD,PIK3R2,SRF,STAT1,STAT3
GNRH Signaling	1.32	0.231	-2.197	ADCY2,ATF4,CACNA2D1,CACNA2D2,CACNG4,CACNG8,CALM1 (includes others),EGFR,EGR1,FOS,GNAS,GNB1,GNG2,GNG5,GRB2,ITPR3,MAP2K6,MAP2K7,MAP3K10,MAP3K11,MAP3K12,MAP3K15,MMP2,MRAS,NFKB2,PAK2,PRKACB,PRKAR2B,PRKCI,PRKCQ,PRKD1,PTK2,RAC1,RALA,RALB,RAP1B,RAP2B,RELA,RRAS,RRAS2
RAN Signaling	1.32	0.412	#NUM!	CSE1L,IPO5,KPNA2,RAN,RANBP1,RCC1,TNPO1
Role of p14/p19ARF in Tumor Suppression	1.31	0.345	1.414	NPM1,NPM3,PIK3C2A,PIK3C2B,PIK3CD,PIK3R2,POLR3D,RAC1,SF3A1,TTF1
Chronic Myeloid Leukemia Signaling	1.31	0.252	#NUM!	CCND1,CDK4,CDK6,E2F5,GRB2,HDAC3,HDAC5,IKBKB,MRAS,MYC,NFKB2,PA2G4,PIK3C2A,PIK3C2B,PIK3CD,PIK3R2,RALA,RALB,RAP1B,RAP2B,RELA,RRAS,RRAS2,SMAD4,TFDP1,TGFB1
tRNA Splicing	1.3	0.31	1.387	FICD,GDPD1,PDE1B,PDE1C,PDE3B,PDE4A,PDE4B,PDE4C,PDE6B,PDE7A,PDE9A,SMPDL3B,TULP2
CD40 Signaling	1.29	0.277	0.943	ELP1,FOS,ICAM1,IKBKB,MAP2K5,MAP2K6,MAP2K7,MAPKAPK2,NFKB2,NFKBID,PIK3C2A,PIK3C2B,PIK3CD,PIK3R2,RELA,STAT3,TNFAIP3,TRAF3
Cell Cycle Control of Chromosomal Replication	1.27	0.286	#NUM!	CDC6,CDC7,CDK14,CDK4,CDK6,CDK8,MCM2,MCM3,MCM4,MCM5,ORC2,ORC3,PCNA,PRIM1,PRIM2,TOP2A
Proline Biosynthesis I	1.27	0.75	#NUM!	ALDH18A1,PYCR1,PYCR2
Apoptosis Signaling	1.27	0.253	1	BAK1,BCL2,BID,CAPN1,CAPN2,CAPN3,CASP10,CASP8,CYCS,IKBKB,MAP2K7,MCL1,MRAS,NFKB2,NFKBID,PLCG2,PRKCQ,RALA,RALB,RAP1B,RAP2B,RELA,RPS6KA1,RRAS,RRAS2
DNA Methylation and Transcriptional Repression Signaling	1.25	0.324	#NUM!	DNMT1,DNMT3B,H3F3A/H3F3B,HIST1H4D,HIST1H4H,HIST1H4I,HIST1H4L,HIST2H4A,MBD2,MTA1,MTA2
3-phosphoinositide Biosynthesis	1.25	0.23	0.324	ACP1,ALPL,CDC25B,DUSP10,DUSP16,DUSP5,DUSP8,HACD2,MINPP1,MTMR4,MTMR9,NUDT14,NUDT5,PALD1,PAWR,PGAM5,PI4KA,PI4KB,PIK3C2A,PIK3C2B,PIK3CD,PIK3R2,PPFIA3,PPFIBP2,PPM1H,PPP1R1B,PPP2R5E,PPP3CA,PTPN13,PTPN23,PTPRF,PTPRN,PXYLP1,RNGTT,SET,SSH3,SYNJ1,UBLCP1
IL-2 Signaling	1.25	0.279	-0.258	CSNK2A1,CSNK2A2,FOS,GRB2,MRAS,PIK3C2A,PIK3C2B,PIK3CD,PIK3R2,RALA,RALB,RAP1B,RAP2B,RRAS,RRAS2,SOCS1,SYK
3-phosphoinositide Degradation	1.24	0.232	0.667	ACP1,ALPL,CDC25B,DUSP10,DUSP16,DUSP5,DUSP8,HACD2,INPP5D,MINPP1,MTMR14,MTMR4,MTMR9,NUDT14,NUDT5,PALD1,PAWR,PGAM5,PIP4P1,PPFIA3,PPFIBP2,PPM1H,PPP1R1B,PPP2R5E,PPP3CA,PTPN13,PTPN23,PTPRF,PTPRN,PXYLP1,RNGTT,SET,SSH3,SYNJ1,SYNJ2,UBLCP1
UVB-Induced MAPK Signaling	1.24	0.288	-1.941	EGFR,EIF4E,EIF4EBP1,FOS,H3F3A/H3F3B,HIST2H3C,MTOR,PIK3C2A,PIK3C2B,PIK3CD,PIK3R2,PRKCI,PRKCQ,PRKD1,RPS6KA3
α-Adrenergic Signaling	1.24	0.253	-0.5	ADCY2,CALM1 (includes others),GNAS,GNB1,GNG12,GNG2,GNG4,GNG5,ITPR3,MRAS,PHKB,PLCG2,PRKACB,PRKAR2B,PRKCI,PRKCQ,PRKD1,PYGL,RALA,RALB,RAP1B,RAP2B,RRAS,RRAS2
Glycogen Degradation III	1.24	0.429	1.633	AGL,GDPGP1,MTAP,PGM1,PYGL,TYMP
Sonic Hedgehog Signaling	1.24	0.333	1.265	GLI1,GLI3,GSK3B,PRKACB,PRKAR2B,PTCH1,SMO,STK36,SUFU,ZNF875
Gαi Signaling	1.23	0.24	0.962	ADCY2,ADRA2C,CAV1,CNR1,CNR2,DRD3,GABBR1,GABBR2,GNAS,GNB1,GNG12,GNG2,GNG4,GNG5,GRB2,GRM4,HRH3,HTR1D,LPAR1,MRAS,PRKACB,PRKAR2B,RALA,RALB,RAP1B,RAP2B,RGS14,RRAS,RRAS2,STAT3
Growth Hormone Signaling	1.23	0.268	-0.688	FOS,PDPK1,PIK3C2A,PIK3C2B,PIK3CD,PIK3R2,PLCG2,PRKCI,PRKCQ,PRKD1,RPS6KA1,RPS6KA2,RPS6KA3,RPS6KB2,SOCS1,SOCS4,SRF,STAT1,STAT3
Antiproliferative Role of TOB in T Cell Signaling	1.22	0.346	#NUM!	CCNA1,CDC34,PABPC4,RPS6KA1,SKP2,SMAD2,SMAD4,TGFB1,TOB1
Macropinocytosis Signaling	1.22	0.263	-1.213	EGF,ITGB1,MET,MRAS,PDGFA,PIK3C2A,PIK3C2B,PIK3CD,PIK3R2,PLCG2,PRKCI,PRKCQ,PRKD1,RAC1,RALA,RALB,RAP1B,RAP2B,RRAS,RRAS2
D-myo-inositol-5-phosphate Metabolism	1.22	0.231	0	ACP1,ALPL,CDC25B,DUSP10,DUSP16,DUSP5,DUSP8,HACD2,MINPP1,MTMR4,MTMR9,NUDT14,NUDT5,PALD1,PAWR,PGAM5,PIP4P1,PLCD3,PLCG2,PLCH1,PPFIA3,PPFIBP2,PPM1H,PPP1R1B,PPP2R5E,PPP3CA,PTPN13,PTPN23,PTPRF,PTPRN,PXYLP1,RNGTT,SET,SSH3,SYNJ1,UBLCP1
D-myo-inositol (1,4,5,6)-Tetrakisphosphate Biosynthesis	1.21	0.234	0.174	ACP1,ALPL,CDC25B,DUSP10,DUSP16,DUSP5,DUSP8,HACD2,IPMK,MINPP1,MTMR4,MTMR9,NUDT14,NUDT5,PALD1,PAWR,PGAM5,PPFIA3,PPFIBP2,PPM1H,PPP1R1B,PPP2R5E,PPP3CA,PTPN13,PTPN23,PTPRF,PTPRN,PXYLP1,RNGTT,SET,SSH3,SYNJ1,UBLCP1
D-myo-inositol (3,4,5,6)-tetrakisphosphate Biosynthesis	1.21	0.234	0.174	ACP1,ALPL,CDC25B,DUSP10,DUSP16,DUSP5,DUSP8,HACD2,IPMK,MINPP1,MTMR4,MTMR9,NUDT14,NUDT5,PALD1,PAWR,PGAM5,PPFIA3,PPFIBP2,PPM1H,PPP1R1B,PPP2R5E,PPP3CA,PTPN13,PTPN23,PTPRF,PTPRN,PXYLP1,RNGTT,SET,SSH3,SYNJ1,UBLCP1
Death Receptor Signaling	1.21	0.253	-1.043	ACTA1,ACTC1,ACTG1,ACTG2,BCL2,BID,CASP10,CASP8,CFLAR,CYCS,HSPB2,IKBKB,LIMK1,MAP2K7,NFKB2,NFKBID,PARP16,PARP8,RELA,RIPK1,TNFRSF10B,TNFRSF21,TRADD
Cell Cycle: G1/S Checkpoint Regulation	1.2	0.269	-0.535	ATR,CCND1,CCND2,CDK4,CDK6,E2F5,FOXO1,GNL3,GSK3B,HDAC3,HDAC5,MYC,PA2G4,PAK1IP1,SKP2,SMAD4,TFDP1,TGFB1
Phospholipase C Signaling	1.19	0.214	-0.866	ADCY2,AHNAK,ARHGEF11,ARHGEF16,ARHGEF17,ARHGEF9,ATF4,CALM1 (includes others),CHP1,GNAS,GNB1,GNG12,GNG2,GNG4,GNG5,GRB2,HDAC3,HDAC5,ITGB1,ITPR3,LYN,MARCKS,MRAS,MYL12A,MYL5,MYL9,NFATC3,NFATC4,NFKB2,PLA2G2A,PLA2G3,PLCD3,PLCG2,PLD5,PPP1R12B,PPP3CA,PRKCI,PRKCQ,PRKD1,RAC1,RALA,RALB,RAP1B,RAP2B,RELA,RHOB,RHOD,RHOQ,RND1,RND2,RND3,RPS6KA3,RRAS,RRAS2,SYK
Gαq Signaling	1.19	0.229	0.365	CALM1 (includes others),CHP1,GNAS,GNB1,GNG12,GNG2,GNG4,GNG5,GSK3B,IKBKB,ITPR3,MRAS,NFATC3,NFATC4,NFKB2,NFKBID,PIK3C2A,PIK3C2B,PIK3CD,PIK3R2,PLCG2,PLD5,PPP3CA,PRKCI,PRKCQ,PRKD1,RAC1,RELA,RGS16,RHOB,RHOD,RHOQ,RND1,RND2,RND3,ROCK2
RAR Activation	1.18	0.222	#NUM!	ADCY2,AKR1B1,ALDH1A3,BRD7,CSNK2A1,CSNK2A2,FOS,GTF2H2,GTF2H3,MAPKAPK2,MNAT1,NCOA1,NFKB2,NR2F6,PDPK1,PIK3CD,PIK3R2,PPARGC1A,PRKACB,PRKAR2B,PRKCI,PRKCQ,PRKD1,PRMT1,PRMT2,RAC1,RARB,RBP1,RDH10,RDH13,RDH14,RDH8,RELA,RXRA,SMAD2,SMAD4,SMARCA2,SMARCB1,SMARCC1,SMARCE1,SRA1,TGFB1,VEGFA
Fc Epsilon RI Signaling	1.16	0.239	-1.134	GRB2,INPP5D,LYN,MAP2K6,MAP2K7,MRAS,PDPK1,PIK3C2A,PIK3C2B,PIK3CD,PIK3R2,PLA2G2A,PLA2G3,PLCG2,PRKCI,PRKCQ,PRKD1,RAC1,RALA,RALB,RAP1B,RAP2B,RRAS,RRAS2,SYK,SYNJ1,SYNJ2,VAV2
G Beta Gamma Signaling	1.16	0.238	-2.043	ADCY2,CACNA2D1,CACNA2D2,CACNG4,CACNG8,CAV1,EGFR,GNAO1,GNAS,GNB1,GNG12,GNG2,GNG4,GNG5,GRB2,MRAS,PDPK1,PLCG2,PRKACB,PRKAR2B,PRKCI,PRKCQ,PRKD1,RALA,RALB,RAP1B,RAP2B,RRAS,RRAS2
Purine Nucleotides De Novo Biosynthesis II	1.16	0.455	-2.236	GART,GMPS,IMPDH1,PAICS,PPAT
Aryl Hydrocarbon Receptor Signaling	1.15	0.231	-0.426	ALDH18A1,ALDH1A3,ALDH1B1,ALDH3B1,ARNT,ATR,CCNA1,CCND1,CCND2,CDK4,CDK6,CHEK1,DHFR,FOS,GSTA4,GSTM4,GSTO2,GSTP1,HSP90AA1,HSP90AB1,HSPB2,MGST1,MYC,NCOA3,NFIB,NFKB2,NQO2,PTGES3,RARB,RELA,RXRA,TFDP1,TGFB1
PPARα/RXRα Activation	1.14	0.221	-0.507	ABCA1,ACOX1,ACVR1B,ADCY2,BCL3,BMPR2,CKAP5,FASN,GNAS,GOT2,GRB2,HSP90AA1,HSP90AB1,IKBKB,MAP2K6,MAP2K7,MED12,MRAS,NCOA3,NFKB2,NFKBID,PDIA3,PLCD3,PLCG2,PLCH1,PPARGC1A,PRKAA2,PRKAB2,PRKACB,PRKAR2B,RALA,RALB,RAP1B,RAP2B,RELA,RRAS,RRAS2,RXRA,SMAD2,SMAD4,TGFB1,TGFBR3
Role of Wnt/GSK-3β Signaling in the Pathogenesis of Influenza	1.14	0.256	-0.905	APC2,CSNK1A1,CSNK1G1,CTNNB1,DVL2,FZD10,FZD2,FZD4,FZD6,FZD7,GSK3B,NCOA1,NCOA3,NCOA4,SMO,TCF4,TCF7,TCF7L1,TCF7L2,WNT8A
CDK5 Signaling	1.13	0.241	-1.8	ADCY2,CAPN1,EGR1,FOSB,GNAS,ITGB1,LAMA1,LAMA5,MRAS,NGFR,PPM1L,PPP1R1B,PPP2CB,PPP2R1B,PPP2R2A,PPP2R2B,PPP2R3B,PPP2R5E,PRKACB,PRKAR2B,RALA,RALB,RAP1B,RAP2B,RRAS,RRAS2
Superpathway of Citrulline Metabolism	1.13	0.4	-1.633	ALDH18A1,ARG2,ASS1,CPS1,GLS,LOC102724788/PRODH
Interferon Signaling	1.13	0.306	1.897	BAK1,BCL2,IFI35,IFITM2,MED14,MX1,RELA,SOCS1,STAT1,STAT2,TYK2
Sumoylation Pathway	1.13	0.243	0.447	AR,FOS,KDM1A,MYB,NFKB2,PCNA,RAC1,RAN,RCC1,RFC1,RHOB,RHOD,RHOQ,RND1,RND2,RND3,SENP2,SENP7,SERBP1,SMAD4,SP3,SUMO1,TDG,UBA2,UBE2I
GADD45 Signaling	1.12	0.368	#NUM!	ATR,CCND1,CCND2,CDK4,GADD45B,GADD45G,PCNA
CREB Signaling in Neurons	1.12	0.217	-1.567	ADCY2,ATF4,CACNA2D1,CACNA2D2,CACNG4,CACNG8,CALM1 (includes others),GNAO1,GNAS,GNB1,GNG12,GNG2,GNG4,GNG5,GRB2,GRIA1,GRIA3,GRIA4,GRIK5,GRIN2A,GRM4,ITPR3,MRAS,PDIA3,PIK3C2A,PIK3C2B,PIK3CD,PIK3R2,PLCD3,PLCG2,PLCH1,POLR2A,POLR2D,PRKACB,PRKAR2B,PRKCI,PRKCQ,PRKD1,RALA,RALB,RAP1B,RAP2B,RPS6KA1,RRAS,RRAS2
Uridine-5'-phosphate Biosynthesis	1.12	1	#NUM!	CAD,UMPS
Sulfate Activation for Sulfonation	1.12	1	#NUM!	PAPSS1,PAPSS2
Formaldehyde Oxidation II (Glutathione-dependent)	1.12	1	#NUM!	ADH5,ESD
Glutamate Dependent Acid Resistance	1.12	1	#NUM!	GAD1,GAD2
Estrogen-Dependent Breast Cancer Signaling	1.11	0.257	-1.213	ATF4,CCND1,EGFR,FOS,HSD17B14,HSD17B4,MRAS,NFKB2,PIK3C2A,PIK3C2B,PIK3CD,PIK3R2,RALA,RALB,RAP1B,RAP2B,RELA,RRAS,RRAS2
Cholecystokinin/Gastrin-mediated Signaling	1.11	0.235	-1.961	BCAR1,CCKBR,EGFR,FOS,GRB2,ITPR3,MAP2K5,MAP2K6,MRAS,PRKCI,PRKCQ,PRKD1,PTK2,RAC1,RALA,RALB,RAP1B,RAP2B,RHOB,RHOD,RHOQ,RND1,RND2,RND3,ROCK2,RRAS,RRAS2,SRF
Mechanisms of Viral Exit from Host Cells	1.11	0.293	#NUM!	ACTA1,ACTC1,ACTG1,ACTG2,LMNB1,LMNB2,PRKCI,PRKCQ,PRKD1,SH3GL3,SNF8,VPS37C
VEGF Family Ligand-Receptor Interactions	1.11	0.25	-1.528	FLT1,FOS,GRB2,MRAS,PIK3C2A,PIK3C2B,PIK3CD,PIK3R2,PLA2G2A,PLA2G3,PLCG2,PRKCI,PRKCQ,PRKD1,RALA,RALB,RAP1B,RAP2B,RRAS,RRAS2,VEGFA
Oxidative Phosphorylation	1.11	0.239	-1.569	ATP5F1B,ATP5F1E,COX17,COX7A2,COX7B,COX7C,CYB5A,CYCS,MT-ATP6,MT-CO2,MT-CO3,MT-ND1,MT-ND2,MT-ND3,MT-ND4,MT-ND4L,MT-ND5,NDUFA11,NDUFA9,NDUFAB1,NDUFS2,NDUFS5,NDUFV1,SDHA,UQCR11,UQCRB
Role of NFAT in Cardiac Hypertrophy	1.08	0.215	-1.406	ADCY2,AKAP5,CABIN1,CACNA2D1,CACNA2D2,CACNG4,CACNG8,CALM1 (includes others),CHP1,CSNK1A1,GNAS,GNB1,GNG12,GNG2,GNG4,GNG5,GRB2,GSK3B,HDAC3,HDAC5,ITPR3,MAP2K6,MAP2K7,MRAS,NFATC4,PDIA3,PIK3C2A,PIK3C2B,PIK3CD,PIK3R2,PLCD3,PLCG2,PLCH1,PPP3CA,PRKACB,PRKAR2B,PRKCI,PRKCQ,PRKD1,RALA,RALB,RAP1B,RAP2B,RRAS,RRAS2,TGFB1
PFKFB4 Signaling Pathway	1.08	0.283	0	ATF4,GNAS,HK1,MAP2K5,MAP2K6,MAP2K7,NCOA3,PFKFB4,PRKACB,PRKAR2B,TGFB1,TKT,XDH
Cell Cycle Regulation by BTG Family Proteins	1.07	0.297	#NUM!	CCND1,CDK4,E2F5,PPM1L,PPP2CB,PPP2R1B,PPP2R2A,PPP2R2B,PPP2R3B,PPP2R5E,PRMT1
GM-CSF Signaling	1.07	0.257	-1.213	CCND1,GRB2,LYN,MRAS,PIK3C2A,PIK3C2B,PIK3CD,PIK3R2,PIM1,PPP3CA,RALA,RALB,RAP1B,RAP2B,RRAS,RRAS2,STAT1,STAT3
Role of Osteoblasts, Osteoclasts and Chondrocytes in Rheumatoid Arthritis	1.07	0.214	#NUM!	ALPL,APC2,BCL2,BMP4,BMPR1A,BMPR2,CALM1 (includes others),CHP1,COL1A1,CSNK1A1,CTNNB1,FOS,FOXO1,FZD10,FZD2,FZD4,FZD6,FZD7,GSK3B,GSN,IKBKB,ITGB1,MAP2K6,MAP2K7,NFATC3,NFATC4,NFKBID,NGFR,PIK3C2A,PIK3C2B,PIK3CD,PIK3R2,PPP3CA,RELA,SFRP1,SFRP2,SMAD4,SMO,TCF4,TCF7,TCF7L1,TCF7L2,TGFB1,TNFRSF11A,TRADD,WIF1,WNT8A
Role of BRCA1 in DNA Damage Response	1.07	0.25	-0.577	ATR,BARD1,BLM,BRD7,CHEK1,E2F5,FANCF,FANCG,FANCL,MLH1,MSH2,MSH6,POU2F1,RBBP8,RFC1,SMARCA2,SMARCB1,SMARCC1,SMARCE1,STAT1
UVC-Induced MAPK Signaling	1.07	0.275	-1.941	ATR,EGFR,FOS,MRAS,PRKCI,PRKCQ,PRKD1,RALA,RALB,RAP1B,RAP2B,RRAS,RRAS2,SMPD1
Cysteine Biosynthesis III (mammalia)	1.06	0.333	-1.414	AHCY,AHCYL2,CBS/CBSL,MAT2B,NSUN4,PRMT1,PRMT5,SUV39H2
dTMP De Novo Biosynthesis	1.05	0.6	#NUM!	DHFR,SHMT2,TYMS
Folate Polyglutamylation	1.05	0.6	#NUM!	MTHFD1,MTHFD1L,SHMT2
Sperm Motility	1.05	0.213	-0.408	CALM1 (includes others),CLK2,EGFR,EPHA2,EPHB2,EPHB4,ERBB2,ERBB3,FGFR1,FGFR2,FGFR3,FLT1,GNAS,ITPR3,LYN,MAP2K5,MAP2K6,MAP2K7,MAP3K11,MET,MRAS,PDE1B,PDE1C,PDE4A,PDE4B,PDE4C,PDGFRA,PDIA3,PLA2G16,PLA2G2A,PLA2G3,PLCD3,PLCG2,PLCH1,PRKACB,PRKAR2B,PRKCI,PRKCQ,PRKD1,PTK2,PTK7,ROR1,RYK,SYK,TNK2,TYK2,TYRO3
Autophagy	1.05	0.262	#NUM!	ATG16L1,ATG4A,ATG4D,ATG9B,BCL2,CTSA,CTSB,CTSC,CTSH,CTSV,CTSZ,MTOR,NBR1,ULK1,VPS18,VPS33B
IL-15 Signaling	1.03	0.254	#NUM!	MRAS,NFKB2,PIK3C2A,PIK3C2B,PIK3CD,PIK3R2,PTK2,RALA,RALB,RAP1B,RAP2B,RELA,RRAS,RRAS2,STAT3,STAT6,SYK,TYK2
Granzyme B Signaling	1.03	0.375	-0.816	BID,CASP8,CYCS,LMNB1,LMNB2,NUMA1
Role of CHK Proteins in Cell Cycle Checkpoint Control	1	0.263	-1.155	ATR,CHEK1,CLSPN,E2F5,HUS1,PCNA,PPM1L,PPP2CB,PPP2R1B,PPP2R2A,PPP2R2B,PPP2R3B,PPP2R5E,RAD1,RFC1
Glutamate Receptor Signaling	1	0.263	0	CALM1 (includes others),GLS,GLUL,GNB1,GNG2,GNG5,GRIA1,GRIA3,GRIA4,GRIK5,GRIN2A,GRM4,HOMER1,SLC1A1,SLC38A1
eNOS Signaling	1	0.22	0	ADCY2,CALM1 (includes others),CASP8,CAV1,CCNA1,CHRNA4,CHRNA5,FLT1,GNAS,HSP90AA1,HSP90AB1,HSPA1A/HSPA1B,HSPA2,HSPA4,HSPA5,HSPA8,HSPA9,ITPR3,LPAR1,LPAR3,PDPK1,PIK3C2A,PIK3C2B,PIK3CD,PIK3R2,PLCG2,PRKAA2,PRKAB2,PRKACB,PRKAR2B,PRKCI,PRKCQ,PRKD1,SLC7A1,VEGFA
Adrenomedullin signaling pathway	0.975	0.213	-0.949	ADCY2,ARNT,BCL2,CALM1 (includes others),CEBPB,FOS,GAD1,GNAS,GRB2,GSK3A,GSK3B,HIF1A,ITPR3,KCNN1,KCNQ2,MAP2K5,MAP2K6,MAP2K7,MMP2,MRAS,MYLK,NFKB2,PDIA3,PIK3C2A,PIK3C2B,PIK3CD,PIK3R2,PLCD3,PLCG2,PLCH1,PRKACB,PRKAR2B,PTK2,RALA,RALB,RAP1B,RAP2B,RELA,RRAS,RRAS2,RXRA,SHC2
NER Pathway	0.951	0.233	-0.447	CHAF1A,COPS2,COPS8,GTF2H2,GTF2H3,H3F3A/H3F3B,HIST1H4D,HIST1H4H,HIST1H4I,HIST1H4L,HIST2H4A,HMGN1,MNAT1,PCNA,POLD3,POLR2A,POLR2D,PRIM1,PRIM2,RAD23B,RFC1,TOP2A,UBE2I,UBE2N
Leukocyte Extravasation Signaling	0.947	0.212	-2.466	ACTA1,ACTC1,ACTG1,ACTG2,ACTN1,ARHGAP35,BCAR1,CLDN10,CLDN19,CLDN3,CTNNA1,CTNNA2,CTNNB1,CTNND1,CTTN,CXCL12,ICAM1,ITGA1,ITGB1,MMP16,MMP2,MMP24,MMP9,MSN,PIK3C2A,PIK3C2B,PIK3CD,PIK3R2,PLCG2,PRKCI,PRKCQ,PRKD1,PTK2,RAC1,RAP1B,RDX,ROCK2,THY1,TIMP2,VAV2,VCL,WASL
Citrulline Biosynthesis	0.939	0.444	-1	ALDH18A1,ARG2,GLS,LOC102724788/PRODH
UDP-N-acetyl-D-galactosamine Biosynthesis II	0.939	0.444	-1	GALE,GNPNAT1,HK1,UAP1
Apelin Pancreas Signaling Pathway	0.928	0.273	-0.577	DDIT3,NFKB2,PDE3B,PIK3C2A,PIK3C2B,PIK3CD,PIK3R2,PRKAA2,PRKAB2,PRKACB,PRKAR2B,RELA
Systemic Lupus Erythematosus In B Cell Signaling Pathway	0.928	0.204	0	BCL2,CALM1 (includes others),CARD11,CCND1,CCND2,CD70,CHP1,CTNNB1,FOS,FOXO1,GRB2,GSK3B,IFIT2,INPP5D,LILRB3,LYN,MCL1,MRAS,MTOR,MYC,NFATC3,NFATC4,NFKB2,PDPK1,PIK3AP1,PIK3C2A,PIK3C2B,PIK3CD,PIK3R2,PIM2,PLCG2,PPP3CA,PRKCI,PRKCQ,PRKD1,RAC1,RALA,RALB,RAP1B,RAP2B,RASGRP2,RELA,RRAS,RRAS2,SHC2,STAT1,STAT2,STAT3,SYK,SYNJ1,SYNJ2,TGFB1,TLR8,TNFSF9,TRAF3,TYK2
Gα12/13 Signaling	0.921	0.223	0	CDH2,CDH26,CDH4,CTNNB1,F2RL1,IKBKB,LPAR1,LPAR3,MAP2K7,MRAS,MYL12A,MYL5,MYL9,NFKB2,NFKBID,PIK3C2A,PIK3C2B,PIK3CD,PIK3R2,PTK2,RALA,RALB,RAP1B,RAP2B,RELA,ROCK2,RRAS,RRAS2,VAV2
Acyl-CoA Hydrolysis	0.921	0.385	-1	ACOT11,ACOT7,ACOT8,GNPAT,THEM4
TWEAK Signaling	0.907	0.286	0.632	BID,CASP8,CYCS,IKBKB,NFKB2,NFKBID,RELA,RIPK1,TRADD,TRAF3
Role of JAK1 and JAK3 in γc Cytokine Signaling	0.9	0.246	#NUM!	GRB2,MRAS,PIK3C2A,PIK3C2B,PIK3CD,PIK3R2,RALA,RALB,RAP1B,RAP2B,RRAS,RRAS2,SOCS1,STAT1,STAT3,STAT6,SYK
SPINK1 General Cancer Pathway	0.9	0.246	-1.213	EGFR,MRAS,MT1F,MT1H,MT1M,PIK3C2A,PIK3C2B,PIK3CD,PIK3R2,RALA,RALB,RAP1B,RAP2B,RRAS,RRAS2,STAT3,TYK2
T Cell Receptor Signaling	0.886	0.229	#NUM!	CALM1 (includes others),CARD11,FOS,GRB2,IKBKB,MRAS,NFATC3,NFATC4,NFKB2,PIK3C2A,PIK3C2B,PIK3CD,PIK3R2,PPP3CA,PRKCQ,RAC1,RALA,RALB,RAP1B,RAP2B,RELA,RRAS,RRAS2,VAV2
GABA Receptor Signaling	0.873	0.232	#NUM!	ADCY2,AP1B1,AP2B1,CACNA2D1,CACNA2D2,CACNG4,CACNG8,DNM1,GABBR1,GABBR2,GABRA5,GABRB3,GABRP,GABRQ,GAD1,GAD2,GNAS,KCNN1,KCNQ2,MRAS,UBB,UBC
Melanoma Signaling	0.87	0.26	-0.832	CCND1,CDK4,MRAS,PIK3C2A,PIK3C2B,PIK3CD,PIK3R2,RALA,RALB,RAP1B,RAP2B,RRAS,RRAS2
G Protein Signaling Mediated by Tubby	0.87	0.29	#NUM!	GNAS,GNB1,GNG12,GNG2,GNG4,GNG5,MRAS,PLCG2,TUB
TNFR1 Signaling	0.87	0.26	1.155	BID,CASP8,CYCS,FOS,IKBKB,MADD,NFKB2,NFKBID,PAK2,RELA,RIPK1,TNFAIP3,TRADD
Methionine Degradation I (to Homocysteine)	0.87	0.318	-1.134	AHCY,AHCYL2,MAT2B,NSUN4,PRMT1,PRMT5,SUV39H2
Iron homeostasis signaling pathway	0.87	0.219	#NUM!	ACO2,ARNT,ATP6V0A4,ATP6V0B,ATP6V0E1,ATP6V1G2,ATP6V1H,BMP4,BMPR1A,BMPR2,CIAO3,EGF,EGFR,FECH,FLVCR1,HEPH,HIF1A,HSPA9,MCOLN1,PDGFA,PDGFRA,SKP2,SLC39A14,SMAD2,SMAD4,STAT3,STEAP3,TF,TFRC,TYK2
Pyridoxal 5'-phosphate Salvage Pathway	0.863	0.246	-0.5	CDK4,CDK6,CDK8,CSNK1A1,EIF2AK2,FAM20B,GRK6,HIPK1,LIMK1,MAP2K6,PAK2,PIM1,PRKAA2,PRKCQ,PRKX,TTK
Urea Cycle	0.851	0.5	#NUM!	ARG2,ASS1,CPS1
Arginine Degradation VI (Arginase 2 Pathway)	0.851	0.5	#NUM!	ARG2,PYCR1,PYCR2
Rapoport-Luebering Glycolytic Shunt	0.851	0.5	#NUM!	BPGM,MINPP1,TIGAR
GDP-mannose Biosynthesis	0.851	0.5	#NUM!	GMPPB,MPI,PMM2
TGF-β Signaling	0.851	0.229	-0.471	ACVR1B,BCL2,BMP4,BMPR1A,BMPR2,FOS,GRB2,MAP2K6,MAP4K1,MRAS,NODAL,PITX2,RALA,RALB,RAP1B,RAP2B,RRAS,RRAS2,SMAD2,SMAD4,TGFB1,TGIF1
D-myo-inositol (1,3,4)-trisphosphate Biosynthesis	0.848	0.333	0.816	INPP5A,INPP5D,IPMK,MINPP1,SYNJ1,SYNJ2
Role of PKR in Interferon Induction and Antiviral Response	0.842	0.268	#NUM!	BID,CASP8,CYCS,EIF2AK2,IKBKB,MAP2K6,NFKB2,NFKBID,RELA,STAT1,TRAF3
GDNF Family Ligand-Receptor Interactions	0.83	0.237	-1	DOK1,FOS,FRS2,GRB2,ITPR3,MRAS,PIK3C2A,PIK3C2B,PIK3CD,PIK3R2,PLCG2,RAC1,RALA,RALB,RAP1B,RAP2B,RRAS,RRAS2
Induction of Apoptosis by HIV1	0.824	0.246	0.775	BAK1,BCL2,BID,CASP8,CYCS,ELP1,IKBKB,MAP2K7,NFKB2,NFKBID,NGFR,RELA,RIPK1,SLC25A6,TRADD
Amyotrophic Lateral Sclerosis Signaling	0.815	0.227	-0.218	ALS2,BCL2,BID,CAPN1,CAPN2,CAPN3,CYCS,GLUL,GRIA1,GRIA3,GRIA4,GRIK5,GRIN2A,PIK3C2A,PIK3C2B,PIK3CD,PIK3R2,PPP3CA,RAB5B,RAC1,SOD1,VEGFA
Production of Nitric Oxide and Reactive Oxygen Species in Macrophages	0.81	0.207	1.48	APOE,ARG2,CLU,FOS,IKBKB,MAP2K7,MAP3K10,MAP3K11,MAP3K12,MAP3K15,NFKB2,NFKBID,NGFR,PIK3C2A,PIK3C2B,PIK3CD,PIK3R2,PLCG2,PPM1L,PPP2CB,PPP2R1B,PPP2R2A,PPP2R2B,PPP2R3B,PPP2R5E,PRKCI,PRKCQ,PRKD1,RAC1,RAP1B,RELA,RHOB,RHOD,RHOQ,RND1,RND2,RND3,STAT1,TYK2
HIF1α Signaling	0.807	0.221	#NUM!	ARNT,EGLN1,EGLN2,EGLN3,HIF1A,HSP90AA1,LDHB,MMP16,MMP2,MMP24,MMP9,MRAS,NCOA1,PIK3C2A,PIK3C2B,PIK3CD,PIK3R2,RALA,RALB,RAP1B,RAP2B,RRAS,RRAS2,SLC2A1,VEGFA
Superpathway of D-myo-inositol (1,4,5)-trisphosphate Metabolism	0.801	0.304	0.378	IMPA1,INPP5A,INPP5D,IPMK,MINPP1,SYNJ1,SYNJ2
Diphthamide Biosynthesis	0.799	0.667	#NUM!	DPH5,EEF2
NADH Repair	0.799	0.667	#NUM!	GAPDH,NAXD
5-aminoimidazole Ribonucleotide Biosynthesis I	0.799	0.667	#NUM!	GART,PPAT
D-glucuronate Degradation I	0.799	0.667	#NUM!	AKR1A1,DCXR
Anandamide Degradation	0.799	0.667	#NUM!	FAAH,FAAH2
Biotin-carboxyl Carrier Protein Assembly	0.799	0.667	#NUM!	ACACA,HLCS
Oxidized GTP and dGTP Detoxification	0.799	0.667	#NUM!	DDX6,RUVBL2
G-Protein Coupled Receptor Signaling	0.799	0.199	#NUM!	ADCY2,ADRA2C,ATF4,CNR1,CNR2,DRD3,DUSP4,DUSP6,FICD,GABBR1,GABBR2,GDPD1,GNAO1,GNAS,GRB2,GRM4,HRH2,HRH3,HTR1D,IKBKB,LPAR1,MRAS,NFKB2,NFKBID,PDE1B,PDE1C,PDE3B,PDE4A,PDE4B,PDE4C,PDE6B,PDE7A,PDE9A,PDPK1,PIK3C2A,PIK3C2B,PIK3CD,PIK3R2,PRKACB,PRKAR2B,PTH1R,RALA,RALB,RAP1B,RAP2B,RELA,RGS14,RGS16,RPS6KA1,RRAS,RRAS2,SMPDL3B,STAT3,TULP2
nNOS Signaling in Neurons	0.793	0.255	0	CALM1 (includes others),CAPN1,CAPN2,CAPN3,CHP1,DLG2,GRIN2A,NOS1AP,PPP3CA,PRKCI,PRKCQ,PRKD1
Neuroinflammation Signaling Pathway	0.788	0.197	0	ACVR1B,APH1A,APH1B,ATF4,B2M,BACE2,BCL2,BIRC5,BMPR2,CALB1,CASP8,CD200,CFLAR,CHP1,CTNNB1,CXCL12,FOS,GABBR1,GABBR2,GABRA5,GABRB3,GABRP,GABRQ,GAD1,GAD2,GLS,GLUL,GRIA1,GRIN2A,GSK3B,HLA-A,HLA-DQB1,HMGB1,ICAM1,IKBKB,IRAK3,MFGE8,MMP9,NFATC3,NFATC4,NFKB2,NOX4,PIK3C2A,PIK3C2B,PIK3CD,PIK3R2,PLA2G2A,PLA2G3,PLCG2,PPP3CA,RELA,RIPK1,STAT1,SYK,TGFB1,TGFBR3,TLR8,TRAF3,TYK2
Calcium Signaling	0.785	0.204	-1	ACTA1,ACTC1,AKAP5,ASPH,ATF4,ATP2A1,ATP2B4,CABIN1,CACNA2D1,CACNA2D2,CACNG4,CACNG8,CALM1 (includes others),CHP1,CHRNA4,CHRNA5,GRIA1,GRIA3,GRIA4,GRIN2A,HDAC3,HDAC5,ITPR3,LETM1,MYH10,MYH2,MYH7B,MYL5,MYL9,NFATC3,NFATC4,PPP3CA,PRKACB,PRKAR2B,RAP1B,RAP2B,TPM1,TPM2,TPM3,TRPC4,TRPC5,TRPC6
RANK Signaling in Osteoclasts	0.78	0.227	0.688	CALM1 (includes others),CHP1,FOS,GSN,IKBKB,MAP2K6,MAP2K7,MAP3K10,MAP3K11,MAP3K12,MAP3K15,NFKB2,NFKBID,PIK3C2A,PIK3C2B,PIK3CD,PIK3R2,PPP3CA,RELA,TNFRSF11A
Apelin Muscle Signaling Pathway	0.775	0.316	0.816	GNAS,MRAS,PPARGC1A,PRKAA2,PRKAB2,TFAM
IL-9 Signaling	0.767	0.273	0.333	BCL3,NFKB2,PIK3C2A,PIK3C2B,PIK3CD,PIK3R2,RELA,STAT1,STAT3
Caveolar-mediated Endocytosis Signaling	0.764	0.233	#NUM!	ACTA1,ACTC1,ACTG1,ACTG2,ARCN1,B2M,CAV1,CAVIN1,CD48,EGF,EGFR,FLNB,HLA-A,ITGA1,ITGA11,ITGB1,RAB5B
Nitric Oxide Signaling in the Cardiovascular System	0.764	0.222	-1.342	ARG2,ATP2A1,CALM1 (includes others),CAV1,FLT1,HSP90AA1,HSP90AB1,ITPR3,PDE1B,PDE1C,PDE3B,PIK3C2A,PIK3C2B,PIK3CD,PIK3R2,PRKACB,PRKAR2B,PRKCI,PRKCQ,PRKD1,SLC7A1,VEGFA
Oncostatin M Signaling	0.752	0.256	-0.302	GRB2,MRAS,RALA,RALB,RAP1B,RAP2B,RRAS,RRAS2,STAT1,STAT3,TYK2
CTLA4 Signaling in Cytotoxic T Lymphocytes	0.75	0.225	#NUM!	AP1B1,AP1M1,AP1S1,AP1S2,AP2B1,B2M,GRB2,HLA-A,PIK3C2A,PIK3C2B,PIK3CD,PIK3R2,PPM1L,PPP2CB,PPP2R1B,PPP2R2A,PPP2R2B,PPP2R3B,PPP2R5E,SYK
Role of JAK1, JAK2 and TYK2 in Interferon Signaling	0.745	0.292	#NUM!	NFKB2,RELA,SOCS1,STAT1,STAT2,STAT3,TYK2
TCA Cycle II (Eukaryotic)	0.745	0.292	1.134	ACO2,CS,IDH3A,MDH1,MDH2,OGDHL,SDHA
FGF Signaling	0.745	0.226	0.229	ATF4,FGF13,FGF16,FGF4,FGFR1,FGFR2,FGFR3,FGFRL1,FRS2,GRB2,MAP2K6,MAPKAPK2,MET,PIK3C2A,PIK3C2B,PIK3CD,PIK3R2,RAC1,STAT3
Superpathway of Serine and Glycine Biosynthesis I	0.714	0.429	#NUM!	PHGDH,PSAT1,SHMT2
Aspartate Degradation II	0.714	0.429	#NUM!	GOT2,MDH1,MDH2
Dermatan Sulfate Biosynthesis	0.71	0.237	0.535	B3GAT1,CHPF2,CHST12,CHST14,CHST2,CHST3,CSGALNACT2,HS3ST3A1,HS6ST1,HS6ST2,NDST1,SULT1A3/SULT1A4,SULT4A1,XYLT1
BMP signaling pathway	0.71	0.224	0.243	BMP4,BMPR1A,BMPR2,FST,GRB2,MAGED1,MRAS,NFKB2,PITX2,PRKACB,PRKAR2B,RALA,RALB,RAP1B,RAP2B,RELA,RRAS,RRAS2,SMAD4
Neuropathic Pain Signaling In Dorsal Horn Neurons	0.708	0.218	-1.279	FOS,GRIA1,GRIA3,GRIA4,GRIN2A,GRM4,ITPR3,KCNN1,KCNQ2,PDIA3,PIK3C2A,PIK3C2B,PIK3CD,PIK3R2,PLCD3,PLCG2,PLCH1,PRKACB,PRKAR2B,PRKCI,PRKCQ,PRKD1
Cell Cycle: G2/M DNA Damage Checkpoint Regulation	0.708	0.245	-0.632	ATR,BORA,CDC25B,CHEK1,CKS2,RPRM,RPS6KA1,SKP2,TOP2A,WEE1,YWHAB,YWHAQ
cAMP-mediated signaling	0.699	0.198	1.897	ADCY2,ADRA2C,AKAP1,AKAP10,AKAP12,AKAP2,AKAP5,ATF4,CALM1 (includes others),CNR1,CNR2,DRD3,DUSP4,DUSP6,FICD,GABBR1,GABBR2,GDPD1,GNAO1,GNAS,GRM4,HRH2,HRH3,HTR1D,LPAR1,PDE1B,PDE1C,PDE3B,PDE4A,PDE4B,PDE4C,PDE6B,PDE7A,PDE9A,PKIA,PKIB,PPP3CA,PRKACB,PRKAR2B,PTH1R,RGS14,RPS6KA1,SMPDL3B,STAT3,TULP2
Phagosome Maturation	0.695	0.207	#NUM!	ATP6V0A4,ATP6V0B,ATP6V0E1,ATP6V1G2,ATP6V1H,B2M,CANX,CTSA,CTSB,CTSC,CTSH,CTSV,CTSZ,DYNC1H1,DYNC1LI1,DYNC1LI2,GPAA1,HLA-A,NOX4,PRDX1,PRDX5,RAB5B,TUBA4A,TUBB2A,TUBB4A,TUBB6,TUBG1,VAMP2,VPS18,VPS33B,VPS37C
IL-1 Signaling	0.688	0.22	0.277	ADCY2,FOS,GNAO1,GNAS,GNB1,GNG12,GNG2,GNG4,GNG5,IKBKB,IRAK3,MAP2K6,MAP2K7,MRAS,NFKB2,NFKBID,PRKACB,PRKAR2B,RELA,TOLLIP
p38 MAPK Signaling	0.68	0.212	-0.688	ATF4,CDC25B,DDIT3,DUSP10,H3F3A/H3F3B,HIST2H3C,HMGN1,HSPB2,IRAK3,MAP2K6,MAP4K1,MAPKAPK2,MAPKAPK3,MAPKAPK5,MYC,PLA2G2A,PLA2G3,RPS6KA1,RPS6KA2,RPS6KA3,RPS6KB2,SRF,STAT1,TGFB1,TRADD
Synaptic Long Term Potentiation	0.676	0.209	-1.732	ATF4,CALM1 (includes others),CHP1,GRIA1,GRIA3,GRIA4,GRIN2A,GRM4,ITPR3,MRAS,PDIA3,PLCD3,PLCG2,PLCH1,PPP3CA,PRKACB,PRKAR2B,PRKCI,PRKCQ,PRKD1,RALA,RALB,RAP1B,RAP2B,RPS6KA1,RRAS,RRAS2
Assembly of RNA Polymerase II Complex	0.664	0.24	#NUM!	DR1,GTF2A2,GTF2F1,GTF2H2,GTF2H3,MNAT1,POLR2A,POLR2D,TAF11,TAF15,TAF6L,TAF7
Mismatch Repair in Eukaryotes	0.664	0.312	#NUM!	MLH1,MSH2,MSH6,PCNA,RFC1
Chondroitin Sulfate Biosynthesis	0.625	0.232	0.832	B3GAT1,CHPF2,CHST12,CHST2,CHST3,CSGALNACT2,HS3ST3A1,HS6ST1,HS6ST2,NDST1,SULT1A3/SULT1A4,SULT4A1,XYLT1
Antiproliferative Role of Somatostatin Receptor 2	0.623	0.221	-1.604	GAD1,GNB1,GNG12,GNG2,GNG4,GNG5,MRAS,PIK3C2A,PIK3C2B,PIK3CD,PIK3R2,RALA,RALB,RAP1B,RAP2B,RRAS,RRAS2
Role of Oct4 in Mammalian Embryonic Stem Cell Pluripotency	0.62	0.239	0.447	ASH2L,CCNF,FGF4,FOXD3,IGF2BP1,NR2F6,NR6A1,REST,SOX2,TASOR,UTF1
Estrogen-mediated S-phase Entry	0.62	0.269	-0.816	CCNA1,CCND1,CDK4,E2F5,MYC,SKP2,TFDP1
Gluconeogenesis I	0.62	0.269	-1.89	BPGM,ENO1,ENO2,GAPDH,MDH1,MDH2,ME2
Amyloid Processing	0.62	0.235	0.816	APH1A,APH1B,BACE2,CAPN1,CAPN2,CAPN3,CSNK1A1,CSNK2A1,CSNK2A2,GSK3B,PRKACB,PRKAR2B
PPAR Signaling	0.62	0.212	0	FOS,GRB2,HSP90AA1,HSP90AB1,IKBKB,MRAS,NCOA1,NFKB2,NFKBID,NGFR,PDGFA,PDGFRA,PPARGC1A,RALA,RALB,RAP1B,RAP2B,RELA,RRAS,RRAS2,RXRA,SRA1
B Cell Activating Factor Signaling	0.616	0.244	1.414	ELP1,FOS,IKBKB,MAP2K7,NFATC3,NFATC4,NFKB2,NFKBID,RELA,TRAF3
Synaptic Long Term Depression	0.611	0.198	-0.333	CACNA2D1,CACNA2D2,CACNG4,CACNG8,GAD1,GNAO1,GNAS,GRIA1,GRIA3,GRIA4,GRM4,ITPR3,LYN,MRAS,PDIA3,PLA2G16,PLA2G2A,PLA2G3,PLCD3,PLCG2,PLCH1,PPM1L,PPP2CB,PPP2R1B,PPP2R2A,PPP2R2B,PPP2R3B,PPP2R5E,PRKCI,PRKCQ,PRKD1,RALA,RALB,RAP1B,RAP2B,RRAS,RRAS2
HMGB1 Signaling	0.606	0.2	0	CD70,FOS,HMGB1,ICAM1,KAT6A,KAT7,MAP2K5,MAP2K6,MAP2K7,MRAS,NFKB2,NGFR,PIK3C2A,PIK3C2B,PIK3CD,PIK3R2,PLAT,RAC1,RALA,RALB,RAP1B,RAP2B,RELA,RHOB,RHOD,RHOQ,RND1,RND2,RND3,RRAS,RRAS2,TGFB1,TNFSF9
Heme Degradation	0.602	0.5	#NUM!	BLVRA,BLVRB
Spermine and Spermidine Degradation I	0.602	0.5	#NUM!	SAT1,SAT2
Histidine Degradation III	0.6	0.375	#NUM!	MTHFD1,MTHFD1L,MTHFD2
Salvage Pathways of Pyrimidine Deoxyribonucleotides	0.6	0.375	#NUM!	APOBEC3G,TK1,TYMP
D-myo-inositol (1,4,5)-trisphosphate Degradation	0.593	0.294	0.447	IMPA1,INPP5A,INPP5D,SYNJ1,SYNJ2
iCOS-iCOSL Signaling in T Helper Cells	0.583	0.207	0.447	CALM1 (includes others),CHP1,GRB2,HLA-A,HLA-DQB1,ICOSLG/LOC102723996,IKBKB,INPP5D,ITPR3,NFATC3,NFATC4,NFKB2,NFKBID,PDPK1,PIK3C2A,PIK3C2B,PIK3CD,PIK3R2,PLEKHA2,PPP3CA,PRKCQ,RAC1,RELA
Sphingosine-1-phosphate Signaling	0.57	0.205	0	ACER2,ADCY2,CASP10,CASP8,PDGFA,PDGFRA,PDIA3,PIK3C2A,PIK3C2B,PIK3CD,PIK3R2,PLCD3,PLCG2,PLCH1,PTK2,RAC1,RHOB,RHOD,RHOQ,RND1,RND2,RND3,SMPD1,SPHK1
Superpathway of Methionine Degradation	0.57	0.243	-1.667	AHCY,AHCYL2,CBS/CBSL,GOT2,MAT2B,NSUN4,PRMT1,PRMT5,SUV39H2
Cancer Drug Resistance By Drug Efflux	0.559	0.224	#NUM!	ABCC10,FOXO1,MRAS,PDK1,PIK3CD,PIK3R2,RALA,RALB,RAP1B,RAP2B,RRAS,RRAS2,YBX1
Lymphotoxin β Receptor Signaling	0.55	0.226	0.333	CYCS,ELP1,IKBKB,NFKB2,NFKBID,PDPK1,PIK3C2A,PIK3C2B,PIK3CD,PIK3R2,RELA,TRAF3
Oleate Biosynthesis II (Animals)	0.547	0.308	-2	CYB5A,FADS1,FADS2,PTPRT
Leukotriene Biosynthesis	0.547	0.308	1	DPEP3,GGT1,GGT5,LTA4H
NAD Phosphorylation and Dephosphorylation	0.547	0.308	-1	ACP1,ACP4,NNT,PXYLP1
Thio-molybdenum Cofactor Biosynthesis	0.524	1	#NUM!	MOCOS
Acetyl-CoA Biosynthesis III (from Citrate)	0.524	1	#NUM!	ACLY
1D-myo-inositol Hexakisphosphate Biosynthesis II (Mammalian)	0.524	0.278	1.342	INPP5A,INPP5D,IPMK,SYNJ1,SYNJ2
Glutamine Biosynthesis I	0.524	1	#NUM!	GLUL
Sorbitol Degradation I	0.524	1	#NUM!	SORD
Methylglyoxal Degradation VI	0.524	1	#NUM!	LDHD
Asparagine Biosynthesis I	0.524	1	#NUM!	ASNS
Lanosterol Biosynthesis	0.524	1	#NUM!	LSS
D-mannose Degradation	0.524	1	#NUM!	MPI
Superpathway of Cholesterol Biosynthesis	0.524	0.25	0.378	DHCR24,FDFT1,LBR,LSS,MSMO1,MVK,SC5D
UDP-N-acetyl-D-galactosamine Biosynthesis I	0.524	1	#NUM!	GALE
Netrin Signaling	0.513	0.215	-0.535	CACNA2D1,CACNA2D2,CACNG4,CACNG8,CHP1,ENAH,NFATC3,NFATC4,NTN1,PPP3CA,PRKACB,PRKAR2B,RAC1,UNC5D
CD28 Signaling in T Helper Cells	0.509	0.2	0.218	ARPC5,CALM1 (includes others),CARD11,CHP1,FOS,GRB2,HLA-A,HLA-DQB1,IKBKB,ITPR3,NFATC3,NFATC4,NFKB2,NFKBID,PDPK1,PIK3C2A,PIK3C2B,PIK3CD,PIK3R2,PPP3CA,PRKCQ,RAC1,RELA,SYK
Phosphatidylethanolamine Biosynthesis II	0.509	0.333	#NUM!	CHKB,PIGF,SELENOI
Role of RIG1-like Receptors in Antiviral Innate Immunity	0.506	0.227	1.667	CASP10,CASP8,DDX58,IKBKB,NFKB2,NFKBID,RELA,RIPK1,TRAF3,TRIM25
IL-23 Signaling Pathway	0.506	0.227	1.265	HIF1A,IL23A,NFKB2,PIK3C2A,PIK3C2B,PIK3CD,PIK3R2,RELA,STAT3,TYK2
April Mediated Signaling	0.498	0.231	1	FOS,IKBKB,MAP2K7,NFATC3,NFATC4,NFKB2,NFKBID,RELA,TRAF3
Inhibition of Matrix Metalloproteases	0.498	0.231	0.378	ADAM10,HSPG2,MMP16,MMP2,MMP24,MMP9,SDC1,THBS2,TIMP2
Role of JAK2 in Hormone-like Cytokine Signaling	0.488	0.235	#NUM!	EPOR,SH2B1,SH2B2,SOCS1,SOCS4,STAT1,STAT3,TYK2
Glutaryl-CoA Degradation	0.483	0.286	-2	CDYL,HSD17B4,L3HYPDH,PARK7
Glutathione Redox Reactions I	0.478	0.25	0	GPX2,GPX3,GPX4,GPX8,GSTP1,MGST1
Creatine-phosphate Biosynthesis	0.478	0.4	#NUM!	CKB,CKMT1A/CKMT1B
Serine Biosynthesis	0.478	0.4	#NUM!	PHGDH,PSAT1
Myo-inositol Biosynthesis	0.478	0.4	#NUM!	IMPA1,ISYNA1
Galactose Degradation I (Leloir Pathway)	0.478	0.4	#NUM!	GALE,GALT
Glutamate Degradation III (via 4-aminobutyrate)	0.478	0.4	#NUM!	GAD1,GAD2
iNOS Signaling	0.476	0.222	0.707	CALM1 (includes others),FOS,HMGA1,IKBKB,IRAK3,NFKB2,NFKBID,RELA,STAT1,TYK2
Stearate Biosynthesis I (Animals)	0.476	0.222	-1.667	ACOT11,ACOT7,ACOT8,DBT,DHCR24,ELOVL6,FASN,GNPAT,THEM4,ZADH2
Type I Diabetes Mellitus Signaling	0.47	0.198	0.5	BCL2,BID,CASP8,CYCS,GAD1,GAD2,HLA-A,HLA-DQB1,HSPD1,IKBKB,MAP2K6,MAP2K7,NFKB2,NFKBID,NGFR,PTPRN,RELA,RIPK1,SOCS1,SOCS4,STAT1,TRADD
Acute Phase Response Signaling	0.467	0.19	0	CEBPB,FN1,FOS,GRB2,HNRNPK,HRG,IKBKB,MAP2K6,MAP2K7,MRAS,MTOR,NFKB2,NFKBID,NGFR,NOLC1,PDPK1,PIK3CD,PIK3R2,RALA,RALB,RAP1B,RAP2B,RBP1,RELA,RIPK1,RRAS,RRAS2,SERPINF1,SOCS1,SOCS4,STAT3,TCF4,TF,TRADD
Endocannabinoid Neuronal Synapse Pathway	0.467	0.195	0	ADCY2,CACNA2D1,CACNA2D2,CACNG4,CACNG8,CHP1,CNR1,CNR2,FAAH,GNAO1,GNB1,GNG2,GNG5,GRIA1,GRIA3,GRIA4,GRIN2A,NDUFS2,PDIA3,PLCD3,PLCG2,PLCH1,PPP3CA,PRKACB,PRKAR2B
IL-17A Signaling in Fibroblasts	0.453	0.229	#NUM!	CEBPB,FOS,GSK3B,IKBKB,NFKB2,NFKBID,NFKBIZ,RELA
Dermatan Sulfate Biosynthesis (Late Stages)	0.44	0.217	0.632	CHST12,CHST14,CHST2,CHST3,HS3ST3A1,HS6ST1,HS6ST2,NDST1,SULT1A3/SULT1A4,SULT4A1
Pentose Phosphate Pathway	0.431	0.3	#NUM!	PGD,TALDO1,TKT
The Visual Cycle	0.425	0.25	1.342	RBP1,RDH10,RDH13,RDH14,RDH8
Telomere Extension by Telomerase	0.424	0.267	#NUM!	HNRNPA1,HNRNPA2B1,PINX1,TINF2
Leptin Signaling in Obesity	0.423	0.203	0.707	ADCY2,FOXO1,GRB2,PDE3B,PDIA3,PIK3C2A,PIK3C2B,PIK3CD,PIK3R2,PLCD3,PLCG2,PLCH1,PRKACB,PRKAR2B,STAT3
Natural Killer Cell Signaling	0.42	0.193	#NUM!	GRB2,INPP5D,MRAS,PAK2,PIK3C2A,PIK3C2B,PIK3CD,PIK3R2,PLCG2,PRKCI,PRKCQ,PRKD1,RAC1,RALA,RALB,RAP1B,RAP2B,RRAS,RRAS2,SYK,SYNJ1,SYNJ2,VAV2
IL-17 Signaling	0.415	0.2	#NUM!	CEBPB,GSK3B,MAP2K6,MAPKAPK2,MRAS,PIK3C2A,PIK3C2B,PIK3CD,PIK3R2,RALA,RALB,RAP1B,RAP2B,RELA,RRAS,RRAS2
Type II Diabetes Mellitus Signaling	0.415	0.19	1.147	CACNA2D1,CACNA2D2,CACNG4,CACNG8,CEBPB,IKBKB,MAP2K7,MTOR,NFKB2,NFKBID,NGFR,NSMAF,PDPK1,PIK3C2A,PIK3C2B,PIK3CD,PIK3R2,PRKAA2,PRKAB2,PRKCI,PRKCQ,PRKD1,RELA,SMPD1,SOCS1,SOCS4,TRADD
Chemokine Signaling	0.415	0.2	-1.5	CALM1 (includes others),CFL1,CXCL12,FOS,LIMK1,MRAS,PLCG2,PPP1R12B,PTK2,RALA,RALB,RAP1B,RAP2B,ROCK2,RRAS,RRAS2
Phagosome Formation	0.415	0.192	#NUM!	FN1,ITGB1,MARCKS,PDIA3,PIK3C2A,PIK3C2B,PIK3CD,PIK3R2,PLCD3,PLCG2,PLCH1,PRKCI,PRKCQ,PRKD1,RAC1,RHOB,RHOD,RHOQ,RND1,RND2,RND3,SCARA3,SYK,TLR8
ATM Signaling	0.411	0.196	-0.775	ATF4,ATR,BID,BLM,CBX3,CHEK1,GADD45B,GADD45G,H2AFX,PPM1L,PPP2CB,PPP2R1B,PPP2R2A,PPP2R2B,PPP2R3B,PPP2R5E,RBBP8,SMC1A,SMC2
Th1 and Th2 Activation Pathway	0.393	0.186	#NUM!	ACVR1B,APH1A,APH1B,BHLHE41,BMPR2,CCR8,DLL1,GRB2,HLA-A,HLA-DQB1,ICAM1,ICOSLG/LOC102723996,IL27RA,JAG2,MAF,MAP2K6,NFATC3,NFATC4,NOTCH2,NOTCH3,PIK3C2A,PIK3C2B,PIK3CD,PIK3R2,PRKCQ,SOCS1,STAT1,STAT3,STAT6,TGFB1,TGFBR3,TYK2
Arginine Biosynthesis IV	0.38	0.333	#NUM!	ASS1,GLUD1
Proline Biosynthesis II (from Arginine)	0.38	0.333	#NUM!	PYCR1,PYCR2
Chondroitin and Dermatan Biosynthesis	0.38	0.333	#NUM!	CHPF2,CSGALNACT2
Pentose Phosphate Pathway (Non-oxidative Branch)	0.38	0.333	#NUM!	TALDO1,TKT
Adenine and Adenosine Salvage III	0.38	0.333	#NUM!	ADA2,HPRT1
Chondroitin Sulfate Biosynthesis (Late Stages)	0.38	0.208	1.265	CHST12,CHST2,CHST3,CSGALNACT2,HS3ST3A1,HS6ST1,HS6ST2,NDST1,SULT1A3/SULT1A4,SULT4A1
Zymosterol Biosynthesis	0.38	0.333	#NUM!	LBR,MSMO1
Putrescine Degradation III	0.38	0.238	0.447	ALDH1A3,ALDH1B1,ALDH3B1,SAT1,SAT2
Chondroitin Sulfate Degradation (Metazoa)	0.374	0.25	2	CEMIP2,GALNS,HEXA,HEXB
Corticotropin Releasing Hormone Signaling	0.373	0.186	-2.4	ADCY2,ARPC5,ATF4,CACNA2D1,CACNA2D2,CACNG4,CACNG8,CALM1 (includes others),CNR1,FOS,GAD1,GLI1,GLI3,GNAO1,GNAS,ITPR3,NR4A1,PLCG2,PRKACB,PRKAR2B,PRKCI,PRKCQ,PRKD1,PTCH1,RAP1B,SMO,VEGFA
γ-glutamyl Cycle	0.373	0.273	#NUM!	GGCT,GGT1,GGT5
Ethanol Degradation II	0.373	0.219	-0.378	ACSS2,ADH5,ADH6,AKR1A1,ALDH1A3,ALDH1B1,ALDH3B1
Th1 Pathway	0.373	0.189	0.447	APH1A,APH1B,DLL1,GRB2,HLA-A,HLA-DQB1,ICAM1,ICOSLG/LOC102723996,IL27RA,MAP2K6,NFATC3,NFATC4,NOTCH2,NOTCH3,PIK3C2A,PIK3C2B,PIK3CD,PIK3R2,PRKCQ,SOCS1,STAT1,STAT3,TYK2
Apelin Cardiomyocyte Signaling Pathway	0.373	0.192	-2.183	ARNT,ATP2A1,HIF1A,MYL12A,MYL5,MYL9,MYLK,PDIA3,PIK3C2A,PIK3C2B,PIK3CD,PIK3R2,PLCD3,PLCG2,PLCH1,PRKCI,PRKCQ,PRKD1,TGFB1
Fcγ Receptor-mediated Phagocytosis in Macrophages and Monocytes	0.362	0.191	-1.213	ACTA1,ACTC1,ACTG1,ACTG2,ARPC5,INPP5D,LYN,MYO5A,PIK3R2,PLD5,PRKCI,PRKCQ,PRKD1,RAC1,RPS6KB2,SYK,TLN1,VAV2
Dopamine-DARPP32 Feedback in cAMP Signaling	0.362	0.184	-2.502	ADCY2,ATF4,ATP2A1,CALM1 (includes others),CHP1,CSNK1A1,CSNK1G1,DRD3,GNAS,GRIN2A,ITPR3,PAWR,PDIA3,PLCD3,PLCG2,PLCH1,PPM1L,PPP1R1B,PPP2CB,PPP2R1B,PPP2R2A,PPP2R2B,PPP2R3B,PPP2R5E,PPP3CA,PRKACB,PRKAR2B,PRKCI,PRKCQ,PRKD1
Dopamine Receptor Signaling	0.362	0.195	-0.447	ADCY2,DRD3,NCS1,PCBD1,PPM1L,PPP1R1B,PPP2CB,PPP2R1B,PPP2R2A,PPP2R2B,PPP2R3B,PPP2R5E,PRKACB,PRKAR2B,SLC6A3
Calcium-induced T Lymphocyte Apoptosis	0.354	0.197	-1.941	ATP2A1,CABIN1,CALM1 (includes others),CAPN2,CHP1,HLA-A,HLA-DQB1,ITPR3,NR4A1,PPP3CA,PRKCI,PRKCQ,PRKD1
White Adipose Tissue Browning Pathway	0.352	0.186	-0.209	ADCY2,ATF4,CACNA2D1,CACNA2D2,CACNG4,CACNG8,CEBPB,FGFR1,FGFR2,FGFR3,FGFRL1,GNAS,LDHB,LDHD,PPARGC1A,PRKAA2,PRKAB2,PRKACB,PRKAR2B,RARB,RXRA,SLC16A1,VEGFA,VGF
Melatonin Signaling	0.349	0.194	-2.138	CALM1 (includes others),GNAO1,MAP2K5,MAP2K6,MAP2K7,PDIA3,PLCD3,PLCG2,PLCH1,PRKACB,PRKAR2B,PRKCI,PRKCQ,PRKD1
Spliceosomal Cycle	0.349	0.5	#NUM!	U2AF1/U2AF1L5
Asparagine Degradation I	0.349	0.5	#NUM!	ASRGL1
UDP-D-xylose and UDP-D-glucuronate Biosynthesis	0.349	0.5	#NUM!	UGDH
Epoxysqualene Biosynthesis	0.349	0.5	#NUM!	FDFT1
Guanine and Guanosine Salvage I	0.349	0.5	#NUM!	HPRT1
S-methyl-5'-thioadenosine Degradation II	0.349	0.5	#NUM!	MTAP
Alanine Degradation III	0.349	0.5	#NUM!	GPT2
Dermatan Sulfate Degradation (Metazoa)	0.349	0.235	1	CEMIP2,FGFRL1,HEXA,HEXB
Alanine Biosynthesis II	0.349	0.5	#NUM!	GPT2
Palmitate Biosynthesis I (Animals)	0.349	0.5	#NUM!	FASN
GDP-L-fucose Biosynthesis II (from L-fucose)	0.349	0.5	#NUM!	FUK
Tryptophan Degradation III (Eukaryotic)	0.349	0.227	-2.236	CDYL,HSD17B4,IDO1,L3HYPDH,PARK7
L-glutamine Biosynthesis II (tRNA-dependent)	0.349	0.5	#NUM!	QRSL1
Fatty Acid Biosynthesis Initiation II	0.349	0.5	#NUM!	FASN
Cysteine Biosynthesis/Homocysteine Degradation	0.349	0.5	#NUM!	CBS/CBSL
GDP-L-fucose Biosynthesis I (from GDP-D-mannose)	0.349	0.5	#NUM!	GMDS
Putrescine Biosynthesis III	0.349	0.5	#NUM!	ODC1
Glycine Biosynthesis I	0.349	0.5	#NUM!	SHMT2
Glutamine Degradation I	0.349	0.5	#NUM!	GLS
Glutamate Biosynthesis II	0.349	0.5	#NUM!	GLUD1
Glutamate Degradation X	0.349	0.5	#NUM!	GLUD1
PCP pathway	0.349	0.197	-0.577	DVL2,FZD10,FZD2,FZD4,FZD6,FZD7,LGR4,PFN1,RAC1,ROCK2,SMO,WNT8A
Gustation Pathway	0.349	0.183	#NUM!	ADCY2,CACNA2D1,CACNA2D2,CACNG4,CACNG8,FICD,GDPD1,GNB1,GNG2,GNG5,ITPR3,P2RX2,PDE1B,PDE1C,PDE3B,PDE4A,PDE4B,PDE4C,PDE6B,PDE7A,PDE9A,PRKACB,PRKAR2B,SCNN1A,SCNN1B,SCNN1G,SMPDL3B,TULP2
Systemic Lupus Erythematosus Signaling	0.346	0.178	#NUM!	FOS,GRB2,HLA-A,HNRNPA2B1,HNRNPC,INPP5D,LSM14A,LSM6,LSM8,LYN,MRAS,MTOR,NFATC3,NFATC4,PIK3C2A,PIK3C2B,PIK3CD,PIK3R2,PIM2,PLCG2,PRPF19,PRPF40A,PRPF40B,PRPF8,RALA,RALB,RAP1B,RAP2B,RRAS,RRAS2,SART1,SNRNP70,SNRPA,SNRPA1,SNRPB,SNRPB2,SNRPD1,SNRPF,SNRPG,SNU13,ZCRB1
BER pathway	0.335	0.25	#NUM!	PCNA,PNKP,POLG
Th2 Pathway	0.335	0.182	1.706	ACVR1B,APH1A,APH1B,BHLHE41,BMPR2,CCR8,DLL1,GRB2,HLA-A,HLA-DQB1,ICAM1,ICOSLG/LOC102723996,JAG2,MAF,NOTCH2,NOTCH3,PIK3C2A,PIK3C2B,PIK3CD,PIK3R2,PRKCQ,STAT6,TGFB1,TGFBR3,TYK2
Cdc42 Signaling	0.33	0.18	-0.2	APC2,ARPC5,B2M,CDC42BPA,CDC42EP2,CFL1,CFL2,CLIP1,DIAPH1,DIAPH3,EXOC7,FOS,GSK3B,HLA-A,HLA-DQB1,IQGAP3,ITGB1,LIMK1,MAP3K11,MYL12A,MYL5,MYL9,MYLK,PAK2,PPP1R12B,PRKCI,RALA,TNK2,VAV2,WASL
NAD Biosynthesis from 2-amino-3-carboxymuconate Semialdehyde	0.33	0.286	#NUM!	NMNAT2,QPRT
Retinoate Biosynthesis I	0.33	0.206	0.816	AKR1B1,ALDH1A3,RBP1,RDH10,RDH13,RDH14,RDH8
Phosphatidylcholine Biosynthesis I	0.33	0.286	#NUM!	CHKB,PHKA1
NAD Salvage Pathway III	0.33	0.286	#NUM!	NMNAT2,NMRK2
Glycoaminoglycan-protein Linkage Region Biosynthesis	0.33	0.286	#NUM!	B3GAT1,XYLT1
GDP-glucose Biosynthesis	0.33	0.286	#NUM!	HK1,PGM1
Apelin Cardiac Fibroblast Signaling Pathway	0.33	0.217	-0.447	CCN2,PRKAA2,PRKAB2,SPHK1,TGFB1
Activation of IRF by Cytosolic Pattern Recognition Receptors	0.317	0.19	0	DDX58,ELP1,IFIT2,IKBKB,NFKB2,NFKBID,PPIB,RELA,RIPK1,STAT1,STAT2,TRAF3
Endothelin-1 Signaling	0.311	0.177	-0.539	ADCY2,CASP10,CASP8,ECE1,FOS,GNAO1,GNAS,GRB2,ITPR3,MRAS,MYC,PDIA3,PIK3C2A,PIK3C2B,PIK3CD,PIK3R2,PLA2G16,PLA2G2A,PLA2G3,PLCD3,PLCG2,PLCH1,PLD5,PRKCI,PRKCQ,PRKD1,RALA,RALB,RAP1B,RAP2B,RRAS,RRAS2,SHC2
FAT10 Signaling Pathway	0.31	0.222	#NUM!	HTT,NUB1,PSME4,UBA6
Apelin Adipocyte Signaling Pathway	0.303	0.185	0.775	ADCY2,GPX2,GPX3,GPX4,GPX8,GSTP1,HIF1A,MGST1,NOX4,PPARGC1A,PRKAA2,PRKAB2,PRKACB,PRKAR2B,SOD1
MSP-RON Signaling Pathway	0.3	0.19	#NUM!	ACTA1,ACTC1,ACTG1,ACTG2,F12,KLK13,PIK3C2A,PIK3C2B,PIK3CD,PIK3R2,RPS6KA2
Tumoricidal Function of Hepatic Natural Killer Cells	0.293	0.208	-1	BID,CASP8,CYCS,ICAM1,SERPINB9
Triacylglycerol Biosynthesis	0.293	0.195	-0.707	AGPAT1,AGPAT5,DBT,ELOVL6,LPIN3,PLPP1,PLPP2,PLPPR4
Assembly of RNA Polymerase III Complex	0.288	0.231	#NUM!	GTF3A,POLR3D,SF3A1
TNFR2 Signaling	0.281	0.2	1.342	FOS,IKBKB,NFKB2,NFKBID,RELA,TNFAIP3
CCR5 Signaling in Macrophages	0.28	0.181	-0.707	CACNA2D1,CACNA2D2,CACNG4,CACNG8,CALM1 (includes others),FOS,GNAS,GNB1,GNG12,GNG2,GNG4,GNG5,MRAS,PLCG2,PRKCI,PRKCQ,PRKD1
Nur77 Signaling in T Lymphocytes	0.279	0.186	#NUM!	BCL2,CABIN1,CALM1 (includes others),CHP1,CYCS,HLA-A,HLA-DQB1,MAP2K5,NR4A1,PPP3CA,RXRA
GPCR-Mediated Nutrient Sensing in Enteroendocrine Cells	0.276	0.179	-1.789	ADCY2,CACNA2D1,CACNA2D2,CACNG4,CACNG8,GNAS,GNG12,GNG2,GNG4,GNG5,ITPR3,PDIA3,PLCD3,PLCG2,PLCH1,PRKACB,PRKAR2B,PRKCI,PRKCQ,PRKD1
Oxidative Ethanol Degradation III	0.272	0.211	0	ACSS2,ALDH1A3,ALDH1B1,ALDH3B1
Retinol Biosynthesis	0.27	0.19	1.414	CEL,ESD,LIPG,RBP1,RDH10,RDH13,RDH14,RDH8
Airway Pathology in Chronic Obstructive Pulmonary Disease	0.268	0.25	#NUM!	MMP2,MMP9
Glucose and Glucose-1-phosphate Degradation	0.268	0.25	#NUM!	HK1,PGM1
Sphingomyelin Metabolism	0.268	0.25	#NUM!	SGMS1,SMPD1
Role of IL-17A in Arthritis	0.265	0.185	#NUM!	MAP2K6,MAPKAPK2,NFKB2,NFKBID,PIK3C2A,PIK3C2B,PIK3CD,PIK3R2,RELA,RPS6KA1
D-myo-inositol (1,4,5)-Trisphosphate Biosynthesis	0.265	0.2	0.447	PI4KA,PI4KB,PLCD3,PLCG2,PLCH1
Tryptophan Degradation X (Mammalian, via Tryptamine)	0.265	0.2	-0.447	AKR1A1,ALDH1A3,ALDH1B1,ALDH3B1,RDH14
NAD biosynthesis II (from tryptophan)	0.253	0.214	#NUM!	IDO1,NMNAT2,QPRT
Trehalose Degradation II (Trehalase)	0.253	0.333	#NUM!	HK1
Methylglyoxal Degradation I	0.253	0.333	#NUM!	GLO1
Coenzyme A Biosynthesis	0.253	0.333	#NUM!	PPCS
Proline Degradation	0.253	0.333	#NUM!	LOC102724788/PRODH
1,25-dihydroxyvitamin D3 Biosynthesis	0.253	0.333	#NUM!	POR
Inosine-5'-phosphate Biosynthesis II	0.253	0.333	#NUM!	PAICS
Hypusine Biosynthesis	0.253	0.333	#NUM!	EIF5A
1D-myo-inositol Hexakisphosphate Biosynthesis V (from Ins(1,3,4)P3)	0.253	0.333	#NUM!	IPMK
Glutamate Degradation II	0.253	0.333	#NUM!	GOT2
S-adenosyl-L-methionine Biosynthesis	0.253	0.333	#NUM!	MAT2B
Tyrosine Biosynthesis IV	0.253	0.333	#NUM!	PCBD1
N-acetylglucosamine Degradation I	0.253	0.333	#NUM!	AMDHD2
Aspartate Biosynthesis	0.253	0.333	#NUM!	GOT2
Cardiomyocyte Differentiation via BMP Receptors	0.249	0.2	#NUM!	BMP4,BMPR1A,BMPR2,SMAD4
Lipid Antigen Presentation by CD1	0.246	0.192	#NUM!	AP1B1,AP2B1,B2M,CANX,PDIA3
NAD Salvage Pathway II	0.246	0.192	-1.342	ACP1,ACP4,NMNAT2,NMRK2,PXYLP1
Glycolysis I	0.246	0.192	-0.447	BPGM,ENO1,ENO2,GAPDH,PFKL
4-1BB Signaling in T Lymphocytes	0.243	0.188	1.342	ELP1,IKBKB,NFKB2,NFKBID,RELA,TNFSF9
Glutathione-mediated Detoxification	0.243	0.188	0.447	GSTA4,GSTM4,GSTO2,GSTP1,LANCL1,MGST1
Prostanoid Biosynthesis	0.229	0.222	#NUM!	PTGES3,PTGIS
Leucine Degradation I	0.229	0.222	#NUM!	BCAT2,HMGCL
Heme Biosynthesis II	0.229	0.222	#NUM!	ALAD,FECH
Endoplasmic Reticulum Stress Pathway	0.219	0.19	#NUM!	ATF4,DDIT3,HSPA5,MBTPS1
Antigen Presentation Pathway	0.218	0.179	#NUM!	B2M,CANX,CD74,HLA-A,HLA-DQB1,PDIA3,TAPBP
Cytotoxic T Lymphocyte-mediated Apoptosis of Target Cells	0.199	0.176	0	B2M,BCL2,BID,CASP8,CYCS,HLA-A
Extrinsic Prothrombin Activation Pathway	0.199	0.188	#NUM!	F12,F3,TFPI
Inhibition of Angiogenesis by TSP1	0.199	0.176	-1	HSPG2,MMP9,SDC1,TGFB1,THBS1,VEGFA
MIF-mediated Glucocorticoid Regulation	0.199	0.176	0.816	CD74,NFKB2,NFKBID,PLA2G2A,PLA2G3,RELA
IL-17A Signaling in Airway Cells	0.199	0.172	1.265	GSK3B,IKBKB,NFKB2,NFKBID,PIK3C2A,PIK3C2B,PIK3CD,PIK3R2,RELA,STAT3,TYK2
Arsenate Detoxification I (Glutaredoxin)	0.199	0.25	#NUM!	GLRX2
Heparan Sulfate Biosynthesis	0.199	0.169	-0.535	B3GAT1,CHST12,CHST2,CHST3,DTD2,EXT1,HS3ST3A1,HS6ST1,HS6ST2,NDST1,PPME1,SULT1A3/SULT1A4,SULT4A1,XYLT1
Uracil Degradation II (Reductive)	0.199	0.25	#NUM!	DPYSL2
Retinoate Biosynthesis II	0.199	0.25	#NUM!	RBP1
Pentose Phosphate Pathway (Oxidative Branch)	0.199	0.25	#NUM!	PGD
Ketogenesis	0.199	0.2	#NUM!	BDH1,HMGCL
PRPP Biosynthesis I	0.199	0.25	#NUM!	PRPS1
Branched-chain α-keto acid Dehydrogenase Complex	0.199	0.25	#NUM!	DBT
Heme Biosynthesis from Uroporphyrinogen-III I	0.199	0.25	#NUM!	FECH
Phenylethylamine Degradation I	0.199	0.25	#NUM!	AOC3
Calcium Transport I	0.199	0.2	#NUM!	ATP2A1,ATP2B4
Ascorbate Recycling (Cytosolic)	0.199	0.25	#NUM!	GSTO2
Glutathione Redox Reactions II	0.199	0.25	#NUM!	PDIA3
Thymine Degradation	0.199	0.25	#NUM!	DPYSL2
Dolichyl-diphosphooligosaccharide Biosynthesis	0.199	0.2	#NUM!	ALG1,ALG6
Arginine Degradation I (Arginase Pathway)	0.199	0.25	#NUM!	ARG2
L-cysteine Degradation I	0.199	0.25	#NUM!	GOT2
N-acetylglucosamine Degradation II	0.199	0.25	#NUM!	AMDHD2
Phenylalanine Degradation I (Aerobic)	0.199	0.25	#NUM!	PCBD1
Acetate Conversion to Acetyl-CoA	0.199	0.25	#NUM!	ACSS2
Fatty Acid β-oxidation III (Unsaturated, Odd Number)	0.199	0.25	#NUM!	ECI2
Vitamin-C Transport	0.199	0.188	#NUM!	GSTO2,SLC23A2,SLC2A1
Parkinson's Signaling	0.199	0.188	#NUM!	CYCS,PARK7,UCHL1
VDR/RXR Activation	0.193	0.167	0	CALB1,CEBPB,CSNK2A1,FOXO1,HES1,KLF4,NCOA1,NCOA3,PDGFA,PRKCI,PRKCQ,PRKD1,RXRA
Role of MAPK Signaling in the Pathogenesis of Influenza	0.193	0.167	#NUM!	BCL2,MAP2K6,MAP2K7,MRAS,PLA2G16,PLA2G2A,PLA2G3,RALA,RALB,RAP1B,RAP2B,RRAS,RRAS2
nNOS Signaling in Skeletal Muscle Cells	0.193	0.171	#NUM!	CACNA2D1,CACNA2D2,CACNG4,CACNG8,CALM1 (includes others),CAPN3,SNTB1
Noradrenaline and Adrenaline Degradation	0.193	0.171	-0.816	ADH5,ADH6,AKR1A1,ALDH1A3,ALDH1B1,ALDH3B1
Nucleotide Excision Repair Pathway	0.193	0.171	#NUM!	GTF2H2,GTF2H3,MNAT1,POLR2A,POLR2D,RAD23B
Retinoic acid Mediated Apoptosis Signaling	0.187	0.167	-1	BID,CASP8,CFLAR,CYCS,PARP16,PARP8,RARB,RXRA,TNFRSF10B,TNFRSF10D
Ethanol Degradation IV	0.185	0.174	0	ACSS2,ALDH1A3,ALDH1B1,ALDH3B1
MIF Regulation of Innate Immunity	0.18	0.167	0.378	CD74,FOS,NFKB2,NFKBID,PLA2G2A,PLA2G3,RELA
Ubiquinol-10 Biosynthesis (Eukaryotic)	0.18	0.176	#NUM!	CYP7B1,ECHDC1,MICAL3
γ-linolenate Biosynthesis II (Animals)	0.18	0.176	#NUM!	CYB5A,FADS1,FADS2
Histamine Degradation	0.18	0.176	#NUM!	ALDH1A3,ALDH1B1,ALDH3B1
Valine Degradation I	0.152	0.167	#NUM!	BCAT2,DBT,HIBCH
Purine Nucleotides Degradation II (Aerobic)	0.152	0.167	#NUM!	ADA2,IMPDH1,XDH
Methylglyoxal Degradation III	0.152	0.167	#NUM!	AKR1A1,AKR1B1,ZADH2
Tetrapyrrole Biosynthesis II	0.149	0.2	#NUM!	ALAD
Citrulline-Nitric Oxide Cycle	0.149	0.2	#NUM!	ASS1
Assembly of RNA Polymerase I Complex	0.137	0.167	#NUM!	POLR1B,POLR1E
Pyruvate Fermentation to Lactate	0.11	0.167	#NUM!	LDHB
Ceramide Biosynthesis	0.11	0.167	#NUM!	SPTLC2
Glycine Cleavage Complex	0.11	0.167	#NUM!	GCSH
Selenocysteine Biosynthesis II (Archaea and Eukaryotes)	0.11	0.167	#NUM!	SEPHS2
Ceramide Degradation	0.11	0.167	#NUM!	ACER2
Glycogen Biosynthesis II (from UDP-D-Glucose)	0.11	0.167	#NUM!	GYG1
NAD Biosynthesis III	0.11	0.167	#NUM!	NMNAT2
Lactose Degradation III	0.11	0.167	#NUM!	GBA3
IL-10 Signaling	0	0.159	#NUM!	ARG2,BLVRA,BLVRB,FOS,IKBKB,MAP2K6,NFKB2,NFKBID,RELA,STAT3,TYK2
Circadian Rhythm Signaling	0	0.152	#NUM!	ATF4,BHLHE40,BHLHE41,GRIN2A,PER3
LPS/IL-1 Mediated Inhibition of RXR Function	0	0.156	-1.387	ABCA1,ABCG1,ACOX1,ALDH18A1,ALDH1A3,ALDH1B1,ALDH3B1,APOE,CHST12,CHST2,CHST3,CPT1A,CPT1C,FABP3,FABP5,FMO5,GSTA4,GSTM4,GSTO2,GSTP1,HS3ST3A1,HS6ST1,HS6ST2,MAP2K7,MGST1,NCOA1,NDST1,NGFR,PAPSS2,PPARGC1A,PPARGC1B,RXRA,SREBF1,SULT1A3/SULT1A4,SULT4A1
Coagulation System	0	0.114	0	F12,F3,PLAT,TFPI
Hepatic Cholestasis	0	0.12	#NUM!	ADCY2,ATP8B1,CD70,CYP7B1,HSD3B7,IKBKB,IRAK3,NFKB2,NFKBID,NGFR,PPRC1,PRKACB,PRKAR2B,PRKCI,PRKCQ,PRKD1,RELA,RXRA,SREBF1,TGFB1,TJP2,TNFSF9
LXR/RXR Activation	0	0.132	-0.577	ABCA1,ABCG1,ACACA,APOE,ARG2,CLU,FASN,FDFT1,MMP9,NFKB2,NGFR,RELA,RXRA,SERPINF1,SREBF1,TF
FXR/RXR Activation	0	0.0873	#NUM!	APOE,CLU,FASN,FOXO1,PCK2,PPARGC1A,RXRA,SDC1,SERPINF1,SREBF1,TF
PXR/RXR Activation	0	0.154	#NUM!	CPT1A,FOXO1,NCOA1,PAPSS2,PCK2,PPARGC1A,PRKACB,PRKAR2B,RELA,RXRA
IL-12 Signaling and Production in Macrophages	0	0.159	#NUM!	APOE,CEBPB,CLU,FOS,IKBKB,IL23A,MAF,NCOA1,NFKB2,PIK3C2A,PIK3C2B,PIK3CD,PIK3R2,PRKCI,PRKCQ,PRKD1,RELA,RXRA,STAT1,STAT6,TGFB1
Role of Pattern Recognition Receptors in Recognition of Bacteria and Viruses	0	0.11	-0.577	CD70,DDX58,EIF2AK2,NFKB2,PIK3C2A,PIK3C2B,PIK3CD,PIK3R2,PLCG2,PRKCI,PRKCQ,PRKD1,RELA,SYK,TGFB1,TLR8,TNFSF9
TREM1 Signaling	0	0.133	2.53	GRB2,ICAM1,ITGB1,NFKB2,NLRP12,NLRP2,PLCG2,RELA,STAT3,TLR8
IL-22 Signaling	0	0.125	#NUM!	STAT1,STAT3,TYK2
T Helper Cell Differentiation	0	0.123	#NUM!	BCL6,HLA-A,HLA-DQB1,ICOSLG/LOC102723996,NGFR,STAT1,STAT3,STAT6,TGFB1
Role of Cytokines in Mediating Communication between Immune Cells	0	0.037	#NUM!	IL23A,TGFB1
Dendritic Cell Maturation	0	0.126	0.209	ATF4,B2M,COL10A1,COL1A1,HLA-A,HLA-DQB1,ICAM1,IKBKB,IL23A,NFKB2,NFKBID,NGFR,PDIA3,PIK3C2A,PIK3C2B,PIK3CD,PIK3R2,PLCD3,PLCG2,PLCH1,RELA,STAT1,STAT2
Maturity Onset Diabetes of Young (MODY) Signaling	0	0.0476	#NUM!	GAPDH
Primary Immunodeficiency Signaling	0	0.04	#NUM!	AIRE,UNG
Allograft Rejection Signaling	0	0.0349	#NUM!	B2M,HLA-A,HLA-DQB1
Autoimmune Thyroid Disease Signaling	0	0.0408	#NUM!	HLA-A,HLA-DQB1
Graft-versus-Host Disease Signaling	0	0.0417	#NUM!	HLA-A,HLA-DQB1
Communication between Innate and Adaptive Immune Cells	0	0.0312	#NUM!	B2M,HLA-A,TLR8
Crosstalk between Dendritic Cells and Natural Killer Cells	0	0.0899	#NUM!	ACTA1,ACTC1,ACTG1,ACTG2,HLA-A,NFKB2,RELA,TLN1
Altered T Cell and B Cell Signaling in Rheumatoid Arthritis	0	0.0889	#NUM!	HLA-A,HLA-DQB1,IL23A,NFKB2,RELA,TGFB1,TLR8,TRAF3
Atherosclerosis Signaling	0	0.121	#NUM!	APOE,CLU,COL10A1,COL1A1,CXCL12,F3,ICAM1,MMP9,NFKB2,PDGFA,PLA2G16,PLA2G2A,PLA2G3,RELA,TGFB1
B Cell Development	0	0.0556	#NUM!	HLA-A,HLA-DQB1
Neuroprotective Role of THOP1 in Alzheimer's Disease	0	0.103	0	ACE,CFD,ECE1,HLA-A,MMP9,NTS,PREP,PRKACB,PRKAR2B,ST14,THOP1,TPP1
Role of PI3K/AKT Signaling in the Pathogenesis of Influenza	0	0.156	0	GSK3B,MLH1,NFKB2,NFKBID,PIK3C2A,PIK3C2B,PIK3CD,PIK3R2,PLAC8,RELA
OX40 Signaling Pathway	0	0.0889	0.447	B2M,BCL2,HLA-A,HLA-DQB1,NFKB2,NFKBID,RELA,TRAF3
Intrinsic Prothrombin Activation Pathway	0	0.0952	0	COL10A1,COL1A1,F12,KLK13
DNA Double-Strand Break Repair by Homologous Recombination	0	0.0714	#NUM!	ATRX
DNA Double-Strand Break Repair by Non-Homologous End Joining	0	0.0714	#NUM!	XRCC4
IL-17A Signaling in Gastric Cells	0	0.12	#NUM!	EGFR,FOS,RELA
Role of IL-17F in Allergic Inflammatory Airway Diseases	0	0.133	0	ATF4,NFKB2,RELA,RPS6KA1,RPS6KA2,RPS6KA3
Role of JAK family kinases in IL-6-type Cytokine Signaling	0	0.16	#NUM!	SOCS1,STAT1,STAT3,TYK2
Embryonic Stem Cell Differentiation into Cardiac Lineages	0	0.1	#NUM!	SOX2
Hematopoiesis from Pluripotent Stem Cells	0	0.0204	#NUM!	KITLG
Hematopoiesis from Multipotent Stem Cells	0	0.0833	#NUM!	KITLG
Bupropion Degradation	0	0.04	#NUM!	POR
Sphingosine and Sphingosine-1-phosphate Metabolism	0	0.125	#NUM!	ACER2
Thyroid Hormone Metabolism II (via Conjugation and/or Degradation)	0	0.0789	#NUM!	LARGE1,LARGE2,SULT1A3/SULT1A4
Nicotine Degradation III	0	0.0714	-1	AOX1,LARGE1,LARGE2,POR
Dopamine Degradation	0	0.133	0	ALDH1A3,ALDH1B1,ALDH3B1,SULT1A3/SULT1A4
Heparan Sulfate Biosynthesis (Late Stages)	0	0.158	0	CHST12,CHST2,CHST3,DTD2,EXT1,HS3ST3A1,HS6ST1,HS6ST2,NDST1,PPME1,SULT1A3/SULT1A4,SULT4A1
Isoleucine Degradation I	0	0.0714	#NUM!	BCAT2
Androgen Biosynthesis	0	0.143	#NUM!	HSD17B14,HSD3B7
CDP-diacylglycerol Biosynthesis I	0	0.15	#NUM!	AGPAT1,AGPAT5,CDS2
Melatonin Degradation I	0	0.0667	0	LARGE1,LARGE2,POR,SULT1A3/SULT1A4
Triacylglycerol Degradation	0	0.115	0.816	CEL,DTD2,FAAH,LIPG,NDST1,PPME1
Phospholipases	0	0.148	0	LIPG,PDIA3,PLA2G16,PLA2G2A,PLA2G3,PLCD3,PLCG2,PLCH1,PLD5
Choline Biosynthesis III	0	0.133	#NUM!	PHKA1,PLD5
Estrogen Biosynthesis	0	0.0732	#NUM!	HSD17B14,HSD17B4,POR
Urate Biosynthesis/Inosine 5'-phosphate Degradation	0	0.154	#NUM!	IMPDH1,XDH
Acetyl-CoA Biosynthesis I (Pyruvate Dehydrogenase Complex)	0	0.143	#NUM!	DBT
Phosphatidylglycerol Biosynthesis II (Non-plastidic)	0	0.136	#NUM!	AGPAT1,AGPAT5,CDS2
Nicotine Degradation II	0	0.0769	-0.447	AOX1,FMO5,LARGE1,LARGE2,POR
Inositol Pyrophosphates Biosynthesis	0	0.125	#NUM!	IPMK
Mevalonate Pathway I	0	0.0769	#NUM!	MVK
Mitochondrial L-carnitine Shuttle Pathway	0	0.118	#NUM!	CPT1A,CPT1C
Superoxide Radicals Degradation	0	0.125	#NUM!	SOD1
Serotonin Degradation	0	0.134	-0.333	ADH5,ADH6,AKR1A1,ALDH1A3,ALDH1B1,ALDH3B1,LARGE1,LARGE2,SULT1A3/SULT1A4
Phenylalanine Degradation IV (Mammalian, via Side Chain)	0	0.0714	#NUM!	GOT2
Bile Acid Biosynthesis, Neutral Pathway	0	0.0769	#NUM!	HSD3B7
Tryptophan Degradation to 2-amino-3-carboxymuconate Semialdehyde	0	0.143	#NUM!	IDO1
Purine Ribonucleosides Degradation to Ribose-1-phosphate	0	0.143	#NUM!	ADA2
Ketolysis	0	0.111	#NUM!	BDH1
Guanosine Nucleotides Degradation III	0	0.0833	#NUM!	XDH
Adenosine Nucleotides Degradation II	0	0.133	#NUM!	ADA2,XDH
Superpathway of Melatonin Degradation	0	0.0615	0	LARGE1,LARGE2,POR,SULT1A3/SULT1A4
Histidine Degradation VI	0	0.133	#NUM!	CYP7B1,MICAL3
Pregnenolone Biosynthesis	0	0.154	#NUM!	CYP7B1,MICAL3
Acetone Degradation I (to Methylglyoxal)	0	0.0667	#NUM!	POR,ZADH2
Glucocorticoid Biosynthesis	0	0.0909	#NUM!	HSD3B7
Fatty Acid α-oxidation	0	0.15	#NUM!	ALDH1A3,ALDH1B1,ALDH3B1
Mineralocorticoid Biosynthesis	0	0.1	#NUM!	HSD3B7
Glycine Betaine Degradation	0	0.1	#NUM!	SHMT2
Fatty Acid β-oxidation I	0	0.0625	#NUM!	ECI2,HSD17B4
Superpathway of Geranylgeranyldiphosphate Biosynthesis I (via Mevalonate)	0	0.0588	#NUM!	MVK
Antioxidant Action of Vitamin C	0	0.14	-0.905	GSTO2,IKBKB,NFKB2,NFKBID,PDIA3,PLA2G16,PLA2G2A,PLA2G3,PLCD3,PLCG2,PLCH1,PLD5,RELA,SLC23A2,SLC2A1
DNA damage-induced 14-3-3σ Signaling	0	0.158	#NUM!	ATR,HUS1,RAD1
Gαs Signaling	0	0.14	-0.832	ADCY2,ADD3,ATF4,CNR1,GNAS,GNB1,GNG12,GNG2,GNG4,GNG5,HRH2,MRAS,PRKACB,PRKAR2B,PTH1R
Agranulocyte Adhesion and Diapedesis	0	0.151	#NUM!	ACTA1,ACTC1,ACTG1,ACTG2,AOC3,CCL26,CCL28,CLDN10,CLDN19,CLDN3,CXCL12,FN1,ICAM1,ITGA1,ITGB1,MMP16,MMP2,MMP24,MMP9,MSN,MYH10,MYH2,MYH7B,MYL5,MYL9,PODXL,PODXL2,RDX,SDC4
Granulocyte Adhesion and Diapedesis	0	0.123	#NUM!	CCL26,CCL28,CLDN10,CLDN19,CLDN3,CXCL12,HRH2,HRH3,ICAM1,ITGA1,ITGB1,MMP16,MMP2,MMP24,MMP9,MSN,NGFR,RDX,SDC1,SDC3,SDC4,THY1
Toll-like Receptor Signaling	0	0.158	-1.342	EIF2AK2,FOS,IKBKB,IRAK3,MAP2K6,NFKB2,RELA,TLR8,TNFAIP3,TOLLIP,UBB,UBC
Serotonin Receptor Signaling	0	0.0698	#NUM!	ADCY2,HTR1D,PCBD1
Phototransduction Pathway	0	0.113	#NUM!	GNB1,GUCA1A,OPN3,PDE6B,PRKACB,PRKAR2B
GPCR-Mediated Integration of Enteroendocrine Signaling Exemplified by an L Cell	0	0.151	0.905	ADCY2,GAL,GNAS,GRPR,ITPR3,PDIA3,PLCD3,PLCG2,PLCH1,PRKACB,PRKAR2B
Inflammasome pathway	0	0.15	#NUM!	CASP8,CTSB,NFKB2
PD-1, PD-L1 cancer immunotherapy pathway	0	0.151	0	B2M,CSNK2A1,CSNK2A2,GSK3B,HLA-A,HLA-DQB1,LATS2,NGFR,PIK3C2A,PIK3C2B,PIK3CD,PIK3R2,PRKCQ,SKP2,TGFB1,TYK2
Th17 Activation Pathway	0	0.132	1.732	HIF1A,HSP90AA1,HSP90AB1,IL23A,IRAK3,MTOR,NFATC3,NFATC4,NFKB2,RELA,STAT3,TYK2
SPINK1 Pancreatic Cancer Pathway	0	0.117	-1.134	CPZ,CTSA,CTSB,F2RL1,KLK13,SMAD2,TGFB1
Apelin Liver Signaling Pathway	0	0.154	0	COL10A1,COL1A1,GSK3A,GSK3B
Systemic Lupus Erythematosus In T Cell Signaling Pathway	0	0.156	0.832	ATF4,B2M,BCL6,CASP10,CASP8,CD70,CHP1,DNMT1,FOS,GRB2,HLA-A,HLA-DQB1,ICOSLG/LOC102723996,IL23A,MAP2K5,MAP2K6,MAP2K7,MRAS,MSN,MTOR,PDK1,PIK3C2A,PIK3C2B,PIK3CD,PIK3R2,PPM1L,PPP2CB,PPP2R1B,PPP2R2A,PPP2R2B,PPP2R3B,PPP2R5E,PPP3CA,PTK2,RAC1,RALA,RALB,RAP1B,RAP2B,RDX,RHOB,RHOD,RHOQ,RND1,RND2,RND3,ROCK2,RPS6KB2,RRAS,RRAS2,STAT3,SYK
Complement System	0	0.0541	#NUM!	C1QBP,CFD
Eicosanoid Signaling	0	0.109	#NUM!	DPEP3,GGT1,LTA4H,PLA2G16,PLA2G2A,PLA2G3,PTGIS
