# Supplementary material for: Stirred suspension bioreactors maintain naïve pluripotency of human pluripotent stem cells
Source: Commun Biol. 2020 Sep 7;3:492. doi: 10.1038/s42003-020-01218-3 (PMC7476926; doi:10.1038/s42003-020-01218-3)
Supplement: Supplementary file 4 — Supplementary Data 3 [file 42003_2020_1218_MOESM4_ESM.xlsx]

## Sheet: StirredSu_St_DEG
row	baseMean	log2FoldChange	FC	lfcSE	stat	pvalue	padj	Gene name	Gene description	Transcript count
ENSG00000283711	131.644	8.87995	471.121	1.7031	5.21398	1.84828e-07	8.08957e-07	AC256236.1	NA	2
ENSG00000103426	15.918	7.83241	227.923	2.6774	2.92538	0.00344037	0.00860898	CORO7-PAM16	CORO7-PAM16 readthrough [Source:HGNC Symbol;Acc:HGNC:44424]	3
ENSG00000278760	15.918	7.83241	227.923	2.6774	2.92538	0.00344037	0.00860898	CORO7-PAM16	CORO7-PAM16 readthrough [Source:HGNC Symbol;Acc:HGNC:44424]	3
ENSG00000261499	14.2103	7.80321	223.357	1.36182	5.73	1.00434e-08	4.94418e-08	AC233699.1	aminopeptidase puromycin sensitive (NPEPPS) pseudogene	1
ENSG00000282411	14.2103	7.80321	223.357	1.36182	5.73	1.00434e-08	4.94418e-08	AC233699.6	aminopeptidase puromycin sensitive (NPEPPS) pseudogene	1
ENSG00000213443	13.4785	7.72683	211.84	1.31844	5.86061	4.61175e-09	2.34279e-08	AC007068.1	nucleophosmin (nucleolar phosphoprotein B23, numatrin) (NPM1) pseudogene	1
ENSG00000248496	7.49527	6.71457	105.024	1.65454	4.05827	4.94383e-05	0.000165096	ZBED9	zinc finger BED-type containing 9 [Source:HGNC Symbol;Acc:HGNC:13851]	1
ENSG00000274843	6.24012	6.40493	84.7376	1.60333	3.99476	6.47598e-05	0.000213027	MUC20	mucin 20, cell surface associated [Source:HGNC Symbol;Acc:HGNC:23282]	7
ENSG00000277753	6.23833	6.40369	84.6648	1.6034	3.99383	6.50152e-05	0.000213791	MUC20	mucin 20, cell surface associated [Source:HGNC Symbol;Acc:HGNC:23282]	7
ENSG00000272741	4.39016	6.10503	68.8331	1.6491	3.70205	0.000213867	0.000654464	AC069257.3	novel protein	1
ENSG00000136305	5.23535	5.98888	63.5084	1.50673	3.97474	7.04563e-05	0.000230628	CIDEB	cell death inducing DFFA like effector b [Source:HGNC Symbol;Acc:HGNC:1977]	6
ENSG00000285199	5.23535	5.98888	63.5084	1.50673	3.97474	7.04563e-05	0.000230628	CIDEB	cell death inducing DFFA like effector b [Source:HGNC Symbol;Acc:HGNC:1977]	6
ENSG00000228532	4.6894	5.79564	55.5473	1.64268	3.52816	0.000418461	0.00122279	AC005000.1	small ubiquitin-like modifier 2 (SUMO2) pseudogene	1
ENSG00000275917	4.93666	5.69341	51.7472	1.64648	3.45793	0.000544338	0.00156193	CHRFAM7A	CHRNA7 (exons 5-10) and FAM7A (exons A-E) fusion [Source:HGNC Symbol;Acc:HGNC:15781]	3
ENSG00000248871	3.55611	5.62637	49.3976	1.82844	3.07714	0.00208995	0.00543088	TNFSF12-TNFSF13	TNFSF12-TNFSF13 readthrough [Source:HGNC Symbol;Acc:HGNC:33537]	1
ENSG00000230397	3.38513	5.59014	48.1727	1.79015	3.12273	0.00179183	0.00470928	SPTLC1P1	serine palmitoyltransferase long chain base subunit 1 pseudogene 1 [Source:HGNC Symbol;Acc:HGNC:39668]	1
ENSG00000276355	2.70982	5.41707	42.7269	1.8406	2.9431	0.00324943	0.00816206	TARM1	T cell-interacting, activating receptor on myeloid cells 1 [Source:HGNC Symbol;Acc:HGNC:37250]	2
ENSG00000229423	21.1642	5.3583	41.0212	0.933047	5.74279	9.31271e-09	4.59439e-08	RPL27AP8	ribosomal protein L27a pseudogene 8 [Source:HGNC Symbol;Acc:HGNC:36544]	1
ENSG00000168631	2.79662	5.13942	35.2469	1.71083	3.00405	0.00266415	0.00679515	MUCL3	mucin like 3 [Source:HGNC Symbol;Acc:HGNC:21666]	3
ENSG00000178146	4.50688	5.08244	33.8819	1.45381	3.49596	0.000472368	0.00136952	AL672207.1	glycerol kinase (GK) pseudogene	1
ENSG00000232668	4.96754	5.04263	32.9596	1.4191	3.55339	0.000380303	0.00112078	AC010967.3	keratin associated protein 5-11 (KRTAP5-11) pseudogene	1
ENSG00000272804	5.88333	5.02044	32.4566	1.44847	3.46603	0.000528211	0.00151929	KRTAP10-7	keratin associated protein 10-7 [Source:HGNC Symbol;Acc:HGNC:22970]	1
ENSG00000278580	45.784	5.01561	32.348	0.555559	9.02803	1.74784e-19	1.88315e-18	AL162373.1	piggyBac transposable element derived 4 (PGBD4) pseudogene	1
ENSG00000282850	4.71246	4.96443	31.2207	1.4416	3.44368	0.000573846	0.00164004	RHOXF1P2	Rhox homeobox family member 1 pseudogene 2 [Source:HGNC Symbol;Acc:HGNC:51611]	1
ENSG00000271361	5.0533	4.92714	30.4241	1.61777	3.04565	0.0023218	0.0059845	HTATSF1P2	HIV-1 Tat specific factor 1 pseudogene 2 [Source:HGNC Symbol;Acc:HGNC:38586]	1
ENSG00000102878	39.7229	4.75083	26.9241	0.634333	7.48949	6.9141e-14	5.1221e-13	HSF4	heat shock transcription factor 4 [Source:HGNC Symbol;Acc:HGNC:5227]	25
ENSG00000236382	11.8519	4.69794	25.955	0.977124	4.80793	1.52503e-06	6.08272e-06	KRTAP10-13P	keratin associated protein 10-13, pseudogene [Source:HGNC Symbol;Acc:HGNC:34213]	1
ENSG00000259000	3.57514	4.67343	25.5178	1.52631	3.06191	0.00219926	0.00569083	DOCK11P1	dedicator of cytokinesis 11 pseudogene 1 [Source:HGNC Symbol;Acc:HGNC:31719]	1
ENSG00000196990	6.72816	4.66822	25.4257	1.34894	3.46066	0.000538854	0.00154778	FAM163B	family with sequence similarity 163 member B [Source:HGNC Symbol;Acc:HGNC:33277]	2
ENSG00000261278	48.1909	4.37278	20.7175	0.473993	9.2254	2.8251e-20	3.20161e-19	AC009094.1	NOP58 ribonucleoprotein homolog (yeast) (NOP58) pseudogene	1
ENSG00000241143	6.43995	4.31274	19.873	1.21808	3.5406	0.00039922	0.00117174	RPL32P9	ribosomal protein L32 pseudogene 9 [Source:HGNC Symbol;Acc:HGNC:35481]	1
ENSG00000215347	8.02453	4.31064	19.8441	1.16019	3.71547	0.000202829	0.00062319	SLC25A5P1	solute carrier family 25 member 5 pseudogene 1 [Source:HGNC Symbol;Acc:HGNC:19250]	2
ENSG00000205869	16.9926	4.24244	18.9279	0.774052	5.48082	4.23352e-08	1.97054e-07	KRTAP5-1	keratin associated protein 5-1 [Source:HGNC Symbol;Acc:HGNC:23596]	1
ENSG00000278210	16.9926	4.24244	18.9279	0.774052	5.48082	4.23352e-08	1.97054e-07	KRTAP5-1	keratin associated protein 5-1 [Source:HGNC Symbol;Acc:HGNC:23596]	1
ENSG00000280585	16.9926	4.24244	18.9279	0.774052	5.48082	4.23352e-08	1.97054e-07	KRTAP5-1	keratin associated protein 5-1 [Source:HGNC Symbol;Acc:HGNC:23596]	1
ENSG00000184564	137.196	4.21729	18.6008	0.319511	13.1992	8.86875e-40	3.32228e-38	SLITRK6	SLIT and NTRK like family member 6 [Source:HGNC Symbol;Acc:HGNC:23503]	3
ENSG00000228241	12.3217	4.21332	18.5497	0.819139	5.1436	2.69521e-07	1.16184e-06	MOB1AP1	MOB kinase activator 1A pseudogene 1 [Source:HGNC Symbol;Acc:HGNC:42638]	1
ENSG00000235655	485.169	4.19479	18.3129	0.947372	4.42781	9.51927e-06	3.46677e-05	H3F3AP4	H3 histone, family 3A, pseudogene 4 [Source:HGNC Symbol;Acc:HGNC:42980]	1
ENSG00000270218	11.1339	4.19019	18.2546	0.928059	4.515	6.3317e-06	2.35226e-05	AC013553.2	transmembrane protein 126A (TMEM126A) pseudogene	1
ENSG00000188257	243.647	4.18897	18.2392	0.215961	19.3969	8.19915e-84	2.42463e-81	PLA2G2A	phospholipase A2 group IIA [Source:HGNC Symbol;Acc:HGNC:9031]	8
ENSG00000226289	10.6571	4.18407	18.1774	1.0288	4.06695	4.76321e-05	0.000159425	CDCA4P3	cell division cycle associated 4 pseudogene 3 [Source:HGNC Symbol;Acc:HGNC:49772]	1
ENSG00000236552	139.483	4.17895	18.1129	0.285793	14.6223	2.02443e-48	1.23211e-46	RPL13AP5	ribosomal protein L13a pseudogene 5 [Source:HGNC Symbol;Acc:HGNC:23736]	1
ENSG00000224221	7.94068	4.15234	17.7819	1.06373	3.90355	9.47905e-05	0.000305234	RPS6P8	ribosomal protein S6 pseudogene 8 [Source:HGNC Symbol;Acc:HGNC:36999]	1
ENSG00000125726	74.0793	4.12407	17.4369	0.373844	11.0315	2.6928e-28	5.06634e-27	CD70	CD70 molecule [Source:NCBI gene;Acc:970]	3
ENSG00000249948	7.0231	4.09102	17.042	1.38473	2.95438	0.00313303	0.00789017	GBA3	glucosylceramidase beta 3 (gene/pseudogene) [Source:HGNC Symbol;Acc:HGNC:19069]	7
ENSG00000259171	72.3683	4.08057	16.9189	0.379019	10.7661	4.97469e-27	8.55878e-26	AL163636.2	novel protein, ANG-RNASE4 readthrough	1
ENSG00000248546	14.211	4.00395	16.0439	0.790286	5.06647	4.0527e-07	1.71409e-06	ANP32C	acidic nuclear phosphoprotein 32 family member C [Source:HGNC Symbol;Acc:HGNC:16675]	1
ENSG00000166428	7.90295	3.90775	15.0089	1.03497	3.77572	0.000159546	0.000497253	PLD4	phospholipase D family member 4 [Source:HGNC Symbol;Acc:HGNC:23792]	7
ENSG00000284872	6.19596	3.89379	14.8644	1.09677	3.55023	0.000384899	0.00113275	AC270289.2	tRNA methyltransferase 9B (putative) [Source:NCBI gene;Acc:57604]	2
ENSG00000167612	24.6926	3.88033	14.7264	0.737249	5.26326	1.41522e-07	6.28278e-07	ANKRD33	ankyrin repeat domain 33 [Source:HGNC Symbol;Acc:HGNC:13788]	8
ENSG00000273777	16.092	3.84876	14.4077	0.68859	5.58934	2.27937e-08	1.08697e-07	CEACAM20	carcinoembryonic antigen related cell adhesion molecule 20 [Source:HGNC Symbol;Acc:HGNC:24879]	6
ENSG00000204642	7.02771	3.84203	14.3405	1.30507	2.94392	0.0032408	0.00814364	HLA-F	major histocompatibility complex, class I, F [Source:HGNC Symbol;Acc:HGNC:4963]	15
ENSG00000270846	6.69565	3.82031	14.1263	1.22894	3.10864	0.00187953	0.00492073	AC021171.2	chromosome 12 open reading frame 10 (C12orf10) pseudogene	1
ENSG00000140519	4.31473	3.80918	14.0177	1.30255	2.92439	0.00345128	0.00863457	RHCG	Rh family C glycoprotein [Source:HGNC Symbol;Acc:HGNC:18140]	7
ENSG00000254781	180.614	3.75689	13.5188	0.221216	16.9829	1.09875e-64	1.38091e-62	GVINP2	GTPase, very large interferon inducible pseudogene 2 [Source:HGNC Symbol;Acc:HGNC:38876]	1
ENSG00000100298	100.418	3.75621	13.5123	0.300511	12.4994	7.52404e-36	2.27586e-34	APOBEC3H	apolipoprotein B mRNA editing enzyme catalytic subunit 3H [Source:HGNC Symbol;Acc:HGNC:24100]	7
ENSG00000212933	4.79808	3.74691	13.4256	1.29702	2.88887	0.00386629	0.0095794	KRTAP12-4	keratin associated protein 12-4 [Source:HGNC Symbol;Acc:HGNC:20532]	1
ENSG00000273654	32.0923	3.72907	13.2606	0.525218	7.10005	1.24713e-12	8.42233e-12	AC020904.2	citrate synthase (CS) pseudogene	2
ENSG00000104760	267.907	3.71115	13.0968	0.183564	20.2171	6.9183e-91	2.80481e-88	FGL1	fibrinogen like 1 [Source:HGNC Symbol;Acc:HGNC:3695]	11
ENSG00000185594	6.68167	3.69504	12.9514	1.02201	3.61546	0.000299813	0.000898011	SPATA8	spermatogenesis associated 8 [Source:HGNC Symbol;Acc:HGNC:28676]	6
ENSG00000187175	16.2833	3.69376	12.9399	0.703923	5.24739	1.5427e-07	6.82697e-07	KRTAP12-1	keratin associated protein 12-1 [Source:HGNC Symbol;Acc:HGNC:20529]	1
ENSG00000117091	18.2944	3.65944	12.6358	0.687055	5.32627	1.00249e-07	4.49976e-07	CD48	CD48 molecule [Source:HGNC Symbol;Acc:HGNC:1683]	3
ENSG00000243489	15.8197	3.65857	12.6281	0.700895	5.21985	1.7907e-07	7.84986e-07	KRTAP10-11	keratin associated protein 10-11 [Source:HGNC Symbol;Acc:HGNC:20528]	1
ENSG00000232032	6.45423	3.64906	12.5452	1.0866	3.35825	0.000784378	0.00219068	AC079781.2	novel pseudogene	1
ENSG00000255347	11.1558	3.64464	12.5068	0.858035	4.24766	2.16011e-05	7.52653e-05	AC021820.1	zinc finger, CCHC domain containing 9 (ZCCHC9) pseudogene	1
ENSG00000221859	10.4098	3.58526	12.0024	0.863552	4.15175	3.29937e-05	0.000112649	KRTAP10-10	keratin associated protein 10-10 [Source:HGNC Symbol;Acc:HGNC:22972]	1
ENSG00000229636	5.17327	3.57107	11.885	1.23419	2.89344	0.00381048	0.0094579	KRT8P21	keratin 8 pseudogene 21 [Source:HGNC Symbol;Acc:HGNC:33373]	1
ENSG00000237121	11.212	3.54384	11.6627	0.822194	4.31022	1.63095e-05	5.77321e-05	PIEZO1P2	piezo type mechanosensitive ion channel component 1 pseudogene 2 [Source:HGNC Symbol;Acc:HGNC:42861]	1
ENSG00000243695	32.2547	3.5225	11.4916	0.597333	5.89705	3.70057e-09	1.89832e-08	AL353729.1	TGF beta-inducible nuclear protein 1 (TINP1) pseudogene	1
ENSG00000234145	36.8554	3.52083	11.4783	0.463323	7.59908	2.98233e-14	2.2682e-13	NAP1L4P3	nucleosome assembly protein 1 like 4 pseudogene 3 [Source:HGNC Symbol;Acc:HGNC:39738]	1
ENSG00000229939	6.71322	3.47125	11.0905	1.15577	3.00342	0.00266966	0.00680575	AL589880.1	novel pseudogene (PRO1843)	1
ENSG00000105549	17.4513	3.39835	10.544	0.688867	4.93324	8.08777e-07	3.31855e-06	THEG	theg spermatid protein [Source:HGNC Symbol;Acc:HGNC:13706]	4
ENSG00000259030	20.3757	3.36857	10.3286	0.859113	3.92098	8.81892e-05	0.000285183	FPGT-TNNI3K	FPGT-TNNI3K readthrough [Source:HGNC Symbol;Acc:HGNC:42952]	7
ENSG00000167165	4.75991	3.36211	10.2824	1.1345	2.96353	0.00304134	0.00767002	UGT1A6	UDP glucuronosyltransferase family 1 member A6 [Source:HGNC Symbol;Acc:HGNC:12538]	8
ENSG00000254076	12.4501	3.35772	10.2512	0.78733	4.2647	2.00173e-05	7.00383e-05	AC110053.1	nucleolar and coiled-body phosphoprotein 1 (NOLC1) pseudogene	1
ENSG00000123095	98.2619	3.35336	10.2203	0.435727	7.69602	1.40373e-14	1.08868e-13	BHLHE41	basic helix-loop-helix family member e41 [Source:HGNC Symbol;Acc:HGNC:16617]	3
ENSG00000230524	23.1899	3.33267	10.0747	0.606282	5.49689	3.86547e-08	1.80734e-07	COL6A4P1	collagen type VI alpha 4 pseudogene 1 [Source:HGNC Symbol;Acc:HGNC:33484]	4
ENSG00000283709	298.894	3.30562	9.88762	0.197072	16.7737	3.8006e-63	4.52757e-61	FAM238C	family with sequence similarity 238 member C [Source:HGNC Symbol;Acc:HGNC:24672]	5
ENSG00000242366	7.20973	3.3021	9.8635	0.928029	3.55818	0.000373427	0.00110183	UGT1A8	UDP glucuronosyltransferase family 1 member A8 [Source:HGNC Symbol;Acc:HGNC:12540]	1
ENSG00000220541	8.14428	3.29476	9.81346	0.978566	3.36693	0.000760102	0.00212974	AC233289.1	peptidyl-prolyl isomerase G (cyclophilin G) (PPIG) pseudogene	1
ENSG00000197406	8.53618	3.29194	9.79426	1.02749	3.20385	0.00135602	0.00363688	DIO3	iodothyronine deiodinase 3 [Source:HGNC Symbol;Acc:HGNC:2885]	1
ENSG00000233309	34.639	3.29018	9.78233	0.414124	7.94491	1.94332e-15	1.60893e-14	RPS6P12	ribosomal protein S6 pseudogene 12 [Source:HGNC Symbol;Acc:HGNC:36375]	1
ENSG00000268297	34.4322	3.29013	9.78202	0.436513	7.53731	4.79764e-14	3.59551e-13	CLEC4GP1	C-type lectin domain family 4 member G pseudogene 1 [Source:HGNC Symbol;Acc:HGNC:33502]	1
ENSG00000229880	83.7621	3.26929	9.64172	0.298738	10.9437	7.12628e-28	1.29708e-26	IMMTP1	inner membrane mitochondrial protein pseudogene 1 [Source:HGNC Symbol;Acc:HGNC:6048]	1
ENSG00000227666	12.2611	3.26203	9.59332	0.729437	4.47198	7.74972e-06	2.85166e-05	CYCSP24	CYCS pseudogene 24 [Source:HGNC Symbol;Acc:HGNC:24398]	1
ENSG00000139352	25.5029	3.24004	9.44819	0.524176	6.1812	6.36146e-10	3.48597e-09	ASCL1	achaete-scute family bHLH transcription factor 1 [Source:HGNC Symbol;Acc:HGNC:738]	1
ENSG00000231615	39.3949	3.23745	9.43123	0.432249	7.48977	6.89944e-14	5.11275e-13	AL645568.2	novel pseudogene	1
ENSG00000080511	10.3733	3.22768	9.36762	0.921646	3.50208	0.000461633	0.00134037	RDH8	retinol dehydrogenase 8 [Source:NCBI gene;Acc:50700]	4
ENSG00000220643	13.3292	3.22438	9.34621	0.706459	4.56414	5.01541e-06	1.89063e-05	AL031577.2	ribosomal protein L44 (RPL44) pseudogene	1
ENSG00000259425	16.8742	3.21693	9.29805	0.649446	4.95334	7.29493e-07	3.00599e-06	AC011767.1	Golgin subfamily A member 6 pseudogene	4
ENSG00000240244	8.77197	3.2115	9.26316	0.814471	3.94305	8.04504e-05	0.000261401	GAPDHP33	glyceraldehyde 3 phosphate dehydrogenase pseudogene 33 [Source:HGNC Symbol;Acc:HGNC:37785]	1
ENSG00000250596	54.0346	3.21046	9.25646	0.331282	9.69103	3.29188e-22	4.23246e-21	AC096751.1	Zinc finger protein pseudogene	2
ENSG00000126467	11.1292	3.20059	9.19336	0.836733	3.82511	0.000130715	0.000412696	TSKS	testis specific serine kinase substrate [Source:HGNC Symbol;Acc:HGNC:30719]	3
ENSG00000221837	8.79795	3.19041	9.12873	0.889649	3.58615	0.000335594	0.00099675	KRTAP10-9	keratin associated protein 10-9 [Source:HGNC Symbol;Acc:HGNC:22971]	3
ENSG00000227394	12.2312	3.1872	9.10839	0.730338	4.364	1.27704e-05	4.57458e-05	AC007386.1	ribosomal protein L11 (RPL11) pseudogene	1
ENSG00000129437	15.0499	3.18085	9.06844	0.622744	5.10781	3.25921e-07	1.39278e-06	KLK14	kallikrein related peptidase 14 [Source:HGNC Symbol;Acc:HGNC:6362]	3
ENSG00000273822	265.653	3.17473	9.03005	0.222026	14.2989	2.22176e-46	1.21141e-44	MUC4	mucin 4, cell surface associated [Source:HGNC Symbol;Acc:HGNC:7514]	22
ENSG00000273984	175.756	3.15599	8.91349	0.313533	10.0659	7.81813e-24	1.11467e-22	MUC4	mucin 4, cell surface associated [Source:HGNC Symbol;Acc:HGNC:7514]	24
ENSG00000278303	175.756	3.15599	8.91349	0.313533	10.0659	7.81813e-24	1.11467e-22	MUC4	mucin 4, cell surface associated [Source:HGNC Symbol;Acc:HGNC:7514]	24
ENSG00000259573	6.49209	3.15164	8.88667	0.948823	3.32163	0.000894922	0.00247576	NMNAT1P5	NMNAT1 pseudogene 5 [Source:HGNC Symbol;Acc:HGNC:49167]	1
ENSG00000203397	5.18775	3.13299	8.77249	1.07785	2.90671	0.00365256	0.00909196	AL139400.1	scotin (SCOTIN) pseudogene	1
ENSG00000198719	262.331	3.10733	8.61785	0.18022	17.2419	1.28806e-66	1.7501e-64	DLL1	delta like canonical Notch ligand 1 [Source:HGNC Symbol;Acc:HGNC:2908]	2
ENSG00000275555	262.331	3.10733	8.61785	0.18022	17.2419	1.28806e-66	1.7501e-64	DLL1	delta like canonical Notch ligand 1 [Source:HGNC Symbol;Acc:HGNC:2908]	2
ENSG00000244703	18.3259	3.10542	8.60645	0.616577	5.03654	4.74012e-07	1.99143e-06	CD46P1	CD46 molecule pseudogene 1 [Source:HGNC Symbol;Acc:HGNC:6959]	1
ENSG00000152463	127.789	3.08886	8.50823	0.237884	12.9847	1.49389e-38	5.22986e-37	OLAH	oleoyl-ACP hydrolase [Source:HGNC Symbol;Acc:HGNC:25625]	8
ENSG00000259924	66.8719	3.08523	8.48686	0.357562	8.62852	6.21494e-18	6.03628e-17	AC011939.1	DnaJ (Hsp40) homolog, subfamily B, member 14 pseudogene	1
ENSG00000239600	21.188	3.06762	8.38387	0.539318	5.68795	1.28571e-08	6.26431e-08	AP000797.1	ribosomal protein L5 (RPL5) pseudogene	1
ENSG00000261949	95.9111	3.05335	8.30137	0.264707	11.5348	8.80595e-31	1.94676e-29	GFY	golgi associated olfactory signaling regulator [Source:HGNC Symbol;Acc:HGNC:44663]	2
ENSG00000214252	17.1646	3.03971	8.22325	0.664875	4.57185	4.83432e-06	1.8273e-05	AZGP1P2	AZGP1 pseudogene 2 [Source:HGNC Symbol;Acc:HGNC:912]	1
ENSG00000266076	30.1558	3.03569	8.2004	0.603765	5.02794	4.95768e-07	2.07971e-06	AC004805.1	novel transcript	1
ENSG00000189169	12.4185	3.02403	8.13435	0.727704	4.15557	3.24472e-05	0.000110879	KRTAP10-12	keratin associated protein 10-12 [Source:HGNC Symbol;Acc:HGNC:20533]	2
ENSG00000130513	121.444	3.01935	8.10801	0.310602	9.72094	2.45505e-22	3.18586e-21	GDF15	growth differentiation factor 15 [Source:HGNC Symbol;Acc:HGNC:30142]	5
ENSG00000177103	15.0727	2.99925	7.99585	0.718912	4.17193	3.02025e-05	0.000103655	DSCAML1	DS cell adhesion molecule like 1 [Source:HGNC Symbol;Acc:HGNC:14656]	5
ENSG00000234424	30.9064	2.97105	7.84104	0.455401	6.52402	6.84498e-11	4.03602e-10	AL353743.4	kinesin family member 27 (KIF27) pseudogene	1
ENSG00000101916	31.2261	2.9658	7.81258	0.433964	6.83421	8.24581e-12	5.23665e-11	TLR8	toll like receptor 8 [Source:HGNC Symbol;Acc:HGNC:15632]	2
ENSG00000142182	560.319	2.95844	7.77286	0.149926	19.7327	1.13051e-86	3.84006e-84	DNMT3L	DNA methyltransferase 3 like [Source:HGNC Symbol;Acc:HGNC:2980]	4
ENSG00000229704	10.5475	2.95322	7.74474	0.718902	4.10795	3.99183e-05	0.000134882	EIF2S2P2	eukaryotic translation initiation factor 2 subunit 2 beta pseudogene 2 [Source:HGNC Symbol;Acc:HGNC:24654]	1
ENSG00000142319	48.2781	2.95159	7.73603	0.350368	8.42428	3.62986e-17	3.35318e-16	SLC6A3	solute carrier family 6 member 3 [Source:HGNC Symbol;Acc:HGNC:11049]	3
ENSG00000276996	48.2781	2.95159	7.73603	0.350368	8.42428	3.62986e-17	3.35318e-16	SLC6A3	solute carrier family 6 member 3 [Source:HGNC Symbol;Acc:HGNC:11049]	3
ENSG00000186417	30.0598	2.94039	7.6762	0.448526	6.55568	5.53875e-11	3.28819e-10	GLDN	gliomedin [Source:HGNC Symbol;Acc:HGNC:29514]	10
ENSG00000277585	1575.37	2.90889	7.51042	0.147481	19.7238	1.34726e-86	4.51531e-84	MUC4	mucin 4, cell surface associated [Source:HGNC Symbol;Acc:HGNC:7514]	23
ENSG00000184672	86.5218	2.90171	7.47313	0.258355	11.2315	2.8559e-29	5.72912e-28	RALYL	RALY RNA binding protein like [Source:HGNC Symbol;Acc:HGNC:27036]	11
ENSG00000238213	12.9586	2.85849	7.25254	0.667692	4.28115	1.85933e-05	6.53012e-05	TARDBPP2	TAR DNA binding protein pseudogene 2 [Source:HGNC Symbol;Acc:HGNC:39848]	1
ENSG00000175894	87.0034	2.85509	7.2355	0.362481	7.87653	3.36594e-15	2.73099e-14	TSPEAR	thrombospondin type laminin G domain and EAR repeats [Source:HGNC Symbol;Acc:HGNC:1268]	3
ENSG00000181781	16.1866	2.85095	7.21475	0.639153	4.46051	8.17642e-06	2.99858e-05	ODF3L2	outer dense fiber of sperm tails 3 like 2 [Source:HGNC Symbol;Acc:HGNC:26841]	3
ENSG00000197149	13.1468	2.84976	7.20883	0.637377	4.47109	7.78238e-06	2.86088e-05	AC107956.1	ribosomal protein S2 (RPS2) pseudogene	1
ENSG00000197437	11.4377	2.84943	7.20718	0.783685	3.63595	0.000276962	0.000833739	OR13G1	olfactory receptor family 13 subfamily G member 1 [Source:HGNC Symbol;Acc:HGNC:14999]	2
ENSG00000206258	29.2275	2.84686	7.19434	0.503857	5.65014	1.6032e-08	7.74513e-08	TNXB	tenascin XB [Source:HGNC Symbol;Acc:HGNC:11976]	8
ENSG00000226153	7.66558	2.84247	7.17248	0.852805	3.33309	0.000858887	0.002381	Z93242.1	calcium binding protein P22 (CHP) pseudogene	1
ENSG00000254061	18.1853	2.83861	7.15329	0.633526	4.48065	7.44171e-06	2.74395e-05	AC091144.2	RNA binding motif protein 4 (RBM4) pseudogene	1
ENSG00000160801	286.318	2.83808	7.15067	0.247816	11.4524	2.28812e-30	4.93261e-29	PTH1R	parathyroid hormone 1 receptor [Source:HGNC Symbol;Acc:HGNC:9608]	8
ENSG00000275164	104	2.83549	7.13787	0.242578	11.689	1.45094e-31	3.36203e-30	MUC4	mucin 4, cell surface associated [Source:HGNC Symbol;Acc:HGNC:7514]	1
ENSG00000260576	10.5018	2.8281	7.10138	0.70268	4.02473	5.704e-05	0.000188975	EIF5A2P1	eukaryotic translation initiation factor 5A2 pseudogene 1 [Source:HGNC Symbol;Acc:HGNC:51467]	1
ENSG00000221864	11.5145	2.8134	7.02938	0.737919	3.81261	0.000137507	0.00043264	KRTAP12-2	keratin associated protein 12-2 [Source:HGNC Symbol;Acc:HGNC:20530]	1
ENSG00000108375	338.476	2.81269	7.02595	0.189366	14.8532	6.6326e-50	4.38729e-48	RNF43	ring finger protein 43 [Source:HGNC Symbol;Acc:HGNC:18505]	8
ENSG00000222036	51.5262	2.80748	7.00063	0.572865	4.90078	9.54584e-07	3.88574e-06	POTEM	POTE ankyrin domain family member M [Source:HGNC Symbol;Acc:HGNC:37096]	3
ENSG00000255489	18.6405	2.79819	6.95566	0.560902	4.98873	6.07777e-07	2.52848e-06	AC115990.1	high-mobility group nucleosome binding domain 1 (HMGN1) pseudogene	1
ENSG00000218351	8.08607	2.78939	6.91335	0.823108	3.38885	0.000701875	0.00197873	RPS3AP23	ribosomal protein S3a pseudogene 23 [Source:HGNC Symbol;Acc:HGNC:36767]	2
ENSG00000174482	23.0241	2.77798	6.85893	0.598997	4.63773	3.52265e-06	1.35246e-05	LINGO2	leucine rich repeat and Ig domain containing 2 [Source:HGNC Symbol;Acc:HGNC:21207]	4
ENSG00000278468	503.401	2.76163	6.7816	0.188784	14.6285	1.84811e-48	1.13027e-46	MUC4	mucin 4, cell surface associated [Source:HGNC Symbol;Acc:HGNC:7514]	23
ENSG00000166211	20.6935	2.74885	6.7218	0.693775	3.96216	7.42748e-05	0.000242181	SPIC	Spi-C transcription factor [Source:HGNC Symbol;Acc:HGNC:29549]	1
ENSG00000179934	304.887	2.74785	6.71713	0.160265	17.1456	6.77931e-66	8.78374e-64	CCR8	C-C motif chemokine receptor 8 [Source:HGNC Symbol;Acc:HGNC:1609]	2
ENSG00000197721	335.202	2.74309	6.69502	0.148863	18.4269	7.99443e-76	1.74737e-73	CR1L	complement C3b/C4b receptor 1 like [Source:HGNC Symbol;Acc:HGNC:2335]	5
ENSG00000150275	136.205	2.74179	6.68899	0.199484	13.7444	5.50418e-43	2.47501e-41	PCDH15	protocadherin related 15 [Source:HGNC Symbol;Acc:HGNC:14674]	36
ENSG00000144821	30.4883	2.74092	6.68498	0.530638	5.16533	2.4001e-07	1.04016e-06	MYH15	myosin heavy chain 15 [Source:HGNC Symbol;Acc:HGNC:31073]	3
ENSG00000233892	24.1302	2.73365	6.65138	0.661275	4.13391	3.56642e-05	0.000121274	PAIP1P1	poly(A) binding protein interacting protein 1 pseudogene 1 [Source:HGNC Symbol;Acc:HGNC:18240]	1
ENSG00000244119	673.79	2.73305	6.64861	0.151152	18.0815	4.4611e-73	8.62571e-71	PDCL3P4	PDCL3 pseudogene 4 [Source:HGNC Symbol;Acc:HGNC:44505]	1
ENSG00000104804	158.079	2.72984	6.6338	0.217926	12.5264	5.35281e-36	1.63684e-34	TULP2	tubby like protein 2 [Source:HGNC Symbol;Acc:HGNC:12424]	6
ENSG00000255581	8.95539	2.70723	6.53068	0.774783	3.49418	0.000475519	0.00137815	AC006511.2	heat shock 60kDa protein 1 (chaperonin) (HSPD1) pseudogene	1
ENSG00000251463	23.5067	2.70571	6.52381	0.483204	5.59952	2.14941e-08	1.02733e-07	FKBP4P1	FKBP prolyl isomerase 4 pseudogene 1 [Source:HGNC Symbol;Acc:HGNC:44038]	1
ENSG00000231608	7.03275	2.70545	6.52263	0.822751	3.2883	0.00100793	0.00276345	TNXB	tenascin XB [Source:HGNC Symbol;Acc:HGNC:11976]	8
ENSG00000121905	8.4689	2.70316	6.51225	0.75252	3.59214	0.000327978	0.000975628	HPCA	hippocalcin [Source:HGNC Symbol;Acc:HGNC:5144]	5
ENSG00000266302	61.2574	2.70301	6.51158	0.426583	6.33642	2.35166e-10	1.32775e-09	AC098850.3	novel transcript	1
ENSG00000233286	6.9065	2.70012	6.49858	0.90833	2.97263	0.00295265	0.00746808	MTND3P10	MT-ND3 pseudogene 10 [Source:HGNC Symbol;Acc:HGNC:42150]	1
ENSG00000134438	26.1267	2.69878	6.49252	0.521931	5.17076	2.33145e-07	1.0111e-06	RAX	retina and anterior neural fold homeobox [Source:HGNC Symbol;Acc:HGNC:18662]	4
ENSG00000130303	1592.44	2.69294	6.46631	0.115841	23.2469	1.52768e-119	3.19997e-116	BST2	bone marrow stromal cell antigen 2 [Source:HGNC Symbol;Acc:HGNC:1119]	3
ENSG00000188833	52.5605	2.68541	6.43263	0.318046	8.44347	3.08044e-17	2.85298e-16	ENTPD8	ectonucleoside triphosphate diphosphohydrolase 8 [Source:HGNC Symbol;Acc:HGNC:24860]	5
ENSG00000229082	25.4289	2.68535	6.43239	0.451615	5.94611	2.74584e-09	1.4275e-08	OR5AW1P	olfactory receptor family 5 subfamily AW member 1 pseudogene [Source:HGNC Symbol;Acc:HGNC:15406]	1
ENSG00000188747	46.5011	2.66791	6.35508	0.353916	7.53826	4.76296e-14	3.57165e-13	NOXA1	NADPH oxidase activator 1 [Source:HGNC Symbol;Acc:HGNC:10668]	2
ENSG00000180155	84.2728	2.66027	6.3215	0.294261	9.04049	1.5597e-19	1.68767e-18	LYNX1	Ly6/neurotoxin 1 [Source:HGNC Symbol;Acc:HGNC:29604]	7
ENSG00000278699	24.971	2.6493	6.27362	0.592719	4.46974	7.8316e-06	2.878e-05	POTEB3	POTE ankyrin domain family member B3 [Source:HGNC Symbol;Acc:HGNC:51240]	4
ENSG00000228331	11.8887	2.63313	6.20368	0.718692	3.66378	0.000248524	0.000753636	RPL17P43	ribosomal protein L17 pseudogene 43 [Source:HGNC Symbol;Acc:HGNC:35996]	1
ENSG00000236853	6.10719	2.63128	6.19577	0.872897	3.01443	0.00257464	0.00658221	OR2R1P	olfactory receptor family 2 subfamily R member 1, pseudogene [Source:HGNC Symbol;Acc:HGNC:8274]	1
ENSG00000285299	6.10719	2.63128	6.19577	0.872897	3.01443	0.00257464	0.00658221	OR2R1P	olfactory receptor family 2 subfamily R member 1, pseudogene [Source:HGNC Symbol;Acc:HGNC:8274]	1
ENSG00000155265	11.046	2.61653	6.13275	0.731142	3.57869	0.000345317	0.00102442	GOLGA7B	golgin A7 family member B [Source:HGNC Symbol;Acc:HGNC:31668]	3
ENSG00000169064	45.6561	2.60731	6.09366	0.369512	7.05608	1.71262e-12	1.14429e-11	ZBBX	zinc finger B-box domain containing [Source:HGNC Symbol;Acc:HGNC:26245]	13
ENSG00000258230	68.5673	2.6038	6.07887	0.309755	8.406	4.24229e-17	3.8946e-16	AC063950.1	suppression of tumorigenicity 13 (colon carcinoma) (Hsp70 interacting protein) (ST13) pseudogene	2
ENSG00000145113	10.0159	2.60357	6.07788	0.75598	3.44397	0.000573247	0.00163852	MUC4	mucin 4, cell surface associated [Source:HGNC Symbol;Acc:HGNC:7514]	22
ENSG00000206549	20.448	2.60341	6.07722	0.526232	4.94727	7.52634e-07	3.09526e-06	PRSS50	serine protease 50 [Source:HGNC Symbol;Acc:HGNC:17910]	1
ENSG00000253756	10.5612	2.60178	6.07037	0.686534	3.78974	0.000150805	0.00047159	CARSP2	cysteinyl-tRNA synthetase pseudogene 2 [Source:HGNC Symbol;Acc:HGNC:50478]	1
ENSG00000243104	7.09161	2.60082	6.06631	0.88827	2.92796	0.00341194	0.00854123	MTND4LP14	MT-ND4L pseudogene 14 [Source:HGNC Symbol;Acc:HGNC:42248]	1
ENSG00000274110	8.79643	2.58765	6.01118	0.878593	2.94522	0.00322729	0.0081121	LAIR1	leukocyte associated immunoglobulin like receptor 1 [Source:HGNC Symbol;Acc:HGNC:6477]	28
ENSG00000226807	17.2072	2.5703	5.93933	0.619318	4.15021	3.32169e-05	0.000113335	MROH5	maestro heat like repeat family member 5 (gene/pseudogene) [Source:HGNC Symbol;Acc:HGNC:42976]	5
ENSG00000184478	12.7224	2.55481	5.87589	0.752673	3.39431	0.000688013	0.00194226	OR56A3	olfactory receptor family 56 subfamily A member 3 [Source:HGNC Symbol;Acc:HGNC:14786]	5
ENSG00000102871	19.3189	2.55164	5.863	0.553149	4.61294	3.97022e-06	1.51596e-05	TRADD	TNFRSF1A associated via death domain [Source:HGNC Symbol;Acc:HGNC:12030]	5
ENSG00000214313	41.6945	2.54961	5.85477	0.387923	6.57248	4.94848e-11	2.95101e-10	AZGP1P1	AZGP1 pseudogene 1 [Source:HGNC Symbol;Acc:HGNC:911]	2
ENSG00000228168	197.812	2.54639	5.84172	0.189448	13.4412	3.46973e-41	1.42508e-39	HNRNPA1P21	heterogeneous nuclear ribonucleoprotein A1 pseudogene 21 [Source:HGNC Symbol;Acc:HGNC:39539]	1
ENSG00000144596	694.611	2.53974	5.81485	0.211275	12.021	2.75606e-33	7.09797e-32	GRIP2	glutamate receptor interacting protein 2 [Source:HGNC Symbol;Acc:HGNC:23841]	7
ENSG00000176971	9.42916	2.53908	5.81218	0.747452	3.39698	0.000681337	0.0019245	FIBIN	fin bud initiation factor homolog [Source:HGNC Symbol;Acc:HGNC:33747]	1
ENSG00000181444	20.9006	2.53632	5.80109	0.512709	4.94691	7.54018e-07	3.10044e-06	ZNF467	zinc finger protein 467 [Source:HGNC Symbol;Acc:HGNC:23154]	2
ENSG00000174885	19.0048	2.53586	5.79924	0.548637	4.62212	3.79838e-06	1.45388e-05	NLRP6	NLR family pyrin domain containing 6 [Source:HGNC Symbol;Acc:HGNC:22944]	3
ENSG00000223549	25.2082	2.52936	5.77315	0.464999	5.43949	5.34339e-08	2.46217e-07	MTND5P28	MT-ND5 pseudogene 28 [Source:HGNC Symbol;Acc:HGNC:42290]	1
ENSG00000116183	224.777	2.52676	5.76275	0.50918	4.9624	6.9626e-07	2.87517e-06	PAPPA2	pappalysin 2 [Source:HGNC Symbol;Acc:HGNC:14615]	5
ENSG00000012779	70.2063	2.52468	5.75448	0.405397	6.22768	4.73379e-10	2.62089e-09	ALOX5	arachidonate 5-lipoxygenase [Source:HGNC Symbol;Acc:HGNC:435]	8
ENSG00000282019	108.533	2.5219	5.74339	0.354059	7.12284	1.05729e-12	7.17885e-12	GPI	glucose-6-phosphate isomerase [Source:HGNC Symbol;Acc:HGNC:4458]	14
ENSG00000227649	18.7187	2.51811	5.72832	0.544102	4.62802	3.6918e-06	1.41373e-05	MTND6P32	MT-ND6 pseudogene 32 [Source:HGNC Symbol;Acc:HGNC:52173]	1
ENSG00000230535	13.7481	2.51289	5.70763	0.643564	3.90465	9.43624e-05	0.000303933	BASP1P1	BASP1 pseudogene 1 [Source:HGNC Symbol;Acc:HGNC:39418]	1
ENSG00000143452	869.651	2.50597	5.68032	0.116374	21.5337	7.52599e-103	6.75619e-100	HORMAD1	HORMA domain containing 1 [Source:HGNC Symbol;Acc:HGNC:25245]	8
ENSG00000254838	387.16	2.50415	5.67317	0.148517	16.8611	8.69518e-64	1.06616e-61	GVINP1	GTPase, very large interferon inducible pseudogene 1 [Source:HGNC Symbol;Acc:HGNC:25813]	2
ENSG00000259512	10.8125	2.5003	5.65803	0.712678	3.50832	0.000450948	0.00131132	HNRNPA1P5	heterogeneous nuclear ribonucleoprotein A1 pseudogene 5 [Source:HGNC Symbol;Acc:HGNC:15787]	1
ENSG00000285032	38.6994	2.49874	5.65193	0.470655	5.30908	1.10179e-07	4.93137e-07	AC270277.2	NA	2
ENSG00000270099	14.1577	2.48772	5.60891	0.703058	3.53843	0.000402516	0.00118031	AL365273.2	novel transcript	1
ENSG00000178947	3928.02	2.48677	5.60522	0.072639	34.2347	7.37817e-257	9.27288e-253	SMIM10L2A	small integral membrane protein 10 like 2A [Source:HGNC Symbol;Acc:HGNC:34499]	1
ENSG00000232526	444.362	2.48409	5.59481	0.16105	15.4243	1.12324e-53	9.02034e-52	VDAC1P13	voltage dependent anion channel 1 pseudogene 13 [Source:HGNC Symbol;Acc:HGNC:50515]	1
ENSG00000162039	72.0807	2.47654	5.56562	0.308282	8.03338	9.4827e-16	7.99588e-15	MEIOB	meiosis specific with OB-fold [Source:HGNC Symbol;Acc:HGNC:28569]	6
ENSG00000153902	99.0918	2.4752	5.56046	0.320952	7.71206	1.238e-14	9.63717e-14	LGI4	leucine rich repeat LGI family member 4 [Source:HGNC Symbol;Acc:HGNC:18712]	9
ENSG00000188877	41.7926	2.47507	5.55996	0.354236	6.98707	2.80685e-12	1.85081e-11	POTEA	POTE ankyrin domain family member A [Source:HGNC Symbol;Acc:HGNC:33893]	2
ENSG00000249721	51.2527	2.47096	5.54412	0.347681	7.10696	1.18624e-12	8.03269e-12	AC112206.3	ribosomal protein L23a (RPL23A) pseudogene	1
ENSG00000240890	46.7951	2.46969	5.53925	0.325689	7.58296	3.37761e-14	2.55722e-13	AC020633.1	G2/M-phase specific E3 ubiquitin ligase (G2E3) pseudogene	1
ENSG00000197768	36.7286	2.46813	5.53327	0.37163	6.64137	3.10786e-11	1.87967e-10	STPG3	sperm-tail PG-rich repeat containing 3 [Source:HGNC Symbol;Acc:HGNC:37285]	7
ENSG00000090932	244.491	2.45718	5.49142	0.181436	13.543	8.71934e-42	3.69594e-40	DLL3	delta like canonical Notch ligand 3 [Source:NCBI gene;Acc:10683]	5
ENSG00000205976	8.19864	2.45505	5.48333	0.815403	3.01084	0.00260522	0.00665497	AC091951.1	golgi autoantigen, golgin subfamily a, 6-like 2 (GOLGA6L2) pseudogene	1
ENSG00000232994	13.8262	2.44535	5.44658	0.679642	3.598	0.000320677	0.000955606	RPL7P14	ribosomal protein L7 pseudogene 14 [Source:HGNC Symbol;Acc:HGNC:35984]	1
ENSG00000111801	37.4309	2.44148	5.43197	0.416126	5.86716	4.43322e-09	2.25711e-08	BTN3A3	butyrophilin subfamily 3 member A3 [Source:HGNC Symbol;Acc:HGNC:1140]	15
ENSG00000261678	16.4457	2.43701	5.41517	0.570304	4.27317	1.92712e-05	6.75595e-05	SCRT1	scratch family transcriptional repressor 1 [Source:HGNC Symbol;Acc:HGNC:15950]	1
ENSG00000284923	16.4457	2.43701	5.41517	0.570304	4.27317	1.92712e-05	6.75595e-05	SCRT1	scratch family transcriptional repressor 1 [Source:HGNC Symbol;Acc:HGNC:15950]	1
ENSG00000137198	121.223	2.43686	5.41463	0.242715	10.04	1.01645e-23	1.44104e-22	GMPR	guanosine monophosphate reductase [Source:HGNC Symbol;Acc:HGNC:4376]	4
ENSG00000269720	54.3697	2.43481	5.40692	0.348929	6.97794	2.99547e-12	1.9695e-11	CCDC194	coiled-coil domain containing 194 [Source:HGNC Symbol;Acc:HGNC:53438]	2
ENSG00000274717	8.39989	2.42933	5.38644	0.81617	2.9765	0.00291557	0.00738023	AL049757.1	ADAM metallopeptidase with thrombospondin type 1 motif, 7 (ADAMTS7) pseudogene	1
ENSG00000234592	19.7537	2.42866	5.38392	0.511345	4.74954	2.03878e-06	8.02611e-06	AL359845.1	tight junction protein 4 (peripheral) (TJP4) pseudogene	1
ENSG00000229954	42.9977	2.4258	5.37327	0.335299	7.23475	4.66391e-13	3.25373e-12	MTND2P2	MT-ND2 pseudogene 2 [Source:HGNC Symbol;Acc:HGNC:23767]	1
ENSG00000125657	74.7522	2.42554	5.37231	0.267429	9.06987	1.19164e-19	1.29667e-18	TNFSF9	TNF superfamily member 9 [Source:HGNC Symbol;Acc:HGNC:11939]	1
ENSG00000249503	15.755	2.42485	5.36973	0.684244	3.54384	0.000394349	0.00115866	HMGN1P16	high mobility group nucleosome binding domain 1 pseudogene 16 [Source:HGNC Symbol;Acc:HGNC:39360]	1
ENSG00000178233	87.5325	2.41478	5.33237	0.264077	9.14421	6.00694e-20	6.63402e-19	TMEM151B	transmembrane protein 151B [Source:HGNC Symbol;Acc:HGNC:21315]	2
ENSG00000196344	15.752	2.41359	5.32799	0.620741	3.88824	0.000100975	0.000324068	ADH7	alcohol dehydrogenase 7 (class IV), mu or sigma polypeptide [Source:HGNC Symbol;Acc:HGNC:256]	6
ENSG00000248347	2239.09	2.4124	5.3236	0.0781752	30.8589	4.25205e-209	3.56265e-205	AC120036.1	POTE ankyrin domain family pseudogene	1
ENSG00000103534	903.998	2.40572	5.299	0.137032	17.5559	5.36271e-69	8.21933e-67	TMC5	transmembrane channel like 5 [Source:HGNC Symbol;Acc:HGNC:22999]	11
ENSG00000227788	15.3697	2.40329	5.29009	0.625882	3.83985	0.000123111	0.000390132	MTCO3P43	MT-CO3 pseudogene 43 [Source:HGNC Symbol;Acc:HGNC:52146]	1
ENSG00000229917	15.0593	2.40028	5.27907	0.567217	4.23169	2.31946e-05	8.0561e-05	RPL7P46	ribosomal protein L7 pseudogene 46 [Source:HGNC Symbol;Acc:HGNC:36706]	1
ENSG00000140932	7.08897	2.3973	5.26817	0.815403	2.94002	0.00328191	0.00824035	CMTM2	CKLF like MARVEL transmembrane domain containing 2 [Source:HGNC Symbol;Acc:HGNC:19173]	4
ENSG00000131183	15.6087	2.39167	5.24763	0.584102	4.09461	4.22882e-05	0.00014243	SLC34A1	solute carrier family 34 member 1 [Source:HGNC Symbol;Acc:HGNC:11019]	5
ENSG00000228218	18.4267	2.39114	5.2457	0.573882	4.1666	3.09178e-05	0.00010598	ATF4P3	activating transcription factor 4 pseudogene 3 [Source:HGNC Symbol;Acc:HGNC:788]	1
ENSG00000180152	64.427	2.38328	5.21721	0.323767	7.3611	1.82401e-13	1.30819e-12	XIAPP3	X-linked inhibitor of apoptosis pseudogene 3 [Source:HGNC Symbol;Acc:HGNC:52377]	1
ENSG00000150201	10.227	2.37775	5.19725	0.787685	3.01865	0.00253902	0.00649972	FXYD4	FXYD domain containing ion transport regulator 4 [Source:HGNC Symbol;Acc:HGNC:4028]	4
ENSG00000087076	239.06	2.37707	5.1948	0.168216	14.131	2.44524e-45	1.26468e-43	HSD17B14	hydroxysteroid 17-beta dehydrogenase 14 [Source:HGNC Symbol;Acc:HGNC:23238]	4
ENSG00000220913	11.9801	2.37376	5.1829	0.728094	3.26024	0.00111319	0.00303285	AL391361.1	pseudogene similar to lipoproteins (contains kringle domains)	1
ENSG00000173917	278.872	2.37092	5.17272	0.177729	13.3401	1.35216e-40	5.31061e-39	HOXB2	homeobox B2 [Source:HGNC Symbol;Acc:HGNC:5113]	3
ENSG00000204121	1759.74	2.37019	5.17009	0.112533	21.0622	1.76711e-98	1.11045e-95	ECEL1P1	endothelin converting enzyme like 1 pseudogene 1 [Source:HGNC Symbol;Acc:HGNC:14017]	1
ENSG00000230953	8.17616	2.36875	5.16495	0.793325	2.98585	0.00282787	0.00717777	AC099677.1	translational machinery associated 7 homolog (S. cerevisiae) (TMA7) pseudogene	1
ENSG00000160808	12.8199	2.35866	5.12895	0.722368	3.26518	0.00109395	0.00298594	MYL3	myosin light chain 3 [Source:HGNC Symbol;Acc:HGNC:7584]	8
ENSG00000234493	31.4937	2.35603	5.1196	0.427509	5.51107	3.56658e-08	1.67163e-07	RHOXF1P1	Rhox homeobox family member 1 pseudogene 1 [Source:HGNC Symbol;Acc:HGNC:51580]	3
ENSG00000234065	31.3577	2.35446	5.11402	0.459864	5.1199	3.05696e-07	1.30947e-06	MTND4P26	MT-ND4 pseudogene 26 [Source:HGNC Symbol;Acc:HGNC:42213]	1
ENSG00000110852	32.4435	2.35008	5.09853	0.379935	6.18549	6.19094e-10	3.39846e-09	CLEC2B	C-type lectin domain family 2 member B [Source:HGNC Symbol;Acc:HGNC:2053]	4
ENSG00000105376	66.9714	2.34827	5.09212	0.322353	7.28476	3.22234e-13	2.27072e-12	ICAM5	intercellular adhesion molecule 5 [Source:HGNC Symbol;Acc:HGNC:5348]	5
ENSG00000101342	95.856	2.34572	5.08315	0.271812	8.62995	6.13776e-18	5.96592e-17	TLDC2	TBC/LysM-associated domain containing 2 [Source:HGNC Symbol;Acc:HGNC:16112]	3
ENSG00000185522	102.05	2.33668	5.05139	0.43184	5.41099	6.26784e-08	2.8666e-07	LMNTD2	lamin tail domain containing 2 [Source:HGNC Symbol;Acc:HGNC:28561]	5
ENSG00000197558	47.8087	2.32809	5.0214	0.531912	4.37684	1.20414e-05	4.33194e-05	SSPO	SCO-spondin [Source:HGNC Symbol;Acc:HGNC:21998]	11
ENSG00000169302	126.007	2.32773	5.02017	0.301275	7.72628	1.10739e-14	8.64453e-14	STK32A	serine/threonine kinase 32A [Source:HGNC Symbol;Acc:HGNC:28317]	10
ENSG00000164542	136.741	2.32199	5.00021	0.259226	8.95739	3.32448e-19	3.50668e-18	KIAA0895	KIAA0895 [Source:HGNC Symbol;Acc:HGNC:22206]	13
ENSG00000251112	86.954	2.32181	4.99957	0.239415	9.69783	3.07988e-22	3.96598e-21	AC106794.2	chromosome X open reading frame 67 (CXorf67) pseudogene	1
ENSG00000181652	72.8839	2.32158	4.9988	0.364128	6.37573	1.82092e-10	1.03718e-09	ATG9B	autophagy related 9B [Source:HGNC Symbol;Acc:HGNC:21899]	12
ENSG00000230276	7.90101	2.32082	4.99616	0.763159	3.04107	0.00235742	0.00606696	AL162388.1	NHP2 non-histone chromosome protein 2-like 1 (S. cerevisiae) (NHP2L1) pseudogene	1
ENSG00000129465	9.04658	2.31774	4.98552	0.731498	3.16849	0.00153232	0.00407149	RIPK3	receptor interacting serine/threonine kinase 3 [Source:HGNC Symbol;Acc:HGNC:10021]	7
ENSG00000285379	9.04658	2.31774	4.98552	0.731498	3.16849	0.00153232	0.00407149	RIPK3	receptor interacting serine/threonine kinase 3 [Source:HGNC Symbol;Acc:HGNC:10021]	7
ENSG00000005001	30.5517	2.31227	4.96664	0.442094	5.23027	1.69266e-07	7.44344e-07	PRSS22	serine protease 22 [Source:HGNC Symbol;Acc:HGNC:14368]	8
ENSG00000236878	14.572	2.30887	4.95496	0.615868	3.74897	0.000177562	0.000549993	MTATP6P26	MT-ATP6 pseudogene 26 [Source:HGNC Symbol;Acc:HGNC:52182]	1
ENSG00000206531	55.2797	2.30737	4.94982	0.301999	7.64035	2.16634e-14	1.65914e-13	CD200R1L	CD200 receptor 1 like [Source:HGNC Symbol;Acc:HGNC:24665]	5
ENSG00000086717	13.1848	2.30494	4.94147	0.650447	3.54363	0.000394664	0.00115945	PPEF1	protein phosphatase with EF-hand domain 1 [Source:HGNC Symbol;Acc:HGNC:9243]	9
ENSG00000224476	10.1379	2.30163	4.93015	0.725581	3.17212	0.00151329	0.00402478	RPL36P16	ribosomal protein L36 pseudogene 16 [Source:HGNC Symbol;Acc:HGNC:37010]	1
ENSG00000228316	27.86	2.30157	4.92994	0.446503	5.15466	2.54085e-07	1.09812e-06	MTATP6P19	MT-ATP6 pseudogene 19 [Source:HGNC Symbol;Acc:HGNC:52064]	1
ENSG00000213264	8.78385	2.30132	4.92909	0.718568	3.20265	0.00136169	0.00365092	NIP7P2	NIP7 pseudogene 2 [Source:HGNC Symbol;Acc:HGNC:45181]	1
ENSG00000254069	84.1944	2.29847	4.91936	0.292195	7.86622	3.65506e-15	2.95604e-14	AC134698.4	ankyrin repeat domain 26 (ANKRD26) pseudogene	1
ENSG00000196361	322.853	2.29349	4.90241	0.209428	10.9512	6.55799e-28	1.19972e-26	ELAVL3	ELAV like RNA binding protein 3 [Source:HGNC Symbol;Acc:HGNC:3314]	4
ENSG00000255403	7.10333	2.29152	4.89571	0.776714	2.95027	0.00317492	0.00798847	AP000641.1	heat shock 60kDa protein 1 (chaperonin) (HSPD1) pseudogene	1
ENSG00000226288	9.13208	2.28312	4.86729	0.766883	2.97714	0.00290952	0.00736715	OR52I2	olfactory receptor family 52 subfamily I member 2 [Source:HGNC Symbol;Acc:HGNC:15221]	3
ENSG00000266714	762.341	2.28048	4.85839	0.300318	7.59354	3.11282e-14	2.36172e-13	MYO15B	myosin XVB [Source:HGNC Symbol;Acc:HGNC:14083]	36
ENSG00000242220	42.2002	2.27895	4.85326	0.359206	6.34441	2.23275e-10	1.26459e-09	TCP10L	t-complex 10 like [Source:HGNC Symbol;Acc:HGNC:11657]	4
ENSG00000102854	8.46052	2.27524	4.8408	0.749032	3.03758	0.00238486	0.00613257	MSLN	mesothelin [Source:HGNC Symbol;Acc:HGNC:7371]	8
ENSG00000231831	325.311	2.26867	4.81878	0.15539	14.5999	2.81334e-48	1.68774e-46	MTHFD1P1	methylenetetrahydrofolate dehydrogenase (NADP+ dependent) 1 pseudogene 1 [Source:HGNC Symbol;Acc:HGNC:7433]	1
ENSG00000233323	8.36978	2.2672	4.81386	0.702743	3.22621	0.00125442	0.00338535	TNXB	tenascin XB [Source:HGNC Symbol;Acc:HGNC:11976]	8
ENSG00000225796	11.5296	2.26502	4.8066	0.673516	3.36298	0.000771073	0.00215784	MTND4P23	MT-ND4 pseudogene 23 [Source:HGNC Symbol;Acc:HGNC:42210]	1
ENSG00000226632	11.5965	2.25521	4.77404	0.680823	3.31248	0.000924742	0.00255185	UBE2V1P1	ubiquitin conjugating enzyme E2 V1 pseudogene 1 [Source:HGNC Symbol;Acc:HGNC:16581]	1
ENSG00000203989	32.929	2.24745	4.74843	0.539856	4.16305	3.14023e-05	0.000107479	RHOXF2B	Rhox homeobox family member 2B [Source:HGNC Symbol;Acc:HGNC:33519]	1
ENSG00000158683	99.3391	2.2295	4.68971	0.352567	6.32362	2.55502e-10	1.43966e-09	PKD1L1	polycystin 1 like 1, transient receptor potential channel interacting [Source:HGNC Symbol;Acc:HGNC:18053]	5
ENSG00000254831	8.39606	2.22533	4.67617	0.75608	2.94324	0.00324795	0.00815915	KRT18P58	keratin 18 pseudogene 58 [Source:HGNC Symbol;Acc:HGNC:48885]	1
ENSG00000214274	70.687	2.22088	4.66179	0.30262	7.33885	2.1543e-13	1.53837e-12	ANG	angiogenin [Source:HGNC Symbol;Acc:HGNC:483]	3
ENSG00000230650	18.8791	2.21355	4.63814	0.573944	3.85673	0.000114913	0.000366464	AC140479.2	zinc finger protein 532 (ZNF532) pseudogene	1
ENSG00000214243	12.3772	2.21354	4.63812	0.607411	3.64423	0.000268198	0.000809295	AC004980.2	pseudogene similar to part of RB-associated KRAB zinc finger RBAK	1
ENSG00000282364	12.3772	2.21354	4.63812	0.607411	3.64423	0.000268198	0.000809295	AC004980.6	pseudogene similar to part of RB-associated KRAB zinc finger RBAK	1
ENSG00000088881	43.7268	2.213	4.63639	0.356676	6.20451	5.48686e-10	3.02584e-09	EBF4	EBF family member 4 [Source:HGNC Symbol;Acc:HGNC:29278]	11
ENSG00000231907	51.4205	2.21263	4.63519	0.34131	6.48275	9.00632e-11	5.24398e-10	GAPDHP37	glyceraldehyde 3 phosphate dehydrogenase pseudogene 37 [Source:HGNC Symbol;Acc:HGNC:37791]	1
ENSG00000282978	22.0073	2.20999	4.62671	0.479328	4.61059	4.01523e-06	1.53221e-05	AC110994.2	basic transcription factor 3 (BTF3) pseudogene	1
ENSG00000255964	13.0056	2.20992	4.62648	0.624837	3.53679	0.000405022	0.00118655	HSPD1P12	heat shock protein family D (Hsp60) member 1 pseudogene 12 [Source:HGNC Symbol;Acc:HGNC:35140]	1
ENSG00000197748	28.0538	2.20716	4.61766	0.425739	5.18431	2.16814e-07	9.44019e-07	CFAP43	cilia and flagella associated protein 43 [Source:HGNC Symbol;Acc:HGNC:26684]	7
ENSG00000231464	17.2031	2.20402	4.60761	0.564416	3.90496	9.42418e-05	0.000303583	AC024937.2	protein phosphatase 4, regulatory subunit 2 (PPP4R2) pseudogene	1
ENSG00000214533	14.1541	2.20049	4.59636	0.624716	3.52238	0.000427685	0.00124815	KRT18P33	keratin 18 pseudogene 33 [Source:HGNC Symbol;Acc:HGNC:33402]	1
ENSG00000244480	25.7319	2.20011	4.59514	0.485551	4.53116	5.86618e-06	2.18902e-05	AC005154.2	pseudogene similar golgi autoantigen, golgin subfamily a, 8A GOLGA8A	1
ENSG00000234785	18.0014	2.19885	4.59113	0.533466	4.12182	3.75895e-05	0.00012739	EEF1GP5	eukaryotic translation elongation factor 1 gamma pseudogene 5 [Source:HGNC Symbol;Acc:HGNC:44560]	1
ENSG00000164746	148.738	2.19503	4.579	0.199827	10.9846	4.53025e-28	8.39767e-27	C7orf57	chromosome 7 open reading frame 57 [Source:HGNC Symbol;Acc:HGNC:22247]	6
ENSG00000140254	12.137	2.19448	4.57725	0.691734	3.17243	0.00151166	0.00402087	DUOXA1	dual oxidase maturation factor 1 [Source:HGNC Symbol;Acc:HGNC:26507]	16
ENSG00000250461	33.2641	2.1927	4.57161	0.453232	4.83793	1.31201e-06	5.26902e-06	AC122718.1	family with sequence similarity 133, member B (FAM133B) pseudogene	1
ENSG00000234906	15.8935	2.18893	4.55969	0.645895	3.389	0.000701489	0.00197808	APOC2	apolipoprotein C2 [Source:HGNC Symbol;Acc:HGNC:609]	5
ENSG00000225950	21.2155	2.18867	4.55885	0.568665	3.84879	0.000118704	0.000377211	NTF4	neurotrophin 4 [Source:HGNC Symbol;Acc:HGNC:8024]	3
ENSG00000178852	377.465	2.18676	4.55283	0.202354	10.8066	3.20292e-27	5.57538e-26	EFCAB13	EF-hand calcium binding domain 13 [Source:HGNC Symbol;Acc:HGNC:26864]	13
ENSG00000281336	20.4012	2.18247	4.53931	0.649431	3.36059	0.000777755	0.00217388	AC139677.3	mitogen-activated protein kinase 8 interacting protein 1 (MAPK8IP1) pseudogene	1
ENSG00000281815	20.4012	2.18247	4.53931	0.649431	3.36059	0.000777755	0.00217388	AC127032.2	mitogen-activated protein kinase 8 interacting protein 1 (MAPK8IP1) pseudogene	1
ENSG00000256356	22.3874	2.18048	4.53304	0.47277	4.61214	3.98553e-06	1.52157e-05	HSPA8P5	heat shock protein family A (Hsp70) member 8 pseudogene 5 [Source:HGNC Symbol;Acc:HGNC:44920]	1
ENSG00000274669	25.3751	2.17912	4.52879	0.597513	3.64699	0.000265329	0.000801695	LILRB1	leukocyte immunoglobulin like receptor B1 [Source:HGNC Symbol;Acc:HGNC:6605]	10
ENSG00000092529	43.3199	2.17886	4.52795	0.437274	4.98282	6.26637e-07	2.6035e-06	CAPN3	calpain 3 [Source:HGNC Symbol;Acc:HGNC:1480]	21
ENSG00000240411	14.6577	2.17496	4.51573	0.536034	4.0575	4.96003e-05	0.00016555	RPL5P16	ribosomal protein L5 pseudogene 16 [Source:HGNC Symbol;Acc:HGNC:36009]	1
ENSG00000260729	15.6465	2.17277	4.50888	0.637382	3.40889	0.000652266	0.00185044	AC009690.1	novel protein	1
ENSG00000278683	15.9543	2.17167	4.50543	0.590794	3.67584	0.000237067	0.00072133	AC006329.2	zinc finger protein 397 (ZNF397) pseudogene	1
ENSG00000216588	15.8904	2.17142	4.50466	0.644212	3.37066	0.000749889	0.00210337	IGSF23	immunoglobulin superfamily member 23 [Source:HGNC Symbol;Acc:HGNC:40040]	4
ENSG00000235194	123.664	2.16768	4.49301	0.236325	9.17245	4.6237e-20	5.15165e-19	PPP1R3E	protein phosphatase 1 regulatory subunit 3E [Source:HGNC Symbol;Acc:HGNC:14943]	9
ENSG00000197980	11.8226	2.15876	4.46529	0.692829	3.11586	0.00183411	0.00481034	LEKR1	leucine, glutamate and lysine rich 1 [Source:HGNC Symbol;Acc:HGNC:33765]	12
ENSG00000185189	2914.6	2.15776	4.4622	0.131685	16.3857	2.41821e-60	2.59762e-58	NRBP2	nuclear receptor binding protein 2 [Source:HGNC Symbol;Acc:HGNC:19339]	10
ENSG00000278458	25.5741	2.15375	4.44984	0.72434	2.9734	0.00294517	0.00745066	KANSL1	KAT8 regulatory NSL complex subunit 1 [Source:HGNC Symbol;Acc:HGNC:24565]	17
ENSG00000206192	9.9413	2.15255	4.44613	0.724499	2.97109	0.00296746	0.00750127	ANKRD20A9P	ankyrin repeat domain 20 family member A9, pseudogene [Source:HGNC Symbol;Acc:HGNC:42023]	1
ENSG00000140285	10.7852	2.14667	4.42806	0.731235	2.93568	0.00332815	0.00834895	FGF7	fibroblast growth factor 7 [Source:HGNC Symbol;Acc:HGNC:3685]	6
ENSG00000113196	12.137	2.14513	4.42331	0.639932	3.35211	0.000801968	0.00223459	HAND1	heart and neural crest derivatives expressed 1 [Source:HGNC Symbol;Acc:HGNC:4807]	1
ENSG00000230870	9.01266	2.14454	4.4215	0.727254	2.94881	0.00318999	0.00802479	FBXW11P1	F-box and WD repeat domain containing 11 pseudogene 1 [Source:HGNC Symbol;Acc:HGNC:1145]	1
ENSG00000213090	55.301	2.14439	4.42106	0.299603	7.15745	8.21915e-13	5.62015e-12	AC007256.1	SCY1-like 2 (S. cerevisiae) (SCYL2) pseudogene	1
ENSG00000144045	52.971	2.14296	4.41668	0.391307	5.47643	4.33989e-08	2.01752e-07	DQX1	DEAQ-box RNA dependent ATPase 1 [Source:HGNC Symbol;Acc:HGNC:20410]	8
ENSG00000164756	36.4193	2.14263	4.41567	0.49171	4.35751	1.31548e-05	4.70287e-05	SLC30A8	solute carrier family 30 member 8 [Source:HGNC Symbol;Acc:HGNC:20303]	9
ENSG00000196114	30.7575	2.13261	4.3851	0.450989	4.72874	2.25918e-06	8.85216e-06	AL031577.1	interferon induced transmembrane protein (IFITM) pseudogene	1
ENSG00000178075	132.785	2.12839	4.3723	0.220375	9.65802	4.54556e-22	5.79104e-21	GRAMD1C	GRAM domain containing 1C [Source:HGNC Symbol;Acc:HGNC:25252]	15
ENSG00000128285	188.069	2.12548	4.36347	0.238779	8.90143	5.51313e-19	5.73585e-18	MCHR1	melanin concentrating hormone receptor 1 [Source:HGNC Symbol;Acc:HGNC:4479]	4
ENSG00000226056	37.6332	2.12368	4.35803	0.350408	6.06058	1.35633e-09	7.21235e-09	MTND4P32	MT-ND4 pseudogene 32 [Source:HGNC Symbol;Acc:HGNC:42219]	1
ENSG00000276613	17.9285	2.11775	4.34016	0.562016	3.76813	0.000164477	0.000511671	MUC4	mucin 4, cell surface associated [Source:HGNC Symbol;Acc:HGNC:7514]	21
ENSG00000118407	1203.71	2.11302	4.32597	0.100329	21.061	1.81435e-98	1.11233e-95	FILIP1	filamin A interacting protein 1 [Source:HGNC Symbol;Acc:HGNC:21015]	4
ENSG00000206077	96.3057	2.11294	4.32572	0.398981	5.29584	1.1847e-07	5.29493e-07	ZDHHC11B	zinc finger DHHC-type containing 11B [Source:HGNC Symbol;Acc:HGNC:32962]	6
ENSG00000246203	72.8454	2.10919	4.3145	0.301969	6.98479	2.85282e-12	1.87964e-11	AL353807.3	novel pseudogene	1
ENSG00000233448	21.8102	2.10378	4.29833	0.673593	3.12321	0.00178887	0.00470199	PMS2P9	PMS1 homolog 2, mismatch repair system component pseudogene 9 [Source:HGNC Symbol;Acc:HGNC:9135]	1
ENSG00000267430	25.9149	2.10373	4.29818	0.446149	4.7153	2.4136e-06	9.42345e-06	AC036176.2	proteasome (prosome, macropain) 26S subunit, ATPase, 5 (PSMC5) pseudogene	1
ENSG00000228949	10.1453	2.10151	4.29158	0.689354	3.04852	0.00229971	0.00592998	UGT1A12P	UDP glucuronosyltransferase family 1 member A12, pseudogene [Source:HGNC Symbol;Acc:HGNC:12533]	1
ENSG00000281039	54.8753	2.09307	4.26654	0.379085	5.52136	3.36382e-08	1.57984e-07	AC005154.5	novel protein	1
ENSG00000249626	145.876	2.08632	4.24664	0.233117	8.94969	3.56471e-19	3.74593e-18	AC024560.2	protein phosphatase 4, regulatory subunit 2 (PPP4R2) pseudogene	1
ENSG00000164946	344.855	2.08188	4.23357	0.221367	9.40462	5.22166e-21	6.17946e-20	FREM1	FRAS1 related extracellular matrix 1 [Source:HGNC Symbol;Acc:HGNC:23399]	9
ENSG00000235748	23.4727	2.08138	4.23212	0.472118	4.4086	1.0404e-05	3.76604e-05	SEPT14P12	septin 14 pseudogene 12 [Source:HGNC Symbol;Acc:HGNC:51699]	1
ENSG00000173868	24.8096	2.08078	4.23035	0.509077	4.08736	4.36318e-05	0.000146739	PHOSPHO1	phosphoethanolamine/phosphocholine phosphatase [Source:HGNC Symbol;Acc:HGNC:16815]	7
ENSG00000229064	13.1734	2.07911	4.22546	0.603437	3.44545	0.000570116	0.00163031	AC104073.1	pseudogene similar to part of 24-dehydrocholesterol reductase DHCR24	1
ENSG00000257539	11.465	2.07679	4.21867	0.623209	3.33241	0.000860978	0.00238606	HSPA8P14	heat shock protein family A (Hsp70) member 8 pseudogene 14 [Source:HGNC Symbol;Acc:HGNC:44929]	1
ENSG00000168918	536.731	2.07545	4.21477	0.134826	15.3935	1.80838e-53	1.43846e-51	INPP5D	inositol polyphosphate-5-phosphatase D [Source:HGNC Symbol;Acc:HGNC:6079]	14
ENSG00000281614	536.731	2.07545	4.21477	0.134826	15.3935	1.80838e-53	1.43846e-51	INPP5D	inositol polyphosphate-5-phosphatase D [Source:HGNC Symbol;Acc:HGNC:6079]	14
ENSG00000232457	14.1373	2.07378	4.20989	0.622688	3.33037	0.000867304	0.00240279	SLC16A6P1	SLC16A6 pseudogene 1 [Source:HGNC Symbol;Acc:HGNC:48932]	1
ENSG00000170074	48.7693	2.07344	4.2089	0.575069	3.60555	0.00031149	0.000929992	FAM153A	family with sequence similarity 153 member A [Source:HGNC Symbol;Acc:HGNC:29940]	23
ENSG00000284128	35.5873	2.06903	4.19603	0.453147	4.56591	4.97343e-06	1.87706e-05	AP000356.3	breakpoint cluster region pseudogene 3	3
ENSG00000253499	18.7113	2.06877	4.19529	0.508904	4.06515	4.80018e-05	0.000160534	AC025881.1	chromosome 2 open reading frame 56 (C2orf56) pseudogene	1
ENSG00000226318	58.6704	2.06851	4.19453	0.295154	7.00824	2.41342e-12	1.59777e-11	RPS3AP38	ribosomal protein S3a pseudogene 38 [Source:HGNC Symbol;Acc:HGNC:36145]	1
ENSG00000056558	165.75	2.06481	4.18378	0.199912	10.3286	5.23279e-25	8.04965e-24	TRAF1	TNF receptor associated factor 1 [Source:HGNC Symbol;Acc:HGNC:12031]	3
ENSG00000167702	698.572	2.06359	4.18026	0.16008	12.891	5.05733e-38	1.72954e-36	KIFC2	kinesin family member C2 [Source:HGNC Symbol;Acc:HGNC:29530]	9
ENSG00000184995	9.64341	2.06219	4.1762	0.677594	3.0434	0.00233921	0.00602576	IFNE	interferon epsilon [Source:HGNC Symbol;Acc:HGNC:18163]	1
ENSG00000216977	22.8472	2.06196	4.17555	0.457458	4.50744	6.56134e-06	2.43433e-05	RPL21P65	ribosomal protein L21 pseudogene 65 [Source:HGNC Symbol;Acc:HGNC:36017]	1
ENSG00000226636	44.5644	2.06158	4.17442	0.34512	5.97351	2.32209e-09	1.21575e-08	AC006020.1	tetratricopeptide repeat domain 14 (TTC14) pseudogene	1
ENSG00000108405	18.5522	2.05956	4.16859	0.544161	3.78484	0.00015381	0.000480328	P2RX1	purinergic receptor P2X 1 [Source:HGNC Symbol;Acc:HGNC:8533]	4
ENSG00000230043	479.489	2.05935	4.16799	0.477799	4.31008	1.63193e-05	5.77588e-05	TMSB4XP6	TMSB4X pseudogene 6 [Source:HGNC Symbol;Acc:HGNC:11888]	1
ENSG00000275565	87.6038	2.05136	4.14497	0.351197	5.84106	5.18682e-09	2.62484e-08	ALOX5	arachidonate 5-lipoxygenase [Source:HGNC Symbol;Acc:HGNC:435]	8
ENSG00000248531	44.0375	2.04239	4.11927	0.337203	6.05686	1.38807e-09	7.37641e-09	NDUFA5P12	NADH:ubiquinone oxidoreductase subunit A5 pseudogene 12 [Source:HGNC Symbol;Acc:HGNC:48854]	1
ENSG00000254593	31.8693	2.04109	4.11555	0.460711	4.4303	9.41037e-06	3.4286e-05	OR7E126P	olfactory receptor family 7 subfamily E member 126 pseudogene [Source:HGNC Symbol;Acc:HGNC:15304]	1
ENSG00000227536	17.3279	2.036	4.10107	0.531058	3.83385	0.000126152	0.000399213	SOCS5P4	suppressor of cytokine signaling 5 pseudogene 4 [Source:HGNC Symbol;Acc:HGNC:44600]	1
ENSG00000250669	57.6315	2.02672	4.07478	0.312412	6.48734	8.73675e-11	5.09292e-10	AC112206.4	mitochondrial ribosomal protein L39 (MRPL39) pseudogene	1
ENSG00000239713	299.867	2.02645	4.074	0.141139	14.3578	9.52503e-47	5.262e-45	APOBEC3G	apolipoprotein B mRNA editing enzyme catalytic subunit 3G [Source:HGNC Symbol;Acc:HGNC:17357]	7
ENSG00000204305	58.7558	2.02476	4.06923	0.403303	5.02044	5.1554e-07	2.15797e-06	AGER	advanced glycosylation end-product specific receptor [Source:HGNC Symbol;Acc:HGNC:320]	15
ENSG00000244259	33.3961	2.0128	4.03564	0.383363	5.25037	1.51791e-07	6.7232e-07	AP000797.2	ribosomal protein L15 (RPL15) pseudogene	1
ENSG00000021300	274.315	2.01121	4.03121	0.214598	9.37199	7.11771e-21	8.34861e-20	PLEKHB1	pleckstrin homology domain containing B1 [Source:HGNC Symbol;Acc:HGNC:19079]	22
ENSG00000000971	33.3304	2.00588	4.01633	0.435582	4.60505	4.12367e-06	1.57049e-05	CFH	complement factor H [Source:HGNC Symbol;Acc:HGNC:4883]	6
ENSG00000261794	23.7716	2.00482	4.01339	0.44679	4.48717	7.21755e-06	2.66442e-05	GOLGA8H	golgin A8 family member H [Source:HGNC Symbol;Acc:HGNC:37443]	1
ENSG00000017427	484.973	2.00199	4.00552	0.163131	12.2723	1.27643e-34	3.63357e-33	IGF1	insulin like growth factor 1 [Source:HGNC Symbol;Acc:HGNC:5464]	7
ENSG00000185903	30.4673	2.00133	4.00368	0.416905	4.80044	1.58317e-06	6.29761e-06	OR11N1P	olfactory receptor family 11 subfamily N member 1 pseudogene [Source:HGNC Symbol;Acc:HGNC:19582]	1
ENSG00000277575	13.4238	2.00095	4.00264	0.568861	3.51747	0.000435677	0.00127027	AL162233.1	CAS1 domain containing 1 (CASD1) pseudogene	1
ENSG00000160870	22.4526	1.99709	3.99195	0.517056	3.86243	0.000112264	0.00035847	CYP3A7	cytochrome P450 family 3 subfamily A member 7 [Source:HGNC Symbol;Acc:HGNC:2640]	5
ENSG00000124762	402.701	1.9923	3.9787	0.150742	13.2166	7.03898e-40	2.64868e-38	CDKN1A	cyclin dependent kinase inhibitor 1A [Source:HGNC Symbol;Acc:HGNC:1784]	8
ENSG00000077157	1493.41	1.99007	3.97257	0.140113	14.2034	8.73266e-46	4.65051e-44	PPP1R12B	protein phosphatase 1 regulatory subunit 12B [Source:HGNC Symbol;Acc:HGNC:7619]	18
ENSG00000258818	114.661	1.98475	3.95795	0.226369	8.76777	1.82244e-18	1.83823e-17	RNASE4	ribonuclease A family member 4 [Source:HGNC Symbol;Acc:HGNC:10047]	3
ENSG00000224551	16.5491	1.9844	3.95698	0.531342	3.73469	0.000187945	0.000579868	HMGB3P21	high mobility group box 3 pseudogene 21 [Source:HGNC Symbol;Acc:HGNC:39313]	1
ENSG00000215720	13.6049	1.98371	3.95508	0.59039	3.36	0.000779438	0.00217834	AL035405.1	novel pseudogene	1
ENSG00000172014	21.1195	1.97956	3.94373	0.517942	3.82198	0.000132386	0.000417829	ANKRD20A4	ankyrin repeat domain 20 family member A4 [Source:HGNC Symbol;Acc:HGNC:31982]	3
ENSG00000162526	48.5752	1.97835	3.94041	0.334533	5.91376	3.34395e-09	1.72453e-08	TSSK3	testis specific serine kinase 3 [Source:HGNC Symbol;Acc:HGNC:15473]	4
ENSG00000248320	27.2676	1.97802	3.93951	0.43779	4.51819	6.23715e-06	2.31884e-05	THAP12P9	THAP domain containing 12 pseudogene 9 [Source:HGNC Symbol;Acc:HGNC:39573]	1
ENSG00000179869	631.736	1.97523	3.93191	0.127965	15.4357	9.42104e-54	7.61438e-52	ABCA13	ATP binding cassette subfamily A member 13 [Source:HGNC Symbol;Acc:HGNC:14638]	8
ENSG00000214544	21.2168	1.97402	3.92861	0.661155	2.98571	0.0028292	0.0071804	GTF2IRD2P1	GTF2I repeat domain containing 2 pseudogene 1 [Source:HGNC Symbol;Acc:HGNC:33127]	3
ENSG00000273238	14.7126	1.96962	3.91666	0.585753	3.36255	0.00077226	0.00216092	TMEM271	transmembrane protein 271 [Source:HGNC Symbol;Acc:HGNC:53639]	1
ENSG00000229057	129.336	1.96842	3.91339	0.2308	8.52869	1.48012e-17	1.40129e-16	RPS3AP54	ribosomal protein S3a pseudogene 54 [Source:HGNC Symbol;Acc:HGNC:49750]	1
ENSG00000166816	1415.21	1.96839	3.91331	0.0750545	26.2261	1.3385e-151	5.60743e-148	LDHD	lactate dehydrogenase D [Source:HGNC Symbol;Acc:HGNC:19708]	4
ENSG00000235613	30.6803	1.96423	3.90205	0.388425	5.05691	4.26106e-07	1.79708e-06	NSRP1P1	nuclear speckle splicing regulatory protein 1 pseudogene 1 [Source:HGNC Symbol;Acc:HGNC:38087]	1
ENSG00000089356	61.905	1.96059	3.8922	0.314725	6.22951	4.67889e-10	2.59278e-09	FXYD3	FXYD domain containing ion transport regulator 3 [Source:HGNC Symbol;Acc:HGNC:4027]	14
ENSG00000213569	12.4131	1.96055	3.8921	0.610136	3.21329	0.00131222	0.00352505	AL390039.1	general transcription factor IIIC, polypeptide 6, alpha 35kDa (GTF3C6) pseudogene	1
ENSG00000236993	19.5748	1.96011	3.89092	0.46479	4.2172	2.47352e-05	8.56278e-05	GAPDHP21	glyceraldehyde 3 phosphate dehydrogenase pseudogene 21 [Source:HGNC Symbol;Acc:HGNC:37773]	1
ENSG00000280893	23.204	1.95425	3.87514	0.635083	3.07716	0.00208985	0.00543088	AC009133.6	novel transcript	1
ENSG00000225447	45.3404	1.94804	3.85851	0.319322	6.10055	1.05702e-09	5.68203e-09	RPS15AP10	ribosomal protein S15a pseudogene 10 [Source:HGNC Symbol;Acc:HGNC:37001]	1
ENSG00000122912	4351.97	1.94349	3.84635	0.0747992	25.9828	7.75323e-149	2.43607e-145	SLC25A16	solute carrier family 25 member 16 [Source:HGNC Symbol;Acc:HGNC:10986]	7
ENSG00000284794	13.1283	1.94142	3.84082	0.606523	3.20089	0.00137002	0.00367053	AC275639.1	NA	1
ENSG00000176170	54.5047	1.94068	3.83887	0.332697	5.83317	5.43837e-09	2.74441e-08	SPHK1	sphingosine kinase 1 [Source:HGNC Symbol;Acc:HGNC:11240]	10
ENSG00000224430	55.0037	1.93942	3.83552	0.322243	6.01852	1.76024e-09	9.29136e-09	MKRN5P	makorin ring finger protein 5, pseudogene [Source:HGNC Symbol;Acc:HGNC:7117]	1
ENSG00000242610	40.9472	1.93712	3.8294	0.322228	6.01164	1.83651e-09	9.67972e-09	OR5BH1P	olfactory receptor family 5 subfamily BH member 1 pseudogene [Source:HGNC Symbol;Acc:HGNC:15407]	1
ENSG00000142102	2281.56	1.93456	3.82261	0.13212	14.6424	1.50672e-48	9.2826e-47	PGGHG	protein-glucosylgalactosylhydroxylysine glucosidase [Source:HGNC Symbol;Acc:HGNC:26210]	8
ENSG00000154645	157.457	1.93428	3.82189	0.194673	9.93606	2.9008e-23	4.01291e-22	CHODL	chondrolectin [Source:HGNC Symbol;Acc:HGNC:17807]	7
ENSG00000243064	310.817	1.93083	3.81273	0.159711	12.0895	1.20068e-33	3.17688e-32	ABCC13	ATP binding cassette subfamily C member 13 (pseudogene) [Source:HGNC Symbol;Acc:HGNC:16022]	6
ENSG00000138617	233.048	1.93071	3.81243	0.162047	11.9145	9.94771e-33	2.46837e-31	PARP16	poly(ADP-ribose) polymerase family member 16 [Source:HGNC Symbol;Acc:HGNC:26040]	6
ENSG00000164458	12.3149	1.92944	3.80907	0.640356	3.01307	0.00258616	0.00660964	TBXT	T-box transcription factor T [Source:HGNC Symbol;Acc:HGNC:11515]	4
ENSG00000225991	21.8584	1.92693	3.80245	0.483782	3.98306	6.8034e-05	0.000223222	RPL23AP34	ribosomal protein L23a pseudogene 34 [Source:HGNC Symbol;Acc:HGNC:36035]	1
ENSG00000264911	10.1182	1.9263	3.80079	0.629773	3.05872	0.00222286	0.00574657	AC022069.1	zinc finger protein pseudogene	1
ENSG00000101203	177.672	1.92458	3.79626	0.223668	8.60462	7.65681e-18	7.39668e-17	COL20A1	collagen type XX alpha 1 chain [Source:HGNC Symbol;Acc:HGNC:14670]	8
ENSG00000215045	99.9326	1.92428	3.79548	0.233092	8.25548	1.51299e-16	1.33675e-15	GRID2IP	Grid2 interacting protein [Source:HGNC Symbol;Acc:HGNC:18464]	3
ENSG00000261635	18.8905	1.92392	3.79452	0.483337	3.98049	6.87731e-05	0.000225492	AC103988.1	tropomyosin 3 (TPM3) pseudogene	1
ENSG00000263606	27.6858	1.91811	3.77929	0.390542	4.91141	9.04221e-07	3.69329e-06	AP000919.1	cysteine and histidine-rich domain (CHORD) containing 1 (CHORDC1) pseudogene	2
ENSG00000213213	68.9065	1.91773	3.77829	0.305116	6.28526	3.27299e-10	1.83434e-09	CCDC183	coiled-coil domain containing 183 [Source:HGNC Symbol;Acc:HGNC:28236]	8
ENSG00000174326	14.577	1.91754	3.77778	0.634903	3.02021	0.00252601	0.00646849	SLC16A11	solute carrier family 16 member 11 [Source:HGNC Symbol;Acc:HGNC:23093]	5
ENSG00000226309	19.2843	1.91691	3.77613	0.522319	3.67	0.00024255	0.00073641	SMARCE1P2	SWI/SNF related, matrix associated, actin dependent regulator of chromatin, subfamily e, member 1 pseudogene 2 [Source:HGNC Symbol;Acc:HGNC:39732]	1
ENSG00000197355	2010.68	1.91425	3.76918	0.0855214	22.3833	5.72445e-111	7.57314e-108	UAP1L1	UDP-N-acetylglucosamine pyrophosphorylase 1 like 1 [Source:HGNC Symbol;Acc:HGNC:28082]	4
ENSG00000234969	33.9313	1.91413	3.76885	0.391432	4.89006	1.00807e-06	4.09549e-06	AL627389.1	novel alanyl-tRNA synthetase protein pseudogene	1
ENSG00000215912	74.2078	1.91343	3.76704	0.289053	6.61966	3.60019e-11	2.16909e-10	TTC34	tetratricopeptide repeat domain 34 [Source:HGNC Symbol;Acc:HGNC:34297]	2
ENSG00000099866	42.55	1.91251	3.76465	0.389933	4.90472	9.35608e-07	3.81374e-06	MADCAM1	mucosal vascular addressin cell adhesion molecule 1 [Source:HGNC Symbol;Acc:HGNC:6765]	10
ENSG00000164463	627.432	1.9058	3.74718	0.117341	16.2416	2.56249e-59	2.67265e-57	CREBRF	CREB3 regulatory factor [Source:HGNC Symbol;Acc:HGNC:24050]	6
ENSG00000223650	78.2599	1.90422	3.74306	0.246069	7.73857	1.00542e-14	7.86809e-14	UHRF2P1	ubiquitin like with PHD and ring finger domains 2 pseudogene 1 [Source:HGNC Symbol;Acc:HGNC:39565]	1
ENSG00000265916	60.2578	1.90411	3.74277	0.322653	5.9014	3.60422e-09	1.85078e-08	AC015818.5	novel pseudogene	1
ENSG00000244004	116.813	1.90402	3.74254	0.209881	9.07187	1.16994e-19	1.27415e-18	AC097493.2	ribosomal protein S24 (RPS24) pseudogene	1
ENSG00000168994	221.772	1.90354	3.74131	0.168593	11.2908	1.45756e-29	2.97139e-28	PXDC1	PX domain containing 1 [Source:HGNC Symbol;Acc:HGNC:21361]	4
ENSG00000274174	2688.52	1.89959	3.73107	0.0899104	21.1276	4.43428e-99	3.09611e-96	NLRP7	NLR family pyrin domain containing 7 [Source:HGNC Symbol;Acc:HGNC:22947]	5
ENSG00000232282	43.9333	1.89888	3.72925	0.370441	5.12601	2.9594e-07	1.26898e-06	MTND1P32	MT-ND1 pseudogene 32 [Source:HGNC Symbol;Acc:HGNC:42081]	1
ENSG00000110628	119.134	1.89626	3.72247	0.210626	9.00298	2.19678e-19	2.35372e-18	SLC22A18	solute carrier family 22 member 18 [Source:HGNC Symbol;Acc:HGNC:10964]	13
ENSG00000254206	362.33	1.89547	3.72043	0.209868	9.03171	1.69004e-19	1.82478e-18	NPIPB11	nuclear pore complex interacting protein family member B11 [Source:HGNC Symbol;Acc:HGNC:37453]	2
ENSG00000172238	473.356	1.88848	3.70244	0.129374	14.597	2.93397e-48	1.75591e-46	ATOH1	atonal bHLH transcription factor 1 [Source:HGNC Symbol;Acc:HGNC:797]	1
ENSG00000232486	32.5334	1.88782	3.70076	0.404659	4.66521	3.08297e-06	1.19148e-05	AL592437.2	DEP domain containing 1 (DEPDC1) pseudogene	1
ENSG00000179981	57.7261	1.88519	3.69402	0.333642	5.65035	1.60121e-08	7.73853e-08	TSHZ1	teashirt zinc finger homeobox 1 [Source:HGNC Symbol;Acc:HGNC:10669]	5
ENSG00000283393	43.6915	1.88359	3.68992	0.340708	5.52845	3.23067e-08	1.51929e-07	AC068205.3	ribosomal protein L23a (RPL23A) pseudogene	1
ENSG00000255710	345.09	1.88248	3.68707	0.171837	10.955	6.28775e-28	1.15196e-26	AP003170.1	interferon stimulated exonuclease gene 20kDa-like 2 (ISG20L2) pseudogene	1
ENSG00000275873	153.783	1.88189	3.68557	0.543385	3.46327	0.000533657	0.00153373	LMNTD2	lamin tail domain containing 2 [Source:HGNC Symbol;Acc:HGNC:28561]	5
ENSG00000227541	28.6048	1.88118	3.68376	0.397922	4.7275	2.273e-06	8.90219e-06	SFR1P1	SFR1 pseudogene 1 [Source:HGNC Symbol;Acc:HGNC:51531]	1
ENSG00000237628	17.3202	1.87993	3.68058	0.536222	3.50588	0.0004551	0.00132278	MTCO2P19	MT-CO2 pseudogene 19 [Source:HGNC Symbol;Acc:HGNC:52035]	1
ENSG00000136531	523.101	1.87897	3.67812	0.152484	12.3224	6.85897e-35	1.97037e-33	SCN2A	sodium voltage-gated channel alpha subunit 2 [Source:HGNC Symbol;Acc:HGNC:10588]	18
ENSG00000240179	11.3541	1.87191	3.66018	0.627487	2.98319	0.0028526	0.00723435	RPL26P3	ribosomal protein L26 pseudogene 3 [Source:HGNC Symbol;Acc:HGNC:19776]	1
ENSG00000241713	63.0998	1.87136	3.65877	0.286334	6.53559	6.33601e-11	3.74734e-10	LY6G5B	lymphocyte antigen 6 family member G5B [Source:HGNC Symbol;Acc:HGNC:13931]	3
ENSG00000175886	21.164	1.86983	3.65489	0.460785	4.05792	4.95121e-05	0.000165278	RPL7AP66	ribosomal protein L7a pseudogene 66 [Source:HGNC Symbol;Acc:HGNC:35682]	1
ENSG00000260776	34.7433	1.86977	3.65473	0.384023	4.86889	1.12224e-06	4.53734e-06	AC104758.3	golgin A6 family, member A (GOLGA6A) pseudogene	4
ENSG00000149599	45.8478	1.8666	3.64673	0.354154	5.2706	1.35979e-07	6.04629e-07	DUSP15	dual specificity phosphatase 15 [Source:HGNC Symbol;Acc:HGNC:16236]	10
ENSG00000111796	29.6024	1.86624	3.64581	0.410043	4.55133	5.33089e-06	2.00235e-05	KLRB1	killer cell lectin like receptor B1 [Source:HGNC Symbol;Acc:HGNC:6373]	1
ENSG00000233820	46.7955	1.86569	3.64441	0.316386	5.89686	3.70474e-09	1.90007e-08	AL589843.2	makorin, ring finger protein, 2 (MKRN2) pseudogene	2
ENSG00000130377	20.8941	1.86527	3.64337	0.4857	3.84038	0.000122843	0.000389381	ACSBG2	acyl-CoA synthetase bubblegum family member 2 [Source:HGNC Symbol;Acc:HGNC:24174]	13
ENSG00000278522	30.384	1.86362	3.63919	0.484312	3.84797	0.000119099	0.000378325	POTEB3	POTE ankyrin domain family member B3 [Source:HGNC Symbol;Acc:HGNC:51240]	3
ENSG00000236913	187.592	1.85938	3.62852	0.171782	10.8241	2.64775e-27	4.63145e-26	AC025750.2	ribosomal protein S13 (RPS13) pseudogene	1
ENSG00000267592	12.2805	1.85862	3.6266	0.592838	3.13511	0.00171787	0.00452529	AC004134.1	transmembrane protein 160 (TMEM160) pseudogene	1
ENSG00000234329	99.4275	1.85725	3.62317	0.221862	8.37121	5.70279e-17	5.19367e-16	AL604028.2	ribosomal protein L7a (RPL7A) pseudogene	1
ENSG00000239763	64.6903	1.8571	3.6228	0.262883	7.06438	1.61334e-12	1.08084e-11	AC009120.1	ribosomal protein L21 (RPL21) pseudogene	1
ENSG00000226498	18.845	1.85702	3.62259	0.487439	3.80975	0.000139106	0.000437127	RPSAP21	ribosomal protein SA pseudogene 21 [Source:HGNC Symbol;Acc:HGNC:36928]	1
ENSG00000158286	269.447	1.8547	3.61677	0.183375	10.1143	4.77644e-24	6.94393e-23	RNF207	ring finger protein 207 [Source:HGNC Symbol;Acc:HGNC:32947]	9
ENSG00000220884	36.4577	1.85353	3.61384	0.374311	4.95185	7.35115e-07	3.02717e-06	MESTP1	mesoderm specific transcript pseudogene 1 [Source:HGNC Symbol;Acc:HGNC:29660]	1
ENSG00000220804	115.595	1.85163	3.60908	0.264676	6.99583	2.63686e-12	1.74192e-11	LINC01881	long intergenic non-protein coding RNA 1881 [Source:HGNC Symbol;Acc:HGNC:52700]	7
ENSG00000057468	51.8323	1.85144	3.60859	0.302006	6.13045	8.76284e-10	4.73989e-09	MSH4	mutS homolog 4 [Source:HGNC Symbol;Acc:HGNC:7327]	1
ENSG00000256450	10.1036	1.8508	3.607	0.641562	2.88483	0.00391624	0.00969361	AC007552.1	glutamic-oxaloacetic transaminase 2, mitochondrial (aspartate aminotransferase 2) (GOT2) pseudogene	1
ENSG00000269069	74.3094	1.84849	3.60124	0.258877	7.14042	9.30442e-13	6.33639e-12	AC007842.1	protein associated with topoisomerase II homolog 1 (yeast) (PATL1) pseudogene	1
ENSG00000281233	74.3094	1.84849	3.60124	0.258877	7.14042	9.30442e-13	6.33639e-12	AC007842.2	protein associated with topoisomerase II homolog 1 (yeast) (PATL1) pseudogene	1
ENSG00000249839	145.745	1.8459	3.59477	0.309321	5.96759	2.40789e-09	1.25936e-08	AC011330.1	histidine acid phosphatase domain containing 2A (HISPPD2A) pseudogene	1
ENSG00000184381	544.376	1.8458	3.59451	0.12295	15.0126	6.07613e-51	4.23073e-49	PLA2G6	phospholipase A2 group VI [Source:HGNC Symbol;Acc:HGNC:9039]	38
ENSG00000285352	5490.15	1.84506	3.59267	0.0890381	20.7221	2.18966e-95	1.14665e-92	AC275401.6	NA	1
ENSG00000186529	79.0685	1.84449	3.59127	0.437428	4.21668	2.47929e-05	8.5816e-05	CYP4F3	cytochrome P450 family 4 subfamily F member 3 [Source:HGNC Symbol;Acc:HGNC:2646]	9
ENSG00000159842	186.17	1.84123	3.58315	0.16374	11.2448	2.45564e-29	4.938e-28	ABR	ABR activator of RhoGEF and GTPase [Source:HGNC Symbol;Acc:HGNC:81]	36
ENSG00000234886	73.4022	1.84016	3.58049	0.278564	6.60588	3.95167e-11	2.37511e-10	MTND5P26	MT-ND5 pseudogene 26 [Source:HGNC Symbol;Acc:HGNC:42295]	1
ENSG00000168993	228.319	1.83857	3.57655	0.214478	8.57228	1.01454e-17	9.69264e-17	CPLX1	complexin 1 [Source:HGNC Symbol;Acc:HGNC:2309]	4
ENSG00000203780	43.356	1.83623	3.57075	0.314199	5.84414	5.09179e-09	2.57987e-08	FANK1	fibronectin type III and ankyrin repeat domains 1 [Source:HGNC Symbol;Acc:HGNC:23527]	11
ENSG00000179967	48.6034	1.83565	3.56933	0.372234	4.93145	8.16227e-07	3.34584e-06	PPP1R14BP3	protein phosphatase 1 regulatory inhibitor subunit 14B pseudogene 3 [Source:HGNC Symbol;Acc:HGNC:16330]	1
ENSG00000147138	42.5724	1.83333	3.5636	0.333875	5.49107	3.99495e-08	1.8651e-07	GPR174	G protein-coupled receptor 174 [Source:HGNC Symbol;Acc:HGNC:30245]	2
ENSG00000226625	100.226	1.83279	3.56224	0.232159	7.89453	2.91411e-15	2.37667e-14	RBM17P1	RNA binding motif protein 17 pseudogene 1 [Source:HGNC Symbol;Acc:HGNC:50366]	1
ENSG00000244731	14.5762	1.83028	3.55605	0.563071	3.25053	0.00115192	0.00313091	C4A	complement C4A (Rodgers blood group) [Source:HGNC Symbol;Acc:HGNC:1323]	17
ENSG00000172073	21.0867	1.82975	3.55474	0.466072	3.92589	8.6411e-05	0.000279576	TEX37	testis expressed 37 [Source:HGNC Symbol;Acc:HGNC:26341]	1
ENSG00000232872	15.5807	1.82679	3.54747	0.570309	3.20316	0.00135929	0.00364528	CTAGE3P	CTAGE family member 3, pseudogene [Source:HGNC Symbol;Acc:HGNC:24348]	1
ENSG00000237065	25.3698	1.82606	3.54569	0.534502	3.41639	0.000634579	0.00180377	NANOGP4	Nanog homeobox pseudogene 4 [Source:HGNC Symbol;Acc:HGNC:23102]	1
ENSG00000158055	102.687	1.8229	3.53792	0.231974	7.85819	3.89717e-15	3.14779e-14	GRHL3	grainyhead like transcription factor 3 [Source:HGNC Symbol;Acc:HGNC:25839]	9
ENSG00000170542	20357.8	1.82037	3.53171	0.0849294	21.4339	6.45505e-102	5.40847e-99	SERPINB9	serpin family B member 9 [Source:HGNC Symbol;Acc:HGNC:8955]	1
ENSG00000283236	1465.18	1.82029	3.53152	0.102768	17.7126	3.35009e-70	5.39794e-68	AC074141.1	novel zinc finger protein pseudogene	1
ENSG00000149927	410.323	1.81518	3.51904	0.119354	15.2084	3.11083e-52	2.29307e-50	DOC2A	double C2 domain alpha [Source:HGNC Symbol;Acc:HGNC:2985]	18
ENSG00000243894	17.1489	1.81479	3.51808	0.539307	3.36504	0.000765339	0.00214322	AC116562.1	ribosomal protein S3A (RPS3A) pseudogene	1
ENSG00000232535	41.0385	1.81445	3.51726	0.346158	5.24168	1.59123e-07	7.02336e-07	OR5H8	olfactory receptor family 5 subfamily H member 8 (gene/pseudogene) [Source:HGNC Symbol;Acc:HGNC:14773]	1
ENSG00000216636	48.834	1.81431	3.51691	0.298285	6.08245	1.18356e-09	6.33115e-09	RPL7P25	ribosomal protein L7 pseudogene 25 [Source:HGNC Symbol;Acc:HGNC:36455]	1
ENSG00000258581	44.425	1.81397	3.51609	0.339224	5.34741	8.92206e-08	4.02558e-07	AL157871.3	NADH dehydrogenase (ubiquinone) 1 beta subcomplex, 3, 12kDa (NDUFB3) pseudogene	1
ENSG00000268379	23.1144	1.81324	3.5143	0.484774	3.74037	0.000183747	0.000567823	AC025588.1	pentatricopeptide repeat domain 3 pseudogene	1
ENSG00000185638	11.9951	1.81266	3.5129	0.60227	3.00972	0.0026149	0.00667766	FTH1P14	ferritin heavy chain 1 pseudogene 14 [Source:HGNC Symbol;Acc:HGNC:39090]	1
ENSG00000283589	61.2855	1.80982	3.50598	0.378432	4.78241	1.73204e-06	6.86806e-06	GOLGA8N	golgin A8 family member N [Source:HGNC Symbol;Acc:HGNC:44405]	4
ENSG00000281593	31.5571	1.80905	3.50412	0.460215	3.93088	8.46347e-05	0.000274288	AC006978.2	novel protein, ZNRF2-LINC01176 readthrough	1
ENSG00000283909	115.837	1.80833	3.50236	0.23975	7.54256	4.60848e-14	3.46201e-13	AL593848.1	NA	1
ENSG00000068831	313.908	1.80753	3.50041	0.159212	11.3529	7.17108e-30	1.49215e-28	RASGRP2	RAS guanyl releasing protein 2 [Source:HGNC Symbol;Acc:HGNC:9879]	23
ENSG00000079385	121.935	1.80328	3.49012	0.199799	9.02545	1.78951e-19	1.92639e-18	CEACAM1	carcinoembryonic antigen related cell adhesion molecule 1 [Source:HGNC Symbol;Acc:HGNC:1814]	14
ENSG00000117586	27.2046	1.80306	3.48961	0.452038	3.98874	6.64244e-05	0.000218254	TNFSF4	TNF superfamily member 4 [Source:HGNC Symbol;Acc:HGNC:11934]	3
ENSG00000219433	17.5839	1.80275	3.48886	0.499345	3.61024	0.000305916	0.000914656	BTBD10P2	BTB domain containing 10 pseudogene 2 [Source:HGNC Symbol;Acc:HGNC:51541]	1
ENSG00000256282	50.7949	1.80122	3.48515	0.309205	5.82534	5.69965e-09	2.8728e-08	AC112694.1	mitochondrial carrier homolog 1 (C. elegans) (MTCH1)	3
ENSG00000224255	19.5072	1.79954	3.48108	0.519186	3.46607	0.00052812	0.00151921	PDCL3P6	PDCL3 pseudogene 6 [Source:HGNC Symbol;Acc:HGNC:44507]	1
ENSG00000244122	22.0342	1.79907	3.47997	0.438678	4.10112	4.11147e-05	0.000138701	UGT1A7	UDP glucuronosyltransferase family 1 member A7 [Source:HGNC Symbol;Acc:HGNC:12539]	2
ENSG00000137726	268.124	1.79753	3.47625	0.157422	11.4186	3.37782e-30	7.19533e-29	FXYD6	FXYD domain containing ion transport regulator 6 [Source:HGNC Symbol;Acc:HGNC:4030]	17
ENSG00000196350	13.174	1.7958	3.47207	0.608739	2.95002	0.0031775	0.00799416	ZNF729	zinc finger protein 729 [Source:HGNC Symbol;Acc:HGNC:32464]	1
ENSG00000232479	20.0495	1.79196	3.46286	0.447889	4.00091	6.30986e-05	0.000207897	AC010900.1	keratin 8 (KRT8) pseudogene	1
ENSG00000168314	225.366	1.79106	3.4607	0.239106	7.49067	6.85237e-14	5.08386e-13	MOBP	myelin associated oligodendrocyte basic protein [Source:HGNC Symbol;Acc:HGNC:7189]	13
ENSG00000259404	23.6384	1.7895	3.45695	0.554081	3.22967	0.00123933	0.00334858	EFL1P1	elongation factor like GTPase 1 pseudogene 1 [Source:HGNC Symbol;Acc:HGNC:31739]	4
ENSG00000125409	41.8375	1.78929	3.45645	0.397237	4.50434	6.65784e-06	2.46904e-05	TEKT3	tektin 3 [Source:HGNC Symbol;Acc:HGNC:14293]	10
ENSG00000219529	42.9469	1.78881	3.45529	0.44604	4.01041	6.06122e-05	0.000200256	AP000580.1	ribosomal protein S20 (RPS20) pseudogene	1
ENSG00000281283	138.548	1.78088	3.43635	0.242704	7.33765	2.17376e-13	1.5505e-12	MAPK8IP1P1	mitogen-activated protein kinase 8 interacting protein 1 pseudogene 1 [Source:HGNC Symbol;Acc:HGNC:6885]	1
ENSG00000227321	36.8409	1.78009	3.43447	0.35888	4.96012	7.04488e-07	2.90581e-06	MTND4P15	MT-ND4 pseudogene 15 [Source:HGNC Symbol;Acc:HGNC:42202]	1
ENSG00000181143	35.3399	1.7769	3.4269	0.36424	4.87839	1.06956e-06	4.33131e-06	MUC16	mucin 16, cell surface associated [Source:HGNC Symbol;Acc:HGNC:15582]	5
ENSG00000128683	33.1729	1.77516	3.42277	0.40429	4.39082	1.12924e-05	4.07297e-05	GAD1	glutamate decarboxylase 1 [Source:HGNC Symbol;Acc:HGNC:4092]	17
ENSG00000215223	27.7501	1.7731	3.41787	0.420067	4.22099	2.43233e-05	8.42716e-05	CYP51A1P3	cytochrome P450 family 51 subfamily A member 1 pseudogene 3 [Source:HGNC Symbol;Acc:HGNC:41991]	1
ENSG00000127415	67.2863	1.77239	3.4162	0.367853	4.81822	1.44847e-06	5.7911e-06	IDUA	iduronidase alpha-L- [Source:HGNC Symbol;Acc:HGNC:5391]	13
ENSG00000122490	446.998	1.77209	3.41547	0.160043	11.0725	1.70495e-28	3.26644e-27	PQLC1	PQ loop repeat containing 1 [Source:HGNC Symbol;Acc:HGNC:26188]	14
ENSG00000236549	30.5145	1.77156	3.41424	0.401857	4.40844	1.0412e-05	3.76841e-05	RPS27AP7	ribosomal protein S27a pseudogene 7 [Source:HGNC Symbol;Acc:HGNC:35735]	1
ENSG00000114841	119.097	1.76761	3.4049	0.323038	5.47185	4.45364e-08	2.06658e-07	DNAH1	dynein axonemal heavy chain 1 [Source:HGNC Symbol;Acc:HGNC:2940]	8
ENSG00000283239	262.891	1.76541	3.39972	0.271903	6.49282	8.42437e-11	4.91882e-10	AC019257.8	novel transcript	3
ENSG00000276130	165.682	1.76524	3.39932	0.222527	7.93273	2.14385e-15	1.76566e-14	SLC22A18	solute carrier family 22 member 18 [Source:HGNC Symbol;Acc:HGNC:10964]	13
ENSG00000171798	636.654	1.76488	3.39845	0.111853	15.7786	4.36795e-56	3.81225e-54	KNDC1	kinase non-catalytic C-lobe domain containing 1 [Source:HGNC Symbol;Acc:HGNC:29374]	5
ENSG00000283473	20.2415	1.76189	3.39142	0.478615	3.68122	0.000232118	0.000706871	FAM240A	family with sequence similarity 240 member A [Source:HGNC Symbol;Acc:HGNC:52390]	2
ENSG00000104888	113.464	1.75871	3.38394	0.214164	8.21195	2.17618e-16	1.9013e-15	SLC17A7	solute carrier family 17 member 7 [Source:HGNC Symbol;Acc:HGNC:16704]	5
ENSG00000069399	268.99	1.75821	3.38277	0.175851	9.99827	1.55088e-23	2.18025e-22	BCL3	BCL3 transcription coactivator [Source:HGNC Symbol;Acc:HGNC:998]	9
ENSG00000226668	106.261	1.75651	3.37881	0.227403	7.72424	1.1252e-14	8.77811e-14	AL136981.1	pseudogene similar to family with sequence similarity 75, member A1	5
ENSG00000187536	35.0769	1.75571	3.37694	0.374186	4.69209	2.70431e-06	1.05128e-05	TPM3P7	tropomyosin 3 pseudogene 7 [Source:HGNC Symbol;Acc:HGNC:39170]	1
ENSG00000251474	571.501	1.75498	3.37521	0.173761	10.1	5.52645e-24	8.0065e-23	RPL32P3	ribosomal protein L32 pseudogene 3 [Source:HGNC Symbol;Acc:HGNC:27024]	8
ENSG00000152592	17.6851	1.75427	3.37356	0.488733	3.58943	0.000331402	0.000985347	DMP1	dentin matrix acidic phosphoprotein 1 [Source:HGNC Symbol;Acc:HGNC:2932]	2
ENSG00000165828	31.1605	1.75391	3.37272	0.409094	4.28732	1.80845e-05	6.36033e-05	PRAP1	proline rich acidic protein 1 [Source:HGNC Symbol;Acc:HGNC:23304]	2
ENSG00000232928	51.753	1.75336	3.37143	0.288226	6.08328	1.17751e-09	6.3001e-09	DDX3P1	DEAD-box helicase 3 pseudogene 1 [Source:HGNC Symbol;Acc:HGNC:42171]	1
ENSG00000233924	110.003	1.75299	3.37057	0.234645	7.47083	7.96904e-14	5.86559e-13	RPSAP13	ribosomal protein SA pseudogene 13 [Source:HGNC Symbol;Acc:HGNC:6505]	1
ENSG00000230666	170.666	1.75267	3.36981	0.171977	10.1913	2.16945e-24	3.22099e-23	CEACAM22P	carcinoembryonic antigen related cell adhesion molecule 22, pseudogene [Source:HGNC Symbol;Acc:HGNC:38029]	3
ENSG00000240328	20.5002	1.74965	3.36277	0.48189	3.63082	0.000282527	0.000849272	AC091805.1	ribosomal protein L34 (RPL34) pseudogene	1
ENSG00000255339	30.1529	1.74962	3.36269	0.40838	4.28428	1.83331e-05	6.44145e-05	AL133352.1	NADH dehydrogenase (ubiquinone) 1 beta subcomplex, 8, 19kDa (NDUFB8) and SEC31 homolog B (S. cerevisiae) (SEC31B) readthrough	5
ENSG00000066813	244.986	1.74887	3.36096	0.180389	9.69498	3.16686e-22	4.0759e-21	ACSM2B	acyl-CoA synthetase medium chain family member 2B [Source:HGNC Symbol;Acc:HGNC:30931]	19
ENSG00000115165	15.8742	1.74473	3.35131	0.550646	3.16851	0.00153223	0.00407149	CYTIP	cytohesin 1 interacting protein [Source:HGNC Symbol;Acc:HGNC:9506]	8
ENSG00000137558	309.905	1.74209	3.3452	0.185181	9.40753	5.07914e-21	6.0193e-20	PI15	peptidase inhibitor 15 [Source:HGNC Symbol;Acc:HGNC:8946]	3
ENSG00000230069	73.8755	1.73976	3.33979	0.379065	4.58961	4.44074e-06	1.68461e-05	LRRC37A15P	leucine rich repeat containing 37 member A15, pseudogene [Source:HGNC Symbol;Acc:HGNC:43819]	1
ENSG00000104043	30.7016	1.73976	3.33979	0.448728	3.87709	0.000105713	0.000338713	ATP8B4	ATPase phospholipid transporting 8B4 (putative) [Source:HGNC Symbol;Acc:HGNC:13536]	18
ENSG00000225920	44.7311	1.73886	3.33771	0.377951	4.60076	4.20961e-06	1.60104e-05	RIMKLBP2	ribosomal modification protein rimK like family member B pseudogene 2 [Source:HGNC Symbol;Acc:HGNC:39163]	1
ENSG00000187479	119.419	1.73885	3.33769	0.227968	7.62759	2.39186e-14	1.82796e-13	C11orf96	chromosome 11 open reading frame 96 [Source:HGNC Symbol;Acc:HGNC:38675]	2
ENSG00000187999	23.968	1.73714	3.33374	0.403743	4.30259	1.68812e-05	5.96465e-05	HNRNPA1P61	heterogeneous nuclear ribonucleoprotein A1 pseudogene 61 [Source:HGNC Symbol;Acc:HGNC:48791]	1
ENSG00000101336	84.8951	1.73624	3.33166	0.262448	6.61557	3.70129e-11	2.22787e-10	HCK	HCK proto-oncogene, Src family tyrosine kinase [Source:HGNC Symbol;Acc:HGNC:4840]	11
ENSG00000249465	12.7561	1.7356	3.33017	0.582427	2.97993	0.0028831	0.00730687	RBMXP4	RBMX pseudogene 4 [Source:HGNC Symbol;Acc:HGNC:34028]	1
ENSG00000136573	15.4373	1.73479	3.32831	0.501523	3.45904	0.000542107	0.00155624	BLK	BLK proto-oncogene, Src family tyrosine kinase [Source:HGNC Symbol;Acc:HGNC:1057]	7
ENSG00000180245	13.58	1.733	3.32418	0.574203	3.01809	0.00254371	0.00651039	RRH	retinal pigment epithelium-derived rhodopsin homolog [Source:HGNC Symbol;Acc:HGNC:10450]	3
ENSG00000183206	713.029	1.73244	3.32289	0.129431	13.385	7.40216e-41	2.96748e-39	POTEC	POTE ankyrin domain family member C [Source:HGNC Symbol;Acc:HGNC:33894]	4
ENSG00000233264	37.1516	1.72835	3.31349	0.342486	5.04648	4.50021e-07	1.89349e-06	AC006042.3	peptidylprolyl isomerase (cyclophilin)-like 4 (PPIL4) pseudogene	1
ENSG00000187105	108.103	1.72794	3.31255	0.208746	8.27772	1.25553e-16	1.11516e-15	HEATR4	HEAT repeat containing 4 [Source:HGNC Symbol;Acc:HGNC:16761]	7
ENSG00000176909	87.4093	1.72674	3.30979	0.243025	7.1052	1.20145e-12	8.12258e-12	MAMSTR	MEF2 activating motif and SAP domain containing transcriptional regulator [Source:HGNC Symbol;Acc:HGNC:26689]	5
ENSG00000168026	132.365	1.72624	3.30863	0.205977	8.38071	5.26105e-17	4.79832e-16	TTC21A	tetratricopeptide repeat domain 21A [Source:HGNC Symbol;Acc:HGNC:30761]	18
ENSG00000214140	35.5773	1.72594	3.30795	0.38422	4.49206	7.05388e-06	2.60885e-05	PRCD	photoreceptor disc component [Source:HGNC Symbol;Acc:HGNC:32528]	13
ENSG00000226493	78.2054	1.72272	3.30057	0.285168	6.04107	1.53098e-09	8.11018e-09	RPL26P27	ribosomal protein L26 pseudogene 27 [Source:HGNC Symbol;Acc:HGNC:36735]	1
ENSG00000275598	20.2071	1.72056	3.29564	0.463122	3.71513	0.000203101	0.000623873	AP000484.1	zinc finger pseudogene	1
ENSG00000102554	397.673	1.72054	3.2956	0.162788	10.5692	4.14079e-26	6.8251e-25	KLF5	Kruppel like factor 5 [Source:HGNC Symbol;Acc:HGNC:6349]	5
ENSG00000227772	184.849	1.71898	3.29204	0.360493	4.76843	1.85671e-06	7.33926e-06	MICB	MHC class I polypeptide-related sequence B [Source:HGNC Symbol;Acc:HGNC:7091]	3
ENSG00000167748	39.934	1.71778	3.28931	0.380211	4.51797	6.24344e-06	2.32084e-05	KLK1	kallikrein 1 [Source:HGNC Symbol;Acc:HGNC:6357]	4
ENSG00000232230	73.1889	1.71647	3.28631	0.287238	5.97578	2.28994e-09	1.19991e-08	TPM4P1	tropomyosin 4 pseudogene 1 [Source:HGNC Symbol;Acc:HGNC:45234]	1
ENSG00000172139	15.2268	1.71588	3.28497	0.495762	3.4611	0.000537975	0.00154543	SLC9C1	solute carrier family 9 member C1 [Source:HGNC Symbol;Acc:HGNC:31401]	5
ENSG00000117425	951.018	1.71396	3.28061	0.329396	5.20336	1.95716e-07	8.5527e-07	PTCH2	patched 2 [Source:HGNC Symbol;Acc:HGNC:9586]	3
ENSG00000241535	22.8032	1.71278	3.27791	0.460206	3.72176	0.000197836	0.000608444	CBX5P1	chromobox 5 pseudogene 1 [Source:HGNC Symbol;Acc:HGNC:38659]	1
ENSG00000100968	380.427	1.71151	3.27504	0.156557	10.9322	8.08472e-28	1.46516e-26	NFATC4	nuclear factor of activated T cells 4 [Source:HGNC Symbol;Acc:HGNC:7778]	33
ENSG00000285485	380.427	1.71151	3.27504	0.156557	10.9322	8.08472e-28	1.46516e-26	NFATC4	nuclear factor of activated T cells 4 [Source:HGNC Symbol;Acc:HGNC:7778]	33
ENSG00000042781	142.826	1.71105	3.27398	0.333991	5.12304	3.00654e-07	1.28831e-06	USH2A	usherin [Source:HGNC Symbol;Acc:HGNC:12601]	4
ENSG00000254884	24.7695	1.71071	3.27323	0.461648	3.70567	0.000210831	0.000645959	PRR13P2	proline rich 13 pseudogene 2 [Source:HGNC Symbol;Acc:HGNC:50615]	1
ENSG00000161270	104.752	1.71052	3.27279	0.227899	7.50563	6.11361e-14	4.55055e-13	NPHS1	NPHS1 adhesion molecule, nephrin [Source:HGNC Symbol;Acc:HGNC:7908]	5
ENSG00000139899	22.8198	1.71019	3.27204	0.458633	3.72888	0.000192331	0.000592745	CBLN3	cerebellin 3 precursor [Source:HGNC Symbol;Acc:HGNC:20146]	2
ENSG00000185664	2459.18	1.71013	3.2719	0.0954266	17.9209	8.10561e-72	1.41488e-69	PMEL	premelanosome protein [Source:HGNC Symbol;Acc:HGNC:10880]	19
ENSG00000198626	1364.93	1.70911	3.26959	0.123334	13.8576	1.14441e-43	5.30736e-42	RYR2	ryanodine receptor 2 [Source:HGNC Symbol;Acc:HGNC:10484]	9
ENSG00000182230	49.5874	1.70884	3.26898	0.423248	4.03745	5.40357e-05	0.000179448	FAM153B	family with sequence similarity 153 member B [Source:HGNC Symbol;Acc:HGNC:27323]	15
ENSG00000223916	14.1881	1.70767	3.26632	0.548808	3.11159	0.0018608	0.0048732	AC097638.1	ribosomal protein L18a (RPL18A) pseudogene	1
ENSG00000284672	47.9201	1.70762	3.26621	0.320873	5.32179	1.02749e-07	4.61033e-07	AC109583.3	novel transcript	1
ENSG00000229241	24.2154	1.70642	3.2635	0.470423	3.62742	0.000286266	0.00085979	PNPT1P1	polyribonucleotide nucleotidyltransferase 1 pseudogene 1 [Source:HGNC Symbol;Acc:HGNC:44468]	1
ENSG00000231697	15.9005	1.70588	3.26229	0.502739	3.39318	0.000690855	0.00195006	NANOGP5	Nanog homeobox pseudogene 5 [Source:HGNC Symbol;Acc:HGNC:23103]	1
ENSG00000237887	14.6476	1.7041	3.25826	0.541845	3.145	0.00166089	0.0043844	RPL23AP32	ribosomal protein L23a pseudogene 32 [Source:HGNC Symbol;Acc:HGNC:25345]	1
ENSG00000274384	105.783	1.70408	3.25822	0.291315	5.84962	4.92684e-09	2.49831e-08	TMC4	transmembrane channel like 4 [Source:HGNC Symbol;Acc:HGNC:22998]	9
ENSG00000213197	71.4221	1.70293	3.25562	0.310905	5.47734	4.31769e-08	2.00832e-07	AC012066.1	nuclear distribution gene C (NUDC) pseudogene	1
ENSG00000251552	16.4747	1.70278	3.25527	0.538587	3.16156	0.00156925	0.00416133	COQ10BP2	coenzyme Q10B pseudogene 2 [Source:HGNC Symbol;Acc:HGNC:44913]	1
ENSG00000215146	1460.69	1.70227	3.25413	0.133399	12.7608	2.71525e-37	8.89839e-36	BX322639.1	zinc finger protein pseudogene	5
ENSG00000187918	27.8303	1.70048	3.25009	0.40384	4.21078	2.54495e-05	8.80157e-05	OR51I2	olfactory receptor family 51 subfamily I member 2 [Source:HGNC Symbol;Acc:HGNC:15201]	2
ENSG00000165568	46.8476	1.70028	3.24965	0.376096	4.52087	6.15861e-06	2.29236e-05	AKR1E2	aldo-keto reductase family 1 member E2 [Source:HGNC Symbol;Acc:HGNC:23437]	13
ENSG00000160471	165.846	1.69758	3.24356	0.28611	5.9333	2.96902e-09	1.53653e-08	COX6B2	cytochrome c oxidase subunit 6B2 [Source:HGNC Symbol;Acc:HGNC:24380]	10
ENSG00000281994	280.956	1.69568	3.2393	0.429781	3.94546	7.96476e-05	0.00025896	NPIPA1	nuclear pore complex interacting protein family member A1 [Source:HGNC Symbol;Acc:HGNC:7909]	5
ENSG00000270402	13.5395	1.69529	3.23841	0.570966	2.96915	0.00298621	0.00754084	AC011458.1	ankyrin repeat domain 26 (ANKRD26) pseudogene	1
ENSG00000081148	70.6894	1.69491	3.23757	0.251943	6.72735	1.72777e-11	1.0681e-10	IMPG2	interphotoreceptor matrix proteoglycan 2 [Source:HGNC Symbol;Acc:HGNC:18362]	1
ENSG00000283963	59.5557	1.69321	3.23375	0.290679	5.82501	5.71086e-09	2.87394e-08	AC270107.1	NA	2
ENSG00000283989	59.5557	1.69321	3.23375	0.290679	5.82501	5.71086e-09	2.87394e-08	AC270107.2	NA	2
ENSG00000284036	59.5557	1.69321	3.23375	0.290679	5.82501	5.71086e-09	2.87394e-08	AC270107.3	NA	2
ENSG00000284151	59.5557	1.69321	3.23375	0.290679	5.82501	5.71086e-09	2.87394e-08	AC270107.5	NA	2
ENSG00000284230	59.5557	1.69321	3.23375	0.290679	5.82501	5.71086e-09	2.87394e-08	AC270107.6	NA	2
ENSG00000284287	59.5557	1.69321	3.23375	0.290679	5.82501	5.71086e-09	2.87394e-08	AC270107.7	NA	2
ENSG00000175390	470.082	1.69205	3.23115	0.184789	9.15667	5.35259e-20	5.93483e-19	EIF3F	eukaryotic translation initiation factor 3 subunit F [Source:HGNC Symbol;Acc:HGNC:3275]	9
ENSG00000280606	470.082	1.69205	3.23115	0.184789	9.15667	5.35259e-20	5.93483e-19	EIF3F	eukaryotic translation initiation factor 3 subunit F [Source:HGNC Symbol;Acc:HGNC:3275]	9
ENSG00000162004	237.072	1.69045	3.22758	0.183808	9.19685	3.68594e-20	4.13985e-19	CCDC78	coiled-coil domain containing 78 [Source:HGNC Symbol;Acc:HGNC:14153]	17
ENSG00000278173	2754.78	1.69012	3.22683	0.0905849	18.6578	1.09097e-77	2.47051e-75	NLRP7	NLR family pyrin domain containing 7 [Source:HGNC Symbol;Acc:HGNC:22947]	5
ENSG00000233388	39.4433	1.68795	3.22198	0.367908	4.58796	4.47608e-06	1.69699e-05	AL022334.1	tRNA methyltransferase 11 homolog (S. cerevisiae) (TRMT11) pseudogene	1
ENSG00000129946	1131.69	1.68696	3.21978	0.104157	16.1964	5.34842e-59	5.48726e-57	SHC2	SHC adaptor protein 2 [Source:HGNC Symbol;Acc:HGNC:29869]	6
ENSG00000230863	79.9081	1.68359	3.21227	0.242246	6.94991	3.65509e-12	2.38511e-11	AL137803.1	histidine acid phosphatase domain containing 1 (HISPPD1) pseudogene	3
ENSG00000136750	295.975	1.68354	3.21215	0.15193	11.081	1.55107e-28	2.98299e-27	GAD2	glutamate decarboxylase 2 [Source:HGNC Symbol;Acc:HGNC:4093]	5
ENSG00000214108	14.8647	1.68134	3.20726	0.54465	3.08701	0.00202178	0.00526954	TPT1P5	tumor protein, translationally-controlled 1 pseudogene 5 [Source:HGNC Symbol;Acc:HGNC:49296]	1
ENSG00000088538	1376.94	1.68104	3.20658	0.116281	14.4567	2.27367e-47	1.29888e-45	DOCK3	dedicator of cytokinesis 3 [Source:HGNC Symbol;Acc:HGNC:2989]	1
ENSG00000160224	193.351	1.68078	3.206	0.166129	10.1173	4.62915e-24	6.7415e-23	AIRE	autoimmune regulator [Source:HGNC Symbol;Acc:HGNC:360]	5
ENSG00000226361	42.2971	1.67991	3.20407	0.314284	5.34519	9.03221e-08	4.07381e-07	TERF1P5	telomeric repeat binding factor 1 pseudogene 5 [Source:HGNC Symbol;Acc:HGNC:39686]	1
ENSG00000185339	306.651	1.67732	3.19834	0.139044	12.0633	1.65063e-33	4.30398e-32	TCN2	transcobalamin 2 [Source:HGNC Symbol;Acc:HGNC:11653]	7
ENSG00000227201	31.1936	1.67687	3.19733	0.380287	4.40948	1.03618e-05	3.75133e-05	CNN2P1	calponin 2 pseudogene 1 [Source:HGNC Symbol;Acc:HGNC:39526]	1
ENSG00000173209	1454.55	1.67501	3.19321	0.141345	11.8505	2.14012e-32	5.21261e-31	AHSA2P	activator of HSP90 ATPase homolog 2, pseudogene [Source:HGNC Symbol;Acc:HGNC:20437]	15
ENSG00000136698	149.42	1.67469	3.19252	0.198063	8.45535	2.78259e-17	2.5857e-16	CFC1	cripto, FRL-1, cryptic family 1 [Source:HGNC Symbol;Acc:HGNC:18292]	3
ENSG00000130822	64.1294	1.67322	3.18925	0.269913	6.1991	5.67882e-10	3.12621e-09	PNCK	pregnancy up-regulated nonubiquitous CaM kinase [Source:HGNC Symbol;Acc:HGNC:13415]	32
ENSG00000245205	130.184	1.67225	3.18712	0.191225	8.74494	2.23141e-18	2.23729e-17	EEF1A1P4	eukaryotic translation elongation factor 1 alpha 1 pseudogene 4 [Source:HGNC Symbol;Acc:HGNC:3199]	1
ENSG00000188290	179.079	1.66927	3.18053	0.190632	8.75648	2.01437e-18	2.02614e-17	HES4	hes family bHLH transcription factor 4 [Source:HGNC Symbol;Acc:HGNC:24149]	4
ENSG00000160282	23.4441	1.66646	3.17434	0.433851	3.84108	0.000122492	0.000388316	FTCD	formimidoyltransferase cyclodeaminase [Source:HGNC Symbol;Acc:HGNC:3974]	12
ENSG00000235098	54.4208	1.66638	3.17418	0.287586	5.79439	6.85695e-09	3.42249e-08	ANKRD65	ankyrin repeat domain 65 [Source:HGNC Symbol;Acc:HGNC:42950]	5
ENSG00000189283	125.751	1.6654	3.17201	0.222942	7.47008	8.01432e-14	5.89546e-13	FHIT	fragile histidine triad [Source:HGNC Symbol;Acc:HGNC:3701]	8
ENSG00000178573	260.356	1.66535	3.17191	0.158612	10.4996	8.67752e-26	1.40359e-24	MAF	MAF bZIP transcription factor [Source:HGNC Symbol;Acc:HGNC:6776]	3
ENSG00000128394	390.638	1.66503	3.1712	0.115928	14.3626	8.87834e-47	4.9264e-45	APOBEC3F	apolipoprotein B mRNA editing enzyme catalytic subunit 3F [Source:HGNC Symbol;Acc:HGNC:17356]	4
ENSG00000124019	149.18	1.66395	3.16883	0.193385	8.60434	7.67548e-18	7.41186e-17	FAM124B	family with sequence similarity 124 member B [Source:HGNC Symbol;Acc:HGNC:26224]	3
ENSG00000049246	807.951	1.66131	3.16304	0.0925996	17.9408	5.66404e-72	1.02425e-69	PER3	period circadian regulator 3 [Source:HGNC Symbol;Acc:HGNC:8847]	9
ENSG00000248231	72.172	1.6609	3.16213	0.257576	6.44819	1.13195e-10	6.53935e-10	KRT8P4	keratin 8 pseudogene 4 [Source:HGNC Symbol;Acc:HGNC:31057]	1
ENSG00000228089	27.7893	1.65919	3.1584	0.426279	3.89227	9.93089e-05	0.000319035	PNKDP1	PNKD pseudogene 1 [Source:HGNC Symbol;Acc:HGNC:49628]	1
ENSG00000025708	78.501	1.65887	3.15769	0.246141	6.7395	1.58933e-11	9.86406e-11	TYMP	thymidine phosphorylase [Source:HGNC Symbol;Acc:HGNC:3148]	17
ENSG00000228450	23.6702	1.6584	3.15667	0.470483	3.52489	0.000423657	0.00123697	AL049734.1	pseudogene similar to part of PYRIN-containing Apaf1-like protein 3 (PYPAF3)	1
ENSG00000091831	60.8459	1.6577	3.15513	0.287607	5.76376	8.22617e-09	4.07515e-08	ESR1	estrogen receptor 1 [Source:HGNC Symbol;Acc:HGNC:3467]	15
ENSG00000204837	31.4312	1.65754	3.15477	0.386722	4.28612	1.81824e-05	6.39384e-05	FGF7P3	fibroblast growth factor 7 pseudogene 3 [Source:HGNC Symbol;Acc:HGNC:26671]	2
ENSG00000163746	36.9561	1.65524	3.14976	0.362894	4.56122	5.08562e-06	1.91566e-05	PLSCR2	phospholipid scramblase 2 [Source:HGNC Symbol;Acc:HGNC:16494]	7
ENSG00000267497	23.6935	1.6529	3.14464	0.434943	3.80026	0.000144546	0.000452973	NFE2L3P1	nuclear factor, erythroid 2 like 3 pseudogene 1 [Source:HGNC Symbol;Acc:HGNC:22278]	1
ENSG00000171759	149.239	1.65233	3.14341	0.246506	6.70302	2.04153e-11	1.2559e-10	PAH	phenylalanine hydroxylase [Source:HGNC Symbol;Acc:HGNC:8582]	18
ENSG00000235071	46.4414	1.65219	3.14311	0.35105	4.70643	2.5209e-06	9.8317e-06	AC073909.1	heat shock protein pseudogene	1
ENSG00000255073	54.0177	1.64928	3.13676	0.366944	4.49463	6.96911e-06	2.57914e-05	ZFP91-CNTF	ZFP91-CNTF readthrough (NMD candidate) [Source:HGNC Symbol;Acc:HGNC:33441]	2
ENSG00000229222	26.7278	1.64888	3.13591	0.454683	3.62645	0.000287342	0.000862712	KRT18P4	keratin 18 pseudogene 4 [Source:HGNC Symbol;Acc:HGNC:16604]	1
ENSG00000262333	44.3903	1.64882	3.13577	0.309513	5.32715	9.97662e-08	4.47968e-07	HNRNPA1P16	heterogeneous nuclear ribonucleoprotein A1 pseudogene 16 [Source:HGNC Symbol;Acc:HGNC:39134]	1
ENSG00000163071	226.243	1.64825	3.13453	0.156758	10.5146	7.40152e-26	1.20184e-24	SPATA18	spermatogenesis associated 18 [Source:HGNC Symbol;Acc:HGNC:29579]	10
ENSG00000163606	42.5681	1.6476	3.13311	0.348894	4.72234	2.33143e-06	9.11399e-06	CD200R1	CD200 receptor 1 [Source:HGNC Symbol;Acc:HGNC:24235]	5
ENSG00000229529	36.4663	1.64734	3.13255	0.381149	4.32203	1.54598e-05	5.48634e-05	HLA-V	major histocompatibility complex, class I, V (pseudogene) [Source:HGNC Symbol;Acc:HGNC:23482]	4
ENSG00000115297	13.4906	1.64711	3.13205	0.568581	2.89687	0.00376905	0.0093597	TLX2	T cell leukemia homeobox 2 [Source:HGNC Symbol;Acc:HGNC:5057]	4
ENSG00000179750	43.5784	1.64664	3.13103	0.348206	4.72892	2.25712e-06	8.84549e-06	APOBEC3B	apolipoprotein B mRNA editing enzyme catalytic subunit 3B [Source:HGNC Symbol;Acc:HGNC:17352]	4
ENSG00000185737	380.53	1.64493	3.12733	0.12817	12.834	1.05823e-37	3.55612e-36	NRG3	neuregulin 3 [Source:HGNC Symbol;Acc:HGNC:7999]	9
ENSG00000229132	134.427	1.64474	3.12692	0.195242	8.42412	3.63473e-17	3.35645e-16	EIF4A1P10	eukaryotic translation initiation factor 4A1 pseudogene 10 [Source:HGNC Symbol;Acc:HGNC:37930]	1
ENSG00000232176	20.2462	1.64417	3.12567	0.479637	3.42794	0.000608184	0.00173286	AL161909.1	ribosomal protein S6 (RPS6) pseudogene	1
ENSG00000103599	128.173	1.6426	3.12229	0.197252	8.32742	8.26235e-17	7.45718e-16	IQCH	IQ motif containing H [Source:HGNC Symbol;Acc:HGNC:25721]	14
ENSG00000285772	14.2056	1.63938	3.11532	0.559589	2.92962	0.00339382	0.0085018	AC000120.2	novel protein	2
ENSG00000160460	50.0124	1.638	3.11233	0.330746	4.95242	7.32946e-07	3.01923e-06	SPTBN4	spectrin beta, non-erythrocytic 4 [Source:HGNC Symbol;Acc:HGNC:14896]	14
ENSG00000184925	68.4246	1.6376	3.11147	0.272599	6.00735	1.88577e-09	9.93102e-09	LCN12	lipocalin 12 [Source:HGNC Symbol;Acc:HGNC:28733]	15
ENSG00000267355	13.9572	1.63594	3.1079	0.566685	2.88686	0.00389112	0.00963619	RPL9P29	ribosomal protein L9 pseudogene 29 [Source:HGNC Symbol;Acc:HGNC:35533]	1
ENSG00000250853	328.153	1.63546	3.10688	0.134189	12.1877	3.61262e-34	1.0045e-32	RNF138P1	ring finger protein 138 pseudogene 1 [Source:HGNC Symbol;Acc:HGNC:30342]	1
ENSG00000271454	116.832	1.63441	3.10461	0.205983	7.93471	2.10996e-15	1.73951e-14	AL353729.2	CAS1 domain containing 1 (CASD1) pseudogene	1
ENSG00000169752	104.94	1.63378	3.10326	0.213655	7.64682	2.06016e-14	1.58361e-13	NRG4	neuregulin 4 [Source:HGNC Symbol;Acc:HGNC:29862]	16
ENSG00000283809	44425.4	1.6316	3.09857	0.0468742	34.8081	1.836e-265	4.61498e-261	AC007326.4	novel protein	1
ENSG00000229992	18.2836	1.63062	3.09647	0.505528	3.22559	0.00125715	0.00339089	HMGB3P9	high mobility group box 3 pseudogene 9 [Source:HGNC Symbol;Acc:HGNC:39301]	1
ENSG00000127124	41.9224	1.62978	3.09465	0.448046	3.63752	0.000275275	0.000829257	HIVEP3	human immunodeficiency virus type I enhancer binding protein 3 [Source:HGNC Symbol;Acc:HGNC:13561]	7
ENSG00000223723	64.7664	1.62901	3.093	0.282699	5.76233	8.29594e-09	4.10728e-08	BX842568.2	transcription factor Dp-1 (TFDP1) pseudogene	1
ENSG00000146453	29.7604	1.62659	3.08783	0.408515	3.98172	6.8419e-05	0.000224397	PNLDC1	PARN like, ribonuclease domain containing 1 [Source:HGNC Symbol;Acc:HGNC:21185]	7
ENSG00000185070	717.2	1.62628	3.08716	0.12113	13.4259	4.26616e-41	1.74081e-39	FLRT2	fibronectin leucine rich transmembrane protein 2 [Source:HGNC Symbol;Acc:HGNC:3761]	7
ENSG00000250020	17.3621	1.62499	3.0844	0.522849	3.10795	0.00188389	0.00493112	AC113430.1	Spi-C transcription factor (Spi-1/PU.1 related) (SPIC) pseudogene	1
ENSG00000276016	608.479	1.62343	3.08106	0.20909	7.76423	8.21411e-15	6.47647e-14	ABR	ABR activator of RhoGEF and GTPase [Source:HGNC Symbol;Acc:HGNC:81]	31
ENSG00000215007	52.2921	1.62138	3.0767	0.281515	5.75948	8.4372e-09	4.17475e-08	DNAJA1P3	DnaJ heat shock protein family (Hsp40) member A1 pseudogene 3 [Source:HGNC Symbol;Acc:HGNC:39339]	1
ENSG00000215089	17.8962	1.62041	3.07461	0.480235	3.37419	0.00074033	0.00207735	KRT18P11	keratin 18 pseudogene 11 [Source:HGNC Symbol;Acc:HGNC:6431]	1
ENSG00000276565	238.01	1.61939	3.07244	0.146565	11.0489	2.21887e-28	4.21568e-27	AP006285.3	NA	1
ENSG00000249018	59.172	1.61688	3.0671	0.292517	5.52745	3.2491e-08	1.52767e-07	GAPDHP56	glyceraldehyde 3 phosphate dehydrogenase pseudogene 56 [Source:HGNC Symbol;Acc:HGNC:38562]	1
ENSG00000188801	891.309	1.61582	3.06486	0.127037	12.7193	4.61987e-37	1.49453e-35	ZNF322P1	zinc finger protein 322 pseudogene 1 [Source:HGNC Symbol;Acc:HGNC:14003]	1
ENSG00000105559	225.028	1.61351	3.05996	0.167591	9.62768	6.10941e-22	7.68984e-21	PLEKHA4	pleckstrin homology domain containing A4 [Source:HGNC Symbol;Acc:HGNC:14339]	11
ENSG00000010626	59.2385	1.61315	3.05919	0.309357	5.21453	1.84282e-07	8.06708e-07	LRRC23	leucine rich repeat containing 23 [Source:HGNC Symbol;Acc:HGNC:19138]	15
ENSG00000146530	2044.58	1.61306	3.05899	0.128057	12.5964	2.21029e-36	6.90159e-35	VWDE	von Willebrand factor D and EGF domains [Source:HGNC Symbol;Acc:HGNC:21897]	8
ENSG00000242607	123.597	1.61302	3.05892	0.208571	7.73369	1.04472e-14	8.16289e-14	RPS3AP34	ribosomal protein S3a pseudogene 34 [Source:HGNC Symbol;Acc:HGNC:36293]	1
ENSG00000235864	134.945	1.6127	3.05823	0.189905	8.49213	2.02883e-17	1.90144e-16	HSPA8P6	heat shock protein family A (Hsp70) member 8 pseudogene 6 [Source:HGNC Symbol;Acc:HGNC:44921]	1
ENSG00000075826	293.741	1.61066	3.05392	0.215942	7.45877	8.7334e-14	6.40382e-13	SEC31B	SEC31 homolog B, COPII coat complex component [Source:HGNC Symbol;Acc:HGNC:23197]	13
ENSG00000230581	83.7279	1.61012	3.05278	0.27014	5.96033	2.51737e-09	1.31306e-08	ACTG1P14	actin gamma 1 pseudogene 14 [Source:HGNC Symbol;Acc:HGNC:49751]	1
ENSG00000214081	61.1447	1.61001	3.05254	0.393687	4.08957	4.32175e-05	0.000145385	CYP4F30P	cytochrome P450 family 4 subfamily F member 30, pseudogene [Source:HGNC Symbol;Acc:HGNC:25270]	3
ENSG00000284950	4044.01	1.60819	3.0487	0.0585382	27.4726	3.73467e-166	1.87749e-162	AC246795.3	Endogenous retrovirus group K member 8 Rec protein [Source:UniProtKB/Swiss-Prot;Acc:P61575]	2
ENSG00000136457	13.8187	1.608	3.04829	0.551384	2.9163	0.00354214	0.00884251	CHAD	chondroadherin [Source:HGNC Symbol;Acc:HGNC:1909]	3
ENSG00000124608	1909.08	1.6078	3.04787	0.0859395	18.7085	4.21815e-78	9.90911e-76	AARS2	alanyl-tRNA synthetase 2, mitochondrial [Source:HGNC Symbol;Acc:HGNC:21022]	2
ENSG00000125746	512.663	1.60705	3.04627	0.180358	8.91031	5.08903e-19	5.30119e-18	EML2	EMAP like 2 [Source:HGNC Symbol;Acc:HGNC:18035]	31
ENSG00000149451	196.725	1.60356	3.03892	0.193383	8.29215	1.11223e-16	9.91734e-16	ADAM33	ADAM metallopeptidase domain 33 [Source:HGNC Symbol;Acc:HGNC:15478]	7
ENSG00000132424	10314.3	1.60134	3.03426	0.0762146	21.011	5.20232e-98	3.11347e-95	PNISR	PNN interacting serine and arginine rich protein [Source:HGNC Symbol;Acc:HGNC:21222]	11
ENSG00000219085	15.5726	1.59999	3.0314	0.521765	3.06649	0.00216589	0.0056114	NPM1P37	nucleophosmin 1 pseudogene 37 [Source:HGNC Symbol;Acc:HGNC:45216]	1
ENSG00000173641	37.846	1.59949	3.03037	0.357392	4.47545	7.62503e-06	2.80701e-05	HSPB7	heat shock protein family B (small) member 7 [Source:HGNC Symbol;Acc:HGNC:5249]	7
ENSG00000120093	488.369	1.59788	3.02699	0.126754	12.6061	1.95314e-36	6.1291e-35	HOXB3	homeobox B3 [Source:HGNC Symbol;Acc:HGNC:5114]	13
ENSG00000188177	574.64	1.59642	3.02393	0.125509	12.7197	4.59896e-37	1.48968e-35	ZC3H6	zinc finger CCCH-type containing 6 [Source:HGNC Symbol;Acc:HGNC:24762]	4
ENSG00000285287	16.0403	1.59537	3.02173	0.508603	3.13677	0.00170819	0.00450215	AL354855.1	novel pseudogene similar to avian transmembrane protein 180	1
ENSG00000197321	1213.23	1.59434	3.01956	0.119486	13.3434	1.29504e-40	5.09422e-39	SVIL	supervillin [Source:HGNC Symbol;Acc:HGNC:11480]	13
ENSG00000171054	108.049	1.59267	3.01606	0.210899	7.5518	4.2929e-14	3.23363e-13	OR13H1	olfactory receptor family 13 subfamily H member 1 [Source:HGNC Symbol;Acc:HGNC:14755]	1
ENSG00000261315	42.3516	1.58972	3.00991	0.352301	4.51238	6.41032e-06	2.38076e-05	LARP4P	La ribonucleoprotein domain family member 4 pseudogene [Source:HGNC Symbol;Acc:HGNC:21438]	1
ENSG00000169306	21.7821	1.58863	3.00763	0.449258	3.53612	0.000406051	0.00118929	IL1RAPL1	interleukin 1 receptor accessory protein like 1 [Source:HGNC Symbol;Acc:HGNC:5996]	2
ENSG00000262461	85.914	1.5881	3.00653	0.435821	3.64393	0.000268509	0.000810136	SPDYE9P	speedy/RINGO cell cycle regulator family member E9, pseudogene [Source:HGNC Symbol;Acc:HGNC:45034]	2
ENSG00000229622	19.0506	1.58786	3.00603	0.481424	3.29825	0.000972879	0.0026726	MTND5P2	MT-ND5 pseudogene 2 [Source:HGNC Symbol;Acc:HGNC:41919]	1
ENSG00000225031	39.8073	1.58648	3.00316	0.333193	4.76144	1.92212e-06	7.58945e-06	EIF4BP7	eukaryotic translation initiation factor 4B pseudogene 7 [Source:HGNC Symbol;Acc:HGNC:37940]	1
ENSG00000158125	297.403	1.58643	3.00304	0.151114	10.4982	8.80697e-26	1.4227e-24	XDH	xanthine dehydrogenase [Source:HGNC Symbol;Acc:HGNC:12805]	3
ENSG00000167634	138.736	1.58595	3.00204	0.386959	4.09848	4.15868e-05	0.00014018	NLRP7	NLR family pyrin domain containing 7 [Source:HGNC Symbol;Acc:HGNC:22947]	9
ENSG00000274571	138.736	1.58595	3.00204	0.386959	4.09848	4.15868e-05	0.00014018	NLRP7	NLR family pyrin domain containing 7 [Source:HGNC Symbol;Acc:HGNC:22947]	9
ENSG00000155886	650.951	1.58547	3.00107	0.123392	12.8491	8.70566e-38	2.94516e-36	SLC24A2	solute carrier family 24 member 2 [Source:HGNC Symbol;Acc:HGNC:10976]	2
ENSG00000205517	812.617	1.58395	2.99789	0.137396	11.5283	9.49512e-31	2.08992e-29	RGL3	ral guanine nucleotide dissociation stimulator like 3 [Source:HGNC Symbol;Acc:HGNC:30282]	17
ENSG00000284812	24.977	1.58337	2.99669	0.417603	3.79157	0.000149697	0.0004683	AC270289.1	regulatory solute carrier protein, family 1, member 1 (RSC1A1) pseudogene	1
ENSG00000232946	85.1768	1.58239	2.99465	0.237526	6.66193	2.7025e-11	1.64241e-10	AL354707.3	60S ribosomal protein L35a (RPL35A) pseudogene	1
ENSG00000269332	15.1601	1.58158	2.99298	0.53266	2.96922	0.0029856	0.00754004	GOLGA2P9	GOLGA2 pseudogene 9 [Source:HGNC Symbol;Acc:HGNC:49921]	3
ENSG00000110077	58.5518	1.57883	2.98727	0.324653	4.86313	1.15546e-06	4.66788e-06	MS4A6A	membrane spanning 4-domains A6A [Source:HGNC Symbol;Acc:HGNC:13375]	21
ENSG00000188817	34.5886	1.57819	2.98595	0.377935	4.17582	2.96911e-05	0.000102095	SNTN	sentan, cilia apical structure protein [Source:HGNC Symbol;Acc:HGNC:33706]	3
ENSG00000149380	35.943	1.57714	2.98377	0.386203	4.08371	4.43232e-05	0.000148826	P4HA3	prolyl 4-hydroxylase subunit alpha 3 [Source:HGNC Symbol;Acc:HGNC:30135]	7
ENSG00000005379	164.18	1.57702	2.98353	0.265201	5.9465	2.73941e-09	1.42445e-08	TSPOAP1	TSPO associated protein 1 [Source:HGNC Symbol;Acc:HGNC:16831]	11
ENSG00000233868	24.9089	1.57644	2.98233	0.509238	3.09569	0.00196357	0.00512527	AC009302.1	chromosome 12 open reading frame 31 (C12orf31) pseudogene	1
ENSG00000137968	289.139	1.57625	2.98193	0.130483	12.0801	1.34535e-33	3.53731e-32	SLC44A5	solute carrier family 44 member 5 [Source:HGNC Symbol;Acc:HGNC:28524]	3
ENSG00000248971	142.873	1.57577	2.98094	0.187424	8.40748	4.18918e-17	3.85006e-16	KRT8P46	keratin 8 pseudogene 46 [Source:HGNC Symbol;Acc:HGNC:39880]	1
ENSG00000121895	42.0451	1.57568	2.98077	0.360227	4.37414	1.21913e-05	4.38146e-05	TMEM156	transmembrane protein 156 [Source:HGNC Symbol;Acc:HGNC:26260]	4
ENSG00000120341	79.1355	1.5753	2.97998	0.292856	5.37911	7.48569e-08	3.4013e-07	SEC16B	SEC16 homolog B, endoplasmic reticulum export factor [Source:HGNC Symbol;Acc:HGNC:30301]	8
ENSG00000204959	328.696	1.57508	2.97951	0.504558	3.12169	0.00179814	0.00472437	ARHGEF34P	Rho guanine nucleotide exchange factor 34, pseudogene [Source:HGNC Symbol;Acc:HGNC:38086]	1
ENSG00000198088	236.612	1.57231	2.9738	0.188575	8.33783	7.56656e-17	6.85134e-16	NUP62CL	nucleoporin 62 C-terminal like [Source:HGNC Symbol;Acc:HGNC:25960]	4
ENSG00000272031	24.3857	1.57168	2.9725	0.464267	3.38529	0.000711035	0.00200118	ANKRD34A	ankyrin repeat domain 34A [Source:HGNC Symbol;Acc:HGNC:27639]	3
ENSG00000204740	27.9032	1.57119	2.9715	0.464154	3.38506	0.000711622	0.00200239	MALRD1	MAM and LDL receptor class A domain containing 1 [Source:HGNC Symbol;Acc:HGNC:24331]	6
ENSG00000236775	29.2418	1.56516	2.95911	0.44114	3.548	0.000388172	0.00114172	AL512637.2	pseudogene similar to part of zinc finger protein (ZNF519)	1
ENSG00000184524	157.943	1.56495	2.95867	0.183992	8.50552	1.80784e-17	1.70067e-16	CEND1	cell cycle exit and neuronal differentiation 1 [Source:HGNC Symbol;Acc:HGNC:24153]	2
ENSG00000137731	27.4308	1.5637	2.95612	0.508418	3.07562	0.00210062	0.00545692	FXYD2	FXYD domain containing ion transport regulator 2 [Source:HGNC Symbol;Acc:HGNC:4026]	8
ENSG00000174485	1094.41	1.56198	2.95258	0.0768024	20.3376	5.97709e-92	2.54644e-89	DENND4A	DENN domain containing 4A [Source:HGNC Symbol;Acc:HGNC:24321]	9
ENSG00000227815	17.941	1.5614	2.9514	0.488062	3.19918	0.00137821	0.00369088	AL359265.1	novel pseudogene	1
ENSG00000282100	48.509	1.56139	2.95138	0.300415	5.19744	2.0205e-07	8.82181e-07	HSP90AB4P	heat shock protein 90 alpha family class B member 4, pseudogene [Source:HGNC Symbol;Acc:HGNC:32538]	1
ENSG00000170006	702.766	1.56094	2.95046	0.133669	11.6776	1.65914e-31	3.82256e-30	TMEM154	transmembrane protein 154 [Source:HGNC Symbol;Acc:HGNC:26489]	4
ENSG00000144847	268.998	1.5608	2.95018	0.165335	9.44023	3.71969e-21	4.4375e-20	IGSF11	immunoglobulin superfamily member 11 [Source:HGNC Symbol;Acc:HGNC:16669]	10
ENSG00000004776	61.2746	1.56074	2.95004	0.281739	5.53966	3.03064e-08	1.42923e-07	HSPB6	heat shock protein family B (small) member 6 [Source:HGNC Symbol;Acc:HGNC:26511]	3
ENSG00000102547	149.843	1.56005	2.94864	0.222975	6.99654	2.62369e-12	1.73413e-11	CAB39L	calcium binding protein 39 like [Source:HGNC Symbol;Acc:HGNC:20290]	12
ENSG00000189409	86.1451	1.55993	2.9484	0.24082	6.47757	9.32139e-11	5.42241e-10	MMP23B	matrix metallopeptidase 23B [Source:HGNC Symbol;Acc:HGNC:7171]	10
ENSG00000165379	656.513	1.55898	2.94645	0.188431	8.27348	1.30104e-16	1.15395e-15	LRFN5	leucine rich repeat and fibronectin type III domain containing 5 [Source:HGNC Symbol;Acc:HGNC:20360]	5
ENSG00000123201	78.5045	1.55782	2.9441	0.340928	4.56936	4.89205e-06	1.84801e-05	GUCY1B2	guanylate cyclase 1 soluble subunit beta 2 (pseudogene) [Source:HGNC Symbol;Acc:HGNC:4686]	6
ENSG00000267681	24.0926	1.55681	2.94203	0.431346	3.60919	0.000307153	0.000918136	AC135721.1	high mobility group nucleosome binding domain 1 (HMGN1) pseudogene	1
ENSG00000105641	168.382	1.55656	2.94152	0.18346	8.48448	2.16692e-17	2.02558e-16	SLC5A5	solute carrier family 5 member 5 [Source:HGNC Symbol;Acc:HGNC:11040]	2
ENSG00000179954	135.16	1.55648	2.94135	0.286992	5.42341	5.84715e-08	2.68152e-07	SSC5D	scavenger receptor cysteine rich family member with 5 domains [Source:HGNC Symbol;Acc:HGNC:26641]	5
ENSG00000154898	236.436	1.55607	2.94052	0.223789	6.95331	3.56824e-12	2.33206e-11	CCDC144CP	coiled-coil domain containing 144C, pseudogene [Source:HGNC Symbol;Acc:HGNC:29073]	3
ENSG00000227583	91.3311	1.556	2.94037	0.232852	6.68234	2.35149e-11	1.43603e-10	RPS3AP37	ribosomal protein S3a pseudogene 37 [Source:HGNC Symbol;Acc:HGNC:36691]	1
ENSG00000099338	286.524	1.55562	2.9396	0.151344	10.2787	8.79205e-25	1.33938e-23	CATSPERG	cation channel sperm associated auxiliary subunit gamma [Source:HGNC Symbol;Acc:HGNC:25243]	16
ENSG00000182798	53.8881	1.55431	2.93693	0.321512	4.83437	1.33569e-06	5.35982e-06	MAGEB17	MAGE family member B17 [Source:HGNC Symbol;Acc:HGNC:17418]	2
ENSG00000129048	138.58	1.5509	2.93001	0.207463	7.47559	7.6861e-14	5.67062e-13	ACKR4	atypical chemokine receptor 4 [Source:HGNC Symbol;Acc:HGNC:1611]	2
ENSG00000102287	60.0836	1.55043	2.92905	0.372315	4.1643	3.12303e-05	0.000106978	GABRE	gamma-aminobutyric acid type A receptor epsilon subunit [Source:HGNC Symbol;Acc:HGNC:4085]	12
ENSG00000229670	188.587	1.55005	2.92827	0.162592	9.53334	1.52306e-21	1.85843e-20	PKP4P1	plakophilin 4 pseudogene 1 [Source:HGNC Symbol;Acc:HGNC:42661]	1
ENSG00000120279	94.2936	1.54985	2.92787	0.31171	4.97209	6.62334e-07	2.74274e-06	MYCT1	MYC target 1 [Source:HGNC Symbol;Acc:HGNC:23172]	3
ENSG00000250569	23.3456	1.5497	2.92757	0.440584	3.51738	0.000435827	0.00127043	NTAN1P2	N-terminal asparagine amidase pseudogene 2 [Source:HGNC Symbol;Acc:HGNC:45262]	1
ENSG00000153291	122.203	1.54886	2.92585	0.247722	6.25238	4.04239e-10	2.24949e-09	SLC25A27	solute carrier family 25 member 27 [Source:HGNC Symbol;Acc:HGNC:21065]	8
ENSG00000096433	2829.45	1.54864	2.92542	0.0824878	18.7742	1.22718e-78	2.91004e-76	ITPR3	inositol 1,4,5-trisphosphate receptor type 3 [Source:HGNC Symbol;Acc:HGNC:6182]	2
ENSG00000160323	158.248	1.54812	2.92435	0.202041	7.66237	1.82536e-14	1.40786e-13	ADAMTS13	ADAM metallopeptidase with thrombospondin type 1 motif 13 [Source:HGNC Symbol;Acc:HGNC:1366]	9
ENSG00000281244	158.248	1.54812	2.92435	0.202041	7.66237	1.82536e-14	1.40786e-13	ADAMTS13	ADAM metallopeptidase with thrombospondin type 1 motif 13 [Source:HGNC Symbol;Acc:HGNC:1366]	9
ENSG00000065609	215.285	1.54747	2.92304	0.26018	5.94769	2.71951e-09	1.41439e-08	SNAP91	synaptosome associated protein 91 [Source:HGNC Symbol;Acc:HGNC:14986]	22
ENSG00000144452	36.0108	1.54567	2.91939	0.34091	4.53395	5.78896e-06	2.16245e-05	ABCA12	ATP binding cassette subfamily A member 12 [Source:HGNC Symbol;Acc:HGNC:14637]	3
ENSG00000189045	40.1542	1.54512	2.91829	0.444976	3.47237	0.000515883	0.00148758	ANKDD1B	ankyrin repeat and death domain containing 1B [Source:HGNC Symbol;Acc:HGNC:32525]	4
ENSG00000113555	33.1845	1.54457	2.91717	0.394442	3.91584	9.00889e-05	0.000290877	PCDH12	protocadherin 12 [Source:HGNC Symbol;Acc:HGNC:8657]	3
ENSG00000090554	132.558	1.54338	2.91476	0.224812	6.8652	6.64003e-12	4.23829e-11	FLT3LG	fms related tyrosine kinase 3 ligand [Source:HGNC Symbol;Acc:HGNC:3766]	12
ENSG00000224986	34.6971	1.543	2.914	0.387066	3.9864	6.70824e-05	0.000220387	PPP1R8P1	protein phosphatase 1 regulatory subunit 8 pseudogene 1 [Source:HGNC Symbol;Acc:HGNC:9297]	1
ENSG00000258469	30.0943	1.54282	2.91364	0.393149	3.92426	8.6995e-05	0.000281393	CHMP4BP1	charged multivesicular body protein 4B pseudogene 1 [Source:HGNC Symbol;Acc:HGNC:43616]	1
ENSG00000259378	29.739	1.54119	2.91035	0.38157	4.03908	5.36605e-05	0.000178249	DCAF13P3	DDB1 and CUL4 associated factor 13 pseudogene 3 [Source:HGNC Symbol;Acc:HGNC:43868]	1
ENSG00000170925	135.933	1.54116	2.91028	0.202974	7.59291	3.12806e-14	2.37257e-13	TEX13B	testis expressed 13B [Source:HGNC Symbol;Acc:HGNC:11736]	1
ENSG00000138316	346.516	1.53622	2.90035	0.15955	9.62848	6.06196e-22	7.63776e-21	ADAMTS14	ADAM metallopeptidase with thrombospondin type 1 motif 14 [Source:HGNC Symbol;Acc:HGNC:14899]	2
ENSG00000168071	776.771	1.5361	2.9001	0.134667	11.4067	3.87264e-30	8.20765e-29	CCDC88B	coiled-coil domain containing 88B [Source:HGNC Symbol;Acc:HGNC:26757]	10
ENSG00000072952	109.784	1.53071	2.88928	0.253536	6.03745	1.56564e-09	8.28854e-09	MRVI1	murine retrovirus integration site 1 homolog [Source:HGNC Symbol;Acc:HGNC:7237]	17
ENSG00000277823	15.3531	1.53016	2.88818	0.498876	3.06721	0.00216064	0.00559895	PRH1	proline rich protein HaeIII subfamily 1 [Source:HGNC Symbol;Acc:HGNC:9366]	5
ENSG00000165507	86.2	1.52977	2.88739	0.243432	6.28416	3.29639e-10	1.84662e-09	DEPP1	DEPP1 autophagy regulator [Source:HGNC Symbol;Acc:HGNC:23355]	3
ENSG00000197816	383.003	1.52953	2.88692	0.157091	9.73659	2.10505e-22	2.74727e-21	CCDC180	coiled-coil domain containing 180 [Source:HGNC Symbol;Acc:HGNC:29303]	13
ENSG00000188647	15327	1.52918	2.88622	0.0723865	21.1252	4.66425e-99	3.16867e-96	PTAR1	protein prenyltransferase alpha subunit repeat containing 1 [Source:HGNC Symbol;Acc:HGNC:30449]	6
ENSG00000073605	424.655	1.52832	2.8845	0.149319	10.2353	1.37741e-24	2.06949e-23	GSDMB	gasdermin B [Source:HGNC Symbol;Acc:HGNC:23690]	15
ENSG00000108950	3245.47	1.52666	2.88117	0.0749835	20.3599	3.79444e-92	1.70316e-89	FAM20A	FAM20A golgi associated secretory pathway pseudokinase [Source:HGNC Symbol;Acc:HGNC:23015]	7
ENSG00000233719	29.0683	1.52428	2.87643	0.395133	3.85763	0.00011449	0.000365299	GOT2P3	glutamic-oxaloacetic transaminase 2 pseudogene 3 [Source:HGNC Symbol;Acc:HGNC:4436]	1
ENSG00000280454	20.8143	1.524	2.87586	0.489578	3.11287	0.00185275	0.00485465	AC007347.2	NA	1
ENSG00000181355	43.5517	1.52115	2.8702	0.315414	4.82271	1.41618e-06	5.67103e-06	OFCC1	orofacial cleft 1 candidate 1 [Source:HGNC Symbol;Acc:HGNC:21017]	16
ENSG00000230872	19.5509	1.52108	2.87005	0.453384	3.35495	0.000793803	0.0022143	MFSD13B	major facilitator superfamily domain containing 13B (pseudogene) [Source:HGNC Symbol;Acc:HGNC:52163]	1
ENSG00000283814	19.5509	1.52108	2.87005	0.453384	3.35495	0.000793803	0.0022143	MFSD13B	major facilitator superfamily domain containing 13B (pseudogene) [Source:HGNC Symbol;Acc:HGNC:52163]	1
ENSG00000147576	32.3371	1.52103	2.86995	0.442446	3.43777	0.00058653	0.0016742	ADHFE1	alcohol dehydrogenase iron containing 1 [Source:HGNC Symbol;Acc:HGNC:16354]	16
ENSG00000275468	36.1344	1.52081	2.86951	0.388698	3.91257	9.13191e-05	0.000294622	AC004678.1	novel pseudogene	1
ENSG00000198939	29.0868	1.5199	2.86772	0.517129	2.93912	0.00329148	0.00826189	ZFP2	ZFP2 zinc finger protein [Source:HGNC Symbol;Acc:HGNC:26138]	5
ENSG00000185761	55.6498	1.51976	2.86743	0.389737	3.89945	9.6413e-05	0.000310299	ADAMTSL5	ADAMTS like 5 [Source:HGNC Symbol;Acc:HGNC:27912]	11
ENSG00000231443	93.0902	1.51636	2.86068	0.282839	5.3612	8.2673e-08	3.74151e-07	AC124944.1	protein phosphatase 4, regulatory subunit 2 (PPP4R2) pseudogene	1
ENSG00000090339	306.127	1.51521	2.8584	0.209521	7.23178	4.76717e-13	3.32116e-12	ICAM1	intercellular adhesion molecule 1 [Source:HGNC Symbol;Acc:HGNC:5344]	5
ENSG00000250746	33.7903	1.51202	2.8521	0.369334	4.09392	4.24146e-05	0.000142837	AC105250.1	heat shock 70kDa protein 5 (glucose-regulated protein, 78kDa) (HSPA5) pseudogene	1
ENSG00000266964	70.4643	1.50957	2.84725	0.269832	5.59447	2.21295e-08	1.05655e-07	FXYD1	FXYD domain containing ion transport regulator 1 [Source:HGNC Symbol;Acc:HGNC:4025]	11
ENSG00000283945	20.354	1.50844	2.84502	0.469288	3.21432	0.00130754	0.00351362	LINC00032	long intergenic non-protein coding RNA 32 [Source:HGNC Symbol;Acc:HGNC:16506]	3
ENSG00000122691	173.702	1.50697	2.84213	0.191251	7.87954	3.28583e-15	2.66858e-14	TWIST1	twist family bHLH transcription factor 1 [Source:HGNC Symbol;Acc:HGNC:12428]	3
ENSG00000142408	408.462	1.50529	2.83882	0.131535	11.444	2.51871e-30	5.4019e-29	CACNG8	calcium voltage-gated channel auxiliary subunit gamma 8 [Source:HGNC Symbol;Acc:HGNC:13628]	2
ENSG00000123552	1308.28	1.50514	2.83852	0.112577	13.3698	9.07625e-41	3.60982e-39	USP45	ubiquitin specific peptidase 45 [Source:HGNC Symbol;Acc:HGNC:20080]	13
ENSG00000214389	31.6545	1.5032	2.83471	0.464995	3.23273	0.00122615	0.00331582	RPS3AP26	ribosomal protein S3a pseudogene 26 [Source:HGNC Symbol;Acc:HGNC:36513]	1
ENSG00000151838	35.2467	1.50311	2.83454	0.377291	3.98396	6.7777e-05	0.000222437	CCDC175	coiled-coil domain containing 175 [Source:HGNC Symbol;Acc:HGNC:19847]	5
ENSG00000273608	72.6282	1.50101	2.83041	0.304308	4.93254	8.11687e-07	3.32886e-06	SRCIN1	SRC kinase signaling inhibitor 1 [Source:HGNC Symbol;Acc:HGNC:29506]	9
ENSG00000107331	313.228	1.50081	2.83001	0.203142	7.38797	1.49089e-13	1.07563e-12	ABCA2	ATP binding cassette subfamily A member 2 [Source:HGNC Symbol;Acc:HGNC:32]	24
ENSG00000183066	66.2209	1.5006	2.8296	0.2642	5.67979	1.34857e-08	6.56039e-08	WBP2NL	WBP2 N-terminal like [Source:HGNC Symbol;Acc:HGNC:28389]	10
ENSG00000167280	655.173	1.50025	2.82893	0.149919	10.0071	1.41812e-23	1.99585e-22	ENGASE	endo-beta-N-acetylglucosaminidase [Source:HGNC Symbol;Acc:HGNC:24622]	10
ENSG00000136895	303.074	1.50023	2.82889	0.157262	9.53971	1.43228e-21	1.75106e-20	GARNL3	GTPase activating Rap/RanGAP domain like 3 [Source:HGNC Symbol;Acc:HGNC:25425]	22
ENSG00000152430	24.2305	1.50017	2.82876	0.440125	3.40851	0.000653198	0.00185251	BOLL	boule homolog, RNA binding protein [Source:HGNC Symbol;Acc:HGNC:14273]	8
ENSG00000132932	751.819	1.49893	2.82633	0.134957	11.1067	1.16379e-28	2.25544e-27	ATP8A2	ATPase phospholipid transporting 8A2 [Source:HGNC Symbol;Acc:HGNC:13533]	5
ENSG00000136206	177.438	1.49596	2.82051	0.178594	8.37629	5.46235e-17	4.97831e-16	SPDYE1	speedy/RINGO cell cycle regulator family member E1 [Source:HGNC Symbol;Acc:HGNC:16408]	2
ENSG00000248329	1144.56	1.49481	2.81827	0.0918412	16.276	1.46076e-59	1.54927e-57	APELA	apelin receptor early endogenous ligand [Source:HGNC Symbol;Acc:HGNC:48925]	5
ENSG00000135439	149.862	1.49404	2.81677	0.306587	4.87314	1.09839e-06	4.44592e-06	AGAP2	ArfGAP with GTPase domain, ankyrin repeat and PH domain 2 [Source:HGNC Symbol;Acc:HGNC:16921]	4
ENSG00000225872	107.531	1.49385	2.8164	0.250395	5.96599	2.43162e-09	1.27151e-08	LINC01529	long intergenic non-protein coding RNA 1529 [Source:HGNC Symbol;Acc:HGNC:51268]	7
ENSG00000187398	1023.3	1.49382	2.81634	0.0868688	17.1963	2.8295e-66	3.78311e-64	LUZP2	leucine zipper protein 2 [Source:HGNC Symbol;Acc:HGNC:23206]	8
ENSG00000103742	621.487	1.49251	2.81379	0.128704	11.5964	4.29543e-31	9.62299e-30	IGDCC4	immunoglobulin superfamily DCC subclass member 4 [Source:HGNC Symbol;Acc:HGNC:13770]	6
ENSG00000171989	90.6872	1.49159	2.81198	0.255994	5.82664	5.65554e-09	2.85171e-08	LDHAL6B	lactate dehydrogenase A like 6B [Source:HGNC Symbol;Acc:HGNC:21481]	1
ENSG00000114270	547.935	1.4889	2.80676	0.208044	7.15667	8.26611e-13	5.65072e-12	COL7A1	collagen type VII alpha 1 chain [Source:HGNC Symbol;Acc:HGNC:2214]	10
ENSG00000009950	242.396	1.48889	2.80674	0.17203	8.65486	4.93518e-18	4.82687e-17	MLXIPL	MLX interacting protein like [Source:HGNC Symbol;Acc:HGNC:12744]	11
ENSG00000149922	122.612	1.48876	2.80647	0.20803	7.15647	8.27814e-13	5.6574e-12	TBX6	T-box 6 [Source:HGNC Symbol;Acc:HGNC:11605]	5
ENSG00000203799	211.629	1.4886	2.80616	0.171851	8.66217	4.62871e-18	4.54126e-17	CCDC162P	coiled-coil domain containing 162, pseudogene [Source:HGNC Symbol;Acc:HGNC:21565]	15
ENSG00000103056	212.678	1.48798	2.80496	0.24583	6.05289	1.42269e-09	7.55403e-09	SMPD3	sphingomyelin phosphodiesterase 3 [Source:HGNC Symbol;Acc:HGNC:14240]	12
ENSG00000004399	1266.58	1.48605	2.80122	0.114768	12.9483	2.40235e-38	8.30612e-37	PLXND1	plexin D1 [Source:HGNC Symbol;Acc:HGNC:9107]	17
ENSG00000177380	425.163	1.4844	2.79801	0.127004	11.6878	1.47064e-31	3.40388e-30	PPFIA3	PTPRF interacting protein alpha 3 [Source:HGNC Symbol;Acc:HGNC:9247]	13
ENSG00000131069	619.323	1.4804	2.79026	0.195272	7.58121	3.42351e-14	2.59119e-13	ACSS2	acyl-CoA synthetase short chain family member 2 [Source:HGNC Symbol;Acc:HGNC:15814]	24
ENSG00000180934	341.791	1.47952	2.78857	0.132002	11.2084	3.70965e-29	7.37705e-28	OR56A1	olfactory receptor family 56 subfamily A member 1 [Source:HGNC Symbol;Acc:HGNC:14781]	4
ENSG00000151632	24.9153	1.47936	2.78824	0.468289	3.15907	0.00158276	0.00419399	AKR1C2	aldo-keto reductase family 1 member C2 [Source:HGNC Symbol;Acc:HGNC:385]	10
ENSG00000186510	34.4775	1.47904	2.78763	0.481154	3.07395	0.00211247	0.00548488	CLCNKA	chloride voltage-gated channel Ka [Source:HGNC Symbol;Acc:HGNC:2026]	7
ENSG00000173678	35.7363	1.4783	2.78621	0.405357	3.64691	0.000265409	0.000801843	SPDYE2B	speedy/RINGO cell cycle regulator family member E2B [Source:HGNC Symbol;Acc:HGNC:48334]	3
ENSG00000167749	34.4164	1.47806	2.78575	0.367007	4.02734	5.64107e-05	0.000187014	KLK4	kallikrein related peptidase 4 [Source:HGNC Symbol;Acc:HGNC:6365]	8
ENSG00000161551	3633.71	1.47799	2.78561	0.0912667	16.1942	5.54084e-59	5.66157e-57	ZNF577	zinc finger protein 577 [Source:HGNC Symbol;Acc:HGNC:28673]	18
ENSG00000253485	346.66	1.47742	2.7845	0.155869	9.47858	2.57768e-21	3.09716e-20	PCDHGA5	protocadherin gamma subfamily A, 5 [Source:HGNC Symbol;Acc:HGNC:8703]	2
ENSG00000073910	447.709	1.47544	2.78069	0.140621	10.4923	9.36959e-26	1.51e-24	FRY	FRY microtubule binding protein [Source:HGNC Symbol;Acc:HGNC:20367]	15
ENSG00000136883	137.491	1.47443	2.77874	0.208859	7.05944	1.67179e-12	1.1185e-11	KIF12	kinesin family member 12 [Source:HGNC Symbol;Acc:HGNC:21495]	9
ENSG00000144407	68.5886	1.47398	2.77786	0.262846	5.60776	2.04965e-08	9.82083e-08	PTH2R	parathyroid hormone 2 receptor [Source:HGNC Symbol;Acc:HGNC:9609]	4
ENSG00000213199	41.2433	1.47381	2.77754	0.426401	3.45639	0.000547469	0.00157037	ASIC3	acid sensing ion channel subunit 3 [Source:HGNC Symbol;Acc:HGNC:101]	9
ENSG00000113916	443.225	1.47373	2.77739	0.121988	12.0809	1.33199e-33	3.50585e-32	BCL6	BCL6 transcription repressor [Source:HGNC Symbol;Acc:HGNC:1001]	11
ENSG00000257851	24.502	1.4735	2.77694	0.42478	3.46884	0.000522708	0.00150553	HNRNPA3P10	heterogeneous nuclear ribonucleoprotein A3 pseudogene 10 [Source:HGNC Symbol;Acc:HGNC:48756]	1
ENSG00000145536	1095.95	1.47276	2.77552	0.105598	13.9469	3.28779e-44	1.59286e-42	ADAMTS16	ADAM metallopeptidase with thrombospondin type 1 motif 16 [Source:HGNC Symbol;Acc:HGNC:17108]	4
ENSG00000205832	112.646	1.47274	2.77548	0.248773	5.92001	3.21919e-09	1.66223e-08	C16orf96	chromosome 16 open reading frame 96 [Source:HGNC Symbol;Acc:HGNC:40031]	1
ENSG00000237788	26.7561	1.47125	2.77263	0.420226	3.5011	0.00046334	0.00134502	AL162615.1	cytokine-like nuclear factor n-pac (N-PAC) pseudogene	1
ENSG00000102001	85.3202	1.47088	2.77191	0.281282	5.2292	1.70249e-07	7.48145e-07	CACNA1F	calcium voltage-gated channel subunit alpha1 F [Source:HGNC Symbol;Acc:HGNC:1393]	6
ENSG00000154874	1104.11	1.46599	2.76252	0.107212	13.6737	1.45842e-42	6.44269e-41	CCDC144B	coiled-coil domain containing 144B (pseudogene) [Source:HGNC Symbol;Acc:HGNC:26704]	9
ENSG00000235651	53.831	1.46472	2.76009	0.289471	5.05998	4.19301e-07	1.76957e-06	AC064850.1	GTPase activating protein (SH3 domain) binding protein 1 (G3BP1) pseudogene	1
ENSG00000166828	374.302	1.46446	2.7596	0.128966	11.3554	6.96942e-30	1.45139e-28	SCNN1G	sodium channel epithelial 1 gamma subunit [Source:HGNC Symbol;Acc:HGNC:10602]	1
ENSG00000277363	80.3658	1.46218	2.75524	0.27983	5.22525	1.73917e-07	7.63196e-07	SRCIN1	SRC kinase signaling inhibitor 1 [Source:HGNC Symbol;Acc:HGNC:29506]	9
ENSG00000236056	62.8603	1.46002	2.75113	0.302731	4.82284	1.4153e-06	5.66843e-06	GAPDHP14	glyceraldehyde-3-phosphate dehydrogenase pseudogene 14 [Source:HGNC Symbol;Acc:HGNC:4160]	1
ENSG00000129151	28.1837	1.45995	2.75098	0.384012	3.80182	0.000143634	0.000450398	BBOX1	gamma-butyrobetaine hydroxylase 1 [Source:HGNC Symbol;Acc:HGNC:964]	8
ENSG00000234841	300.55	1.45499	2.74155	0.171092	8.50415	1.82936e-17	1.72027e-16	AC017007.2	TAF4b RNA polymerase II, TATA box binding protein (TBP)-associated factor, 105kDa (TAF4B) pseudogene	1
ENSG00000204469	58.0886	1.45481	2.74121	0.283617	5.12949	2.90528e-07	1.24745e-06	PRRC2A	proline rich coiled-coil 2A [Source:HGNC Symbol;Acc:HGNC:13918]	14
ENSG00000168502	2059.5	1.45443	2.74049	0.0980403	14.8351	8.6912e-50	5.7189e-48	MTCL1	microtubule crosslinking factor 1 [Source:HGNC Symbol;Acc:HGNC:29121]	16
ENSG00000255757	460.634	1.4526	2.73701	0.147812	9.82736	8.58393e-23	1.14525e-21	AC087894.1	fibroblast growth factor receptor 1 (FGFR1)	1
ENSG00000226306	22.0532	1.44893	2.73006	0.430848	3.36298	0.000771058	0.00215784	NPY6R	neuropeptide Y receptor Y6 (pseudogene) [Source:HGNC Symbol;Acc:HGNC:7959]	2
ENSG00000187942	42.6228	1.44806	2.7284	0.346585	4.17808	2.93985e-05	0.000101117	LDLRAD2	low density lipoprotein receptor class A domain containing 2 [Source:HGNC Symbol;Acc:HGNC:32071]	3
ENSG00000254088	34.7683	1.44684	2.72611	0.354094	4.08604	4.38794e-05	0.000147513	SLC2A3P4	solute carrier family 2 member 3 pseudogene 4 [Source:HGNC Symbol;Acc:HGNC:31076]	1
ENSG00000171631	43.3955	1.4459	2.72433	0.310079	4.66302	3.11609e-06	1.20353e-05	P2RY6	pyrimidinergic receptor P2Y6 [Source:HGNC Symbol;Acc:HGNC:8543]	12
ENSG00000203995	4210.45	1.44501	2.72265	0.0644476	22.4214	2.43151e-111	3.39546e-108	ZYG11A	zyg-11 family member A, cell cycle regulator [Source:HGNC Symbol;Acc:HGNC:32058]	3
ENSG00000126870	1954.32	1.44314	2.71912	0.104878	13.7601	4.42874e-43	2.00217e-41	WDR60	WD repeat domain 60 [Source:HGNC Symbol;Acc:HGNC:21862]	5
ENSG00000133710	535.085	1.44256	2.71802	0.141653	10.1837	2.34433e-24	3.46834e-23	SPINK5	serine peptidase inhibitor, Kazal type 5 [Source:HGNC Symbol;Acc:HGNC:15464]	9
ENSG00000184497	110.704	1.44237	2.71767	0.350111	4.11976	3.79267e-05	0.000128463	TMEM255B	transmembrane protein 255B [Source:HGNC Symbol;Acc:HGNC:28297]	6
ENSG00000258989	1002.95	1.44186	2.7167	0.13287	10.8516	1.95937e-27	3.45134e-26	AL355916.3	novel protein	1
ENSG00000187987	137.689	1.44085	2.7148	0.231058	6.23586	4.49308e-10	2.49366e-09	ZSCAN23	zinc finger and SCAN domain containing 23 [Source:HGNC Symbol;Acc:HGNC:21193]	3
ENSG00000283890	475.305	1.43966	2.71258	0.122573	11.7453	7.46143e-32	1.75368e-30	AC104534.3	NA	2
ENSG00000177106	863.886	1.43965	2.71255	0.0910421	15.813	2.53152e-56	2.24849e-54	EPS8L2	EPS8 like 2 [Source:HGNC Symbol;Acc:HGNC:21296]	32
ENSG00000115257	147.551	1.43951	2.71229	0.267091	5.38959	7.06196e-08	3.21691e-07	PCSK4	proprotein convertase subtilisin/kexin type 4 [Source:HGNC Symbol;Acc:HGNC:8746]	13
ENSG00000142920	127.036	1.43928	2.71186	0.231858	6.20763	5.37913e-10	2.96838e-09	AZIN2	antizyme inhibitor 2 [Source:HGNC Symbol;Acc:HGNC:29957]	21
ENSG00000158486	132.622	1.43924	2.71179	0.195228	7.37211	1.67949e-13	1.2072e-12	DNAH3	dynein axonemal heavy chain 3 [Source:HGNC Symbol;Acc:HGNC:2949]	6
ENSG00000107864	215.757	1.43862	2.71062	0.17086	8.4199	3.76792e-17	3.47689e-16	CPEB3	cytoplasmic polyadenylation element binding protein 3 [Source:HGNC Symbol;Acc:HGNC:21746]	3
ENSG00000130222	244.254	1.43784	2.70915	0.149717	9.60373	7.71005e-22	9.65619e-21	GADD45G	growth arrest and DNA damage inducible gamma [Source:HGNC Symbol;Acc:HGNC:4097]	3
ENSG00000250045	21.4936	1.43753	2.70858	0.495235	2.90273	0.00369925	0.00919726	CBX3P3	chromobox 3 pseudogene 3 [Source:HGNC Symbol;Acc:HGNC:42875]	1
ENSG00000253667	529.415	1.43471	2.70328	0.101144	14.1848	1.1374e-45	6.0189e-44	AC100821.1	ESF1, nucleolar pre-rRNA processing protein, homolog (S. cerevisiae) (ESF1) pseudogene	1
ENSG00000263189	36.3005	1.43402	2.70199	0.390566	3.67165	0.000240993	0.0007323	AC023934.1	Zinc finger protein pseudogene	1
ENSG00000004777	1494.78	1.4337	2.70138	0.100137	14.3173	1.70515e-46	9.39927e-45	ARHGAP33	Rho GTPase activating protein 33 [Source:HGNC Symbol;Acc:HGNC:23085]	13
ENSG00000206427	45.3358	1.43281	2.69973	0.312149	4.59017	4.42893e-06	1.68064e-05	PRRC2A	proline rich coiled-coil 2A [Source:HGNC Symbol;Acc:HGNC:13918]	14
ENSG00000231825	45.3358	1.43281	2.69973	0.312149	4.59017	4.42893e-06	1.68064e-05	PRRC2A	proline rich coiled-coil 2A [Source:HGNC Symbol;Acc:HGNC:13918]	14
ENSG00000186288	23.4663	1.43249	2.69913	0.428241	3.34506	0.000822646	0.0022884	PABPC1L2A	poly(A) binding protein cytoplasmic 1 like 2A [Source:HGNC Symbol;Acc:HGNC:27989]	1
ENSG00000165591	663.73	1.43182	2.69788	0.0942553	15.1909	4.06133e-52	2.98496e-50	FAAH2	fatty acid amide hydrolase 2 [Source:HGNC Symbol;Acc:HGNC:26440]	3
ENSG00000185332	30.9767	1.43151	2.69729	0.37544	3.81288	0.000137354	0.000432215	AC027601.1	TMEM105 long non-coding RNA [Source:NCBI gene;Acc:284186]	5
ENSG00000147255	1269.84	1.43149	2.69725	0.131199	10.9108	1.02332e-27	1.83468e-26	IGSF1	immunoglobulin superfamily member 1 [Source:HGNC Symbol;Acc:HGNC:5948]	17
ENSG00000274914	55.2286	1.43034	2.6951	0.270111	5.29537	1.18776e-07	5.30672e-07	LILRA5	leukocyte immunoglobulin like receptor A5 [Source:HGNC Symbol;Acc:HGNC:16309]	5
ENSG00000151090	302.862	1.42959	2.69371	0.153591	9.30777	1.30542e-20	1.50656e-19	THRB	thyroid hormone receptor beta [Source:HGNC Symbol;Acc:HGNC:11799]	19
ENSG00000235036	109.812	1.42894	2.6925	0.258234	5.53352	3.13874e-08	1.47799e-07	AL035456.1	pseudogene similar to DNAJ protein	1
ENSG00000115474	172	1.42854	2.69174	0.174082	8.20616	2.28376e-16	1.99183e-15	KCNJ13	potassium voltage-gated channel subfamily J member 13 [Source:HGNC Symbol;Acc:HGNC:6259]	5
ENSG00000226002	18.8563	1.42802	2.69078	0.470812	3.03311	0.00242047	0.00621776	GTF2IP14	general transcription factor IIi pseudogene 14 [Source:HGNC Symbol;Acc:HGNC:51726]	1
ENSG00000164938	861.097	1.4238	2.68291	0.0901614	15.7917	3.54957e-56	3.11965e-54	TP53INP1	tumor protein p53 inducible nuclear protein 1 [Source:HGNC Symbol;Acc:HGNC:18022]	2
ENSG00000284597	2229.48	1.42351	2.68237	0.118818	11.9806	4.49145e-33	1.14153e-31	AC044810.9	NA	1
ENSG00000274471	63.0609	1.42303	2.68149	0.277515	5.12777	2.93192e-07	1.25784e-06	AC242376.2	hect domain and RLD 2 (HERC2) pseudogene	2
ENSG00000248746	94.8366	1.42275	2.68095	0.253763	5.6066	2.06345e-08	9.88126e-08	ACTN3	actinin alpha 3 (gene/pseudogene) [Source:HGNC Symbol;Acc:HGNC:165]	3
ENSG00000279208	126.972	1.42177	2.67914	0.196039	7.25248	4.09211e-13	2.86676e-12	CR381653.2	ankyrin repeat domain 18A (ANKRD18A) pseudogene	1
ENSG00000054356	1153.49	1.42125	2.67817	0.143483	9.90534	3.9463e-23	5.39979e-22	PTPRN	protein tyrosine phosphatase receptor type N [Source:HGNC Symbol;Acc:HGNC:9676]	19
ENSG00000213453	42.3471	1.42073	2.6772	0.349929	4.06004	4.90639e-05	0.000163911	FTH1P3	ferritin heavy chain 1 pseudogene 3 [Source:HGNC Symbol;Acc:HGNC:3990]	1
ENSG00000138380	352.715	1.42053	2.67683	0.157905	8.99607	2.33945e-19	2.49912e-18	CARF	calcium responsive transcription factor [Source:HGNC Symbol;Acc:HGNC:14435]	20
ENSG00000232373	22.0969	1.42048	2.67674	0.469192	3.0275	0.00246589	0.00632541	MTCYBP3	MT-CYB pseudogene 3 [Source:HGNC Symbol;Acc:HGNC:39579]	1
ENSG00000183828	249.694	1.42032	2.67644	0.174766	8.12697	4.40156e-16	3.7799e-15	NUDT14	nudix hydrolase 14 [Source:HGNC Symbol;Acc:HGNC:20141]	6
ENSG00000276794	553.208	1.41905	2.6741	0.144897	9.79355	1.2001e-22	1.58683e-21	AC108108.1	glucuronidase, beta (GUSB) pseudogene	2
ENSG00000250423	21.9293	1.41864	2.67333	0.462878	3.06482	0.002178	0.00563987	KIAA1210	KIAA1210 [Source:HGNC Symbol;Acc:HGNC:29218]	1
ENSG00000185666	1284.44	1.41854	2.67314	0.108834	13.0339	7.84878e-39	2.79048e-37	SYN3	synapsin III [Source:HGNC Symbol;Acc:HGNC:11496]	13
ENSG00000072080	860.336	1.41802	2.67218	0.130293	10.8833	1.38416e-27	2.45882e-26	SPP2	secreted phosphoprotein 2 [Source:HGNC Symbol;Acc:HGNC:11256]	4
ENSG00000183666	208.031	1.4175	2.67121	0.184525	7.68187	1.56785e-14	1.21372e-13	GUSBP1	GUSB pseudogene 1 [Source:HGNC Symbol;Acc:HGNC:13670]	6
ENSG00000174384	167.665	1.41696	2.67022	0.172846	8.19779	2.44845e-16	2.13251e-15	PMS2P6	PMS1 homolog 2, mismatch repair system component pseudogene 6 [Source:HGNC Symbol;Acc:HGNC:33514]	1
ENSG00000183960	321.582	1.4162	2.66882	0.187705	7.54483	4.52861e-14	3.40404e-13	KCNH8	potassium voltage-gated channel subfamily H member 8 [Source:HGNC Symbol;Acc:HGNC:18864]	3
ENSG00000285551	93.6659	1.41553	2.66759	0.344576	4.10805	3.99017e-05	0.000134844	AC067752.1	zinc finger protein 365 [Source:NCBI gene;Acc:22891]	6
ENSG00000130758	463.517	1.4129	2.66271	0.147428	9.58364	9.36843e-22	1.16404e-20	MAP3K10	mitogen-activated protein kinase kinase kinase 10 [Source:HGNC Symbol;Acc:HGNC:6849]	8
ENSG00000183423	16.8718	1.41274	2.66242	0.484567	2.91546	0.00355165	0.00886449	LRIT3	leucine rich repeat, Ig-like and transmembrane domains 3 [Source:HGNC Symbol;Acc:HGNC:24783]	2
ENSG00000180096	106.41	1.41239	2.66179	0.232331	6.07924	1.20755e-09	6.44984e-09	2019-09-01	septin 1 [Source:HGNC Symbol;Acc:HGNC:2879]	11
ENSG00000182185	560.652	1.4115	2.66014	0.114661	12.3102	7.98439e-35	2.28843e-33	RAD51B	RAD51 paralog B [Source:HGNC Symbol;Acc:HGNC:9822]	24
ENSG00000185101	152.817	1.41125	2.65967	0.309049	4.56641	4.96149e-06	1.87284e-05	ANO9	anoctamin 9 [Source:HGNC Symbol;Acc:HGNC:20679]	8
ENSG00000225224	40.8005	1.41121	2.65961	0.325641	4.33364	1.46664e-05	5.2136e-05	RPS27AP12	ribosomal protein S27a pseudogene 12 [Source:HGNC Symbol;Acc:HGNC:35732]	1
ENSG00000235672	35.4667	1.4111	2.65941	0.405511	3.47982	0.000501759	0.00144985	AC090286.2	RAN binding protein 1 (RANBP1) pseudogene	1
ENSG00000185607	38.7661	1.41012	2.65759	0.322848	4.36774	1.2554e-05	4.50345e-05	ACTBP7	ACTB pseudogene 7 [Source:HGNC Symbol;Acc:HGNC:140]	1
ENSG00000165171	65.6436	1.40988	2.65714	0.252988	5.57291	2.50525e-08	1.19062e-07	METTL27	methyltransferase like 27 [Source:HGNC Symbol;Acc:HGNC:19068]	3
ENSG00000230358	132.734	1.40968	2.65678	0.209643	6.72421	1.76553e-11	1.09064e-10	SPDYE21P	speedy/RINGO cell cycle regulator family member E21, pseudogene [Source:HGNC Symbol;Acc:HGNC:51517]	2
ENSG00000064989	70.2898	1.40931	2.65611	0.263981	5.33869	9.36191e-08	4.21496e-07	CALCRL	calcitonin receptor like receptor [Source:HGNC Symbol;Acc:HGNC:16709]	9
ENSG00000170160	2024.4	1.40862	2.65483	0.0965189	14.5943	3.05537e-48	1.82422e-46	CCDC144A	coiled-coil domain containing 144A [Source:HGNC Symbol;Acc:HGNC:29072]	13
ENSG00000166473	352.107	1.40809	2.65386	0.135189	10.4157	2.10141e-25	3.3096e-24	PKD1L2	polycystin 1 like 2 (gene/pseudogene) [Source:HGNC Symbol;Acc:HGNC:21715]	12
ENSG00000232626	26.9443	1.40749	2.65275	0.488287	2.8825	0.00394532	0.00975887	AC099336.1	FK506 binding protein 8, 38kDa (FKBP8) pseudogene	2
ENSG00000278741	1662.16	1.40679	2.65147	0.137476	10.233	1.4106e-24	2.11808e-23	ABR	ABR activator of RhoGEF and GTPase [Source:HGNC Symbol;Acc:HGNC:81]	35
ENSG00000185499	231.271	1.40612	2.65024	0.220081	6.38913	1.66831e-10	9.52626e-10	MUC1	mucin 1, cell surface associated [Source:HGNC Symbol;Acc:HGNC:7508]	29
ENSG00000164181	562.976	1.40508	2.64833	0.11828	11.8793	1.51541e-32	3.71623e-31	ELOVL7	ELOVL fatty acid elongase 7 [Source:HGNC Symbol;Acc:HGNC:26292]	7
ENSG00000168676	87.0917	1.40177	2.64226	0.343637	4.07922	4.5187e-05	0.000151584	KCTD19	potassium channel tetramerization domain containing 19 [Source:HGNC Symbol;Acc:HGNC:24753]	11
ENSG00000139679	736.193	1.40108	2.641	0.110867	12.6375	1.3115e-36	4.13626e-35	LPAR6	lysophosphatidic acid receptor 6 [Source:HGNC Symbol;Acc:HGNC:15520]	9
ENSG00000172478	34.9044	1.40017	2.63933	0.349921	4.00139	6.29716e-05	0.000207506	MAB21L4	mab-21 like 4 [Source:HGNC Symbol;Acc:HGNC:26216]	5
ENSG00000065029	442.185	1.39988	2.6388	0.170974	8.18772	2.66221e-16	2.31628e-15	ZNF76	zinc finger protein 76 [Source:HGNC Symbol;Acc:HGNC:13149]	11
ENSG00000112659	459.409	1.39879	2.6368	0.173103	8.08068	6.44044e-16	5.49514e-15	CUL9	cullin 9 [Source:HGNC Symbol;Acc:HGNC:15982]	18
ENSG00000180432	41.0939	1.39806	2.63546	0.325427	4.29607	1.73853e-05	6.12714e-05	CYP8B1	cytochrome P450 family 8 subfamily B member 1 [Source:HGNC Symbol;Acc:HGNC:2653]	2
ENSG00000134532	75.2076	1.39738	2.63423	0.270431	5.16723	2.37584e-07	1.02999e-06	SOX5	SRY-box 5 [Source:HGNC Symbol;Acc:HGNC:11201]	22
ENSG00000281518	58.5772	1.39729	2.63407	0.36737	3.80351	0.00014266	0.000447398	FOXO6	forkhead box O6 [Source:HGNC Symbol;Acc:HGNC:24814]	4
ENSG00000234219	27.8327	1.39592	2.63157	0.390783	3.57212	0.000354109	0.00104901	CDCA4P4	cell division cycle associated 4 pseudogene 4 [Source:HGNC Symbol;Acc:HGNC:49773]	1
ENSG00000213754	25.7512	1.39449	2.62896	0.393042	3.54796	0.000388234	0.00114176	AL356317.1	karyopherin alpha 4 (importin alpha 3) (KPNA4) pseudogene	1
ENSG00000182463	756.431	1.39336	2.6269	0.194133	7.17733	7.10846e-13	4.8886e-12	TSHZ2	teashirt zinc finger homeobox 2 [Source:HGNC Symbol;Acc:HGNC:13010]	5
ENSG00000139192	52.1664	1.39274	2.62578	0.388417	3.5857	0.000336177	0.000998245	TAPBPL	TAP binding protein like [Source:HGNC Symbol;Acc:HGNC:30683]	8
ENSG00000104450	55.9465	1.39109	2.62277	0.307005	4.53118	5.86557e-06	2.18902e-05	SPAG1	sperm associated antigen 1 [Source:HGNC Symbol;Acc:HGNC:11212]	7
ENSG00000159625	23.6467	1.39058	2.62185	0.439572	3.1635	0.00155886	0.00413634	DRC7	dynein regulatory complex subunit 7 [Source:HGNC Symbol;Acc:HGNC:25289]	10
ENSG00000189190	719.779	1.39011	2.62098	0.131053	10.6072	2.75943e-26	4.56624e-25	ZNF600	zinc finger protein 600 [Source:HGNC Symbol;Acc:HGNC:30951]	8
ENSG00000140675	31.8666	1.38919	2.61932	0.400958	3.46468	0.000530855	0.0015262	SLC5A2	solute carrier family 5 member 2 [Source:HGNC Symbol;Acc:HGNC:11037]	9
ENSG00000140459	67.408	1.38913	2.61921	0.272143	5.10442	3.31804e-07	1.41648e-06	CYP11A1	cytochrome P450 family 11 subfamily A member 1 [Source:HGNC Symbol;Acc:HGNC:2590]	10
ENSG00000113211	25.4401	1.38675	2.61489	0.449416	3.08567	0.00203093	0.00529064	PCDHB6	protocadherin beta 6 [Source:HGNC Symbol;Acc:HGNC:8691]	2
ENSG00000226666	53.1702	1.38565	2.6129	0.276907	5.00404	5.61424e-07	2.34379e-06	HSPA9P1	heat shock protein family A (Hsp70) member 9 pseudogene 1 [Source:HGNC Symbol;Acc:HGNC:24915]	1
ENSG00000264943	35.0104	1.38474	2.61124	0.382965	3.61583	0.000299387	0.000896949	SH3GL1P2	SH3 domain containing GRB2 like 1, endophilin A2 pseudogene 2 [Source:HGNC Symbol;Acc:HGNC:10836]	1
ENSG00000185386	62.7023	1.3847	2.61118	0.316691	4.37242	1.2288e-05	4.41369e-05	MAPK11	mitogen-activated protein kinase 11 [Source:HGNC Symbol;Acc:HGNC:6873]	4
ENSG00000260459	20.5073	1.38458	2.61096	0.480876	2.87928	0.00398582	0.00984873	FTLP14	ferritin light chain pseudogene 14 [Source:HGNC Symbol;Acc:HGNC:37964]	1
ENSG00000224081	3036.37	1.3842	2.61027	0.0705407	19.6227	9.89183e-86	3.14735e-83	SLC44A3-AS1	SLC44A3 antisense RNA 1 [Source:HGNC Symbol;Acc:HGNC:49057]	19
ENSG00000129990	86.4115	1.38394	2.60981	0.236722	5.84629	5.02661e-09	2.54736e-08	SYT5	synaptotagmin 5 [Source:HGNC Symbol;Acc:HGNC:11513]	11
ENSG00000231556	35.8326	1.38293	2.60797	0.357521	3.86811	0.000109683	0.000350629	RSL24D1P3	ribosomal L24 domain containing 1 pseudogene 3 [Source:HGNC Symbol;Acc:HGNC:37883]	1
ENSG00000148814	83.3168	1.38278	2.6077	0.251308	5.50234	3.74782e-08	1.75396e-07	LRRC27	leucine rich repeat containing 27 [Source:HGNC Symbol;Acc:HGNC:29346]	14
ENSG00000180221	20.5494	1.38271	2.60759	0.451784	3.06057	0.00220919	0.00571416	TPT1P10	tumor protein, translationally-controlled 1 pseudogene 10 [Source:HGNC Symbol;Acc:HGNC:49301]	1
ENSG00000135116	745.431	1.38087	2.60426	0.0990254	13.9446	3.39211e-44	1.6397e-42	HRK	harakiri, BCL2 interacting protein [Source:HGNC Symbol;Acc:HGNC:5185]	4
ENSG00000172890	3089.8	1.38049	2.60357	0.106479	12.9649	1.93369e-38	6.70416e-37	NADSYN1	NAD synthetase 1 [Source:HGNC Symbol;Acc:HGNC:29832]	23
ENSG00000240038	105.483	1.37962	2.60199	0.229129	6.02114	1.73194e-09	9.14389e-09	AMY2B	amylase alpha 2B (pancreatic) [Source:HGNC Symbol;Acc:HGNC:478]	8
ENSG00000132026	68.734	1.37869	2.60032	0.270265	5.10124	3.3743e-07	1.43952e-06	RTBDN	retbindin [Source:HGNC Symbol;Acc:HGNC:30310]	13
ENSG00000129566	1337.99	1.37834	2.59968	0.158043	8.72124	2.75163e-18	2.74246e-17	TEP1	telomerase associated protein 1 [Source:HGNC Symbol;Acc:HGNC:11726]	11
ENSG00000126005	589.586	1.37685	2.597	0.120849	11.3931	4.52616e-30	9.55243e-29	MMP24OS	MMP24 opposite strand [Source:HGNC Symbol;Acc:HGNC:44421]	12
ENSG00000205649	251.706	1.3763	2.59602	0.181676	7.5756	3.57463e-14	2.70231e-13	HTN3	histatin 3 [Source:HGNC Symbol;Acc:HGNC:5284]	6
ENSG00000282967	251.706	1.3763	2.59602	0.181676	7.5756	3.57463e-14	2.70231e-13	HTN3	histatin 3 [Source:HGNC Symbol;Acc:HGNC:5284]	6
ENSG00000234737	28.2018	1.37409	2.59204	0.444578	3.09076	0.00199643	0.00520618	KRT18P15	keratin 18 pseudogene 15 [Source:HGNC Symbol;Acc:HGNC:32449]	1
ENSG00000205116	25.8672	1.37406	2.59199	0.416041	3.3027	0.000957601	0.00263417	TMEM88B	transmembrane protein 88B [Source:HGNC Symbol;Acc:HGNC:37099]	1
ENSG00000133315	104.139	1.37339	2.59079	0.246072	5.58127	2.38764e-08	1.13623e-07	MACROD1	mono-ADP ribosylhydrolase 1 [Source:HGNC Symbol;Acc:HGNC:29598]	8
ENSG00000128266	156.136	1.3726	2.58937	0.190601	7.20143	5.95829e-13	4.12016e-12	GNAZ	G protein subunit alpha z [Source:HGNC Symbol;Acc:HGNC:4395]	3
ENSG00000117868	6890.68	1.37183	2.58798	0.0601241	22.8166	3.13999e-115	5.63762e-112	ESYT2	extended synaptotagmin 2 [Source:HGNC Symbol;Acc:HGNC:22211]	7
ENSG00000147246	344.346	1.37114	2.58675	0.150796	9.0927	9.66087e-20	1.05857e-18	HTR2C	5-hydroxytryptamine receptor 2C [Source:HGNC Symbol;Acc:HGNC:5295]	3
ENSG00000271428	31.9253	1.37042	2.58545	0.38163	3.59096	0.000329464	0.000979817	AL031281.1	M-phase phosphoprotein 6 (MPHOSPH6) pseudogene	1
ENSG00000234685	55.0263	1.3684	2.58184	0.281833	4.85535	1.20176e-06	4.84636e-06	NUS1P2	NUS1 pseudogene 2 [Source:HGNC Symbol;Acc:HGNC:38473]	1
ENSG00000254126	33.5786	1.36757	2.58036	0.370767	3.68849	0.000225592	0.000687663	CD8B2	CD8b2 molecule [Source:HGNC Symbol;Acc:HGNC:1708]	2
ENSG00000012124	21.6303	1.36703	2.57939	0.451203	3.02974	0.00244764	0.00628114	CD22	CD22 molecule [Source:HGNC Symbol;Acc:HGNC:1643]	34
ENSG00000186088	208.341	1.36687	2.5791	0.234185	5.83672	5.32396e-09	2.69045e-08	GSAP	gamma-secretase activating protein [Source:HGNC Symbol;Acc:HGNC:28042]	13
ENSG00000112992	2565.26	1.36683	2.57902	0.116524	11.73	8.95101e-32	2.09101e-30	NNT	nicotinamide nucleotide transhydrogenase [Source:HGNC Symbol;Acc:HGNC:7863]	24
ENSG00000176920	164.104	1.36644	2.57834	0.173566	7.87276	3.46901e-15	2.81281e-14	FUT2	fucosyltransferase 2 [Source:HGNC Symbol;Acc:HGNC:4013]	4
ENSG00000111674	3175.8	1.36621	2.57792	0.0888783	15.3717	2.53487e-53	1.99114e-51	ENO2	enolase 2 [Source:HGNC Symbol;Acc:HGNC:3353]	14
ENSG00000157399	1012.4	1.36581	2.57721	0.0978638	13.9562	2.88361e-44	1.40198e-42	ARSE	arylsulfatase E [Source:HGNC Symbol;Acc:HGNC:719]	6
ENSG00000174697	37.9286	1.36549	2.57663	0.375475	3.63669	0.000276166	0.000831699	LEP	leptin [Source:HGNC Symbol;Acc:HGNC:6553]	1
ENSG00000130943	35.2128	1.36544	2.57655	0.387714	3.52178	0.000428666	0.00125058	PKDREJ	polycystin family receptor for egg jelly [Source:HGNC Symbol;Acc:HGNC:9015]	1
ENSG00000227671	1734.26	1.36533	2.57636	0.0840006	16.2538	2.09784e-59	2.20633e-57	AL390728.4	zinc finger protein pseudogene	4
ENSG00000115266	177.035	1.36461	2.57506	0.249248	5.4749	4.37766e-08	2.03395e-07	APC2	APC regulator of WNT signaling pathway 2 [Source:HGNC Symbol;Acc:HGNC:24036]	8
ENSG00000185986	414.428	1.36452	2.57491	0.13073	10.4377	1.66776e-25	2.6549e-24	SDHAP3	succinate dehydrogenase complex flavoprotein subunit A pseudogene 3 [Source:HGNC Symbol;Acc:HGNC:18781]	3
ENSG00000177551	40.0572	1.36432	2.57456	0.402664	3.38824	0.000703425	0.00198265	NHLH2	nescient helix-loop-helix 2 [Source:HGNC Symbol;Acc:HGNC:7818]	3
ENSG00000080007	74.7146	1.36394	2.57387	0.265493	5.13738	2.78595e-07	1.19849e-06	DDX43	DEAD-box helicase 43 [Source:HGNC Symbol;Acc:HGNC:18677]	3
ENSG00000189423	115.647	1.3634	2.57291	0.20963	6.50384	7.82971e-11	4.58973e-10	USP32P3	ubiquitin specific peptidase 32 pseudogene 3 [Source:HGNC Symbol;Acc:HGNC:43576]	5
ENSG00000231762	106.577	1.36223	2.57081	0.21659	6.28941	3.18665e-10	1.78714e-09	AL590426.1	novel pseudogene	1
ENSG00000264164	39.778	1.36185	2.57015	0.343101	3.96925	7.20981e-05	0.000235572	AC090616.2	bromodomain PHD finger transcription factor (BPTF) pseudogene	2
ENSG00000173673	237.522	1.36047	2.56769	0.187177	7.26838	3.63832e-13	2.55526e-12	HES3	hes family bHLH transcription factor 3 [Source:HGNC Symbol;Acc:HGNC:26226]	1
ENSG00000188933	811.435	1.35991	2.56669	0.115253	11.7993	3.93436e-32	9.40952e-31	USP32P1	ubiquitin specific peptidase 32 pseudogene 1 [Source:HGNC Symbol;Acc:HGNC:43570]	12
ENSG00000163686	146.472	1.35771	2.56278	0.257532	5.272	1.34943e-07	6.00341e-07	ABHD6	abhydrolase domain containing 6 [Source:HGNC Symbol;Acc:HGNC:21398]	7
ENSG00000213871	23.8907	1.35763	2.56265	0.425523	3.19051	0.00142023	0.00379211	TAF9BP1	TATA-box binding protein associated factor 9b pseudogene 1 [Source:HGNC Symbol;Acc:HGNC:30687]	1
ENSG00000126733	34.8662	1.35684	2.56123	0.350071	3.87588	0.000106239	0.000340181	DACH2	dachshund family transcription factor 2 [Source:HGNC Symbol;Acc:HGNC:16814]	8
ENSG00000198515	110.496	1.35627	2.56022	0.214886	6.31157	2.76224e-10	1.55363e-09	CNGA1	cyclic nucleotide gated channel alpha 1 [Source:HGNC Symbol;Acc:HGNC:2148]	9
ENSG00000134531	108.203	1.35598	2.55971	0.208149	6.51448	7.29399e-11	4.28769e-10	EMP1	epithelial membrane protein 1 [Source:HGNC Symbol;Acc:HGNC:3333]	12
ENSG00000266242	42.0677	1.35583	2.55944	0.307231	4.41306	1.0192e-05	3.69465e-05	GRAMD4P7	GRAM domain containing 4 pseudogene 7 [Source:HGNC Symbol;Acc:HGNC:49142]	1
ENSG00000261649	41.9617	1.35541	2.55869	0.337366	4.01761	5.87913e-05	0.000194521	GOLGA6L7	golgin A6 family like 7 [Source:HGNC Symbol;Acc:HGNC:37442]	2
ENSG00000249212	49.6963	1.35465	2.55735	0.277275	4.88558	1.03124e-06	4.18412e-06	ATP1B1P1	ATPase Na+/K+ transporting subunit beta 1 pseudogene 1 [Source:HGNC Symbol;Acc:HGNC:809]	1
ENSG00000099957	24.2498	1.35148	2.55173	0.44785	3.01771	0.00254696	0.00651674	P2RX6	purinergic receptor P2X 6 [Source:HGNC Symbol;Acc:HGNC:8538]	9
ENSG00000213671	36.3721	1.3507	2.55035	0.349365	3.86615	0.000110567	0.000353229	OLA1P2	OLA1 pseudogene 2 [Source:HGNC Symbol;Acc:HGNC:45277]	1
ENSG00000135547	1707.81	1.35034	2.54972	0.06933	19.477	1.72101e-84	5.21198e-82	HEY2	hes related family bHLH transcription factor with YRPW motif 2 [Source:HGNC Symbol;Acc:HGNC:4881]	2
ENSG00000186715	44.1953	1.35027	2.5496	0.336932	4.00755	6.13523e-05	0.000202621	MST1L	macrophage stimulating 1 like [Source:HGNC Symbol;Acc:HGNC:7390]	6
ENSG00000283269	89.1471	1.34993	2.549	0.215723	6.25769	3.90717e-10	2.17617e-09	AC005524.1	SHC SH2-domain binding protein 1 (SHCBP1) pseudogene	3
ENSG00000214439	70.506	1.34928	2.54785	0.237568	5.67957	1.35033e-08	6.56771e-08	FAM185BP	family with sequence similarity 185 member B, pseudogene [Source:HGNC Symbol;Acc:HGNC:21813]	2
ENSG00000135111	57.1917	1.3491	2.54752	0.370895	3.6374	0.000275401	0.000829537	TBX3	T-box 3 [Source:HGNC Symbol;Acc:HGNC:11602]	4
ENSG00000105643	156.478	1.34779	2.54522	0.188793	7.13899	9.40203e-13	6.40112e-12	ARRDC2	arrestin domain containing 2 [Source:HGNC Symbol;Acc:HGNC:25225]	9
ENSG00000171094	53.3869	1.34642	2.5428	0.425472	3.16453	0.00155333	0.00412296	ALK	ALK receptor tyrosine kinase [Source:HGNC Symbol;Acc:HGNC:427]	7
ENSG00000272899	75.7369	1.34618	2.54238	0.277975	4.84281	1.28016e-06	5.14439e-06	ATP6V1FNB	ATP6V1F neighbor [Source:HGNC Symbol;Acc:HGNC:52392]	1
ENSG00000103740	257.09	1.34529	2.54081	0.20125	6.68468	2.31435e-11	1.41438e-10	ACSBG1	acyl-CoA synthetase bubblegum family member 1 [Source:HGNC Symbol;Acc:HGNC:29567]	14
ENSG00000254245	161.653	1.34509	2.54046	0.187696	7.16632	7.70425e-13	5.2882e-12	PCDHGA3	protocadherin gamma subfamily A, 3 [Source:HGNC Symbol;Acc:HGNC:8701]	3
ENSG00000185448	57.9243	1.34472	2.53982	0.329136	4.08562	4.39599e-05	0.000147724	FAM47A	family with sequence similarity 47 member A [Source:HGNC Symbol;Acc:HGNC:29962]	2
ENSG00000172554	367.534	1.34384	2.53826	0.154949	8.67278	4.21708e-18	4.14875e-17	SNTG2	syntrophin gamma 2 [Source:HGNC Symbol;Acc:HGNC:13741]	12
ENSG00000118557	19.0933	1.34368	2.53798	0.458806	2.92865	0.00340441	0.00852492	PMFBP1	polyamine modulated factor 1 binding protein 1 [Source:HGNC Symbol;Acc:HGNC:17728]	11
ENSG00000093217	267.484	1.34288	2.53657	0.149577	8.97784	2.7614e-19	2.93491e-18	XYLB	xylulokinase [Source:HGNC Symbol;Acc:HGNC:12839]	7
ENSG00000141665	1702.88	1.34204	2.5351	0.0998474	13.441	3.47903e-41	1.42657e-39	FBXO15	F-box protein 15 [Source:HGNC Symbol;Acc:HGNC:13617]	14
ENSG00000240370	348.833	1.34162	2.53435	0.140461	9.5515	1.27827e-21	1.57426e-20	RPL13P5	ribosomal protein L13 pseudogene 5 [Source:HGNC Symbol;Acc:HGNC:30363]	5
ENSG00000167306	2446.41	1.3416	2.53433	0.136174	9.8521	6.71235e-23	9.05159e-22	MYO5B	myosin VB [Source:HGNC Symbol;Acc:HGNC:7603]	7
ENSG00000171126	3075.9	1.34156	2.53425	0.0597768	22.4428	1.50417e-111	2.22405e-108	KCNG3	potassium voltage-gated channel modifier subfamily G member 3 [Source:HGNC Symbol;Acc:HGNC:18306]	2
ENSG00000228069	24.0718	1.34067	2.53268	0.401395	3.34002	0.000837739	0.00232704	MTCO3P29	MT-CO3 pseudogene 29 [Source:HGNC Symbol;Acc:HGNC:52132]	1
ENSG00000234709	20.6097	1.34048	2.53236	0.430439	3.11422	0.00184434	0.00483414	UPF3AP3	UPF3A pseudogene 3 [Source:HGNC Symbol;Acc:HGNC:38395]	1
ENSG00000184949	616.355	1.34043	2.53226	0.179093	7.48455	7.1793e-14	5.31387e-13	FAM227A	family with sequence similarity 227 member A [Source:HGNC Symbol;Acc:HGNC:44197]	11
ENSG00000189051	46.0454	1.34042	2.53225	0.321401	4.17054	3.03878e-05	0.000104263	RNF222	ring finger protein 222 [Source:HGNC Symbol;Acc:HGNC:34517]	2
ENSG00000101230	70.7689	1.33893	2.52963	0.246162	5.43921	5.3517e-08	2.4651e-07	ISM1	isthmin 1 [Source:HGNC Symbol;Acc:HGNC:16213]	1
ENSG00000206418	1807.59	1.33856	2.52898	0.0821979	16.2846	1.27041e-59	1.3531e-57	RAB12	RAB12, member RAS oncogene family [Source:HGNC Symbol;Acc:HGNC:31332]	3
ENSG00000203710	124.911	1.33812	2.52822	0.224122	5.97053	2.3649e-09	1.23764e-08	CR1	complement C3b/C4b receptor 1 (Knops blood group) [Source:HGNC Symbol;Acc:HGNC:2334]	12
ENSG00000107551	504.758	1.33762	2.52733	0.143252	9.33748	9.86537e-21	1.14697e-19	RASSF4	Ras association domain family member 4 [Source:HGNC Symbol;Acc:HGNC:20793]	12
ENSG00000095397	166.759	1.33751	2.52716	0.178291	7.50187	6.29114e-14	4.67852e-13	WHRN	whirlin [Source:HGNC Symbol;Acc:HGNC:16361]	5
ENSG00000270903	43.0074	1.33459	2.52205	0.32244	4.13905	3.48751e-05	0.000118799	HNRNPA3P9	heterogeneous nuclear ribonucleoprotein A3 pseudogene 9 [Source:HGNC Symbol;Acc:HGNC:48755]	1
ENSG00000253537	213.604	1.33403	2.52106	0.168831	7.90157	2.75404e-15	2.25124e-14	PCDHGA7	protocadherin gamma subfamily A, 7 [Source:HGNC Symbol;Acc:HGNC:8705]	2
ENSG00000125848	99.6048	1.33359	2.52029	0.284768	4.68308	2.82595e-06	1.09568e-05	FLRT3	fibronectin leucine rich transmembrane protein 3 [Source:HGNC Symbol;Acc:HGNC:3762]	3
ENSG00000177688	43.1919	1.33257	2.51851	0.322134	4.13669	3.52347e-05	0.000119878	SUMO4	small ubiquitin like modifier 4 [Source:HGNC Symbol;Acc:HGNC:21181]	1
ENSG00000141748	28.9223	1.33087	2.51555	0.413104	3.22165	0.00127456	0.00343306	ARL5C	ADP ribosylation factor like GTPase 5C [Source:HGNC Symbol;Acc:HGNC:31111]	5
ENSG00000168038	1277.8	1.32946	2.51308	0.0957448	13.8854	7.7639e-44	3.6752e-42	ULK4	unc-51 like kinase 4 [Source:HGNC Symbol;Acc:HGNC:15784]	12
ENSG00000101448	320.086	1.32794	2.51045	0.159977	8.30084	1.03381e-16	9.25755e-16	EPPIN	epididymal peptidase inhibitor [Source:HGNC Symbol;Acc:HGNC:15932]	4
ENSG00000159712	6083.51	1.32793	2.51042	0.0923299	14.3825	6.66802e-47	3.72461e-45	ANKRD18CP	ankyrin repeat domain 18C, pseudogene [Source:HGNC Symbol;Acc:HGNC:43601]	1
ENSG00000229794	47.9127	1.32765	2.50993	0.367937	3.60835	0.000308152	0.000921002	MTCYBP32	MT-CYB pseudogene 32 [Source:HGNC Symbol;Acc:HGNC:52174]	1
ENSG00000102032	540.298	1.32761	2.50987	0.116185	11.4267	3.07431e-30	6.57108e-29	RENBP	renin binding protein [Source:HGNC Symbol;Acc:HGNC:9959]	10
ENSG00000271096	31.9639	1.32598	2.50703	0.369113	3.59233	0.000327733	0.000975013	SUMO2P14	SUMO2 pseudogene 14 [Source:HGNC Symbol;Acc:HGNC:49352]	1
ENSG00000107077	2688.15	1.32592	2.50693	0.0760524	17.4343	4.52852e-68	6.65666e-66	KDM4C	lysine demethylase 4C [Source:HGNC Symbol;Acc:HGNC:17071]	15
ENSG00000186075	52.4958	1.32563	2.50641	0.290346	4.56567	4.97903e-06	1.87889e-05	ZPBP2	zona pellucida binding protein 2 [Source:HGNC Symbol;Acc:HGNC:20678]	4
ENSG00000101493	1167.33	1.32504	2.5054	0.255312	5.18989	2.10419e-07	9.17448e-07	ZNF516	zinc finger protein 516 [Source:HGNC Symbol;Acc:HGNC:28990]	5
ENSG00000106069	204.658	1.32274	2.50141	0.200089	6.61074	3.82404e-11	2.30065e-10	CHN2	chimerin 2 [Source:HGNC Symbol;Acc:HGNC:1944]	24
ENSG00000125538	20.8669	1.32265	2.50125	0.435886	3.03439	0.0024102	0.00619204	IL1B	interleukin 1 beta [Source:HGNC Symbol;Acc:HGNC:5992]	8
ENSG00000185946	705.814	1.3225	2.501	0.125971	10.4985	8.77576e-26	1.41857e-24	RNPC3	RNA binding region (RNP1, RRM) containing 3 [Source:HGNC Symbol;Acc:HGNC:18666]	9
ENSG00000236375	34.1484	1.32225	2.50055	0.35085	3.7687	0.000164102	0.000510565	POU5F1P5	POU class 5 homeobox 1 pseudogene 5 [Source:HGNC Symbol;Acc:HGNC:33311]	1
ENSG00000180694	7800.46	1.32214	2.50038	0.0622923	21.2248	5.63118e-100	4.04415e-97	TMEM64	transmembrane protein 64 [Source:HGNC Symbol;Acc:HGNC:25441]	7
ENSG00000108231	74.9473	1.32164	2.49951	0.279139	4.73471	2.19371e-06	8.61444e-06	LGI1	leucine rich glioma inactivated 1 [Source:HGNC Symbol;Acc:HGNC:6572]	30
ENSG00000187164	1931.2	1.32149	2.49924	0.0851747	15.515	2.74444e-54	2.24704e-52	SHTN1	shootin 1 [Source:HGNC Symbol;Acc:HGNC:29319]	7
ENSG00000261868	156.626	1.32138	2.49904	0.204197	6.47107	9.73117e-11	5.65033e-10	MFSD1P1	major facilitator superfamily domain containing 1 pseudogene 1 [Source:HGNC Symbol;Acc:HGNC:50625]	1
ENSG00000226642	20.4799	1.32045	2.49743	0.443497	2.97735	0.00290751	0.0073628	ACTG1P12	actin gamma 1 pseudogene 12 [Source:HGNC Symbol;Acc:HGNC:44496]	1
ENSG00000276184	64.9835	1.31921	2.49529	0.286525	4.60415	4.14153e-06	1.57657e-05	UPK3B	uroplakin 3B [Source:HGNC Symbol;Acc:HGNC:21444]	5
ENSG00000104093	1962.9	1.3187	2.49441	0.0986856	13.3626	1.00019e-40	3.97167e-39	DMXL2	Dmx like 2 [Source:HGNC Symbol;Acc:HGNC:2938]	14
ENSG00000165181	36.871	1.31806	2.49331	0.417593	3.15634	0.00159762	0.00423204	SHOC1	shortage in chiasmata 1 [Source:HGNC Symbol;Acc:HGNC:26535]	5
ENSG00000132297	72237.1	1.3178	2.49286	0.0901402	14.6195	2.11078e-48	1.28156e-46	HHLA1	HERV-H LTR-associating 1 [Source:HGNC Symbol;Acc:HGNC:4904]	3
ENSG00000142765	313.021	1.31775	2.49278	0.136628	9.64485	5.16846e-22	6.56133e-21	SYTL1	synaptotagmin like 1 [Source:HGNC Symbol;Acc:HGNC:15584]	11
ENSG00000188316	21.8505	1.31698	2.49144	0.422331	3.11836	0.00181859	0.00477261	ENO4	enolase 4 [Source:HGNC Symbol;Acc:HGNC:31670]	4
ENSG00000133624	396.681	1.31656	2.49071	0.161062	8.17422	2.97778e-16	2.58459e-15	ZNF767P	zinc finger family member 767, pseudogene [Source:HGNC Symbol;Acc:HGNC:21884]	6
ENSG00000204172	421.217	1.31531	2.48856	0.137632	9.55673	1.2154e-21	1.49903e-20	AGAP9	ArfGAP with GTPase domain, ankyrin repeat and PH domain 9 [Source:HGNC Symbol;Acc:HGNC:23463]	1
ENSG00000110944	140.937	1.31397	2.48624	0.202774	6.47995	9.17511e-11	5.33979e-10	IL23A	interleukin 23 subunit alpha [Source:HGNC Symbol;Acc:HGNC:15488]	3
ENSG00000260212	83.8167	1.3136	2.48561	0.349977	3.75339	0.000174458	0.000540713	AL356432.3	transducin (beta)-like 1 X-linked receptor 1 (TBL1XR1) pseudogene	1
ENSG00000069493	588.329	1.312	2.48286	0.146247	8.97116	2.93408e-19	3.10662e-18	CLEC2D	C-type lectin domain family 2 member D [Source:HGNC Symbol;Acc:HGNC:14351]	16
ENSG00000130653	46.2016	1.31175	2.48242	0.344256	3.81039	0.000138745	0.000436264	PNPLA7	patatin like phospholipase domain containing 7 [Source:HGNC Symbol;Acc:HGNC:24768]	7
ENSG00000150636	53.2097	1.3109	2.48096	0.304832	4.30039	1.70496e-05	6.01717e-05	CCDC102B	coiled-coil domain containing 102B [Source:HGNC Symbol;Acc:HGNC:26295]	11
ENSG00000168907	34.1024	1.31044	2.48018	0.37639	3.48162	0.000498399	0.00144113	PLA2G4F	phospholipase A2 group IVF [Source:HGNC Symbol;Acc:HGNC:27396]	7
ENSG00000105251	28.6372	1.30986	2.47918	0.429851	3.04725	0.00230949	0.00595398	SHD	Src homology 2 domain containing transforming protein D [Source:HGNC Symbol;Acc:HGNC:30633]	5
ENSG00000228915	48.5841	1.30951	2.47857	0.322502	4.06046	4.89767e-05	0.000163665	OR7E128P	olfactory receptor family 7 subfamily E member 128 pseudogene [Source:HGNC Symbol;Acc:HGNC:15305]	1
ENSG00000243609	30.2953	1.30947	2.47851	0.396919	3.2991	0.000969968	0.00266515	RPS2P44	ribosomal protein S2 pseudogene 44 [Source:HGNC Symbol;Acc:HGNC:35811]	1
ENSG00000151746	6662.08	1.30898	2.47767	0.0671061	19.5062	9.73125e-85	2.98298e-82	BICD1	BICD cargo adaptor 1 [Source:HGNC Symbol;Acc:HGNC:1049]	11
ENSG00000106133	525.953	1.30825	2.47641	0.146219	8.94721	3.64593e-19	3.82807e-18	NSUN5P2	NSUN5 pseudogene 2 [Source:HGNC Symbol;Acc:HGNC:16609]	5
ENSG00000137869	82.8668	1.3071	2.47444	0.318233	4.10738	4.00177e-05	0.0001352	CYP19A1	cytochrome P450 family 19 subfamily A member 1 [Source:HGNC Symbol;Acc:HGNC:2594]	20
ENSG00000251135	141.254	1.30612	2.47276	0.195591	6.67785	2.42476e-11	1.4779e-10	AC008565.1	serum response factor binding protein 1 (SRFBP1) pseudogene	1
ENSG00000187210	1396.05	1.3043	2.46963	0.107134	12.1745	4.25022e-34	1.17529e-32	GCNT1	glucosaminyl (N-acetyl) transferase 1 [Source:HGNC Symbol;Acc:HGNC:4203]	6
ENSG00000284981	39.0475	1.3037	2.46862	0.447243	2.91498	0.00355715	0.00887646	AC093668.2	uroplakin 3B like 2 [Source:NCBI gene;Acc:107983993]	1
ENSG00000186994	116.17	1.30363	2.46849	0.219653	5.93494	2.93959e-09	1.52193e-08	KANK3	KN motif and ankyrin repeat domains 3 [Source:HGNC Symbol;Acc:HGNC:24796]	5
ENSG00000172264	181.977	1.3026	2.46673	0.192895	6.75289	1.44933e-11	9.03754e-11	MACROD2	mono-ADP ribosylhydrolase 2 [Source:HGNC Symbol;Acc:HGNC:16126]	15
ENSG00000170835	173.475	1.30246	2.46649	0.190613	6.833	8.31584e-12	5.27979e-11	CEL	carboxyl ester lipase [Source:HGNC Symbol;Acc:HGNC:1848]	1
ENSG00000118946	116.406	1.30237	2.46634	0.211119	6.16889	6.87702e-10	3.75376e-09	PCDH17	protocadherin 17 [Source:HGNC Symbol;Acc:HGNC:14267]	4
ENSG00000234123	69.53	1.30232	2.46625	0.268191	4.85594	1.19819e-06	4.83429e-06	RHBDF1P1	RHBDF1 pseudogene 1 [Source:HGNC Symbol;Acc:HGNC:44499]	1
ENSG00000130433	29.5092	1.30226	2.46615	0.403511	3.22732	0.00124955	0.00337258	CACNG6	calcium voltage-gated channel auxiliary subunit gamma 6 [Source:HGNC Symbol;Acc:HGNC:13625]	3
ENSG00000114455	304.344	1.30207	2.46583	0.165129	7.88516	3.14129e-15	2.5545e-14	HHLA2	HERV-H LTR-associating 2 [Source:HGNC Symbol;Acc:HGNC:4905]	11
ENSG00000224895	42.892	1.30099	2.46399	0.313266	4.153	3.28139e-05	0.000112067	VPS26BP1	VPS26B pseudogene 1 [Source:HGNC Symbol;Acc:HGNC:44612]	1
ENSG00000140961	34.3993	1.29977	2.46189	0.350379	3.7096	0.000207587	0.000636952	OSGIN1	oxidative stress induced growth inhibitor 1 [Source:HGNC Symbol;Acc:HGNC:30093]	7
ENSG00000226690	53.5453	1.29857	2.45986	0.323423	4.01509	5.94232e-05	0.000196457	AC013470.2	novel protein	6
ENSG00000184735	167.584	1.29857	2.45985	0.198715	6.53484	6.36778e-11	3.76524e-10	DDX53	DEAD-box helicase 53 [Source:HGNC Symbol;Acc:HGNC:20083]	1
ENSG00000270524	393.039	1.29701	2.45719	0.142429	9.10636	8.51897e-20	9.36305e-19	QTRT1P1	queuine tRNA-ribosyltransferase catalytic subunit 1 pseudogene 1 [Source:HGNC Symbol;Acc:HGNC:39179]	1
ENSG00000249053	60.4912	1.29673	2.45671	0.279178	4.64481	3.40389e-06	1.30946e-05	AC106794.1	chromosome X open reading frame 67 (CXorf67) pseudogene	1
ENSG00000073146	43.059	1.29558	2.45476	0.308629	4.19786	2.69454e-05	9.29847e-05	MOV10L1	Mov10 like RISC complex RNA helicase 1 [Source:HGNC Symbol;Acc:HGNC:7201]	10
ENSG00000131080	382.804	1.29394	2.45197	0.140625	9.20141	3.53294e-20	3.97511e-19	EDA2R	ectodysplasin A2 receptor [Source:HGNC Symbol;Acc:HGNC:17756]	4
ENSG00000277278	29.7385	1.29308	2.45051	0.427871	3.02212	0.00251008	0.00643284	HERC2	HECT and RLD domain containing E3 ubiquitin protein ligase 2 [Source:HGNC Symbol;Acc:HGNC:4868]	3
ENSG00000213139	27.0295	1.29273	2.44991	0.386697	3.343	0.000828781	0.00230369	CRYGS	crystallin gamma S [Source:HGNC Symbol;Acc:HGNC:2417]	3
ENSG00000006047	1332.76	1.29012	2.44549	0.0869953	14.8298	9.39893e-50	6.15541e-48	YBX2	Y-box binding protein 2 [Source:HGNC Symbol;Acc:HGNC:17948]	7
ENSG00000064012	529.353	1.28767	2.44134	0.108655	11.851	2.12677e-32	5.18512e-31	CASP8	caspase 8 [Source:HGNC Symbol;Acc:HGNC:1509]	20
ENSG00000058866	43.7885	1.28736	2.44081	0.320595	4.01553	5.93131e-05	0.000196119	DGKG	diacylglycerol kinase gamma [Source:HGNC Symbol;Acc:HGNC:2853]	11
ENSG00000257246	57.349	1.28538	2.43747	0.287056	4.47781	7.54117e-06	2.77817e-05	PHBP19	prohibitin pseudogene 19 [Source:HGNC Symbol;Acc:HGNC:51552]	1
ENSG00000232906	113.435	1.2845	2.43597	0.225563	5.69462	1.23647e-08	6.03374e-08	AC092685.1	novel pseudogene containing a Zinc finger, C2H2 type domain	1
ENSG00000226015	47.3898	1.2843	2.43563	0.31037	4.13795	3.50421e-05	0.000119255	CCT8P1	chaperonin containing TCP1 subunit 8 pseudogene 1 [Source:HGNC Symbol;Acc:HGNC:35144]	1
ENSG00000069812	86.8805	1.28411	2.43532	0.220484	5.82405	5.74368e-09	2.88862e-08	HES2	hes family bHLH transcription factor 2 [Source:HGNC Symbol;Acc:HGNC:16005]	6
ENSG00000262209	369.854	1.28355	2.43437	0.139205	9.22054	2.95602e-20	3.34545e-19	PCDHGB3	protocadherin gamma subfamily B, 3 [Source:HGNC Symbol;Acc:HGNC:8710]	2
ENSG00000158292	186.243	1.28213	2.43197	0.156802	8.17672	2.91668e-16	2.5333e-15	GPR153	G protein-coupled receptor 153 [Source:HGNC Symbol;Acc:HGNC:23618]	1
ENSG00000175513	96.1513	1.28203	2.43181	0.282144	4.54387	5.52304e-06	2.07019e-05	TSGA10IP	testis specific 10 interacting protein [Source:HGNC Symbol;Acc:HGNC:26555]	5
ENSG00000168961	56.0556	1.28177	2.43137	0.344621	3.71936	0.000199727	0.000614033	LGALS9	galectin 9 [Source:HGNC Symbol;Acc:HGNC:6570]	16
ENSG00000229816	223.831	1.28142	2.43078	0.159288	8.04464	8.65019e-16	7.31322e-15	DDX50P1	DEAD-box helicase 50 pseudogene 1 [Source:HGNC Symbol;Acc:HGNC:18974]	1
ENSG00000170899	705.406	1.2814	2.43074	0.106009	12.0876	1.22823e-33	3.23955e-32	GSTA4	glutathione S-transferase alpha 4 [Source:HGNC Symbol;Acc:HGNC:4629]	6
ENSG00000259315	56.3236	1.28058	2.42936	0.288894	4.43269	9.30631e-06	3.39315e-05	ACTG1P17	actin gamma 1 pseudogene 17 [Source:HGNC Symbol;Acc:HGNC:51497]	3
ENSG00000165121	110.901	1.28016	2.42866	0.230517	5.55343	2.80126e-08	1.32528e-07	AL353743.1	kinesin family member 27 (KIF27) pseudogene	2
ENSG00000237757	54.0167	1.27899	2.42669	0.298881	4.27926	1.87514e-05	6.5838e-05	EEF1A1P30	eukaryotic translation elongation factor 1 alpha 1 pseudogene 30 [Source:HGNC Symbol;Acc:HGNC:37906]	1
ENSG00000170734	560.344	1.27896	2.42663	0.169815	7.53145	5.01794e-14	3.75389e-13	POLH	DNA polymerase eta [Source:HGNC Symbol;Acc:HGNC:9181]	3
ENSG00000230006	509.786	1.27883	2.42643	0.121232	10.5487	5.15256e-26	8.44295e-25	ANKRD36BP2	ankyrin repeat domain 36B pseudogene 2 [Source:HGNC Symbol;Acc:HGNC:33607]	7
ENSG00000254454	66.7654	1.2773	2.42386	0.256117	4.9872	6.12619e-07	2.54695e-06	RCC2P6	regulator of chromosome condensation 2 pseudogene 6 [Source:HGNC Symbol;Acc:HGNC:42382]	1
ENSG00000077935	32.1314	1.27624	2.42208	0.362092	3.52464	0.000424054	0.00123798	SMC1B	structural maintenance of chromosomes 1B [Source:HGNC Symbol;Acc:HGNC:11112]	2
ENSG00000234882	42.336	1.27576	2.42127	0.332778	3.83368	0.000126239	0.00039944	EIF3EP1	eukaryotic translation initiation factor 3 subunit E pseudogene 1 [Source:HGNC Symbol;Acc:HGNC:6102]	1
ENSG00000185345	77.0273	1.27567	2.4211	0.285431	4.46927	7.84884e-06	2.88391e-05	PRKN	parkin RBR E3 ubiquitin protein ligase [Source:HGNC Symbol;Acc:HGNC:8607]	14
ENSG00000236184	50.6995	1.27556	2.42093	0.294056	4.33781	1.43911e-05	5.11936e-05	TCEA1P4	transcription elongation factor A1 pseudogene 4 [Source:HGNC Symbol;Acc:HGNC:31091]	1
ENSG00000183186	1075.98	1.27459	2.4193	0.099609	12.7959	1.72796e-37	5.73008e-36	C2CD4C	C2 calcium dependent domain containing 4C [Source:HGNC Symbol;Acc:HGNC:29417]	1
ENSG00000162572	57.3814	1.27409	2.41846	0.383608	3.32134	0.000895879	0.00247813	SCNN1D	sodium channel epithelial 1 delta subunit [Source:HGNC Symbol;Acc:HGNC:10601]	8
ENSG00000100234	658.196	1.27371	2.41782	0.121685	10.4672	1.22173e-25	1.95602e-24	TIMP3	TIMP metallopeptidase inhibitor 3 [Source:HGNC Symbol;Acc:HGNC:11822]	1
ENSG00000244510	25.2661	1.27302	2.41667	0.419044	3.03792	0.00238217	0.00612628	AC008267.6	general transcription factor II, i (GTF2I) pseudogene	1
ENSG00000237273	43.1588	1.27301	2.41665	0.37195	3.42252	0.000620424	0.00176614	RSL24D1P8	ribosomal L24 domain containing 1 pseudogene 8 [Source:HGNC Symbol;Acc:HGNC:37873]	1
ENSG00000283483	50.9619	1.27293	2.41652	0.299211	4.25428	2.09725e-05	7.32479e-05	AC068205.4	prohibitin (PHB) pseudogene	1
ENSG00000255152	22.9471	1.27199	2.41494	0.441766	2.87932	0.00398531	0.00984873	MSH5-SAPCD1	MSH5-SAPCD1 readthrough (NMD candidate) [Source:HGNC Symbol;Acc:HGNC:41994]	4
ENSG00000231001	69.8265	1.27127	2.41375	0.235585	5.39623	6.80548e-08	3.10571e-07	CCNB1IP1P3	cyclin B1 interacting protein 1 pseudogene 3 [Source:HGNC Symbol;Acc:HGNC:37695]	1
ENSG00000050438	2446.93	1.27104	2.41335	0.097525	13.0329	7.9492e-39	2.82219e-37	SLC4A8	solute carrier family 4 member 8 [Source:HGNC Symbol;Acc:HGNC:11034]	18
ENSG00000137764	484.32	1.27068	2.41275	0.123389	10.2982	7.18239e-25	1.09615e-23	MAP2K5	mitogen-activated protein kinase kinase 5 [Source:HGNC Symbol;Acc:HGNC:6845]	12
ENSG00000159433	1289.02	1.26967	2.41106	0.10297	12.3304	6.21126e-35	1.78839e-33	STARD9	StAR related lipid transfer domain containing 9 [Source:HGNC Symbol;Acc:HGNC:19162]	7
ENSG00000242931	39.882	1.26912	2.41014	0.356602	3.55893	0.000372374	0.00109885	RPL7P49	ribosomal protein L7 pseudogene 49 [Source:HGNC Symbol;Acc:HGNC:36912]	1
ENSG00000143178	57.5566	1.26906	2.41004	0.274673	4.62026	3.83263e-06	1.46542e-05	TBX19	T-box 19 [Source:HGNC Symbol;Acc:HGNC:11596]	4
ENSG00000280913	42.2442	1.26896	2.40988	0.327523	3.87442	0.000106881	0.000342062	CTSLP3	cathepsin L pseudogene 3 [Source:HGNC Symbol;Acc:HGNC:2541]	3
ENSG00000248885	31.708	1.26814	2.40851	0.413398	3.06761	0.00215781	0.00559221	AC118465.1	septin family pseudogene	1
ENSG00000266777	191.475	1.26802	2.40831	0.197307	6.42664	1.30456e-10	7.50377e-10	SH3GL1P1	SH3 domain containing GRB2 like 1, endophilin A2 pseudogene 1 [Source:HGNC Symbol;Acc:HGNC:10835]	3
ENSG00000285148	7389.27	1.2667	2.4061	0.101086	12.5309	5.05791e-36	1.54855e-34	AC079949.3	NA	1
ENSG00000275811	43.3376	1.26638	2.40557	0.374397	3.38245	0.00071842	0.00202061	HTR1DP1	5-hydroxytryptamine receptor 1D pseudogene 1 [Source:HGNC Symbol;Acc:HGNC:5290]	1
ENSG00000234338	108.867	1.26492	2.40314	0.22096	5.72468	1.0363e-08	5.09357e-08	AC073349.2	endogenous retroviral family W, env(C7), member 2 (ERVWE2) pseudogene	1
ENSG00000248522	22.6269	1.26429	2.40209	0.439166	2.87885	0.00399129	0.00986093	SBF1P1	SET binding factor 1 pseudogene 1 [Source:HGNC Symbol;Acc:HGNC:31098]	1
ENSG00000233673	42.0988	1.26368	2.40107	0.417938	3.0236	0.00249788	0.0064042	ANAPC1P1	anaphase promoting complex subunit 1 pseudogene 1 [Source:HGNC Symbol;Acc:HGNC:44150]	2
ENSG00000126583	277.864	1.26317	2.40022	0.201348	6.27357	3.52863e-10	1.97058e-09	PRKCG	protein kinase C gamma [Source:HGNC Symbol;Acc:HGNC:9402]	4
ENSG00000132840	101.548	1.26251	2.39912	0.214275	5.89197	3.81611e-09	1.9544e-08	BHMT2	betaine--homocysteine S-methyltransferase 2 [Source:HGNC Symbol;Acc:HGNC:1048]	7
ENSG00000172322	86.0842	1.26196	2.39821	0.241524	5.225	1.74156e-07	7.64109e-07	CLEC12A	C-type lectin domain family 12 member A [Source:HGNC Symbol;Acc:HGNC:31713]	7
ENSG00000168594	70.5807	1.26174	2.39785	0.273427	4.61455	3.93944e-06	1.50466e-05	ADAM29	ADAM metallopeptidase domain 29 [Source:HGNC Symbol;Acc:HGNC:207]	14
ENSG00000163406	158.861	1.26157	2.39756	0.189226	6.66699	2.61095e-11	1.58869e-10	SLC15A2	solute carrier family 15 member 2 [Source:HGNC Symbol;Acc:HGNC:10921]	7
ENSG00000119138	339.19	1.26056	2.39589	0.125836	10.0175	1.27714e-23	1.80249e-22	KLF9	Kruppel like factor 9 [Source:HGNC Symbol;Acc:HGNC:1123]	1
ENSG00000225932	141.874	1.26025	2.39537	0.278793	4.52038	6.17301e-06	2.29712e-05	CTAGE4	CTAGE family member 4 [Source:HGNC Symbol;Acc:HGNC:24772]	1
ENSG00000214944	76.7717	1.25987	2.39474	0.394541	3.19325	0.0014068	0.00375903	ARHGEF28	Rho guanine nucleotide exchange factor 28 [Source:HGNC Symbol;Acc:HGNC:30322]	14
ENSG00000253910	317.771	1.25969	2.39445	0.183157	6.87767	6.08412e-12	3.90029e-11	PCDHGB2	protocadherin gamma subfamily B, 2 [Source:HGNC Symbol;Acc:HGNC:8709]	2
ENSG00000006025	206.63	1.25954	2.3942	0.198647	6.34063	2.28828e-10	1.29429e-09	AC003665.1	oxysterol binding protein like 7 [Source:NCBI gene;Acc:114881]	11
ENSG00000197530	821.069	1.25929	2.39378	0.128009	9.83751	7.76065e-23	1.03872e-21	MIB2	mindbomb E3 ubiquitin protein ligase 2 [Source:HGNC Symbol;Acc:HGNC:30577]	32
ENSG00000168016	471.208	1.25883	2.39301	0.181703	6.92794	4.2701e-12	2.77275e-11	TRANK1	tetratricopeptide repeat and ankyrin repeat containing 1 [Source:HGNC Symbol;Acc:HGNC:29011]	7
ENSG00000055732	863.343	1.25872	2.39284	0.105276	11.9564	6.00991e-33	1.51065e-31	MCOLN3	mucolipin 3 [Source:HGNC Symbol;Acc:HGNC:13358]	6
ENSG00000132635	163.799	1.25871	2.39281	0.195203	6.4482	1.13186e-10	6.53935e-10	PCED1A	PC-esterase domain containing 1A [Source:HGNC Symbol;Acc:HGNC:16212]	6
ENSG00000023839	39.2672	1.2584	2.3923	0.345853	3.63852	0.000274204	0.000826427	ABCC2	ATP binding cassette subfamily C member 2 [Source:HGNC Symbol;Acc:HGNC:53]	10
ENSG00000248593	311.43	1.25837	2.39226	0.155578	8.08839	6.04569e-16	5.16008e-15	DSTNP2	DSTN pseudogene 2 [Source:HGNC Symbol;Acc:HGNC:34546]	2
ENSG00000134107	439.851	1.25831	2.39216	0.384731	3.27063	0.00107308	0.00293154	BHLHE40	basic helix-loop-helix family member e40 [Source:HGNC Symbol;Acc:HGNC:1046]	3
ENSG00000181126	112.775	1.25826	2.39207	0.203575	6.18084	6.3763e-10	3.49183e-09	HLA-V	major histocompatibility complex, class I, V (pseudogene) [Source:HGNC Symbol;Acc:HGNC:23482]	4
ENSG00000283378	340.673	1.25771	2.39116	0.173184	7.26229	3.80598e-13	2.67077e-12	CNTNAP3C	contactin associated protein like 3C [Source:HGNC Symbol;Acc:HGNC:53878]	1
ENSG00000283243	317.27	1.25767	2.3911	0.178747	7.03605	1.97761e-12	1.31785e-11	SHANK3	SH3 and multiple ankyrin repeat domains 3 [Source:HGNC Symbol;Acc:HGNC:14294]	2
ENSG00000184313	158.328	1.25735	2.39055	0.168691	7.45352	9.08807e-14	6.65611e-13	MROH7	maestro heat like repeat family member 7 [Source:HGNC Symbol;Acc:HGNC:24802]	13
ENSG00000164398	156.716	1.25679	2.38963	0.23941	5.24954	1.52481e-07	6.75258e-07	ACSL6	acyl-CoA synthetase long chain family member 6 [Source:HGNC Symbol;Acc:HGNC:16496]	34
ENSG00000124222	3729.29	1.25629	2.38881	0.108536	11.5749	5.52067e-31	1.23239e-29	STX16	syntaxin 16 [Source:HGNC Symbol;Acc:HGNC:11431]	20
ENSG00000168010	412.888	1.25513	2.38688	0.163543	7.67458	1.6596e-14	1.28316e-13	ATG16L2	autophagy related 16 like 2 [Source:HGNC Symbol;Acc:HGNC:25464]	21
ENSG00000106948	2027.94	1.25417	2.3853	0.0894054	14.0279	1.05204e-44	5.20555e-43	AKNA	AT-hook transcription factor [Source:HGNC Symbol;Acc:HGNC:24108]	9
ENSG00000166987	1427.59	1.25356	2.3843	0.123244	10.1714	2.66099e-24	3.92527e-23	MBD6	methyl-CpG binding domain protein 6 [Source:HGNC Symbol;Acc:HGNC:20445]	14
ENSG00000168468	69.7211	1.25354	2.38426	0.295239	4.24585	2.17765e-05	7.58557e-05	ATF6B	activating transcription factor 6 beta [Source:HGNC Symbol;Acc:HGNC:2349]	8
ENSG00000119922	70.9458	1.25286	2.38313	0.260246	4.81414	1.47837e-06	5.90595e-06	IFIT2	interferon induced protein with tetratricopeptide repeats 2 [Source:HGNC Symbol;Acc:HGNC:5409]	3
ENSG00000082293	80.0647	1.25244	2.38245	0.228151	5.48953	4.02994e-08	1.88109e-07	COL19A1	collagen type XIX alpha 1 chain [Source:HGNC Symbol;Acc:HGNC:2196]	5
ENSG00000138109	67.1498	1.25212	2.38191	0.288491	4.34022	1.4234e-05	5.06635e-05	CYP2C9	cytochrome P450 family 2 subfamily C member 9 [Source:HGNC Symbol;Acc:HGNC:2623]	5
ENSG00000198010	46.4881	1.25024	2.37882	0.387588	3.22571	0.00125663	0.00339008	DLGAP2	DLG associated protein 2 [Source:HGNC Symbol;Acc:HGNC:2906]	15
ENSG00000176495	101.234	1.24892	2.37664	0.224695	5.55829	2.72437e-08	1.28988e-07	OR5AN1	olfactory receptor family 5 subfamily AN member 1 [Source:HGNC Symbol;Acc:HGNC:15255]	3
ENSG00000171124	73.8159	1.24891	2.37661	0.266274	4.69031	2.72796e-06	1.05932e-05	FUT3	fucosyltransferase 3 (Lewis blood group) [Source:HGNC Symbol;Acc:HGNC:4014]	10
ENSG00000183801	34.1969	1.24861	2.37612	0.350252	3.56488	0.000364019	0.00107622	OLFML1	olfactomedin like 1 [Source:HGNC Symbol;Acc:HGNC:24473]	5
ENSG00000076344	41.8915	1.24841	2.3758	0.427096	2.92302	0.00346655	0.00867103	RGS11	regulator of G protein signaling 11 [Source:HGNC Symbol;Acc:HGNC:9993]	8
ENSG00000129204	790.541	1.24747	2.37424	0.10686	11.6738	1.73448e-31	3.98883e-30	USP6	ubiquitin specific peptidase 6 [Source:HGNC Symbol;Acc:HGNC:12629]	6
ENSG00000225164	50.7577	1.24684	2.3732	0.291437	4.27823	1.88384e-05	6.61252e-05	PRRC2A	proline rich coiled-coil 2A [Source:HGNC Symbol;Acc:HGNC:13918]	14
ENSG00000181227	55.2798	1.24667	2.37292	0.288691	4.31835	1.57203e-05	5.57484e-05	DLSTP1	dihydrolipoamide S-succinyltransferase pseudogene 1 [Source:HGNC Symbol;Acc:HGNC:2912]	1
ENSG00000268660	44.7067	1.24656	2.37276	0.369891	3.37009	0.000751447	0.0021069	LETM1P2	leucine zipper and EF-hand containing transmembrane protein 1 pseudogene 2 [Source:HGNC Symbol;Acc:HGNC:33985]	1
ENSG00000154240	287.091	1.24488	2.36999	0.150862	8.25183	1.55991e-16	1.37675e-15	CEP112	centrosomal protein 112 [Source:HGNC Symbol;Acc:HGNC:28514]	20
ENSG00000204677	38.5468	1.2447	2.36969	0.351878	3.5373	0.000404241	0.00118496	FAM153CP	family with sequence similarity 153 member C, pseudogene [Source:HGNC Symbol;Acc:HGNC:33936]	51
ENSG00000167261	30.9228	1.2445	2.36937	0.365983	3.40044	0.000672767	0.00190371	DPEP2	dipeptidase 2 [Source:HGNC Symbol;Acc:HGNC:23028]	9
ENSG00000113905	377.331	1.24406	2.36864	0.158292	7.85927	3.86378e-15	3.12183e-14	HRG	histidine rich glycoprotein [Source:HGNC Symbol;Acc:HGNC:5181]	3
ENSG00000141579	364.457	1.24363	2.36793	0.159313	7.8062	5.89374e-15	4.70302e-14	ZNF750	zinc finger protein 750 [Source:HGNC Symbol;Acc:HGNC:25843]	2
ENSG00000198857	23.3547	1.2425	2.36609	0.424413	2.92758	0.00341609	0.00855077	HSD3BP5	hydroxy-delta-5-steroid dehydrogenase, 3 beta, pseudogene 5 [Source:HGNC Symbol;Acc:HGNC:5223]	1
ENSG00000151491	386.475	1.242	2.36527	0.175737	7.06739	1.57873e-12	1.0589e-11	EPS8	epidermal growth factor receptor pathway substrate 8 [Source:HGNC Symbol;Acc:HGNC:3420]	27
ENSG00000224003	71.6704	1.24057	2.36291	0.255027	4.86445	1.14776e-06	4.63754e-06	YES1P1	YES1 pseudogene 1 [Source:HGNC Symbol;Acc:HGNC:12842]	1
ENSG00000242085	31.8663	1.24048	2.36277	0.389163	3.18756	0.0014348	0.00382939	RPS20P33	ribosomal protein S20 pseudogene 33 [Source:HGNC Symbol;Acc:HGNC:36725]	1
ENSG00000171680	386.009	1.24034	2.36254	0.139944	8.86314	7.77914e-19	8.02036e-18	PLEKHG5	pleckstrin homology and RhoGEF domain containing G5 [Source:HGNC Symbol;Acc:HGNC:29105]	13
ENSG00000183117	40.3081	1.24026	2.36242	0.383905	3.23065	0.00123509	0.00333891	CSMD1	CUB and Sushi multiple domains 1 [Source:HGNC Symbol;Acc:HGNC:14026]	18
ENSG00000255358	29.0715	1.2401	2.36214	0.405205	3.06041	0.00221032	0.0057165	AC019227.1	NADH dehydrogenase (ubiquinone) 1 alpha subcomplex, assembly factor 2 (NDUFAF2) pseudogene	1
ENSG00000094755	29189.3	1.23987	2.36177	0.0809538	15.3158	6.00143e-53	4.65593e-51	GABRP	gamma-aminobutyric acid type A receptor pi subunit [Source:HGNC Symbol;Acc:HGNC:4089]	10
ENSG00000213352	27.4813	1.23984	2.36173	0.402573	3.0798	0.0020714	0.00538826	GAPDHP44	glyceraldehyde 3 phosphate dehydrogenase pseudogene 44 [Source:HGNC Symbol;Acc:HGNC:37801]	1
ENSG00000188002	205.87	1.23947	2.36112	0.222865	5.56154	2.67401e-08	1.26747e-07	AC026412.1	programmed cell death 6 (PDCD6) pseudogene	7
ENSG00000173269	159.452	1.23936	2.36093	0.18596	6.66465	2.65305e-11	1.61392e-10	MMRN2	multimerin 2 [Source:HGNC Symbol;Acc:HGNC:19888]	7
ENSG00000198001	297.316	1.23885	2.3601	0.137686	8.99763	2.30643e-19	2.46505e-18	IRAK4	interleukin 1 receptor associated kinase 4 [Source:HGNC Symbol;Acc:HGNC:17967]	14
ENSG00000129596	227.014	1.23854	2.35959	0.159013	7.7889	6.75935e-15	5.37667e-14	CDO1	cysteine dioxygenase type 1 [Source:HGNC Symbol;Acc:HGNC:1795]	4
ENSG00000106336	188.519	1.2371	2.35724	0.162819	7.59799	3.00776e-14	2.28546e-13	FBXO24	F-box protein 24 [Source:HGNC Symbol;Acc:HGNC:13595]	9
ENSG00000012171	233.833	1.23691	2.35692	0.171357	7.2183	5.26401e-13	3.6501e-12	SEMA3B	semaphorin 3B [Source:HGNC Symbol;Acc:HGNC:10724]	15
ENSG00000049192	69.7442	1.23583	2.35516	0.261154	4.73218	2.22117e-06	8.71277e-06	ADAMTS6	ADAM metallopeptidase with thrombospondin type 1 motif 6 [Source:HGNC Symbol;Acc:HGNC:222]	8
ENSG00000131398	275.196	1.23559	2.35478	0.170259	7.25714	3.9535e-13	2.7712e-12	KCNC3	potassium voltage-gated channel subfamily C member 3 [Source:HGNC Symbol;Acc:HGNC:6235]	4
ENSG00000272442	113.248	1.23522	2.35418	0.207524	5.95218	2.64591e-09	1.37725e-08	AL353588.1	novel protein, TMEM151B-SPATS1 readtrough	1
ENSG00000121039	462.628	1.23504	2.35388	0.122908	10.0485	9.32762e-24	1.32538e-22	RDH10	retinol dehydrogenase 10 [Source:HGNC Symbol;Acc:HGNC:19975]	5
ENSG00000109762	840.333	1.23408	2.35232	0.0963075	12.814	1.36926e-37	4.58291e-36	SNX25	sorting nexin 25 [Source:HGNC Symbol;Acc:HGNC:21883]	8
ENSG00000167525	494.571	1.23366	2.35163	0.1376	8.96558	3.08639e-19	3.26376e-18	PROCA1	protein interacting with cyclin A1 [Source:HGNC Symbol;Acc:HGNC:28600]	10
ENSG00000223494	33.0286	1.23319	2.35086	0.359185	3.43329	0.000596314	0.00170097	VARS2	valyl-tRNA synthetase 2, mitochondrial [Source:HGNC Symbol;Acc:HGNC:21642]	11
ENSG00000182310	300.328	1.23318	2.35085	0.142337	8.66383	4.56172e-18	4.47729e-17	SPACA6	sperm acrosome associated 6 [Source:HGNC Symbol;Acc:HGNC:27113]	14
ENSG00000183122	35.0568	1.23313	2.35077	0.369095	3.34096	0.000834885	0.00231988	OR2A3P	olfactory receptor family 2 subfamily A member 3 pseudogene [Source:HGNC Symbol;Acc:HGNC:8231]	2
ENSG00000075884	382.367	1.23175	2.34851	0.14144	8.70863	3.07572e-18	3.04976e-17	ARHGAP15	Rho GTPase activating protein 15 [Source:HGNC Symbol;Acc:HGNC:21030]	13
ENSG00000213033	54.2234	1.23006	2.34577	0.321512	3.82587	0.000130311	0.000411599	AURKAP1	aurora kinase A pseudogene 1 [Source:HGNC Symbol;Acc:HGNC:18611]	1
ENSG00000270923	23.1599	1.2293	2.34453	0.403114	3.04951	0.00229213	0.00591166	TAS2R6P	taste 2 receptor member 6 pseudogene [Source:HGNC Symbol;Acc:HGNC:20616]	1
ENSG00000243175	78.7504	1.22905	2.34413	0.240599	5.1083	3.25071e-07	1.38939e-06	RPSAP36	ribosomal protein SA pseudogene 36 [Source:HGNC Symbol;Acc:HGNC:35727]	2
ENSG00000163703	208.064	1.22675	2.34039	0.156672	7.83004	4.87717e-15	3.91045e-14	CRELD1	cysteine rich with EGF like domains 1 [Source:HGNC Symbol;Acc:HGNC:14630]	11
ENSG00000276681	1429.48	1.22646	2.33992	0.130435	9.40286	5.30972e-21	6.28071e-20	LENG8	leukocyte receptor cluster member 8 [Source:HGNC Symbol;Acc:HGNC:15500]	8
ENSG00000086967	112.546	1.22636	2.33976	0.24569	4.99148	5.99183e-07	2.49521e-06	MYBPC2	myosin binding protein C, fast type [Source:HGNC Symbol;Acc:HGNC:7550]	2
ENSG00000108509	973.978	1.22613	2.33939	0.147013	8.34031	7.40961e-17	6.71405e-16	CAMTA2	calmodulin binding transcription activator 2 [Source:HGNC Symbol;Acc:HGNC:18807]	16
ENSG00000132517	182.609	1.22588	2.33898	0.157565	7.78014	7.24447e-15	5.75346e-14	SLC52A1	solute carrier family 52 member 1 [Source:HGNC Symbol;Acc:HGNC:30225]	5
ENSG00000178055	27.1816	1.22537	2.33816	0.383168	3.19801	0.0013838	0.00370507	PRSS42P	serine protease 42, pseudogene [Source:HGNC Symbol;Acc:HGNC:30716]	3
ENSG00000105707	235.628	1.22506	2.33765	0.173465	7.06228	1.6379e-12	1.097e-11	HPN	hepsin [Source:HGNC Symbol;Acc:HGNC:5155]	9
ENSG00000130158	3700.72	1.22463	2.33695	0.101439	12.0726	1.47421e-33	3.864e-32	DOCK6	dedicator of cytokinesis 6 [Source:HGNC Symbol;Acc:HGNC:19189]	16
ENSG00000185513	771.461	1.22293	2.3342	0.138175	8.85057	8.70758e-19	8.93363e-18	L3MBTL1	L3MBTL histone methyl-lysine binding protein 1 [Source:HGNC Symbol;Acc:HGNC:15905]	32
ENSG00000135469	568.193	1.22233	2.33323	0.132341	9.2362	2.55407e-20	2.89837e-19	COQ10A	coenzyme Q10A [Source:HGNC Symbol;Acc:HGNC:26515]	10
ENSG00000186838	127.251	1.2219	2.33254	0.203613	6.00113	1.95953e-09	1.03065e-08	SELENOV	selenoprotein V [Source:HGNC Symbol;Acc:HGNC:30399]	5
ENSG00000141096	115.425	1.22148	2.33186	0.210894	5.79191	6.95911e-09	3.47209e-08	DPEP3	dipeptidase 3 [Source:HGNC Symbol;Acc:HGNC:23029]	2
ENSG00000151229	859.425	1.22128	2.33153	0.109012	11.2032	3.93431e-29	7.79911e-28	SLC2A13	solute carrier family 2 member 13 [Source:HGNC Symbol;Acc:HGNC:15956]	4
ENSG00000277103	1314.35	1.22118	2.33137	0.124488	9.80962	1.02351e-22	1.35628e-21	AL445670.1	sorting nexin 18 (SNX18) pseudogene	1
ENSG00000235316	63.3743	1.22002	2.3295	0.26876	4.53944	5.6404e-06	2.11104e-05	DUSP8P5	dual specificity phosphatase 8 pseudogene 5 [Source:HGNC Symbol;Acc:HGNC:45003]	1
ENSG00000267450	29.1967	1.21913	2.32807	0.371703	3.27986	0.00103858	0.00284388	OR1AB1P	olfactory receptor family 1 subfamily AB member 1 pseudogene [Source:HGNC Symbol;Acc:HGNC:15390]	1
ENSG00000135722	41.5848	1.21876	2.32746	0.319547	3.81402	0.000136723	0.000430498	FBXL8	F-box and leucine rich repeat protein 8 [Source:HGNC Symbol;Acc:HGNC:17875]	9
ENSG00000231206	47.9116	1.21845	2.32697	0.323392	3.76772	0.000164746	0.000512443	HNRNPA1P25	heterogeneous nuclear ribonucleoprotein A1 pseudogene 25 [Source:HGNC Symbol;Acc:HGNC:39543]	1
ENSG00000263160	431.315	1.21821	2.32658	0.105038	11.5978	4.22688e-31	9.47786e-30	TMEM50B	transmembrane protein 50B [Source:HGNC Symbol;Acc:HGNC:1280]	10
ENSG00000167216	291.792	1.21802	2.32627	0.147215	8.27375	1.29807e-16	1.15172e-15	KATNAL2	katanin catalytic subunit A1 like 2 [Source:HGNC Symbol;Acc:HGNC:25387]	8
ENSG00000180438	164.25	1.21759	2.32558	0.17736	6.86507	6.64586e-12	4.24093e-11	TPRXL	tetrapeptide repeat homeobox like [Source:HGNC Symbol;Acc:HGNC:32178]	14
ENSG00000187609	105.66	1.21575	2.32261	0.205471	5.91689	3.28081e-09	1.69266e-08	EXD3	exonuclease 3'-5' domain containing 3 [Source:HGNC Symbol;Acc:HGNC:26023]	12
ENSG00000159714	24.9133	1.21488	2.32121	0.422148	2.87785	0.00400401	0.00988945	ZDHHC1	zinc finger DHHC-type containing 1 [Source:HGNC Symbol;Acc:HGNC:17916]	6
ENSG00000236047	34.3798	1.21474	2.32099	0.352398	3.44707	0.000566697	0.00162275	AC073410.1	ribosomal protein L13a (RPL13A) pseudogene	1
ENSG00000179832	1482.05	1.21438	2.32041	0.0981941	12.3671	3.93745e-35	1.15083e-33	MROH1	maestro heat like repeat family member 1 [Source:HGNC Symbol;Acc:HGNC:26958]	11
ENSG00000118596	998.332	1.21401	2.31982	0.101407	11.9717	4.99931e-33	1.26549e-31	SLC16A7	solute carrier family 16 member 7 [Source:HGNC Symbol;Acc:HGNC:10928]	16
ENSG00000185040	140.781	1.21192	2.31645	0.200247	6.05211	1.42957e-09	7.58897e-09	SPDYE16	speedy/RINGO cell cycle regulator family member E16 [Source:HGNC Symbol;Acc:HGNC:51512]	3
ENSG00000197140	2671.89	1.21163	2.31599	0.116132	10.4332	1.74862e-25	2.77658e-24	ADAM32	ADAM metallopeptidase domain 32 [Source:HGNC Symbol;Acc:HGNC:15479]	11
ENSG00000146776	1572.15	1.20972	2.31292	0.0901023	13.426	4.25612e-41	1.73954e-39	ATXN7L1	ataxin 7 like 1 [Source:HGNC Symbol;Acc:HGNC:22210]	11
ENSG00000236670	29.8552	1.20786	2.30995	0.408701	2.95536	0.003123	0.00786649	KRT18P5	keratin 18 pseudogene 5 [Source:HGNC Symbol;Acc:HGNC:19259]	1
ENSG00000111981	117.343	1.20707	2.30869	0.240162	5.02608	5.00594e-07	2.09786e-06	ULBP1	UL16 binding protein 1 [Source:HGNC Symbol;Acc:HGNC:14893]	1
ENSG00000261752	34.6438	1.20691	2.30842	0.374529	3.22247	0.00127092	0.00342399	AGGF1P8	angiogenic factor with G-patch and FHA domains 1 pseudogene 8 [Source:HGNC Symbol;Acc:HGNC:51745]	1
ENSG00000127084	92.1353	1.20586	2.30675	0.396288	3.04289	0.00234316	0.00603337	FGD3	FYVE, RhoGEF and PH domain containing 3 [Source:HGNC Symbol;Acc:HGNC:16027]	8
ENSG00000256984	45.817	1.20581	2.30667	0.315613	3.82054	0.000133157	0.000420007	AC008013.2	mitochondrially encoded cytochrome c oxidase I (MT-CO1) pseudogene	2
ENSG00000154237	495344	1.20554	2.30623	0.0747464	16.1284	1.61136e-58	1.60726e-56	LRRK1	leucine rich repeat kinase 1 [Source:HGNC Symbol;Acc:HGNC:18608]	11
ENSG00000164265	42712.5	1.20412	2.30396	0.0681746	17.6623	8.1899e-70	1.29473e-67	SCGB3A2	secretoglobin family 3A member 2 [Source:HGNC Symbol;Acc:HGNC:18391]	4
ENSG00000077092	96.358	1.2032	2.30249	0.259622	4.63442	3.57947e-06	1.37343e-05	RARB	retinoic acid receptor beta [Source:HGNC Symbol;Acc:HGNC:9865]	8
ENSG00000132274	1762.85	1.20308	2.3023	0.11809	10.1878	2.24905e-24	3.33326e-23	TRIM22	tripartite motif containing 22 [Source:HGNC Symbol;Acc:HGNC:16379]	11
ENSG00000109771	429.48	1.20301	2.30219	0.108915	11.0454	2.30728e-28	4.38035e-27	LRP2BP	LRP2 binding protein [Source:HGNC Symbol;Acc:HGNC:25434]	4
ENSG00000152049	1032.07	1.20247	2.30133	0.111673	10.7677	4.88811e-27	8.41558e-26	KCNE4	potassium voltage-gated channel subfamily E regulatory subunit 4 [Source:HGNC Symbol;Acc:HGNC:6244]	2
ENSG00000275326	148.78	1.20245	2.3013	0.272206	4.41743	9.98804e-06	3.62645e-05	NOSTRIN	nitric oxide synthase trafficking [Source:HGNC Symbol;Acc:HGNC:20203]	12
ENSG00000261371	180.436	1.20205	2.30067	0.15333	7.83964	4.51838e-15	3.63088e-14	PECAM1	platelet and endothelial cell adhesion molecule 1 [Source:HGNC Symbol;Acc:HGNC:8823]	9
ENSG00000267385	40.9884	1.2018	2.30027	0.321621	3.73671	0.000186447	0.000575388	AC011498.4	novel protein	1
ENSG00000129991	76.9657	1.20093	2.29888	0.231412	5.18957	2.10783e-07	9.18877e-07	TNNI3	troponin I3, cardiac type [Source:NCBI gene;Acc:7137]	10
ENSG00000269737	142.213	1.2008	2.29867	0.198572	6.04716	1.47417e-09	7.82076e-09	AL691432.1	ribosomal protein S7 (RPS7) pseudogene	2
ENSG00000106333	377.111	1.19964	2.29683	0.125316	9.57297	1.03875e-21	1.28684e-20	PCOLCE	procollagen C-endopeptidase enhancer [Source:HGNC Symbol;Acc:HGNC:8738]	10
ENSG00000140986	146.393	1.1988	2.29548	0.222295	5.39283	6.93567e-08	3.16168e-07	RPL3L	ribosomal protein L3 like [Source:HGNC Symbol;Acc:HGNC:10351]	3
ENSG00000255185	335.606	1.19813	2.29442	0.153194	7.82099	5.24086e-15	4.19669e-14	PDXDC2P	pyridoxal dependent decarboxylase domain containing 2, pseudogene [Source:HGNC Symbol;Acc:HGNC:27559]	6
ENSG00000101307	77.6974	1.19809	2.29435	0.247196	4.84671	1.25525e-06	5.04995e-06	SIRPB1	signal regulatory protein beta 1 [Source:HGNC Symbol;Acc:HGNC:15928]	15
ENSG00000236330	62.2703	1.19735	2.29318	0.27123	4.41453	1.01231e-05	3.67178e-05	RPL5P9	ribosomal protein L5 pseudogene 9 [Source:HGNC Symbol;Acc:HGNC:36557]	1
ENSG00000250517	378.262	1.19719	2.29292	0.134138	8.92504	4.45541e-19	4.66047e-18	LDHAL6CP	lactate dehydrogenase A like 6C, pseudogene [Source:HGNC Symbol;Acc:HGNC:39423]	2
ENSG00000281950	376.769	1.19433	2.28838	0.131493	9.08285	1.05772e-19	1.15495e-18	SPDYE16	speedy/RINGO cell cycle regulator family member E16 [Source:HGNC Symbol;Acc:HGNC:51512]	3
ENSG00000254440	57.2355	1.19393	2.28776	0.291197	4.10009	4.12986e-05	0.000139284	PBOV1	prostate and breast cancer overexpressed 1 [Source:HGNC Symbol;Acc:HGNC:21079]	1
ENSG00000160766	145.483	1.19388	2.28768	0.282788	4.22183	2.42331e-05	8.39824e-05	GBAP1	glucosylceramidase beta pseudogene 1 [Source:HGNC Symbol;Acc:HGNC:4178]	8
ENSG00000169203	3012.11	1.19381	2.28756	0.12716	9.38823	6.10175e-21	7.18714e-20	NPIPB12	nuclear pore complex interacting protein family, member B12 [Source:HGNC Symbol;Acc:HGNC:37491]	9
ENSG00000177570	376.063	1.19372	2.28742	0.133368	8.95058	3.53609e-19	3.72052e-18	SAMD12	sterile alpha motif domain containing 12 [Source:HGNC Symbol;Acc:HGNC:31750]	10
ENSG00000132016	148.99	1.19343	2.28696	0.205377	5.81092	6.21286e-09	3.11337e-08	C19orf57	chromosome 19 open reading frame 57 [Source:HGNC Symbol;Acc:HGNC:28153]	8
ENSG00000187021	53.7273	1.1934	2.28691	0.327765	3.64102	0.000271561	0.000818754	PNLIPRP1	pancreatic lipase related protein 1 [Source:HGNC Symbol;Acc:HGNC:9156]	21
ENSG00000050730	36.6634	1.19296	2.28621	0.330399	3.61066	0.000305414	0.000913263	TNIP3	TNFAIP3 interacting protein 3 [Source:HGNC Symbol;Acc:HGNC:19315]	7
ENSG00000215032	56.8388	1.19278	2.28592	0.367336	3.2471	0.00116587	0.00316669	GNL3LP1	G protein nucleolar 3 like pseudogene 1 [Source:HGNC Symbol;Acc:HGNC:25733]	1
ENSG00000150281	33.7657	1.19067	2.28258	0.350375	3.39826	0.000678148	0.00191678	CTF1	cardiotrophin 1 [Source:HGNC Symbol;Acc:HGNC:2499]	2
ENSG00000134109	674.755	1.19055	2.28239	0.128728	9.24854	2.2759e-20	2.59443e-19	EDEM1	ER degradation enhancing alpha-mannosidase like protein 1 [Source:HGNC Symbol;Acc:HGNC:18967]	7
ENSG00000235975	31.5998	1.19047	2.28227	0.407952	2.91816	0.00352098	0.00879405	Z83313.1	tropomyosin 2 (beta) (TPM2) pseudogene	1
ENSG00000235222	45.0808	1.19042	2.28219	0.344829	3.4522	0.00055603	0.00159402	MSH5	mutS homolog 5 [Source:HGNC Symbol;Acc:HGNC:7328]	15
ENSG00000140563	506.121	1.1903	2.282	0.15557	7.65122	1.99083e-14	1.53079e-13	MCTP2	multiple C2 and transmembrane domain containing 2 [Source:HGNC Symbol;Acc:HGNC:25636]	9
ENSG00000179104	284.048	1.18982	2.28125	0.136219	8.73461	2.44489e-18	2.44353e-17	TMTC2	transmembrane and tetratricopeptide repeat containing 2 [Source:HGNC Symbol;Acc:HGNC:25440]	5
ENSG00000100985	778.132	1.18907	2.28006	0.103697	11.4668	1.9375e-30	4.20561e-29	MMP9	matrix metallopeptidase 9 [Source:HGNC Symbol;Acc:HGNC:7176]	1
ENSG00000111321	386.052	1.1888	2.27963	0.141611	8.39479	4.66713e-17	4.2737e-16	AC005840.1	lymphotoxin beta receptor [Source:NCBI gene;Acc:4055]	15
ENSG00000180815	301.07	1.18714	2.27701	0.12164	9.75945	1.68059e-22	2.20592e-21	MAP3K15	mitogen-activated protein kinase kinase kinase 15 [Source:HGNC Symbol;Acc:HGNC:31689]	4
ENSG00000263006	33.3019	1.18625	2.27561	0.407894	2.90824	0.00363466	0.00905369	ROCK1P1	Rho associated coiled-coil containing protein kinase 1 pseudogene 1 [Source:HGNC Symbol;Acc:HGNC:37832]	3
ENSG00000140367	2297.97	1.18538	2.27423	0.109284	10.8468	2.06633e-27	3.6372e-26	UBE2Q2	ubiquitin conjugating enzyme E2 Q2 [Source:HGNC Symbol;Acc:HGNC:19248]	8
ENSG00000197603	1542.87	1.185	2.27363	0.0978799	12.1066	9.74073e-34	2.60195e-32	CPLANE1	ciliogenesis and planar polarity effector 1 [Source:HGNC Symbol;Acc:HGNC:25801]	16
ENSG00000064205	55.9041	1.18481	2.27333	0.277736	4.26595	1.99056e-05	6.96862e-05	CCN5	cellular communication network factor 5 [Source:HGNC Symbol;Acc:HGNC:12770]	6
ENSG00000213842	47.0858	1.18425	2.27246	0.335625	3.5285	0.000417922	0.00122178	SUGT1P2	SUGT1 pseudogene 2 [Source:HGNC Symbol;Acc:HGNC:31377]	1
ENSG00000186329	3124.62	1.18394	2.27197	0.0996467	11.8814	1.47839e-32	3.62898e-31	TMEM212	transmembrane protein 212 [Source:HGNC Symbol;Acc:HGNC:34295]	5
ENSG00000203489	43.4082	1.18382	2.27178	0.315749	3.74926	0.000177355	0.00054942	HMGB1P39	high mobility group box 1 pseudogene 39 [Source:HGNC Symbol;Acc:HGNC:39186]	1
ENSG00000167615	2073.98	1.1838	2.27174	0.140751	8.4106	4.0791e-17	3.75301e-16	LENG8	leukocyte receptor cluster member 8 [Source:HGNC Symbol;Acc:HGNC:15500]	9
ENSG00000038945	62.0258	1.18298	2.27045	0.284141	4.16334	3.13619e-05	0.000107356	MSR1	macrophage scavenger receptor 1 [Source:HGNC Symbol;Acc:HGNC:7376]	14
ENSG00000182836	61.2714	1.18288	2.2703	0.294118	4.02179	5.77582e-05	0.000191254	PLCXD3	phosphatidylinositol specific phospholipase C X domain containing 3 [Source:HGNC Symbol;Acc:HGNC:31822]	2
ENSG00000275594	1011.14	1.18245	2.26962	0.151388	7.81073	5.68594e-15	4.54009e-14	ADAM32	ADAM metallopeptidase domain 32 [Source:HGNC Symbol;Acc:HGNC:15479]	11
ENSG00000196123	732.213	1.18242	2.26957	0.131636	8.98252	2.64625e-19	2.8161e-18	KIAA0895L	KIAA0895 like [Source:HGNC Symbol;Acc:HGNC:34408]	12
ENSG00000147437	52.34	1.18224	2.2693	0.301383	3.92274	8.75488e-05	0.000283148	GNRH1	gonadotropin releasing hormone 1 [Source:HGNC Symbol;Acc:HGNC:4419]	2
ENSG00000213409	32.7424	1.18117	2.2676	0.383909	3.07668	0.00209321	0.00543879	C1QBPP2	complement C1q binding protein pseudogene 2 [Source:HGNC Symbol;Acc:HGNC:51618]	1
ENSG00000168418	150.142	1.18037	2.26635	0.208452	5.66254	1.49153e-08	7.22509e-08	KCNG4	potassium voltage-gated channel modifier subfamily G member 4 [Source:HGNC Symbol;Acc:HGNC:19697]	2
ENSG00000119681	65.6329	1.18012	2.26596	0.327675	3.60149	0.000316394	0.000943514	LTBP2	latent transforming growth factor beta binding protein 2 [Source:HGNC Symbol;Acc:HGNC:6715]	6
ENSG00000177575	274.224	1.17924	2.26458	0.1576	7.48248	7.29316e-14	5.39179e-13	CD163	CD163 molecule [Source:HGNC Symbol;Acc:HGNC:1631]	11
ENSG00000112494	28.3189	1.17914	2.26442	0.398465	2.95921	0.00308432	0.00777217	UNC93A	unc-93 homolog A [Source:HGNC Symbol;Acc:HGNC:12570]	5
ENSG00000099998	139.636	1.17878	2.26385	0.182462	6.46042	1.04416e-10	6.04744e-10	GGT5	gamma-glutamyltransferase 5 [Source:HGNC Symbol;Acc:HGNC:4260]	6
ENSG00000173077	537.435	1.17855	2.2635	0.169485	6.95374	3.55733e-12	2.32554e-11	2019-12-01	deleted in esophageal cancer 1 [Source:HGNC Symbol;Acc:HGNC:23658]	10
ENSG00000214174	110.114	1.1784	2.26326	0.211185	5.57995	2.40581e-08	1.14466e-07	AMZ2P1	archaelysin family metallopeptidase 2 pseudogene 1 [Source:HGNC Symbol;Acc:HGNC:26491]	3
ENSG00000168658	67.692	1.17806	2.26272	0.264947	4.4464	8.73219e-06	3.19352e-05	VWA3B	von Willebrand factor A domain containing 3B [Source:HGNC Symbol;Acc:HGNC:28385]	21
ENSG00000172146	2049.37	1.17771	2.26218	0.0996353	11.8202	3.06788e-32	7.37935e-31	OR1A1	olfactory receptor family 1 subfamily A member 1 [Source:HGNC Symbol;Acc:HGNC:8179]	4
ENSG00000238098	50.4303	1.17746	2.26178	0.286107	4.11545	3.86427e-05	0.000130765	ABCA17P	ATP binding cassette subfamily A member 17, pseudogene [Source:HGNC Symbol;Acc:HGNC:32972]	7
ENSG00000078814	710.356	1.17699	2.26104	0.121319	9.70158	2.96859e-22	3.83445e-21	MYH7B	myosin heavy chain 7B [Source:HGNC Symbol;Acc:HGNC:15906]	9
ENSG00000277883	238.489	1.17663	2.26048	0.13333	8.82493	1.09532e-18	1.11783e-17	NLRP3P1	NLR family pyrin domain containing 3 pseudogene 1 [Source:HGNC Symbol;Acc:HGNC:29886]	1
ENSG00000162069	266.017	1.17588	2.25931	0.136708	8.60139	7.87596e-18	7.59379e-17	BICDL2	BICD family like cargo adaptor 2 [Source:HGNC Symbol;Acc:HGNC:33584]	6
ENSG00000243708	149.001	1.17464	2.25737	0.26899	4.36686	1.26045e-05	4.51835e-05	PLA2G4B	phospholipase A2 group IVB [Source:HGNC Symbol;Acc:HGNC:9036]	6
ENSG00000198452	47.102	1.17308	2.25493	0.293654	3.99477	6.4758e-05	0.000213027	OR14L1P	olfactory receptor family 14 subfamily L member 1 pseudogene [Source:HGNC Symbol;Acc:HGNC:15023]	2
ENSG00000125378	496.022	1.17249	2.254	0.118272	9.91346	3.63827e-23	5.00008e-22	BMP4	bone morphogenetic protein 4 [Source:HGNC Symbol;Acc:HGNC:1071]	9
ENSG00000162769	4264.2	1.17235	2.25379	0.075806	15.4651	5.96464e-54	4.85202e-52	FLVCR1	feline leukemia virus subgroup C cellular receptor 1 [Source:HGNC Symbol;Acc:HGNC:24682]	5
ENSG00000182632	97.0849	1.17208	2.25336	0.244125	4.80114	1.57763e-06	6.2787e-06	CCNYL2	cyclin Y like 2 (pseudogene) [Source:HGNC Symbol;Acc:HGNC:23495]	3
ENSG00000162390	2691.25	1.17101	2.25169	0.0581492	20.138	3.42793e-90	1.34632e-87	ACOT11	acyl-CoA thioesterase 11 [Source:HGNC Symbol;Acc:HGNC:18156]	5
ENSG00000167994	245.048	1.17039	2.25072	0.173383	6.7503	1.47541e-11	9.19108e-11	RAB3IL1	RAB3A interacting protein like 1 [Source:HGNC Symbol;Acc:HGNC:9780]	6
ENSG00000164112	68.5665	1.16988	2.24993	0.26089	4.4842	7.31869e-06	2.70057e-05	TMEM155	transmembrane protein 155 [Source:HGNC Symbol;Acc:HGNC:26418]	9
ENSG00000204173	42.7177	1.16947	2.24929	0.360852	3.24086	0.0011917	0.00322961	LRRC37A5P	leucine rich repeat containing 37 member A5, pseudogene [Source:HGNC Symbol;Acc:HGNC:23369]	4
ENSG00000169826	1144.8	1.16941	2.2492	0.0745724	15.6816	2.02228e-55	1.72898e-53	CSGALNACT2	chondroitin sulfate N-acetylgalactosaminyltransferase 2 [Source:HGNC Symbol;Acc:HGNC:24292]	1
ENSG00000171956	922.506	1.1692	2.24887	0.0891108	13.1207	2.50528e-39	9.1797e-38	FOXB1	forkhead box B1 [Source:HGNC Symbol;Acc:HGNC:3799]	3
ENSG00000185404	331.604	1.16867	2.24805	0.130951	8.92447	4.47826e-19	4.68242e-18	SP140L	SP140 nuclear body protein like [Source:HGNC Symbol;Acc:HGNC:25105]	10
ENSG00000188811	915.947	1.16836	2.24756	0.0885501	13.1943	9.45999e-40	3.52276e-38	NHLRC3	NHL repeat containing 3 [Source:HGNC Symbol;Acc:HGNC:33751]	5
ENSG00000103479	1028.79	1.1679	2.24685	0.103434	11.2913	1.4488e-29	2.95593e-28	RBL2	RB transcriptional corepressor like 2 [Source:HGNC Symbol;Acc:HGNC:9894]	8
ENSG00000243896	81.9105	1.16788	2.24681	0.223288	5.23038	1.69158e-07	7.43999e-07	OR2A7	olfactory receptor family 2 subfamily A member 7 [Source:HGNC Symbol;Acc:HGNC:8234]	2
ENSG00000284749	81.9105	1.16788	2.24681	0.223288	5.23038	1.69158e-07	7.43999e-07	OR2A7	olfactory receptor family 2 subfamily A member 7 [Source:HGNC Symbol;Acc:HGNC:8234]	2
ENSG00000135473	1158.57	1.1676	2.24637	0.119552	9.76645	1.56853e-22	2.06099e-21	PAN2	poly(A) specific ribonuclease subunit PAN2 [Source:HGNC Symbol;Acc:HGNC:20074]	21
ENSG00000121351	86.9469	1.16729	2.24589	0.241658	4.83034	1.36297e-06	5.46579e-06	IAPP	islet amyloid polypeptide [Source:HGNC Symbol;Acc:HGNC:5329]	5
ENSG00000206579	402.286	1.16702	2.24547	0.163566	7.13487	9.68812e-13	6.59233e-12	XKR4	XK related 4 [Source:HGNC Symbol;Acc:HGNC:29394]	3
ENSG00000172349	111.644	1.1648	2.24203	0.197912	5.88546	3.96954e-09	2.02896e-08	IL16	interleukin 16 [Source:HGNC Symbol;Acc:HGNC:5980]	13
ENSG00000158863	700.666	1.16424	2.24115	0.137377	8.47476	2.35558e-17	2.19621e-16	FAM160B2	family with sequence similarity 160 member B2 [Source:HGNC Symbol;Acc:HGNC:16492]	12
ENSG00000059915	314.502	1.16251	2.23846	0.199591	5.82446	5.72972e-09	2.88275e-08	PSD	pleckstrin and Sec7 domain containing [Source:HGNC Symbol;Acc:HGNC:9507]	9
ENSG00000240280	62.337	1.1625	2.23846	0.26927	4.31725	1.57986e-05	5.60184e-05	TCAM1P	testicular cell adhesion molecule 1, pseudogene [Source:HGNC Symbol;Acc:HGNC:30707]	7
ENSG00000197584	83.5281	1.16231	2.23815	0.245265	4.73898	2.14795e-06	8.44268e-06	KCNMB2	potassium calcium-activated channel subfamily M regulatory beta subunit 2 [Source:HGNC Symbol;Acc:HGNC:6286]	10
ENSG00000141576	834.379	1.16133	2.23664	0.11918	9.74439	1.94949e-22	2.54823e-21	RNF157	ring finger protein 157 [Source:HGNC Symbol;Acc:HGNC:29402]	10
ENSG00000259151	342.045	1.16058	2.23547	0.152087	7.63099	2.32955e-14	1.78197e-13	CAP2P1	cyclase associated actin cytoskeleton regulatory protein 2 pseudogene 1 [Source:HGNC Symbol;Acc:HGNC:20142]	1
ENSG00000278662	88.4452	1.16034	2.2351	0.344272	3.37041	0.000750555	0.00210487	GOLGA6L10	golgin A6 family like 10 [Source:HGNC Symbol;Acc:HGNC:37228]	4
ENSG00000204103	46.7743	1.15941	2.23366	0.302081	3.83807	0.000124006	0.000392842	MAFB	MAF bZIP transcription factor B [Source:HGNC Symbol;Acc:HGNC:6408]	1
ENSG00000188483	39.4951	1.15894	2.23293	0.328471	3.52828	0.00041827	0.00122257	IER5L	immediate early response 5 like [Source:HGNC Symbol;Acc:HGNC:23679]	1
ENSG00000188873	82.4926	1.15881	2.23273	0.254528	4.55277	5.29438e-06	1.98923e-05	RPL10AP2	ribosomal protein L10a pseudogene 2 [Source:HGNC Symbol;Acc:HGNC:31081]	1
ENSG00000066923	937.985	1.15861	2.23243	0.144088	8.04104	8.90811e-16	7.524e-15	STAG3	stromal antigen 3 [Source:HGNC Symbol;Acc:HGNC:11356]	19
ENSG00000183484	34.0371	1.15853	2.2323	0.388048	2.98554	0.00283083	0.00718309	GPR132	G protein-coupled receptor 132 [Source:HGNC Symbol;Acc:HGNC:17482]	6
ENSG00000030419	209.463	1.1583	2.23194	0.167245	6.92577	4.33618e-12	2.81348e-11	IKZF2	IKAROS family zinc finger 2 [Source:HGNC Symbol;Acc:HGNC:13177]	14
ENSG00000251322	259.443	1.15732	2.23043	0.19768	5.85451	4.7842e-09	2.42843e-08	SHANK3	SH3 and multiple ankyrin repeat domains 3 [Source:HGNC Symbol;Acc:HGNC:14294]	5
ENSG00000234420	1974.1	1.15731	2.23041	0.0986905	11.7267	9.30593e-32	2.1719e-30	ZNF37BP	zinc finger protein 37B, pseudogene [Source:HGNC Symbol;Acc:HGNC:13103]	4
ENSG00000160972	699.247	1.15571	2.22794	0.11632	9.93563	2.91322e-23	4.02787e-22	PPP1R16A	protein phosphatase 1 regulatory subunit 16A [Source:HGNC Symbol;Acc:HGNC:14941]	11
ENSG00000234042	112.127	1.15526	2.22725	0.241099	4.79166	1.6541e-06	6.57041e-06	AL591438.2	novel pseudogene	1
ENSG00000130827	1228.08	1.15456	2.22617	0.164035	7.03849	1.94337e-12	1.29537e-11	PLXNA3	plexin A3 [Source:HGNC Symbol;Acc:HGNC:9101]	9
ENSG00000248592	222.07	1.15435	2.22584	0.237857	4.85314	1.21523e-06	4.89677e-06	STIMATE-MUSTN1	STIMATE-MUSTN1 readthrough [Source:HGNC Symbol;Acc:HGNC:38834]	3
ENSG00000205922	78.4718	1.15378	2.22497	0.243077	4.74659	2.06879e-06	8.14173e-06	ONECUT3	one cut homeobox 3 [Source:NCBI gene;Acc:390874]	1
ENSG00000279718	42.1225	1.15354	2.22459	0.367739	3.13684	0.00170779	0.00450158	SNX18P12	sorting nexin 18 pseudogene 12 [Source:HGNC Symbol;Acc:HGNC:39620]	1
ENSG00000151623	190.573	1.15322	2.22409	0.186014	6.19962	5.66002e-10	3.11723e-09	NR3C2	nuclear receptor subfamily 3 group C member 2 [Source:HGNC Symbol;Acc:HGNC:7979]	9
ENSG00000163521	301.574	1.15268	2.22326	0.139381	8.26996	1.34004e-16	1.1877e-15	GLB1L	galactosidase beta 1 like [Source:HGNC Symbol;Acc:HGNC:28129]	12
ENSG00000187848	40.5729	1.15214	2.22243	0.349851	3.29322	0.000990455	0.00271791	P2RX2	purinergic receptor P2X 2 [Source:HGNC Symbol;Acc:HGNC:15459]	8
ENSG00000164309	222.641	1.15147	2.2214	0.227815	5.0544	4.31746e-07	1.81964e-06	CMYA5	cardiomyopathy associated 5 [Source:HGNC Symbol;Acc:HGNC:14305]	3
ENSG00000233560	84.0426	1.15114	2.2209	0.228911	5.02878	4.93609e-07	2.07128e-06	KRT8P39	keratin 8 pseudogene 39 [Source:HGNC Symbol;Acc:HGNC:39873]	1
ENSG00000242575	109.803	1.15059	2.22005	0.189837	6.06095	1.3532e-09	7.19875e-09	AC012501.2	tubulin, alpha 1b (TUBA1B) pseudogene	1
ENSG00000186481	84.421	1.15013	2.21933	0.264468	4.34883	1.36863e-05	4.88179e-05	ANKRD20A5P	ankyrin repeat domain 20 family member A5, pseudogene [Source:HGNC Symbol;Acc:HGNC:33833]	8
ENSG00000142188	435.187	1.14984	2.21889	0.106389	10.8078	3.16085e-27	5.50596e-26	TMEM50B	transmembrane protein 50B [Source:HGNC Symbol;Acc:HGNC:1280]	10
ENSG00000152527	320.381	1.14979	2.21882	0.163796	7.01968	2.2238e-12	1.4776e-11	PLEKHH2	pleckstrin homology, MyTH4 and FERM domain containing H2 [Source:HGNC Symbol;Acc:HGNC:30506]	8
ENSG00000129003	3176.87	1.14968	2.21865	0.106231	10.8225	2.69273e-27	4.70685e-26	VPS13C	vacuolar protein sorting 13 homolog C [Source:HGNC Symbol;Acc:HGNC:23594]	12
ENSG00000284292	48.9724	1.14916	2.21784	0.316732	3.62817	0.000285436	0.000857605	AC004922.1	novel protein, ARPC1A and ARPC1B readthrough	2
ENSG00000229492	235.861	1.14904	2.21767	0.181114	6.34431	2.23426e-10	1.26516e-09	FO681548.1	Telomeric repeat-binding factor 2-interacting protein 1 (TERF2IP) pseudogene	1
ENSG00000113369	2123.2	1.14814	2.21628	0.0948699	12.1023	1.02709e-33	2.73775e-32	ARRDC3	arrestin domain containing 3 [Source:HGNC Symbol;Acc:HGNC:29263]	7
ENSG00000100490	135.311	1.14664	2.21397	0.218075	5.25799	1.45638e-07	6.4609e-07	CDKL1	cyclin dependent kinase like 1 [Source:HGNC Symbol;Acc:HGNC:1781]	11
ENSG00000178188	1221.27	1.14663	2.21396	0.124818	9.18641	4.06178e-20	4.54168e-19	SH2B1	SH2B adaptor protein 1 [Source:HGNC Symbol;Acc:HGNC:30417]	16
ENSG00000185158	720.739	1.1455	2.21223	0.111969	10.2305	1.44813e-24	2.17185e-23	LRRC37B	leucine rich repeat containing 37B [Source:HGNC Symbol;Acc:HGNC:29070]	20
ENSG00000178878	37.542	1.14357	2.20927	0.391466	2.92125	0.00348634	0.00871533	APOLD1	apolipoprotein L domain containing 1 [Source:HGNC Symbol;Acc:HGNC:25268]	5
ENSG00000275023	563.258	1.14308	2.20852	0.105499	10.835	2.3499e-27	4.12192e-26	MLLT6	MLLT6, PHD finger containing [Source:HGNC Symbol;Acc:HGNC:7138]	11
ENSG00000275851	563.258	1.14308	2.20852	0.105499	10.835	2.3499e-27	4.12192e-26	MLLT6	MLLT6, PHD finger containing [Source:HGNC Symbol;Acc:HGNC:7138]	11
ENSG00000233671	81.0426	1.14263	2.20783	0.2191	5.21512	1.83696e-07	8.04421e-07	AC083899.2	centromere protein N (CENPN) pseudogene	1
ENSG00000198003	90.871	1.142	2.20686	0.244606	4.66872	3.03088e-06	1.1717e-05	CCDC151	coiled-coil domain containing 151 [Source:HGNC Symbol;Acc:HGNC:28303]	5
ENSG00000270011	171.352	1.14126	2.20573	0.187476	6.08747	1.14707e-09	6.14641e-09	ZNF559-ZNF177	ZNF559-ZNF177 readthrough [Source:HGNC Symbol;Acc:HGNC:42964]	16
ENSG00000240303	1144.09	1.14119	2.20563	0.0943268	12.0983	1.07885e-33	2.87267e-32	ACAD11	acyl-CoA dehydrogenase family member 11 [Source:HGNC Symbol;Acc:HGNC:30211]	10
ENSG00000102181	474.796	1.14065	2.2048	0.155385	7.3408	2.12323e-13	1.51661e-12	CD99L2	CD99 molecule like 2 [Source:HGNC Symbol;Acc:HGNC:18237]	9
ENSG00000184307	2080.21	1.13979	2.2035	0.0659047	17.2946	5.16595e-67	7.21396e-65	ZDHHC23	zinc finger DHHC-type containing 23 [Source:HGNC Symbol;Acc:HGNC:28654]	8
ENSG00000118503	326.55	1.13917	2.20254	0.174797	6.51709	7.16867e-11	4.21699e-10	TNFAIP3	TNF alpha induced protein 3 [Source:HGNC Symbol;Acc:HGNC:11896]	11
ENSG00000204695	3274.99	1.1387	2.20182	0.0939942	12.1146	8.84288e-34	2.37727e-32	OR14J1	olfactory receptor family 14 subfamily J member 1 [Source:HGNC Symbol;Acc:HGNC:13971]	2
ENSG00000230409	1230.25	1.13767	2.20025	0.114983	9.89422	4.41051e-23	6.0186e-22	TCEA1P2	transcription elongation factor A1 pseudogene 2 [Source:HGNC Symbol;Acc:HGNC:29891]	1
ENSG00000224775	28.1531	1.13766	2.20024	0.388418	2.92896	0.003401	0.00851724	BRAFP1	BRAF pseudogene 1 [Source:HGNC Symbol;Acc:HGNC:18615]	1
ENSG00000124788	1132.4	1.1373	2.1997	0.108716	10.4612	1.30145e-25	2.07967e-24	ATXN1	ataxin 1 [Source:HGNC Symbol;Acc:HGNC:10548]	13
ENSG00000177694	49.4738	1.13641	2.19833	0.280305	4.05418	5.03099e-05	0.000167829	NAALADL2	N-acetylated alpha-linked acidic dipeptidase like 2 [Source:HGNC Symbol;Acc:HGNC:23219]	12
ENSG00000284908	49.4738	1.13641	2.19833	0.280305	4.05418	5.03099e-05	0.000167829	NAALADL2	N-acetylated alpha-linked acidic dipeptidase like 2 [Source:HGNC Symbol;Acc:HGNC:23219]	12
ENSG00000101104	2225.97	1.13364	2.19412	0.106856	10.6091	2.70288e-26	4.4756e-25	PABPC1L	poly(A) binding protein cytoplasmic 1 like [Source:HGNC Symbol;Acc:HGNC:15797]	17
ENSG00000152763	106.318	1.13328	2.19357	0.283164	4.0022	6.27553e-05	0.00020682	WDR78	WD repeat domain 78 [Source:HGNC Symbol;Acc:HGNC:26252]	12
ENSG00000278301	522.967	1.13327	2.19355	0.118318	9.57814	9.88074e-22	1.22527e-20	GRAMD4P3	GRAM domain containing 4 pseudogene 3 [Source:HGNC Symbol;Acc:HGNC:49138]	1
ENSG00000127366	53.8439	1.13315	2.19338	0.289199	3.91824	8.91967e-05	0.000288218	TAS2R5	taste 2 receptor member 5 [Source:HGNC Symbol;Acc:HGNC:14912]	1
ENSG00000169435	64.3472	1.1326	2.19254	0.307968	3.67767	0.000235378	0.000716451	RASSF6	Ras association domain family member 6 [Source:HGNC Symbol;Acc:HGNC:20796]	5
ENSG00000168309	32.662	1.13249	2.19237	0.372731	3.03836	0.00237871	0.00611864	FAM107A	family with sequence similarity 107 member A [Source:HGNC Symbol;Acc:HGNC:30827]	8
ENSG00000235438	50.7309	1.13196	2.19156	0.328458	3.44627	0.000568378	0.00162682	ESRRAP2	estrogen-related receptor alpha pseudogene 2 [Source:HGNC Symbol;Acc:HGNC:24647]	5
ENSG00000237225	131.84	1.13173	2.19122	0.197768	5.72255	1.04939e-08	5.15586e-08	OR13K1P	olfactory receptor family 13 subfamily K member 1 pseudogene [Source:HGNC Symbol;Acc:HGNC:14721]	1
ENSG00000188558	419.825	1.13123	2.19046	0.125582	9.00793	2.09991e-19	2.25377e-18	OR2G6	olfactory receptor family 2 subfamily G member 6 [Source:HGNC Symbol;Acc:HGNC:27019]	3
ENSG00000127325	109.753	1.13102	2.19013	0.220642	5.12604	2.95897e-07	1.26898e-06	BEST3	bestrophin 3 [Source:HGNC Symbol;Acc:HGNC:17105]	12
ENSG00000166432	278.926	1.13013	2.18878	0.131751	8.57776	9.67344e-18	9.25586e-17	ZMAT1	zinc finger matrin-type 1 [Source:HGNC Symbol;Acc:HGNC:29377]	7
ENSG00000183260	73.6769	1.12879	2.18676	0.25551	4.4178	9.97091e-06	3.62233e-05	ABHD16B	abhydrolase domain containing 16B [Source:HGNC Symbol;Acc:HGNC:16128]	1
ENSG00000105717	56.2022	1.12872	2.18665	0.286976	3.93316	8.38378e-05	0.000271951	PBX4	PBX homeobox 4 [Source:HGNC Symbol;Acc:HGNC:13403]	5
ENSG00000223705	2275.61	1.12836	2.1861	0.0788984	14.3014	2.14426e-46	1.1717e-44	NSUN5P1	NSUN5 pseudogene 1 [Source:HGNC Symbol;Acc:HGNC:19146]	8
ENSG00000203663	987.826	1.12817	2.18582	0.124418	9.06763	1.21629e-19	1.32235e-18	OR2L2	olfactory receptor family 2 subfamily L member 2 [Source:HGNC Symbol;Acc:HGNC:8266]	3
ENSG00000249855	79.3996	1.12808	2.18568	0.2387	4.72593	2.29066e-06	8.96294e-06	EEF1A1P19	eukaryotic translation elongation factor 1 alpha 1 pseudogene 19 [Source:HGNC Symbol;Acc:HGNC:37892]	1
ENSG00000198223	235.372	1.12742	2.18468	0.174316	6.46772	9.94957e-11	5.77447e-10	CSF2RA	colony stimulating factor 2 receptor alpha subunit [Source:HGNC Symbol;Acc:HGNC:2435]	19
ENSG00000178971	563.651	1.12708	2.18416	0.134743	8.36463	6.03048e-17	5.48416e-16	CTC1	CST telomere replication complex component 1 [Source:HGNC Symbol;Acc:HGNC:26169]	14
ENSG00000176978	204.848	1.12683	2.18378	0.200467	5.62102	1.89832e-08	9.12702e-08	DPP7	dipeptidyl peptidase 7 [Source:HGNC Symbol;Acc:HGNC:14892]	13
ENSG00000185730	448.726	1.12674	2.18365	0.119146	9.45678	3.17567e-21	3.79751e-20	ZNF696	zinc finger protein 696 [Source:HGNC Symbol;Acc:HGNC:25872]	6
ENSG00000159708	59.5377	1.12634	2.18304	0.29154	3.86341	0.000111813	0.00035712	LRRC36	leucine rich repeat containing 36 [Source:HGNC Symbol;Acc:HGNC:25615]	18
ENSG00000243085	70.3523	1.12565	2.18199	0.253839	4.43448	9.22941e-06	3.36657e-05	AL390726.1	family with sequence similarity 220, member A (FAM220A) pseudogene	1
ENSG00000205771	126.921	1.12509	2.18115	0.184693	6.09167	1.11735e-09	5.99356e-09	CATSPER2P1	cation channel sperm associated 2 pseudogene 1 [Source:HGNC Symbol;Acc:HGNC:31054]	5
ENSG00000036530	728.623	1.12456	2.18036	0.111278	10.1059	5.20352e-24	7.55171e-23	CYP46A1	cytochrome P450 family 46 subfamily A member 1 [Source:HGNC Symbol;Acc:HGNC:2641]	7
ENSG00000206120	64.512	1.12425	2.17988	0.267814	4.19786	2.69446e-05	9.29847e-05	EGFEM1P	EGF like and EMI domain containing 1, pseudogene [Source:HGNC Symbol;Acc:HGNC:25149]	13
ENSG00000068137	497.107	1.12422	2.17984	0.133914	8.39509	4.6553e-17	4.26442e-16	PLEKHH3	pleckstrin homology, MyTH4 and FERM domain containing H3 [Source:HGNC Symbol;Acc:HGNC:26105]	9
ENSG00000171368	309.336	1.12357	2.17886	0.137487	8.17221	3.02803e-16	2.62729e-15	TPPP	tubulin polymerization promoting protein [Source:HGNC Symbol;Acc:HGNC:24164]	1
ENSG00000234370	90.3416	1.12326	2.17838	0.276633	4.06045	4.89772e-05	0.000163665	GTF2H4	general transcription factor IIH subunit 4 [Source:HGNC Symbol;Acc:HGNC:4658]	6
ENSG00000234828	194.023	1.12321	2.17831	0.16973	6.61759	3.6509e-11	2.19911e-10	IQCM	IQ motif containing M [Source:HGNC Symbol;Acc:HGNC:53443]	6
ENSG00000138756	2324.61	1.12321	2.1783	0.0762011	14.74	3.56664e-49	2.27541e-47	BMP2K	BMP2 inducible kinase [Source:HGNC Symbol;Acc:HGNC:18041]	8
ENSG00000220201	89.0826	1.12211	2.17665	0.253623	4.42432	9.67487e-06	3.51885e-05	ZGLP1	zinc finger GATA like protein 1 [Source:HGNC Symbol;Acc:HGNC:37245]	3
ENSG00000242038	63.5345	1.12183	2.17623	0.348922	3.21514	0.00130382	0.00350475	EGFL8	EGF like domain multiple 8 [Source:HGNC Symbol;Acc:HGNC:13944]	6
ENSG00000003400	913.559	1.1216	2.17589	0.0993779	11.2863	1.53433e-29	3.12535e-28	CASP10	caspase 10 [Source:HGNC Symbol;Acc:HGNC:1500]	13
ENSG00000259658	41.6529	1.12084	2.17473	0.313128	3.57948	0.000344273	0.00102144	AC027559.1	putative ubiquitin-conjugating enzyme E2Q2-like protein [Source:NCBI gene;Acc:100128108]	4
ENSG00000119599	1020.98	1.11903	2.17202	0.111446	10.0411	1.0058e-23	1.42673e-22	DCAF4	DDB1 and CUL4 associated factor 4 [Source:HGNC Symbol;Acc:HGNC:20229]	15
ENSG00000159374	58.4231	1.11869	2.1715	0.298714	3.74503	0.000180371	0.000558077	M1AP	meiosis 1 associated protein [Source:HGNC Symbol;Acc:HGNC:25183]	9
ENSG00000267733	30.1241	1.11804	2.17052	0.374401	2.98622	0.00282452	0.00717142	AP005264.5	solute carrier family 5 (low affinity glucose cotransporter), member 4 (SLC5A4) pseudogene	5
ENSG00000140859	197.188	1.11747	2.16967	0.17756	6.29349	3.10414e-10	1.74242e-09	KIFC3	kinesin family member C3 [Source:HGNC Symbol;Acc:HGNC:6326]	35
ENSG00000273999	35.248	1.11746	2.16965	0.341622	3.27105	0.00107148	0.00292748	RBM17P2	RNA binding motif protein 17 pseudogene 2 [Source:HGNC Symbol;Acc:HGNC:50367]	1
ENSG00000255459	85.5755	1.11593	2.16734	0.248921	4.48305	7.35835e-06	2.7148e-05	AC105233.3	ribosomal protein S24 pseudogene	1
ENSG00000181315	4597.04	1.11515	2.16618	0.083618	13.3363	1.42445e-40	5.57709e-39	ZNF322	zinc finger protein 322 [Source:HGNC Symbol;Acc:HGNC:23640]	8
ENSG00000105227	136.291	1.11506	2.16604	0.201357	5.53771	3.06455e-08	1.44441e-07	PRX	periaxin [Source:HGNC Symbol;Acc:HGNC:13797]	3
ENSG00000173275	540.516	1.11418	2.16472	0.108515	10.2676	9.86677e-25	1.49765e-23	ZNF449	zinc finger protein 449 [Source:HGNC Symbol;Acc:HGNC:21039]	2
ENSG00000111271	780.186	1.11396	2.16439	0.132493	8.40773	4.18023e-17	3.84324e-16	ACAD10	acyl-CoA dehydrogenase family member 10 [Source:HGNC Symbol;Acc:HGNC:21597]	24
ENSG00000105392	109.808	1.11317	2.16321	0.238937	4.65886	3.17964e-06	1.2277e-05	CRX	cone-rod homeobox [Source:HGNC Symbol;Acc:HGNC:2383]	7
ENSG00000151687	115.369	1.11294	2.16286	0.227235	4.89773	9.69518e-07	3.9427e-06	ANKAR	ankyrin and armadillo repeat containing [Source:HGNC Symbol;Acc:HGNC:26350]	9
ENSG00000142227	39.6293	1.11254	2.16226	0.322536	3.44936	0.000561923	0.00160981	EMP3	epithelial membrane protein 3 [Source:HGNC Symbol;Acc:HGNC:3335]	9
ENSG00000013288	546.495	1.1125	2.16219	0.126924	8.76508	1.86651e-18	1.88136e-17	MAN2B2	mannosidase alpha class 2B member 2 [Source:HGNC Symbol;Acc:HGNC:29623]	5
ENSG00000166359	30.1328	1.11225	2.16183	0.360269	3.08729	0.00201993	0.00526527	WDR88	WD repeat domain 88 [Source:HGNC Symbol;Acc:HGNC:26999]	3
ENSG00000284396	340.443	1.11214	2.16165	0.143312	7.76025	8.47594e-15	6.67245e-14	AC275455.2	NA	2
ENSG00000163904	6698.69	1.11178	2.16112	0.0609138	18.2517	2.00689e-74	4.16903e-72	SENP2	SUMO specific peptidase 2 [Source:HGNC Symbol;Acc:HGNC:23116]	13
ENSG00000130529	440.59	1.11164	2.16091	0.129565	8.57979	9.50492e-18	9.09808e-17	TRPM4	transient receptor potential cation channel subfamily M member 4 [Source:HGNC Symbol;Acc:HGNC:17993]	14
ENSG00000135077	74.1909	1.11154	2.16076	0.292892	3.79504	0.000147617	0.000462305	HAVCR2	hepatitis A virus cellular receptor 2 [Source:HGNC Symbol;Acc:HGNC:18437]	6
ENSG00000135365	1228.58	1.11059	2.15934	0.100494	11.0513	2.16129e-28	4.11251e-27	PHF21A	PHD finger protein 21A [Source:HGNC Symbol;Acc:HGNC:24156]	21
ENSG00000144339	66.2644	1.11044	2.15911	0.296437	3.74595	0.000179709	0.000556232	TMEFF2	transmembrane protein with EGF like and two follistatin like domains 2 [Source:HGNC Symbol;Acc:HGNC:11867]	4
ENSG00000003402	6871.98	1.10967	2.15796	0.0736866	15.0593	3.00133e-51	2.1132e-49	CFLAR	CASP8 and FADD like apoptosis regulator [Source:HGNC Symbol;Acc:HGNC:1876]	25
ENSG00000257017	66.9977	1.10925	2.15733	0.297834	3.72437	0.000195803	0.000602779	HP	haptoglobin [Source:HGNC Symbol;Acc:HGNC:5141]	18
ENSG00000172869	7381.14	1.10924	2.15733	0.103183	10.7503	5.90831e-27	1.01235e-25	DMXL1	Dmx like 1 [Source:HGNC Symbol;Acc:HGNC:2937]	15
ENSG00000144959	867.655	1.10864	2.15642	0.118972	9.3185	1.18001e-20	1.3656e-19	NCEH1	neutral cholesterol ester hydrolase 1 [Source:HGNC Symbol;Acc:HGNC:29260]	7
ENSG00000281690	48.0206	1.10842	2.1561	0.328115	3.37816	0.000729735	0.00204991	ADAMTS12	ADAM metallopeptidase with thrombospondin type 1 motif 12 [Source:HGNC Symbol;Acc:HGNC:14605]	4
ENSG00000104970	54.103	1.108	2.15547	0.31547	3.51222	0.000444377	0.00129341	KIR3DX1	killer cell immunoglobulin like receptor, three Ig domains X1 (pseudogene) [Source:HGNC Symbol;Acc:HGNC:25043]	9
ENSG00000131323	752.865	1.10786	2.15526	0.116289	9.52678	1.62234e-21	1.97573e-20	TRAF3	TNF receptor associated factor 3 [Source:HGNC Symbol;Acc:HGNC:12033]	9
ENSG00000215788	167.792	1.1078	2.15516	0.182622	6.06606	1.31087e-09	6.97946e-09	TNFRSF25	TNF receptor superfamily member 25 [Source:HGNC Symbol;Acc:HGNC:11910]	21
ENSG00000178038	241.431	1.10747	2.15468	0.163151	6.78803	1.13673e-11	7.13428e-11	ALS2CL	ALS2 C-terminal like [Source:HGNC Symbol;Acc:HGNC:20605]	10
ENSG00000174945	168.138	1.10734	2.15449	0.257022	4.30836	1.64471e-05	5.82028e-05	AMZ1	archaelysin family metallopeptidase 1 [Source:HGNC Symbol;Acc:HGNC:22231]	6
ENSG00000186704	186.904	1.10681	2.15368	0.193576	5.71769	1.07984e-08	5.29821e-08	DTX2P1	DTX2 pseudogene 1 [Source:HGNC Symbol;Acc:HGNC:42352]	1
ENSG00000137842	306.056	1.10601	2.15249	0.145737	7.58908	3.22186e-14	2.44297e-13	TMEM62	transmembrane protein 62 [Source:HGNC Symbol;Acc:HGNC:26269]	15
ENSG00000284906	333.661	1.10588	2.1523	0.15939	6.93822	3.97069e-12	2.58501e-11	ARHGAP11B	Rho GTPase activating protein 11B [Source:HGNC Symbol;Acc:HGNC:15782]	3
ENSG00000082014	64.7221	1.10453	2.15029	0.298892	3.69543	0.000219517	0.000670609	SMARCD3	SWI/SNF related, matrix associated, actin dependent regulator of chromatin, subfamily d, member 3 [Source:HGNC Symbol;Acc:HGNC:11108]	15
ENSG00000135976	1598.11	1.10437	2.15005	0.122316	9.02887	1.73449e-19	1.86992e-18	ANKRD36	ankyrin repeat domain 36 [Source:HGNC Symbol;Acc:HGNC:24079]	8
ENSG00000214013	679.62	1.10406	2.14959	0.0977415	11.2957	1.37791e-29	2.81816e-28	GANC	glucosidase alpha, neutral C [Source:HGNC Symbol;Acc:HGNC:4139]	13
ENSG00000196074	127.724	1.10398	2.14947	0.252518	4.37189	1.23174e-05	4.423e-05	SYCP2	synaptonemal complex protein 2 [Source:HGNC Symbol;Acc:HGNC:11490]	9
ENSG00000120262	47.7291	1.10385	2.14927	0.303355	3.63881	0.000273906	0.000825626	CCDC170	coiled-coil domain containing 170 [Source:HGNC Symbol;Acc:HGNC:21177]	3
ENSG00000272916	200.303	1.10355	2.14883	0.171628	6.42991	1.27678e-10	7.35238e-10	AC022400.7	novel transcript	2
ENSG00000173821	6723.74	1.1028	2.14771	0.0920963	11.9744	4.83952e-33	1.22751e-31	AC124319.1	ring finger protein 213 [Source:NCBI gene;Acc:57674]	20
ENSG00000244560	146.671	1.10268	2.14753	0.194432	5.67129	1.41722e-08	6.87974e-08	AC004890.2	zinc finger protein pseudogene	6
ENSG00000188738	6574.37	1.10182	2.14626	0.0949883	11.5996	4.14215e-31	9.29617e-30	FSIP2	fibrous sheath interacting protein 2 [Source:HGNC Symbol;Acc:HGNC:21675]	6
ENSG00000026297	830.921	1.10109	2.14517	0.0990929	11.1117	1.10032e-28	2.13738e-27	RNASET2	ribonuclease T2 [Source:HGNC Symbol;Acc:HGNC:21686]	14
ENSG00000168056	222.462	1.10075	2.14467	0.149296	7.37295	1.66894e-13	1.19996e-12	LTBP3	latent transforming growth factor beta binding protein 3 [Source:HGNC Symbol;Acc:HGNC:6716]	21
ENSG00000179546	575.499	1.10042	2.14417	0.112668	9.76685	1.56228e-22	2.05385e-21	HTR1D	5-hydroxytryptamine receptor 1D [Source:HGNC Symbol;Acc:HGNC:5289]	1
ENSG00000177455	44.8398	1.10025	2.14392	0.32384	3.39752	0.000679988	0.00192112	CD19	CD19 molecule [Source:HGNC Symbol;Acc:HGNC:1633]	5
ENSG00000225215	31.8905	1.09871	2.14163	0.364103	3.01757	0.00254807	0.00651891	SMARCE1P1	SWI/SNF related, matrix associated, actin dependent regulator of chromatin, subfamily e, member 1 pseudogene 1 [Source:HGNC Symbol;Acc:HGNC:39731]	1
ENSG00000270909	83.6779	1.09858	2.14144	0.257096	4.27304	1.92828e-05	6.75906e-05	CR788268.1	CAS1 domain containing 1 (CASD1) pseudogene	1
ENSG00000205592	135.348	1.09766	2.14007	0.268427	4.08922	4.32833e-05	0.000145587	MUC19	mucin 19, oligomeric [Source:HGNC Symbol;Acc:HGNC:14362]	11
ENSG00000167766	1507.45	1.09737	2.13964	0.0865967	12.6722	8.43679e-37	2.6878e-35	ZNF83	zinc finger protein 83 [Source:HGNC Symbol;Acc:HGNC:13158]	19
ENSG00000175040	335.448	1.09736	2.13963	0.12473	8.79793	1.39364e-18	1.4148e-17	CHST2	carbohydrate sulfotransferase 2 [Source:HGNC Symbol;Acc:HGNC:1970]	1
ENSG00000221946	152.441	1.09719	2.13937	0.189311	5.79567	6.80489e-09	3.3992e-08	FXYD7	FXYD domain containing ion transport regulator 7 [Source:HGNC Symbol;Acc:HGNC:4034]	4
ENSG00000250510	73.9421	1.09689	2.13893	0.304263	3.60507	0.000312069	0.00093139	GPR162	G protein-coupled receptor 162 [Source:HGNC Symbol;Acc:HGNC:16693]	7
ENSG00000167244	81.9825	1.09606	2.13771	0.269021	4.07427	4.61588e-05	0.000154679	IGF2	insulin like growth factor 2 [Source:HGNC Symbol;Acc:HGNC:5466]	7
ENSG00000166311	163.466	1.09477	2.13578	0.178652	6.12793	8.90325e-10	4.81066e-09	SMPD1	sphingomyelin phosphodiesterase 1 [Source:HGNC Symbol;Acc:HGNC:11120]	10
ENSG00000118473	41.1773	1.09476	2.13578	0.373376	2.93206	0.00336721	0.0084427	SGIP1	SH3 domain GRB2 like endophilin interacting protein 1 [Source:HGNC Symbol;Acc:HGNC:25412]	14
ENSG00000240616	37.6315	1.09465	2.13561	0.328292	3.33437	0.000854932	0.00237087	RPS6P25	ribosomal protein S6 pseudogene 25 [Source:HGNC Symbol;Acc:HGNC:35948]	1
ENSG00000078699	3285.99	1.09445	2.13532	0.0789734	13.8585	1.13089e-43	5.25435e-42	CBFA2T2	CBFA2/RUNX1 translocation partner 2 [Source:HGNC Symbol;Acc:HGNC:1536]	10
ENSG00000168505	49.5872	1.09399	2.13464	0.314776	3.47546	0.000509979	0.00147208	GBX2	gastrulation brain homeobox 2 [Source:HGNC Symbol;Acc:HGNC:4186]	3
ENSG00000169989	85.3393	1.09313	2.13336	0.214165	5.10414	3.32302e-07	1.41836e-06	TIGD4	tigger transposable element derived 4 [Source:HGNC Symbol;Acc:HGNC:18335]	1
ENSG00000126550	404.306	1.0931	2.13332	0.140937	7.75595	8.76838e-15	6.8836e-14	HTN1	histatin 1 [Source:HGNC Symbol;Acc:HGNC:5283]	5
ENSG00000283046	404.306	1.0931	2.13332	0.140937	7.75595	8.76838e-15	6.8836e-14	HTN1	histatin 1 [Source:HGNC Symbol;Acc:HGNC:5283]	5
ENSG00000153933	523.542	1.09309	2.13331	0.112099	9.75119	1.82318e-22	2.38809e-21	DGKE	diacylglycerol kinase epsilon [Source:HGNC Symbol;Acc:HGNC:2852]	6
ENSG00000163617	81.3748	1.09285	2.13295	0.23553	4.63995	3.48496e-06	1.33901e-05	CCDC191	coiled-coil domain containing 191 [Source:HGNC Symbol;Acc:HGNC:29272]	8
ENSG00000186567	198.789	1.09039	2.12931	0.164233	6.63926	3.15263e-11	1.90537e-10	CEACAM19	carcinoembryonic antigen related cell adhesion molecule 19 [Source:HGNC Symbol;Acc:HGNC:31951]	9
ENSG00000153214	545.448	1.08968	2.12826	0.11759	9.26677	1.91863e-20	2.19512e-19	TMEM87B	transmembrane protein 87B [Source:HGNC Symbol;Acc:HGNC:25913]	7
ENSG00000186472	1303.3	1.08953	2.12804	0.173886	6.26574	3.71047e-10	2.06937e-09	PCLO	piccolo presynaptic cytomatrix protein [Source:HGNC Symbol;Acc:HGNC:13406]	9
ENSG00000216490	444.524	1.08933	2.12775	0.123045	8.85311	8.51169e-19	8.73978e-18	IFI30	IFI30 lysosomal thiol reductase [Source:HGNC Symbol;Acc:HGNC:5398]	3
ENSG00000270739	34.3596	1.08865	2.12675	0.338214	3.21883	0.00128713	0.0034647	AC090953.1	THAP domain containing 5. pseudogene	1
ENSG00000153157	321.162	1.08856	2.12661	0.157517	6.91072	4.82202e-12	3.11264e-11	SYCP2L	synaptonemal complex protein 2 like [Source:HGNC Symbol;Acc:HGNC:21537]	7
ENSG00000226469	34.8348	1.08832	2.12626	0.340596	3.19533	0.00139669	0.00373599	ADAM1B	ADAM metallopeptidase domain 1B (pseudogene) [Source:HGNC Symbol;Acc:HGNC:44366]	1
ENSG00000077522	87.6552	1.08801	2.12581	0.282444	3.85213	0.000117095	0.000372664	ACTN2	actinin alpha 2 [Source:HGNC Symbol;Acc:HGNC:164]	13
ENSG00000168878	213.1	1.08729	2.12475	0.169659	6.40871	1.46758e-10	8.41259e-10	SFTPB	surfactant protein B [Source:HGNC Symbol;Acc:HGNC:10801]	8
ENSG00000214575	297.049	1.0864	2.12343	0.140073	7.75594	8.76882e-15	6.8836e-14	CPEB1	cytoplasmic polyadenylation element binding protein 1 [Source:HGNC Symbol;Acc:HGNC:21744]	18
ENSG00000156860	568.931	1.08587	2.12265	0.12226	8.88165	6.58776e-19	6.83127e-18	FBRS	fibrosin [Source:HGNC Symbol;Acc:HGNC:20442]	9
ENSG00000101850	518.506	1.08557	2.12221	0.104977	10.341	4.59812e-25	7.10923e-24	GPR143	G protein-coupled receptor 143 [Source:HGNC Symbol;Acc:HGNC:20145]	5
ENSG00000065665	364.523	1.08521	2.12168	0.156573	6.93099	4.17914e-12	2.71579e-11	SEC61A2	Sec61 translocon alpha 2 subunit [Source:HGNC Symbol;Acc:HGNC:17702]	14
ENSG00000188868	221.649	1.0851	2.12152	0.163688	6.62908	3.37793e-11	2.03762e-10	ZNF563	zinc finger protein 563 [Source:HGNC Symbol;Acc:HGNC:30498]	4
ENSG00000186376	1373.93	1.08386	2.1197	0.0779603	13.9027	6.10145e-44	2.8937e-42	ZNF75D	zinc finger protein 75D [Source:HGNC Symbol;Acc:HGNC:13145]	4
ENSG00000213973	138.225	1.08385	2.11969	0.178459	6.0734	1.25228e-09	6.68452e-09	ZNF99	zinc finger protein 99 [Source:HGNC Symbol;Acc:HGNC:13175]	2
ENSG00000253767	347.767	1.08316	2.11867	0.126837	8.53979	1.34462e-17	1.27734e-16	PCDHGA8	protocadherin gamma subfamily A, 8 [Source:HGNC Symbol;Acc:HGNC:8706]	2
ENSG00000158560	213.214	1.0831	2.11859	0.166827	6.49236	8.45015e-11	4.93272e-10	DYNC1I1	dynein cytoplasmic 1 intermediate chain 1 [Source:HGNC Symbol;Acc:HGNC:2963]	12
ENSG00000248449	179.386	1.08306	2.11852	0.197096	5.49507	3.90552e-08	1.82505e-07	PCDHGB8P	protocadherin gamma subfamily B, 8 pseudogene [Source:HGNC Symbol;Acc:HGNC:8715]	2
ENSG00000205045	321.357	1.083	2.11844	0.135274	8.00601	1.18493e-15	9.93142e-15	SLFN12L	schlafen family member 12 like [Source:HGNC Symbol;Acc:HGNC:33920]	5
ENSG00000280828	379.454	1.08186	2.11677	0.124951	8.65832	4.78785e-18	4.68825e-17	AC090114.3	pseudogene similar to part of tousled-like kinase 2 (TLK2)	1
ENSG00000186815	532.728	1.08162	2.11641	0.124485	8.68879	3.66315e-18	3.61938e-17	TPCN1	two pore segment channel 1 [Source:HGNC Symbol;Acc:HGNC:18182]	23
ENSG00000130368	128.216	1.08056	2.11486	0.203311	5.31481	1.0677e-07	4.78389e-07	MAS1	MAS1 proto-oncogene, G protein-coupled receptor [Source:HGNC Symbol;Acc:HGNC:6899]	1
ENSG00000259429	75.1314	1.08021	2.11434	0.264947	4.07708	4.56051e-05	0.000152885	UBE2Q2P2	ubiquitin conjugating enzyme E2 Q2 pseudogene 2 [Source:HGNC Symbol;Acc:HGNC:37440]	4
ENSG00000282641	228.927	1.07991	2.11391	0.242899	4.44593	8.75141e-06	3.19964e-05	AC183084.1	aminopeptidase puromycin sensitive (NPEPPS) pseudogene	1
ENSG00000084207	3061.87	1.07933	2.11306	0.144914	7.44808	9.47088e-14	6.92639e-13	GSTP1	glutathione S-transferase pi 1 [Source:HGNC Symbol;Acc:HGNC:4638]	8
ENSG00000259974	36.863	1.07839	2.11168	0.364584	2.95786	0.0030978	0.00780458	LINC00261	long intergenic non-protein coding RNA 261 [Source:HGNC Symbol;Acc:HGNC:16189]	4
ENSG00000109323	1400.62	1.07773	2.11072	0.0798222	13.5017	1.52823e-41	6.40225e-40	MANBA	mannosidase beta [Source:HGNC Symbol;Acc:HGNC:6831]	17
ENSG00000187627	378.24	1.0773	2.11008	0.183215	5.87998	4.10315e-09	2.09542e-08	RGPD1	RANBP2 like and GRIP domain containing 1 [Source:HGNC Symbol;Acc:HGNC:32414]	6
ENSG00000229089	41.4234	1.07721	2.10995	0.36546	2.94753	0.00320321	0.00805481	ANKRD20A8P	ankyrin repeat domain 20 family member A8, pseudogene [Source:HGNC Symbol;Acc:HGNC:23666]	2
ENSG00000269028	1728.19	1.07692	2.10953	0.251361	4.28436	1.83263e-05	6.43995e-05	MTRNR2L12	MT-RNR2 like 12 [Source:HGNC Symbol;Acc:HGNC:37169]	1
ENSG00000054179	35.4391	1.07661	2.10908	0.353753	3.0434	0.00233925	0.00602576	ENTPD2	ectonucleoside triphosphate diphosphohydrolase 2 [Source:HGNC Symbol;Acc:HGNC:3364]	4
ENSG00000249850	58.5571	1.07649	2.10889	0.311626	3.45442	0.000551476	0.00158151	KRT18P31	keratin 18 pseudogene 31 [Source:HGNC Symbol;Acc:HGNC:33400]	1
ENSG00000153558	434.912	1.07601	2.10819	0.118877	9.05145	1.41088e-19	1.52928e-18	FBXL2	F-box and leucine rich repeat protein 2 [Source:HGNC Symbol;Acc:HGNC:13598]	21
ENSG00000080031	37.7381	1.07527	2.10712	0.3324	3.23486	0.00121701	0.00329357	AC010327.1	protein tyrosine phosphatase receptor type H [Source:NCBI gene;Acc:5794]	7
ENSG00000104953	89.8483	1.07522	2.10705	0.238752	4.50351	6.68404e-06	2.47781e-05	TLE6	TLE family member 6, subcortical maternal complex member [Source:HGNC Symbol;Acc:HGNC:30788]	10
ENSG00000233231	60.3985	1.07445	2.10591	0.270989	3.9649	7.34275e-05	0.00023948	HNRNPA1P49	heterogeneous nuclear ribonucleoprotein A1 pseudogene 49 [Source:HGNC Symbol;Acc:HGNC:48779]	1
ENSG00000186452	45.9067	1.07389	2.10511	0.321113	3.34428	0.000824964	0.00229409	TMPRSS12	transmembrane serine protease 12 [Source:HGNC Symbol;Acc:HGNC:28779]	2
ENSG00000153976	397.429	1.07388	2.10509	0.134495	7.98455	1.41033e-15	1.17813e-14	HS3ST3A1	heparan sulfate-glucosamine 3-sulfotransferase 3A1 [Source:HGNC Symbol;Acc:HGNC:5196]	2
ENSG00000138468	1116.54	1.07336	2.10433	0.0883215	12.1529	5.53887e-34	1.51827e-32	SENP7	SUMO specific peptidase 7 [Source:HGNC Symbol;Acc:HGNC:30402]	8
ENSG00000198625	4921.87	1.07259	2.1032	0.108515	9.88423	4.87319e-23	6.62122e-22	MDM4	MDM4 regulator of p53 [Source:HGNC Symbol;Acc:HGNC:6974]	17
ENSG00000281617	283.222	1.07202	2.10238	0.174096	6.15764	7.38388e-10	4.02082e-09	AC073135.6	Ankyrin repeat domain 18A (ANKRD18A) pseudogene	5
ENSG00000187037	36.1185	1.07166	2.10186	0.354814	3.02036	0.00252476	0.00646718	GPR141	G protein-coupled receptor 141 [Source:HGNC Symbol;Acc:HGNC:19997]	5
ENSG00000167077	262.671	1.0706	2.1003	0.17321	6.18093	6.37231e-10	3.4904e-09	MEI1	meiotic double-stranded break formation protein 1 [Source:HGNC Symbol;Acc:HGNC:28613]	16
ENSG00000175874	96.7275	1.07046	2.1001	0.241341	4.43544	9.18828e-06	3.35254e-05	CREG2	cellular repressor of E1A stimulated genes 2 [Source:HGNC Symbol;Acc:HGNC:14272]	3
ENSG00000181785	3947.45	1.07009	2.09956	0.0983098	10.8848	1.36152e-27	2.42202e-26	OR5AS1	olfactory receptor family 5 subfamily AS member 1 [Source:HGNC Symbol;Acc:HGNC:15261]	2
ENSG00000109944	64.4834	1.06974	2.09906	0.255434	4.18795	2.81489e-05	9.69912e-05	JHY	junctional cadherin complex regulator [Source:HGNC Symbol;Acc:HGNC:26288]	4
ENSG00000034677	543.233	1.0694	2.09857	0.160494	6.66322	2.67885e-11	1.62882e-10	RNF19A	ring finger protein 19A, RBR E3 ubiquitin protein ligase [Source:HGNC Symbol;Acc:HGNC:13432]	15
ENSG00000065413	79.6399	1.06881	2.09771	0.277233	3.85529	0.000115592	0.000368348	ANKRD44	ankyrin repeat domain 44 [Source:HGNC Symbol;Acc:HGNC:25259]	13
ENSG00000167971	128.132	1.06866	2.09748	0.30728	3.4778	0.000505546	0.00146012	CASKIN1	CASK interacting protein 1 [Source:HGNC Symbol;Acc:HGNC:20879]	3
ENSG00000110888	1863.29	1.06852	2.09728	0.0980744	10.895	1.21815e-27	2.17313e-26	CAPRIN2	caprin family member 2 [Source:HGNC Symbol;Acc:HGNC:21259]	19
ENSG00000052841	2267.08	1.0682	2.09681	0.0870094	12.2768	1.20654e-34	3.43849e-33	TTC17	tetratricopeptide repeat domain 17 [Source:HGNC Symbol;Acc:HGNC:25596]	15
ENSG00000258881	98.5914	1.0681	2.09667	0.272553	3.91888	8.89616e-05	0.000287532	AC007040.2	novel protein	2
ENSG00000196993	233.983	1.06809	2.09666	0.206071	5.18314	2.18181e-07	9.49479e-07	NPIPB9	nuclear pore complex interacting protein family member B9 [Source:HGNC Symbol;Acc:HGNC:41987]	2
ENSG00000273722	63.0374	1.06793	2.09642	0.353595	3.0202	0.00252605	0.00646849	TMC4	transmembrane channel like 4 [Source:HGNC Symbol;Acc:HGNC:22998]	10
ENSG00000217801	167.995	1.06769	2.09608	0.163982	6.51102	7.46406e-11	4.38254e-10	AL390719.1	protein tyrosine phosphatase family pseudogene	6
ENSG00000091622	91.6137	1.0671	2.09522	0.233789	4.56438	5.00967e-06	1.88904e-05	PITPNM3	PITPNM family member 3 [Source:HGNC Symbol;Acc:HGNC:21043]	5
ENSG00000226232	265.454	1.06679	2.09477	0.165988	6.42694	1.30194e-10	7.49214e-10	NPIPB14P	nuclear pore complex interacting protein family member B14, pseudogene [Source:HGNC Symbol;Acc:HGNC:41990]	3
ENSG00000182621	620.963	1.06591	2.0935	0.121423	8.77856	1.65586e-18	1.67424e-17	PLCB1	phospholipase C beta 1 [Source:HGNC Symbol;Acc:HGNC:15917]	34
ENSG00000204789	371.289	1.06591	2.09349	0.1337	7.97242	1.55599e-15	1.29337e-14	ZNF204P	zinc finger protein 204, pseudogene [Source:HGNC Symbol;Acc:HGNC:12995]	1
ENSG00000219395	90.4026	1.06586	2.09341	0.245131	4.34811	1.37316e-05	4.89655e-05	HSPA8P15	heat shock protein family A (Hsp70) member 8 pseudogene 15 [Source:HGNC Symbol;Acc:HGNC:44930]	1
ENSG00000273520	32.2645	1.0658	2.09334	0.33966	3.13785	0.00170189	0.00448697	SPDYE8P	speedy/RINGO cell cycle regulator family member E8, pseudogene [Source:HGNC Symbol;Acc:HGNC:33771]	1
ENSG00000286228	32.2645	1.0658	2.09334	0.33966	3.13785	0.00170189	0.00448697	SPDYE17	speedy/RINGO cell cycle regulator family member E17 [Source:NCBI gene;Acc:102723849]	1
ENSG00000075388	4554.23	1.06576	2.09327	0.072404	14.7196	4.82249e-49	3.05335e-47	FGF4	fibroblast growth factor 4 [Source:HGNC Symbol;Acc:HGNC:3682]	2
ENSG00000240429	118.245	1.06502	2.0922	0.185954	5.72734	1.02017e-08	5.01625e-08	LRRFIP1P1	LRR binding FLII interacting protein 1 pseudogene 1 [Source:HGNC Symbol;Acc:HGNC:32937]	1
ENSG00000163435	402.015	1.065	2.09217	0.155299	6.85774	6.99566e-12	4.45962e-11	ELF3	E74 like ETS transcription factor 3 [Source:HGNC Symbol;Acc:HGNC:3318]	10
ENSG00000185885	12997.2	1.06483	2.09193	0.0950851	11.1987	4.13688e-29	8.19423e-28	IFITM1	interferon induced transmembrane protein 1 [Source:HGNC Symbol;Acc:HGNC:5412]	4
ENSG00000104324	204.182	1.06482	2.09191	0.173685	6.13075	8.74669e-10	4.73217e-09	CPQ	carboxypeptidase Q [Source:HGNC Symbol;Acc:HGNC:16910]	9
ENSG00000084764	62.0595	1.06471	2.09175	0.307164	3.46627	0.00052773	0.00151843	MAPRE3	microtubule associated protein RP/EB family member 3 [Source:HGNC Symbol;Acc:HGNC:6892]	10
ENSG00000148600	573.536	1.06441	2.09131	0.141573	7.51845	5.54289e-14	4.13799e-13	CDHR1	cadherin related family member 1 [Source:HGNC Symbol;Acc:HGNC:14550]	7
ENSG00000125285	291.716	1.06426	2.0911	0.144621	7.35899	1.8531e-13	1.32743e-12	SOX21	SRY-box 21 [Source:HGNC Symbol;Acc:HGNC:11197]	1
ENSG00000284599	1128.07	1.06381	2.09045	0.102573	10.3712	3.35138e-25	5.21612e-24	AC091491.1	NA	2
ENSG00000010310	122.525	1.0637	2.09029	0.179507	5.9257	3.10972e-09	1.60736e-08	GIPR	gastric inhibitory polypeptide receptor [Source:HGNC Symbol;Acc:HGNC:4271]	9
ENSG00000204177	1260.23	1.06353	2.09003	0.0859987	12.3668	3.95362e-35	1.15422e-33	BMS1P1	BMS1 pseudogene 1 [Source:HGNC Symbol;Acc:HGNC:23649]	2
ENSG00000213605	49.3941	1.0634	2.08985	0.284347	3.73978	0.000184178	0.000568945	AC111200.1	ribosomal protein S26 (RPS26) pseudogene	1
ENSG00000228198	2554.45	1.06328	2.08968	0.0987728	10.7649	5.04124e-27	8.66734e-26	OR2M3	olfactory receptor family 2 subfamily M member 3 [Source:HGNC Symbol;Acc:HGNC:8269]	2
ENSG00000174844	43.4831	1.0625	2.08855	0.316368	3.35844	0.000783838	0.00218942	DNAH12	dynein axonemal heavy chain 12 [Source:HGNC Symbol;Acc:HGNC:2943]	9
ENSG00000235090	42.8448	1.06179	2.08752	0.345795	3.07057	0.00213649	0.00554151	RPL7L1P3	ribosomal protein L7 like 1 pseudogene 3 [Source:HGNC Symbol;Acc:HGNC:39485]	1
ENSG00000012211	217.625	1.06169	2.08737	0.164349	6.45993	1.04752e-10	6.06554e-10	PRICKLE3	prickle planar cell polarity protein 3 [Source:HGNC Symbol;Acc:HGNC:6645]	8
ENSG00000156042	127.988	1.06107	2.08648	0.199839	5.30962	1.09852e-07	4.91759e-07	CFAP70	cilia and flagella associated protein 70 [Source:HGNC Symbol;Acc:HGNC:30726]	8
ENSG00000230596	38.4037	1.06069	2.08593	0.32519	3.26176	0.00110721	0.00301788	GPAA1P2	glycosylphosphatidylinositol anchor attachment 1 pseudogene 2 [Source:HGNC Symbol;Acc:HGNC:51484]	2
ENSG00000236489	46.7953	1.06038	2.08548	0.31313	3.38639	0.000708188	0.00199396	AC133473.1	ribosomal protein L34 (RPL34) pseudogene	1
ENSG00000111199	73.8884	1.05975	2.08457	0.263398	4.02338	5.73685e-05	0.000189989	TRPV4	transient receptor potential cation channel subfamily V member 4 [Source:HGNC Symbol;Acc:HGNC:18083]	8
ENSG00000163116	39.3855	1.05902	2.08352	0.31146	3.4002	0.000673376	0.00190522	STPG2	sperm tail PG-rich repeat containing 2 [Source:HGNC Symbol;Acc:HGNC:28712]	3
ENSG00000158079	369.4	1.05892	2.08338	0.114184	9.27386	1.79523e-20	2.05862e-19	PTPDC1	protein tyrosine phosphatase domain containing 1 [Source:HGNC Symbol;Acc:HGNC:30184]	5
ENSG00000133943	960.142	1.05842	2.08265	0.103251	10.251	1.17173e-24	1.76681e-23	DGLUCY	D-glutamate cyclase [Source:HGNC Symbol;Acc:HGNC:20498]	35
ENSG00000276276	233.283	1.05785	2.08183	0.271412	3.8976	9.71518e-05	0.000312465	ARL17B	ADP ribosylation factor like GTPase 17B [Source:HGNC Symbol;Acc:HGNC:32387]	10
ENSG00000234444	148.893	1.05753	2.08137	0.205396	5.14875	2.62224e-07	1.13213e-06	ZNF736	zinc finger protein 736 [Source:HGNC Symbol;Acc:HGNC:32467]	8
ENSG00000155066	142.065	1.05742	2.0812	0.201294	5.2531	1.49559e-07	6.62903e-07	PROM2	prominin 2 [Source:HGNC Symbol;Acc:HGNC:20685]	11
ENSG00000006606	41.8664	1.05721	2.0809	0.366884	2.88159	0.00395678	0.00978415	CCL26	C-C motif chemokine ligand 26 [Source:HGNC Symbol;Acc:HGNC:10625]	2
ENSG00000121310	3580.36	1.05673	2.08021	0.0690724	15.2989	7.776e-53	5.95907e-51	ECHDC2	enoyl-CoA hydratase domain containing 2 [Source:HGNC Symbol;Acc:HGNC:23408]	26
ENSG00000099974	99.6074	1.05635	2.07967	0.210895	5.00891	5.47382e-07	2.28707e-06	DDTL	D-dopachrome tautomerase like [Source:HGNC Symbol;Acc:HGNC:33446]	1
ENSG00000275758	99.6074	1.05635	2.07967	0.210895	5.00891	5.47382e-07	2.28707e-06	DDTL	D-dopachrome tautomerase like [Source:HGNC Symbol;Acc:HGNC:33446]	1
ENSG00000080503	6153.23	1.05551	2.07846	0.0751495	14.0455	8.20769e-45	4.10973e-43	SMARCA2	SWI/SNF related, matrix associated, actin dependent regulator of chromatin, subfamily a, member 2 [Source:HGNC Symbol;Acc:HGNC:11098]	66
ENSG00000165841	141.56	1.05542	2.07832	0.182477	5.78385	7.30099e-09	3.63431e-08	CYP2C19	cytochrome P450 family 2 subfamily C member 19 [Source:HGNC Symbol;Acc:HGNC:2621]	3
ENSG00000274024	57.3446	1.0548	2.07743	0.278189	3.79166	0.000149644	0.000468192	AL590282.1	tigger transposable element derived 7 (TIGD7) pseudogene	1
ENSG00000164749	63.6699	1.05237	2.07393	0.318989	3.29907	0.000970059	0.00266515	HNF4G	hepatocyte nuclear factor 4 gamma [Source:HGNC Symbol;Acc:HGNC:5026]	4
ENSG00000108684	65.2328	1.05232	2.07386	0.328207	3.20626	0.00134474	0.00360741	ASIC2	acid sensing ion channel subunit 2 [Source:HGNC Symbol;Acc:HGNC:99]	5
ENSG00000196834	1142.01	1.05221	2.0737	0.100078	10.5139	7.45751e-26	1.21015e-24	POTEI	POTE ankyrin domain family member I [Source:HGNC Symbol;Acc:HGNC:37093]	4
ENSG00000105650	304.96	1.05214	2.07361	0.225959	4.65634	3.21888e-06	1.24171e-05	AC005759.1	phosphodiesterase 4C [Source:NCBI gene;Acc:5143]	14
ENSG00000117616	1278.97	1.05148	2.07265	0.107642	9.76828	1.54052e-22	2.02629e-21	RSRP1	arginine and serine rich protein 1 [Source:HGNC Symbol;Acc:HGNC:25234]	22
ENSG00000132669	93.3166	1.05113	2.07215	0.287093	3.66127	0.000250973	0.000760513	RIN2	Ras and Rab interactor 2 [Source:HGNC Symbol;Acc:HGNC:18750]	13
ENSG00000147588	64.718	1.05058	2.07136	0.259504	4.04841	5.1566e-05	0.000171723	PMP2	peripheral myelin protein 2 [Source:HGNC Symbol;Acc:HGNC:9117]	2
ENSG00000171596	60.8786	1.04973	2.07015	0.286875	3.6592	0.000253001	0.000765887	NMUR1	neuromedin U receptor 1 [Source:HGNC Symbol;Acc:HGNC:4518]	1
ENSG00000283707	28754.5	1.04931	2.06954	0.0700342	14.9828	9.51419e-51	6.53412e-49	AC275455.1	NA	1
ENSG00000053524	1057.79	1.0491	2.06924	0.0963929	10.8836	1.38005e-27	2.45325e-26	MCF2L2	MCF.2 cell line derived transforming sequence-like 2 [Source:HGNC Symbol;Acc:HGNC:30319]	14
ENSG00000185985	588.298	1.04852	2.06841	0.0982837	10.6683	1.43242e-26	2.41484e-25	SLITRK2	SLIT and NTRK like family member 2 [Source:HGNC Symbol;Acc:HGNC:13449]	3
ENSG00000215580	43.6736	1.04825	2.06801	0.320431	3.27136	0.00107033	0.00292528	BCORP1	BCL6 corepressor pseudogene 1 [Source:HGNC Symbol;Acc:HGNC:23953]	5
ENSG00000225345	1410.71	1.0482	2.06795	0.105438	9.94139	2.74973e-23	3.81652e-22	SNX18P3	sorting nexin 18 pseudogene 3 [Source:HGNC Symbol;Acc:HGNC:39611]	2
ENSG00000229920	62.3183	1.04808	2.06778	0.291987	3.58949	0.000331329	0.000985246	RPS4XP5	ribosomal protein S4X pseudogene 5 [Source:HGNC Symbol;Acc:HGNC:36670]	2
ENSG00000154316	39.2521	1.04718	2.06649	0.334566	3.12997	0.00174827	0.00460103	TDH	L-threonine dehydrogenase (pseudogene) [Source:HGNC Symbol;Acc:HGNC:15547]	5
ENSG00000177042	288.53	1.04694	2.06614	0.152094	6.88349	5.84017e-12	3.74868e-11	TMEM80	transmembrane protein 80 [Source:HGNC Symbol;Acc:HGNC:27453]	7
ENSG00000070540	517.426	1.04661	2.06567	0.127886	8.18393	2.74723e-16	2.3886e-15	WIPI1	WD repeat domain, phosphoinositide interacting 1 [Source:HGNC Symbol;Acc:HGNC:25471]	11
ENSG00000158201	433.08	1.04611	2.06496	0.167133	6.25917	3.87026e-10	2.15609e-09	ABHD3	abhydrolase domain containing 3 [Source:HGNC Symbol;Acc:HGNC:18718]	10
ENSG00000250422	119.628	1.04606	2.06488	0.190647	5.48688	4.09087e-08	1.90811e-07	AC117529.2	tigger transposable element derived 1 (TIGD1) pseudogene	1
ENSG00000065357	357.318	1.04575	2.06444	0.122466	8.5391	1.35274e-17	1.28408e-16	DGKA	diacylglycerol kinase alpha [Source:HGNC Symbol;Acc:HGNC:2849]	49
ENSG00000163141	105.998	1.04526	2.06374	0.210246	4.97161	6.6399e-07	2.74914e-06	BNIPL	BCL2 interacting protein like [Source:HGNC Symbol;Acc:HGNC:16976]	7
ENSG00000236032	232.015	1.04513	2.06355	0.169765	6.15634	7.44448e-10	4.05207e-09	OR5H14	olfactory receptor family 5 subfamily H member 14 [Source:HGNC Symbol;Acc:HGNC:31286]	2
ENSG00000233024	255.899	1.04457	2.06274	0.145805	7.1641	7.82969e-13	5.36698e-12	NPIPA9	nuclear pore complex interacting protein family, member A9 [Source:HGNC Symbol;Acc:HGNC:41984]	9
ENSG00000168172	3461.53	1.04255	2.05986	0.0908283	11.4782	1.69716e-30	3.70311e-29	HOOK3	hook microtubule tethering protein 3 [Source:HGNC Symbol;Acc:HGNC:23576]	6
ENSG00000233954	79.821	1.04199	2.05906	0.246528	4.22666	2.37188e-05	8.22564e-05	UQCRHL	ubiquinol-cytochrome c reductase hinge protein like [Source:HGNC Symbol;Acc:HGNC:51714]	1
ENSG00000102383	552.526	1.04162	2.05854	0.126618	8.22651	1.92739e-16	1.69336e-15	ZDHHC15	zinc finger DHHC-type containing 15 [Source:HGNC Symbol;Acc:HGNC:20342]	3
ENSG00000152936	62.9739	1.04136	2.05816	0.268694	3.87564	0.000106346	0.000340398	LMNTD1	lamin tail domain containing 1 [Source:HGNC Symbol;Acc:HGNC:26683]	11
ENSG00000181513	90.4285	1.04048	2.05692	0.219499	4.74028	2.13425e-06	8.39014e-06	ACBD4	acyl-CoA binding domain containing 4 [Source:HGNC Symbol;Acc:HGNC:23337]	16
ENSG00000110719	368.706	1.04035	2.05673	0.141418	7.35656	1.88713e-13	1.35104e-12	TCIRG1	T cell immune regulator 1, ATPase H+ transporting V0 subunit a3 [Source:HGNC Symbol;Acc:HGNC:11647]	16
ENSG00000241935	76.2069	1.04034	2.05672	0.277322	3.75139	0.000175858	0.000544918	HOGA1	4-hydroxy-2-oxoglutarate aldolase 1 [Source:HGNC Symbol;Acc:HGNC:25155]	4
ENSG00000122483	1797.15	1.03916	2.05504	0.0953886	10.894	1.23108e-27	2.19464e-26	CCDC18	coiled-coil domain containing 18 [Source:HGNC Symbol;Acc:HGNC:30370]	10
ENSG00000141338	46.0266	1.0389	2.05466	0.297348	3.4939	0.000476024	0.00137945	ABCA8	ATP binding cassette subfamily A member 8 [Source:HGNC Symbol;Acc:HGNC:38]	15
ENSG00000173137	95.0192	1.03887	2.05461	0.215803	4.81396	1.47969e-06	5.91031e-06	ADCK5	aarF domain containing kinase 5 [Source:HGNC Symbol;Acc:HGNC:21738]	8
ENSG00000165113	113.131	1.03872	2.0544	0.225529	4.6057	4.11081e-06	1.56631e-05	GKAP1	G kinase anchoring protein 1 [Source:HGNC Symbol;Acc:HGNC:17496]	7
ENSG00000234353	51.5032	1.03798	2.05335	0.321787	3.22569	0.00125672	0.00339008	AP000346.2	immunoglobulin lambda-like polypeptide 1 (IGLL1) pseudogene	2
ENSG00000172667	673.511	1.03783	2.05313	0.103075	10.0686	7.60478e-24	1.08672e-22	ZMAT3	zinc finger matrin-type 3 [Source:HGNC Symbol;Acc:HGNC:29983]	4
ENSG00000124429	41.3484	1.0374	2.05253	0.323226	3.20952	0.00132955	0.00356933	POF1B	POF1B actin binding protein [Source:HGNC Symbol;Acc:HGNC:13711]	2
ENSG00000285130	786.662	1.03728	2.05236	0.0936655	11.0743	1.67119e-28	3.2042e-27	AL358113.1	novel protein	7
ENSG00000020633	36.8648	1.03664	2.05145	0.323819	3.20131	0.00136803	0.00366596	RUNX3	runt related transcription factor 3 [Source:HGNC Symbol;Acc:HGNC:10473]	5
ENSG00000090006	874.126	1.03657	2.05134	0.0988745	10.4837	1.02701e-25	1.65163e-24	LTBP4	latent transforming growth factor beta binding protein 4 [Source:HGNC Symbol;Acc:HGNC:6717]	39
ENSG00000111087	1050.97	1.03635	2.05103	0.098899	10.4788	1.08068e-25	1.73683e-24	GLI1	GLI family zinc finger 1 [Source:HGNC Symbol;Acc:HGNC:4317]	8
ENSG00000134007	56.1674	1.03603	2.05057	0.275422	3.7616	0.000168831	0.000524112	ADAM20	ADAM metallopeptidase domain 20 [Source:HGNC Symbol;Acc:HGNC:199]	2
ENSG00000269226	100.669	1.03588	2.05036	0.245841	4.2136	2.51334e-05	8.69586e-05	TMSB15B	thymosin beta 15B [Source:NCBI gene;Acc:286527]	2
ENSG00000285451	94.9218	1.03539	2.04967	0.216	4.79347	1.63919e-06	6.51529e-06	ADCK5	aarF domain containing kinase 5 [Source:HGNC Symbol;Acc:HGNC:21738]	8
ENSG00000172345	56.0311	1.03529	2.04953	0.352639	2.93583	0.00332652	0.00834568	STARD5	StAR related lipid transfer domain containing 5 [Source:HGNC Symbol;Acc:HGNC:18065]	6
ENSG00000146350	905.125	1.03526	2.04949	0.11072	9.35025	8.74383e-21	1.01988e-19	TBC1D32	TBC1 domain family member 32 [Source:HGNC Symbol;Acc:HGNC:21485]	9
ENSG00000066468	4736.02	1.03522	2.04943	0.0667161	15.5168	2.66922e-54	2.1926e-52	FGFR2	fibroblast growth factor receptor 2 [Source:HGNC Symbol;Acc:HGNC:3689]	27
ENSG00000283087	254.564	1.03505	2.04919	0.156416	6.6173	3.65809e-11	2.20239e-10	CPEB2	cytoplasmic polyadenylation element binding protein 2 [Source:HGNC Symbol;Acc:HGNC:21745]	9
ENSG00000137449	254.672	1.03505	2.04918	0.156312	6.62168	3.55146e-11	2.14075e-10	CPEB2	cytoplasmic polyadenylation element binding protein 2 [Source:HGNC Symbol;Acc:HGNC:21745]	9
ENSG00000164066	5950.76	1.03394	2.04761	0.069499	14.877	4.64674e-50	3.08996e-48	INTU	inturned planar cell polarity protein [Source:HGNC Symbol;Acc:HGNC:29239]	8
ENSG00000224981	228.455	1.03279	2.04598	0.170532	6.05628	1.39304e-09	7.40127e-09	AC000367.1	tigger transposable element derived 1 (TIGD1) pseudogene	1
ENSG00000275029	43.9211	1.03257	2.04566	0.325301	3.17419	0.00150255	0.00399958	HMGB1P24	high mobility group box 1 pseudogene 24 [Source:HGNC Symbol;Acc:HGNC:39115]	2
ENSG00000282695	43.9211	1.03257	2.04566	0.325301	3.17419	0.00150255	0.00399958	HMGB1P24	high mobility group box 1 pseudogene 24 [Source:HGNC Symbol;Acc:HGNC:39115]	2
ENSG00000105339	501.506	1.03256	2.04566	0.108006	9.56025	1.17473e-21	1.45101e-20	DENND3	DENN domain containing 3 [Source:HGNC Symbol;Acc:HGNC:29134]	22
ENSG00000259158	54.5495	1.0325	2.04557	0.275185	3.75204	0.000175405	0.00054358	ADAM20P1	ADAM metallopeptidase domain 20 pseudogene 1 [Source:HGNC Symbol;Acc:HGNC:20102]	3
ENSG00000157601	521	1.03202	2.04488	0.0998288	10.3379	4.74944e-25	7.32855e-24	MX1	MX dynamin like GTPase 1 [Source:HGNC Symbol;Acc:HGNC:7532]	18
ENSG00000123836	1226.53	1.03201	2.04486	0.0940018	10.9786	4.84528e-28	8.94207e-27	PFKFB2	6-phosphofructo-2-kinase/fructose-2,6-biphosphatase 2 [Source:HGNC Symbol;Acc:HGNC:8873]	10
ENSG00000258134	98.649	1.03197	2.04481	0.222814	4.63153	3.62974e-06	1.39124e-05	AC016954.1	WW domain binding protein 2 (WBP2) pseudogene	1
ENSG00000111816	6792.04	1.03167	2.04439	0.0884425	11.6649	1.92621e-31	4.41764e-30	FRK	fyn related Src family tyrosine kinase [Source:HGNC Symbol;Acc:HGNC:3955]	1
ENSG00000182111	95.9119	1.03166	2.04437	0.221675	4.65391	3.25693e-06	1.256e-05	ZNF716	zinc finger protein 716 [Source:HGNC Symbol;Acc:HGNC:32458]	1
ENSG00000140650	13501.3	1.03153	2.0442	0.0893254	11.5481	7.55085e-31	1.67518e-29	PMM2	phosphomannomutase 2 [Source:HGNC Symbol;Acc:HGNC:9115]	18
ENSG00000133640	47.3748	1.03148	2.04411	0.309376	3.33405	0.000855903	0.0023733	LRRIQ1	leucine rich repeats and IQ motif containing 1 [Source:HGNC Symbol;Acc:HGNC:25708]	8
ENSG00000275050	163.713	1.03134	2.04393	0.20351	5.06778	4.02482e-07	1.70287e-06	ZNF66	zinc finger protein 66 [Source:HGNC Symbol;Acc:HGNC:13135]	3
ENSG00000118513	639.618	1.03087	2.04325	0.0987298	10.4413	1.60613e-25	2.56002e-24	MYB	MYB proto-oncogene, transcription factor [Source:HGNC Symbol;Acc:HGNC:7545]	42
ENSG00000069869	14853.4	1.03043	2.04264	0.0913456	11.2806	1.63635e-29	3.32777e-28	NEDD4	neural precursor cell expressed, developmentally down-regulated 4, E3 ubiquitin protein ligase [Source:HGNC Symbol;Acc:HGNC:7727]	13
ENSG00000067798	647.219	1.03039	2.04258	0.121752	8.46304	2.60495e-17	2.42691e-16	NAV3	neuron navigator 3 [Source:HGNC Symbol;Acc:HGNC:15998]	16
ENSG00000228696	113.943	1.03026	2.04239	0.268432	3.83805	0.000124013	0.000392842	ARL17B	ADP ribosylation factor like GTPase 17B [Source:HGNC Symbol;Acc:HGNC:32387]	9
ENSG00000215388	45.3857	1.02967	2.04156	0.311312	3.30753	0.000941234	0.00259332	ACTG1P3	actin gamma 1 pseudogene 3 [Source:HGNC Symbol;Acc:HGNC:148]	1
ENSG00000237846	132.138	1.02935	2.04111	0.216194	4.76124	1.92404e-06	7.59464e-06	AL773545.3	novel pseudogene	1
ENSG00000171365	1737.55	1.0291	2.04074	0.0820398	12.5438	4.29608e-36	1.32013e-34	CLCN5	chloride voltage-gated channel 5 [Source:HGNC Symbol;Acc:HGNC:2023]	9
ENSG00000129646	383.918	1.02874	2.04025	0.134592	7.64341	2.11537e-14	1.62208e-13	QRICH2	glutamine rich 2 [Source:HGNC Symbol;Acc:HGNC:25326]	5
ENSG00000143217	51.3561	1.02847	2.03986	0.282019	3.64681	0.000265512	0.000802055	NECTIN4	nectin cell adhesion molecule 4 [Source:HGNC Symbol;Acc:HGNC:19688]	2
ENSG00000186487	64.6751	1.02765	2.0387	0.267818	3.83713	0.000124482	0.000394176	MYT1L	myelin transcription factor 1 like [Source:HGNC Symbol;Acc:HGNC:7623]	69
ENSG00000174353	1408.58	1.02749	2.03847	0.105787	9.7128	2.65936e-22	3.4421e-21	STAG3L3	stromal antigen 3-like 3 (pseudogene) [Source:HGNC Symbol;Acc:HGNC:33845]	6
ENSG00000251429	46.1518	1.02706	2.03786	0.299613	3.42795	0.000608164	0.00173286	AC098679.2	axin interactor, dorsalization associated (AIDA) pseudogene	3
ENSG00000196341	41.6483	1.02694	2.0377	0.32749	3.13579	0.00171393	0.0045154	OR8D1	olfactory receptor family 8 subfamily D member 1 [Source:HGNC Symbol;Acc:HGNC:8481]	3
ENSG00000175662	153.612	1.02676	2.03744	0.196214	5.23286	1.66904e-07	7.35105e-07	TOM1L2	target of myb1 like 2 membrane trafficking protein [Source:HGNC Symbol;Acc:HGNC:11984]	14
ENSG00000262446	66.6757	1.02647	2.03704	0.26263	3.90843	9.2897e-05	0.000299482	GBA	glucosylceramidase beta [Source:HGNC Symbol;Acc:HGNC:4177]	16
ENSG00000184166	583.772	1.02597	2.03633	0.105589	9.71671	2.55911e-22	3.31405e-21	OR1D2	olfactory receptor family 1 subfamily D member 2 [Source:HGNC Symbol;Acc:HGNC:8183]	3
ENSG00000184988	268.908	1.02572	2.03598	0.150193	6.82937	8.52865e-12	5.40944e-11	TMEM106A	transmembrane protein 106A [Source:HGNC Symbol;Acc:HGNC:28288]	8
ENSG00000144426	1523.32	1.02546	2.0356	0.0989025	10.3683	3.45456e-25	5.37005e-24	NBEAL1	neurobeachin like 1 [Source:HGNC Symbol;Acc:HGNC:20681]	10
ENSG00000161040	181.248	1.02507	2.03506	0.167934	6.10399	1.03452e-09	5.56587e-09	FBXL13	F-box and leucine rich repeat protein 13 [Source:HGNC Symbol;Acc:HGNC:21658]	12
ENSG00000259660	368.517	1.02502	2.03499	0.178653	5.73749	9.60908e-09	4.73689e-08	DNM1P47	dynamin 1 pseudogene 47 [Source:HGNC Symbol;Acc:HGNC:35200]	3
ENSG00000230982	40.7047	1.02468	2.03451	0.335362	3.05545	0.00224722	0.00580475	DSTNP1	DSTN pseudogene 1 [Source:HGNC Symbol;Acc:HGNC:23769]	1
ENSG00000229413	35.692	1.02431	2.03398	0.331998	3.08528	0.00203361	0.00529707	AC018638.1	novel pseudogene	1
ENSG00000213073	209.757	1.02314	2.03234	0.192433	5.31685	1.05578e-07	4.73282e-07	AL353625.1	calcium binding protein P22 (CHP) pseudogene	2
ENSG00000212993	82.0903	1.02256	2.03152	0.222846	4.58864	4.46147e-06	1.69171e-05	POU5F1B	POU class 5 homeobox 1B [Source:HGNC Symbol;Acc:HGNC:9223]	2
ENSG00000184788	2046.96	1.02228	2.03112	0.0998448	10.2387	1.33067e-24	2.00167e-23	SATL1	spermidine/spermine N1-acetyl transferase like 1 [Source:HGNC Symbol;Acc:HGNC:27992]	6
ENSG00000111670	6216.13	1.0221	2.03088	0.0505388	20.2241	6.00924e-91	2.4762e-88	GNPTAB	N-acetylglucosamine-1-phosphate transferase subunits alpha and beta [Source:HGNC Symbol;Acc:HGNC:29670]	11
ENSG00000251046	171.447	1.02172	2.03033	0.1814	5.6324	1.77719e-08	8.55448e-08	ZNF969P	zinc finger protein 969, pseudogene [Source:HGNC Symbol;Acc:HGNC:44211]	1
ENSG00000197580	118.952	1.0215	2.03003	0.222678	4.58735	4.48905e-06	1.70165e-05	BCO2	beta-carotene oxygenase 2 [Source:HGNC Symbol;Acc:HGNC:18503]	19
ENSG00000186998	181.891	1.02131	2.02976	0.176648	5.78162	7.39852e-09	3.6811e-08	EMID1	EMI domain containing 1 [Source:HGNC Symbol;Acc:HGNC:18036]	11
ENSG00000161652	83.0475	1.02102	2.02935	0.24304	4.20103	2.65707e-05	9.17421e-05	IZUMO2	IZUMO family member 2 [Source:HGNC Symbol;Acc:HGNC:28518]	4
ENSG00000146038	119.281	1.02079	2.02903	0.313292	3.25827	0.00112094	0.00305165	DCDC2	doublecortin domain containing 2 [Source:HGNC Symbol;Acc:HGNC:18141]	3
ENSG00000243696	95.1224	1.02059	2.02874	0.277724	3.67482	0.000238014	0.000723862	AC006254.1	novel MUSTN1-ITIH4 readthrough	3
ENSG00000163898	78.2318	1.02044	2.02854	0.231537	4.40727	1.04683e-05	3.78661e-05	LIPH	lipase H [Source:HGNC Symbol;Acc:HGNC:18483]	5
ENSG00000166323	71.0999	1.01896	2.02646	0.27138	3.75474	0.000173523	0.000537947	C11orf65	chromosome 11 open reading frame 65 [Source:HGNC Symbol;Acc:HGNC:28519]	8
ENSG00000168447	66.4447	1.01846	2.02576	0.320995	3.17283	0.00150961	0.00401584	SCNN1B	sodium channel epithelial 1 beta subunit [Source:HGNC Symbol;Acc:HGNC:10600]	9
ENSG00000078081	64.7132	1.01833	2.02557	0.288747	3.52671	0.000420755	0.00122892	LAMP3	lysosomal associated membrane protein 3 [Source:HGNC Symbol;Acc:HGNC:14582]	5
ENSG00000285382	410.64	1.01829	2.02552	0.114139	8.92155	4.59824e-19	4.80189e-18	FO393400.1	COMM domain containing 7 [Source:NCBI gene;Acc:149951]	4
ENSG00000176046	427.543	1.01821	2.02541	0.120319	8.46265	2.61376e-17	2.43422e-16	NUPR1	nuclear protein 1, transcriptional regulator [Source:HGNC Symbol;Acc:HGNC:29990]	3
ENSG00000047597	306.465	1.01817	2.02534	0.165181	6.16395	7.09536e-10	3.86707e-09	XK	X-linked Kx blood group [Source:HGNC Symbol;Acc:HGNC:12811]	1
ENSG00000187535	446.634	1.01814	2.0253	0.167329	6.08463	1.1676e-09	6.25108e-09	IFT140	intraflagellar transport 140 [Source:HGNC Symbol;Acc:HGNC:29077]	11
ENSG00000010318	228.772	1.01812	2.02528	0.145702	6.9877	2.79435e-12	1.84305e-11	PHF7	PHD finger protein 7 [Source:HGNC Symbol;Acc:HGNC:18458]	11
ENSG00000185278	3490.41	1.01756	2.0245	0.116687	8.72043	2.77148e-18	2.75897e-17	ZBTB37	zinc finger and BTB domain containing 37 [Source:HGNC Symbol;Acc:HGNC:28365]	4
ENSG00000206181	43.9998	1.01631	2.02274	0.297178	3.41986	0.000626528	0.0017827	ELOA2	elongin A2 [Source:HGNC Symbol;Acc:HGNC:30771]	2
ENSG00000230189	75.7813	1.01608	2.02242	0.254009	4.00019	6.3292e-05	0.00020848	AC008267.2	RAB guanine nucleotide exchange factor 1 (RABGEF1) pseudogene	1
ENSG00000116539	4821.52	1.01603	2.02235	0.0962715	10.5538	4.87676e-26	8.00145e-25	ASH1L	ASH1 like histone lysine methyltransferase [Source:HGNC Symbol;Acc:HGNC:19088]	7
ENSG00000112343	1016.14	1.01498	2.02087	0.0745452	13.6156	3.23553e-42	1.3998e-40	TRIM38	tripartite motif containing 38 [Source:HGNC Symbol;Acc:HGNC:10059]	1
ENSG00000253183	64.5288	1.01485	2.0207	0.2656	3.82098	0.000132924	0.000419376	AC005531.1	suppression of tumorigenicity 13 (colon carcinoma) (Hsp70 interacting protein) (ST13) pseudogene	1
ENSG00000075407	2273.99	1.01415	2.01971	0.0782121	12.9667	1.89048e-38	6.56341e-37	ZNF37A	zinc finger protein 37A [Source:HGNC Symbol;Acc:HGNC:13102]	6
ENSG00000165409	631.497	1.0139	2.01937	0.104772	9.67724	3.76767e-22	4.83185e-21	TSHR	thyroid stimulating hormone receptor [Source:HGNC Symbol;Acc:HGNC:12373]	12
ENSG00000059378	144.266	1.01382	2.01926	0.185691	5.45975	4.76795e-08	2.20672e-07	PARP12	poly(ADP-ribose) polymerase family member 12 [Source:HGNC Symbol;Acc:HGNC:21919]	12
ENSG00000188878	490.672	1.01346	2.01875	0.157771	6.4236	1.33089e-10	7.64997e-10	FBF1	Fas binding factor 1 [Source:HGNC Symbol;Acc:HGNC:24674]	12
ENSG00000158008	62.7966	1.01329	2.01851	0.2827	3.58432	0.000337953	0.00100316	EXTL1	exostosin like glycosyltransferase 1 [Source:HGNC Symbol;Acc:HGNC:3515]	4
ENSG00000227775	62.9801	1.01266	2.01762	0.312094	3.24472	0.00117567	0.00319132	AL031282.1	ribosomal protein S7 (RPS7) pseudogene	4
ENSG00000205238	75.4206	1.01224	2.01705	0.331072	3.05748	0.00223209	0.00576924	SPDYE2	speedy/RINGO cell cycle regulator family member E2 [Source:HGNC Symbol;Acc:HGNC:33841]	3
ENSG00000258466	53.3514	1.011	2.01531	0.332129	3.044	0.00233453	0.00601652	AL049779.1	novel protein	4
ENSG00000175497	500.301	1.01081	2.01505	0.132341	7.63795	2.20699e-14	1.68925e-13	DPP10	dipeptidyl peptidase like 10 [Source:HGNC Symbol;Acc:HGNC:20823]	13
ENSG00000179912	1668.16	1.01068	2.01486	0.094062	10.7448	6.26915e-27	1.07271e-25	R3HDM2	R3H domain containing 2 [Source:HGNC Symbol;Acc:HGNC:29167]	15
ENSG00000215252	1491.81	1.01063	2.0148	0.139674	7.23564	4.63352e-13	3.23343e-12	GOLGA8B	golgin A8 family member B [Source:HGNC Symbol;Acc:HGNC:31973]	11
ENSG00000221836	91.0201	1.01053	2.01465	0.20709	4.87966	1.0627e-06	4.30632e-06	OR2A5	olfactory receptor family 2 subfamily A member 5 [Source:HGNC Symbol;Acc:HGNC:8232]	3
ENSG00000284896	91.0201	1.01053	2.01465	0.20709	4.87966	1.0627e-06	4.30632e-06	OR2A5	olfactory receptor family 2 subfamily A member 5 [Source:HGNC Symbol;Acc:HGNC:8232]	3
ENSG00000099365	377.49	1.01046	2.01455	0.122205	8.26854	1.35604e-16	1.20103e-15	STX1B	syntaxin 1B [Source:HGNC Symbol;Acc:HGNC:18539]	3
ENSG00000197044	186.55	1.01033	2.01438	0.171066	5.90609	3.50331e-09	1.80228e-08	ZNF441	zinc finger protein 441 [Source:HGNC Symbol;Acc:HGNC:20875]	3
ENSG00000107890	1388.27	1.01021	2.0142	0.0914893	11.0418	2.40094e-28	4.55128e-27	ANKRD26	ankyrin repeat domain 26 [Source:HGNC Symbol;Acc:HGNC:29186]	6
ENSG00000158887	138.173	1.01006	2.014	0.204921	4.92904	8.26365e-07	3.38519e-06	MPZ	myelin protein zero [Source:HGNC Symbol;Acc:HGNC:7225]	6
ENSG00000186124	110.004	1.00969	2.01348	0.208945	4.83233	1.34943e-06	5.41322e-06	OR9M1P	olfactory receptor family 9 subfamily M member 1, pseudogene [Source:HGNC Symbol;Acc:HGNC:15327]	2
ENSG00000166317	102.659	1.00948	2.01319	0.302451	3.33766	0.000844866	0.00234502	SYNPO2L	synaptopodin 2 like [Source:HGNC Symbol;Acc:HGNC:23532]	3
ENSG00000116396	840.727	1.00948	2.01318	0.134044	7.53093	5.03801e-14	3.76667e-13	KCNC4	potassium voltage-gated channel subfamily C member 4 [Source:HGNC Symbol;Acc:HGNC:6236]	8
ENSG00000068079	130.523	1.00944	2.01312	0.199507	5.05966	4.20008e-07	1.77225e-06	IFI35	interferon induced protein 35 [Source:HGNC Symbol;Acc:HGNC:5399]	8
ENSG00000250878	46.9395	1.00921	2.0128	0.286538	3.52206	0.0004282	0.00124936	METTL21EP	methyltransferase like 21E, pseudogene [Source:HGNC Symbol;Acc:HGNC:41948]	2
ENSG00000250031	41.8532	1.00912	2.01268	0.31868	3.16655	0.00154259	0.00409662	AC009927.1	protein tyrosine phosphatase, non-receptor type 11 (PTPN11) pseudogene	1
ENSG00000263247	64.1543	1.0085	2.01182	0.276334	3.64957	0.000262681	0.000794172	PRR4	proline rich 4 [Source:HGNC Symbol;Acc:HGNC:18020]	23
ENSG00000135333	1327.71	1.008	2.01111	0.080575	12.51	6.58063e-36	1.99771e-34	EPHA7	EPH receptor A7 [Source:HGNC Symbol;Acc:HGNC:3390]	2
ENSG00000161912	249.322	1.00793	2.01103	0.180098	5.59657	2.18637e-08	1.0444e-07	ADCY10P1	ADCY10 pseudogene 1 [Source:HGNC Symbol;Acc:HGNC:44143]	3
ENSG00000228492	1035.88	1.00786	2.01092	0.0796704	12.6504	1.11372e-36	3.53019e-35	RAB11FIP1P1	RAB11 family interacting protein 1 pseudogene 1 [Source:HGNC Symbol;Acc:HGNC:42366]	1
ENSG00000116254	173.222	1.00726	2.01009	0.180404	5.58337	2.35903e-08	1.12347e-07	CHD5	chromodomain helicase DNA binding protein 5 [Source:HGNC Symbol;Acc:HGNC:16816]	6
ENSG00000183718	754.72	1.00679	2.00944	0.0810806	12.4172	2.10924e-35	6.25211e-34	TRIM52	tripartite motif containing 52 [Source:HGNC Symbol;Acc:HGNC:19024]	6
ENSG00000028203	2582.31	1.00667	2.00926	0.0774065	13.0049	1.1471e-38	4.04966e-37	VEZT	vezatin, adherens junctions transmembrane protein [Source:HGNC Symbol;Acc:HGNC:18258]	41
ENSG00000182372	9219.41	1.00647	2.00899	0.0920867	10.9296	8.31864e-28	1.50322e-26	CLN8	CLN8 transmembrane ER and ERGIC protein [Source:HGNC Symbol;Acc:HGNC:2079]	14
ENSG00000205307	111.765	1.00604	2.00839	0.19487	5.16263	2.43501e-07	1.05456e-06	SAP25	Sin3A associated protein 25 [Source:HGNC Symbol;Acc:HGNC:41908]	4
ENSG00000173285	989.569	1.00489	2.00679	0.119013	8.44349	3.08008e-17	2.85298e-16	OR10K1	olfactory receptor family 10 subfamily K member 1 [Source:HGNC Symbol;Acc:HGNC:14693]	6
ENSG00000100767	622.405	1.00431	2.00598	0.108684	9.24064	2.45025e-20	2.78433e-19	PAPLN	papilin, proteoglycan like sulfated glycoprotein [Source:HGNC Symbol;Acc:HGNC:19262]	12
ENSG00000005844	56.5864	1.00405	2.00562	0.282697	3.55167	0.000382796	0.00112775	ITGAL	integrin subunit alpha L [Source:HGNC Symbol;Acc:HGNC:6148]	19
ENSG00000073331	351.386	1.004	2.00556	0.127818	7.85492	4.00036e-15	3.22596e-14	ALPK1	alpha kinase 1 [Source:HGNC Symbol;Acc:HGNC:20917]	19
ENSG00000178814	345.664	1.00369	2.00513	0.136036	7.37812	1.60543e-13	1.15561e-12	OPLAH	5-oxoprolinase, ATP-hydrolysing [Source:HGNC Symbol;Acc:HGNC:8149]	4
ENSG00000033867	3404.01	1.00317	2.0044	0.0927845	10.8119	3.02481e-27	5.27266e-26	SLC4A7	solute carrier family 4 member 7 [Source:HGNC Symbol;Acc:HGNC:11033]	18
ENSG00000231340	73.6877	1.00276	2.00383	0.272201	3.6839	0.000229692	0.000699739	ACTG1P10	actin gamma 1 pseudogene 10 [Source:HGNC Symbol;Acc:HGNC:155]	1
ENSG00000215158	1645.56	1.00153	2.00212	0.110519	9.06206	1.28006e-19	1.38987e-18	AC138409.2	Putative beta-glucuronidase-like protein FLJ75287 pseudogene	4
ENSG00000153093	1136.13	1.00069	2.00096	0.108032	9.26288	1.98987e-20	2.27248e-19	ACOXL	acyl-CoA oxidase like [Source:HGNC Symbol;Acc:HGNC:25621]	10
ENSG00000164604	62.2317	1.00026	2.00037	0.279796	3.57497	0.000350271	0.00103826	GPR85	G protein-coupled receptor 85 [Source:HGNC Symbol;Acc:HGNC:4536]	7
ENSG00000233327	288.135	0.999967	1.99995	0.186799	5.35317	8.64267e-08	3.90372e-07	USP32P2	ubiquitin specific peptidase 32 pseudogene 2 [Source:HGNC Symbol;Acc:HGNC:30751]	8
ENSG00000182329	394.959	0.999397	1.99916	0.10912	9.15872	5.25178e-20	5.83078e-19	KIAA2012	KIAA2012 [Source:HGNC Symbol;Acc:HGNC:51250]	4
ENSG00000282675	51.1179	0.99909	1.99874	0.309846	3.22448	0.00126203	0.0034015	AC245078.3	taste receptor, type 2, member 18 pseudogene	1
ENSG00000254503	129.494	0.998712	1.99822	0.196749	5.07608	3.85306e-07	1.63433e-06	AC010319.1	high-mobility group box 3 (HMGB3) pseudogene	1
ENSG00000239521	281.431	0.998651	1.99813	0.152253	6.55916	5.41105e-11	3.2177e-10	CASTOR3	CASTOR family member 3 [Source:HGNC Symbol;Acc:HGNC:29954]	13
ENSG00000137809	223.086	0.998614	1.99808	0.14601	6.83934	7.95583e-12	5.05888e-11	ITGA11	integrin subunit alpha 11 [Source:HGNC Symbol;Acc:HGNC:6136]	7
ENSG00000137218	84.3766	0.99823	1.99755	0.246937	4.04245	5.28946e-05	0.000175891	FRS3	fibroblast growth factor receptor substrate 3 [Source:HGNC Symbol;Acc:HGNC:16970]	5
ENSG00000095066	1127.1	0.998204	1.99751	0.0978912	10.1971	2.04335e-24	3.04456e-23	HOOK2	hook microtubule tethering protein 2 [Source:HGNC Symbol;Acc:HGNC:19885]	24
ENSG00000107968	67.1186	0.998043	1.99729	0.256883	3.88521	0.000102241	0.000327881	MAP3K8	mitogen-activated protein kinase kinase kinase 8 [Source:HGNC Symbol;Acc:HGNC:6860]	7
ENSG00000155530	212.526	0.997829	1.99699	0.13839	7.21025	5.5848e-13	3.87147e-12	LRGUK	leucine rich repeats and guanylate kinase domain containing [Source:HGNC Symbol;Acc:HGNC:21964]	3
ENSG00000197168	284.08	0.997543	1.9966	0.125105	7.97364	1.54069e-15	1.28277e-14	NEK5	NIMA related kinase 5 [Source:HGNC Symbol;Acc:HGNC:7748]	7
ENSG00000237158	70.4933	0.997494	1.99653	0.243491	4.09664	4.19198e-05	0.000141246	AL353718.1	pseudogene similar to part of DCN1, defective in cullin neddylation 1, domain containing 1 (S. cerevisiae) DCUN1D1	1
ENSG00000179456	1194.68	0.997251	1.99619	0.0807536	12.3493	4.91392e-35	1.42464e-33	ZBTB18	zinc finger and BTB domain containing 18 [Source:HGNC Symbol;Acc:HGNC:13030]	2
ENSG00000105419	143.279	0.996929	1.99575	0.197366	5.05117	4.39117e-07	1.84978e-06	MEIS3	Meis homeobox 3 [Source:HGNC Symbol;Acc:HGNC:29537]	14
ENSG00000167757	51.1226	0.996759	1.99551	0.289316	3.44523	0.000570574	0.00163144	KLK11	kallikrein related peptidase 11 [Source:HGNC Symbol;Acc:HGNC:6359]	11
ENSG00000146966	606.983	0.995957	1.9944	0.0948993	10.4949	9.11943e-26	1.47223e-24	DENND2A	DENN domain containing 2A [Source:HGNC Symbol;Acc:HGNC:22212]	10
ENSG00000116785	46.834	0.995803	1.99419	0.345209	2.88464	0.00391859	0.00969754	CFHR3	complement factor H related 3 [Source:HGNC Symbol;Acc:HGNC:16980]	6
ENSG00000101460	71.0916	0.995697	1.99404	0.240977	4.13191	3.59758e-05	0.000122284	MAP1LC3A	microtubule associated protein 1 light chain 3 alpha [Source:HGNC Symbol;Acc:HGNC:6838]	4
ENSG00000110031	57.2957	0.995071	1.99318	0.319611	3.11339	0.00184954	0.00484676	LPXN	leupaxin [Source:HGNC Symbol;Acc:HGNC:14061]	5
ENSG00000250017	406.897	0.994964	1.99303	0.126779	7.84805	4.22561e-15	3.40106e-14	AC117529.1	tigger transposable element derived 1 (TIGD1) pseudogene	1
ENSG00000132549	2318.94	0.994205	1.99198	0.100581	9.88461	4.85475e-23	6.59972e-22	VPS13B	vacuolar protein sorting 13 homolog B [Source:HGNC Symbol;Acc:HGNC:2183]	12
ENSG00000178222	114.724	0.993739	1.99134	0.206681	4.80809	1.52382e-06	6.07979e-06	RNF212	ring finger protein 212 [Source:HGNC Symbol;Acc:HGNC:27729]	15
ENSG00000064607	6041.04	0.993123	1.99049	0.0591059	16.8024	2.34211e-63	2.83034e-61	SUGP2	SURP and G-patch domain containing 2 [Source:HGNC Symbol;Acc:HGNC:18641]	15
ENSG00000179598	55.7596	0.992984	1.9903	0.281253	3.53056	0.000414674	0.00121257	PLD6	phospholipase D family member 6 [Source:HGNC Symbol;Acc:HGNC:30447]	1
ENSG00000143297	708.405	0.992928	1.99022	0.106275	9.343	9.36453e-21	1.08975e-19	FCRL5	Fc receptor like 5 [Source:HGNC Symbol;Acc:HGNC:18508]	8
ENSG00000178338	584.362	0.992597	1.98976	0.118271	8.39257	4.75613e-17	4.35361e-16	ZNF354B	zinc finger protein 354B [Source:HGNC Symbol;Acc:HGNC:17197]	4
ENSG00000220506	55.5391	0.992562	1.98972	0.284301	3.49123	0.000480798	0.00139264	AL136310.1	novel pseudogene	1
ENSG00000173597	3736.54	0.992547	1.98969	0.0905988	10.9554	6.25904e-28	1.14754e-26	SULT1B1	sulfotransferase family 1B member 1 [Source:HGNC Symbol;Acc:HGNC:17845]	3
ENSG00000241549	366.702	0.992101	1.98908	0.152731	6.49575	8.26202e-11	4.83005e-10	GUSBP2	GUSB pseudogene 2 [Source:HGNC Symbol;Acc:HGNC:18792]	3
ENSG00000117215	40.5278	0.992048	1.98901	0.329033	3.01505	0.0025694	0.00657081	PLA2G2D	phospholipase A2 group IID [Source:HGNC Symbol;Acc:HGNC:9033]	2
ENSG00000229419	246.74	0.991951	1.98887	0.218715	4.53535	5.75077e-06	2.14946e-05	RALGAPA1P1	Ral GTPase activating protein catalytic alpha subunit 1 pseudogene 1 [Source:HGNC Symbol;Acc:HGNC:23203]	1
ENSG00000166405	638.394	0.991946	1.98887	0.17036	5.82265	5.79222e-09	2.9107e-08	RIC3	RIC3 acetylcholine receptor chaperone [Source:HGNC Symbol;Acc:HGNC:30338]	12
ENSG00000260261	832.346	0.99177	1.98862	0.108914	9.106	8.5476e-20	9.39041e-19	AC124944.2	programmed cell death 6 (PDCD6) pseudogene	4
ENSG00000163975	278.283	0.990743	1.98721	0.177851	5.57065	2.53788e-08	1.20567e-07	MELTF	melanotransferrin [Source:HGNC Symbol;Acc:HGNC:7037]	7
ENSG00000273656	3778.74	0.990483	1.98685	0.0894055	11.0785	1.59443e-28	3.06169e-27	AC139494.1	glucuronidase, beta (GUSB) pseudogene	4
ENSG00000215910	108.282	0.989873	1.98601	0.202298	4.89314	9.92394e-07	4.03311e-06	C1orf167	chromosome 1 open reading frame 167 [Source:HGNC Symbol;Acc:HGNC:25262]	7
ENSG00000196664	42.9622	0.989349	1.98529	0.298582	3.31349	0.000921387	0.00254365	TLR7	toll like receptor 7 [Source:HGNC Symbol;Acc:HGNC:15631]	2
ENSG00000110777	266.093	0.988954	1.98475	0.129558	7.63331	2.2881e-14	1.7508e-13	POU2AF1	POU class 2 homeobox associating factor 1 [Source:HGNC Symbol;Acc:HGNC:9211]	12
ENSG00000154175	177.136	0.988929	1.98471	0.171428	5.76878	7.98457e-09	3.96171e-08	ABI3BP	ABI family member 3 binding protein [Source:HGNC Symbol;Acc:HGNC:17265]	28
ENSG00000107954	129.778	0.988706	1.9844	0.184759	5.35132	8.73148e-08	3.94171e-07	NEURL1	neuralized E3 ubiquitin protein ligase 1 [Source:HGNC Symbol;Acc:HGNC:7761]	4
ENSG00000184261	215.985	0.987945	1.98336	0.156403	6.31666	2.67285e-10	1.5047e-09	KCNK12	potassium two pore domain channel subfamily K member 12 [Source:HGNC Symbol;Acc:HGNC:6274]	2
ENSG00000254470	423.988	0.987639	1.98294	0.122756	8.04554	8.58676e-16	7.26234e-15	AP5B1	adaptor related protein complex 5 subunit beta 1 [Source:HGNC Symbol;Acc:HGNC:25104]	1
ENSG00000081665	1150.88	0.987509	1.98276	0.0839446	11.7638	5.99596e-32	1.42318e-30	ZNF506	zinc finger protein 506 [Source:HGNC Symbol;Acc:HGNC:23780]	12
ENSG00000277789	140.371	0.987245	1.9824	0.210789	4.68357	2.81918e-06	1.09339e-05	TMC4	transmembrane channel like 4 [Source:HGNC Symbol;Acc:HGNC:22998]	9
ENSG00000185565	361.902	0.986621	1.98154	0.121947	8.09054	5.93997e-16	5.07502e-15	LSAMP	limbic system associated membrane protein [Source:HGNC Symbol;Acc:HGNC:6705]	7
ENSG00000110723	1176.01	0.985835	1.98046	0.108764	9.06399	1.25765e-19	1.36672e-18	EXPH5	exophilin 5 [Source:HGNC Symbol;Acc:HGNC:30578]	6
ENSG00000231381	212.37	0.985393	1.97985	0.147953	6.66017	2.73502e-11	1.66177e-10	RNF2P1	ring finger protein 2 pseudogene 1 [Source:HGNC Symbol;Acc:HGNC:33987]	1
ENSG00000120049	65.4989	0.984397	1.97849	0.293273	3.35659	0.000789101	0.00220289	KCNIP2	potassium voltage-gated channel interacting protein 2 [Source:HGNC Symbol;Acc:HGNC:15522]	14
ENSG00000111961	1726.48	0.984043	1.978	0.114443	8.59853	8.07441e-18	7.76726e-17	SASH1	SAM and SH3 domain containing 1 [Source:HGNC Symbol;Acc:HGNC:19182]	11
ENSG00000186814	1718.66	0.983889	1.97779	0.0960943	10.2388	1.32898e-24	2.00032e-23	ZSCAN30	zinc finger and SCAN domain containing 30 [Source:HGNC Symbol;Acc:HGNC:33517]	12
ENSG00000274734	113.84	0.983673	1.97749	0.257522	3.81977	0.000133576	0.00042117	ARHGAP11B	Rho GTPase activating protein 11B [Source:HGNC Symbol;Acc:HGNC:15782]	1
ENSG00000262576	258.679	0.982972	1.97653	0.149442	6.57763	4.77991e-11	2.85726e-10	PCDHGA4	protocadherin gamma subfamily A, 4 [Source:HGNC Symbol;Acc:HGNC:8702]	2
ENSG00000166762	340.825	0.982953	1.97651	0.126589	7.76492	8.16991e-15	6.44364e-14	CATSPER2	cation channel sperm associated 2 [Source:HGNC Symbol;Acc:HGNC:18810]	12
ENSG00000124549	121.046	0.982931	1.97648	0.206442	4.76129	1.92362e-06	7.59418e-06	BTN2A3P	butyrophilin subfamily 2 member A3, pseudogene [Source:HGNC Symbol;Acc:HGNC:13229]	5
ENSG00000104365	755.587	0.982223	1.97551	0.0986276	9.95891	2.30582e-23	3.21281e-22	IKBKB	inhibitor of nuclear factor kappa B kinase subunit beta [Source:HGNC Symbol;Acc:HGNC:5960]	33
ENSG00000204623	441.014	0.981976	1.97517	0.117814	8.33494	7.75373e-17	7.01576e-16	ZNRD1ASP	zinc ribbon domain containing 1 antisense, pseudogene [Source:HGNC Symbol;Acc:HGNC:13924]	11
ENSG00000103184	273.852	0.981901	1.97507	0.124176	7.90735	2.62916e-15	2.15336e-14	SEC14L5	SEC14 like lipid binding 5 [Source:HGNC Symbol;Acc:HGNC:29032]	2
ENSG00000270409	107.607	0.98114	1.97402	0.217129	4.5187	6.22207e-06	2.31426e-05	AC090950.1	chromosome 9 open reading frame 64 (C9orf64) pseudogene	2
ENSG00000179476	98.3652	0.981059	1.97391	0.274642	3.57213	0.000354088	0.00104901	C14orf28	chromosome 14 open reading frame 28 [Source:HGNC Symbol;Acc:HGNC:19834]	4
ENSG00000033627	1560.7	0.980957	1.97377	0.106099	9.24566	2.33804e-20	2.66163e-19	ATP6V0A1	ATPase H+ transporting V0 subunit a1 [Source:HGNC Symbol;Acc:HGNC:865]	25
ENSG00000254413	90.2308	0.980914	1.97372	0.262302	3.73964	0.000184287	0.00056921	CHKB-CPT1B	CHKB-CPT1B readthrough (NMD candidate) [Source:HGNC Symbol;Acc:HGNC:41998]	3
ENSG00000278742	474.128	0.98058	1.97326	0.119338	8.21684	2.08931e-16	1.82794e-15	LRRC37A	leucine rich repeat containing 37A [Source:HGNC Symbol;Acc:HGNC:29069]	3
ENSG00000173610	663.58	0.979934	1.97238	0.13135	7.46047	8.62156e-14	6.32365e-13	UGT2A1	UDP glucuronosyltransferase family 2 member A1 complex locus [Source:HGNC Symbol;Acc:HGNC:12542]	7
ENSG00000103253	210.197	0.979386	1.97163	0.177407	5.52057	3.37902e-08	1.58668e-07	HAGHL	hydroxyacylglutathione hydrolase like [Source:HGNC Symbol;Acc:HGNC:14177]	20
ENSG00000167371	123.18	0.979352	1.97158	0.298701	3.27871	0.00104284	0.00285481	PRRT2	proline rich transmembrane protein 2 [Source:HGNC Symbol;Acc:HGNC:30500]	21
ENSG00000104313	105.18	0.979062	1.97118	0.237297	4.12589	3.69301e-05	0.000125324	EYA1	EYA transcriptional coactivator and phosphatase 1 [Source:HGNC Symbol;Acc:HGNC:3519]	24
ENSG00000172828	232.255	0.978675	1.97066	0.154398	6.33867	2.3175e-10	1.30993e-09	CES3	carboxylesterase 3 [Source:HGNC Symbol;Acc:HGNC:1865]	8
ENSG00000196263	1531.5	0.978364	1.97023	0.0743173	13.1647	1.40125e-39	5.19496e-38	ZNF471	zinc finger protein 471 [Source:HGNC Symbol;Acc:HGNC:23226]	4
ENSG00000147804	64.7073	0.977987	1.96972	0.268192	3.64659	0.00026574	0.000802553	SLC39A4	solute carrier family 39 member 4 [Source:HGNC Symbol;Acc:HGNC:17129]	9
ENSG00000167637	555.155	0.977966	1.96969	0.103056	9.48963	2.31859e-21	2.79655e-20	ZNF283	zinc finger protein 283 [Source:HGNC Symbol;Acc:HGNC:13077]	11
ENSG00000133247	700.029	0.977718	1.96935	0.137753	7.09761	1.26934e-12	8.56768e-12	KMT5C	lysine methyltransferase 5C [Source:HGNC Symbol;Acc:HGNC:28405]	12
ENSG00000177839	105.568	0.977423	1.96895	0.208154	4.69567	2.65735e-06	1.03398e-05	PCDHB9	protocadherin beta 9 [Source:HGNC Symbol;Acc:HGNC:8694]	3
ENSG00000257943	36.6984	0.977041	1.96842	0.330118	2.95968	0.00307964	0.00776271	AC084879.1	novel pseudogene	6
ENSG00000275571	182.854	0.976597	1.96782	0.180957	5.39686	6.78176e-08	3.09545e-07	TTC34	tetratricopeptide repeat domain 34 [Source:HGNC Symbol;Acc:HGNC:34297]	3
ENSG00000141540	92.8651	0.976008	1.96701	0.263155	3.70886	0.000208192	0.000638652	TTYH2	tweety family member 2 [Source:HGNC Symbol;Acc:HGNC:13877]	9
ENSG00000012822	317.585	0.975148	1.96584	0.138638	7.03376	2.01038e-12	1.33933e-11	CALCOCO1	calcium binding and coiled-coil domain 1 [Source:HGNC Symbol;Acc:HGNC:29306]	22
ENSG00000145936	265.103	0.974406	1.96483	0.130794	7.44991	9.34027e-14	6.83485e-13	KCNMB1	potassium calcium-activated channel subfamily M regulatory beta subunit 1 [Source:HGNC Symbol;Acc:HGNC:6285]	2
ENSG00000109339	2558.65	0.974275	1.96465	0.105788	9.20966	3.27147e-20	3.69249e-19	MAPK10	mitogen-activated protein kinase 10 [Source:HGNC Symbol;Acc:HGNC:6872]	192
ENSG00000183230	932.914	0.973752	1.96394	0.108729	8.95581	3.37245e-19	3.5543e-18	CTNNA3	catenin alpha 3 [Source:HGNC Symbol;Acc:HGNC:2511]	5
ENSG00000146067	1434.83	0.973591	1.96372	0.0933194	10.4329	1.75458e-25	2.78253e-24	FAM193B	family with sequence similarity 193 member B [Source:HGNC Symbol;Acc:HGNC:25524]	19
ENSG00000255419	85.6106	0.973568	1.96369	0.293457	3.31758	0.000908018	0.00250978	MSH5-SAPCD1	MSH5-SAPCD1 readthrough (NMD candidate) [Source:HGNC Symbol;Acc:HGNC:41994]	4
ENSG00000166924	137.026	0.9731	1.96305	0.209512	4.64461	3.40724e-06	1.31055e-05	NYAP1	neuronal tyrosine phosphorylated phosphoinositide-3-kinase adaptor 1 [Source:HGNC Symbol;Acc:HGNC:22009]	4
ENSG00000187097	506.299	0.973022	1.96295	0.124942	7.78776	6.82074e-15	5.42311e-14	ENTPD5	ectonucleoside triphosphate diphosphohydrolase 5 (inactive) [Source:HGNC Symbol;Acc:HGNC:3367]	8
ENSG00000159388	98.8745	0.972039	1.96161	0.220264	4.41306	1.01918e-05	3.69465e-05	BTG2	BTG anti-proliferation factor 2 [Source:HGNC Symbol;Acc:HGNC:1131]	2
ENSG00000253159	124.628	0.97197	1.96152	0.207695	4.6798	2.87156e-06	1.11268e-05	PCDHGA12	protocadherin gamma subfamily A, 12 [Source:HGNC Symbol;Acc:HGNC:8699]	2
ENSG00000183604	2824.3	0.971844	1.96135	0.0854	11.3799	5.26605e-30	1.10768e-28	SMG1P5	SMG1 pseudogene 5 [Source:HGNC Symbol;Acc:HGNC:49862]	3
ENSG00000196776	1476.88	0.971534	1.96092	0.100792	9.63903	5.47049e-22	6.92726e-21	CD47	CD47 molecule [Source:HGNC Symbol;Acc:HGNC:1682]	6
ENSG00000137101	38.2517	0.971127	1.96037	0.327109	2.96882	0.0029895	0.00754761	CD72	CD72 molecule [Source:HGNC Symbol;Acc:HGNC:1696]	11
ENSG00000183397	56.196	0.970833	1.95997	0.274669	3.53456	0.000408462	0.00119566	C19orf71	chromosome 19 open reading frame 71 [Source:HGNC Symbol;Acc:HGNC:34496]	1
ENSG00000179046	3122.54	0.970774	1.95989	0.072522	13.3859	7.30913e-41	2.93956e-39	TRIML2	tripartite motif family like 2 [Source:HGNC Symbol;Acc:HGNC:26378]	7
ENSG00000284727	1439.82	0.97053	1.95956	0.074733	12.9866	1.45695e-38	5.10767e-37	AC116562.4	RNA binding protein, fox-1 homolog (C. elegans) 1 (RBFOX1) pseudogene	2
ENSG00000153140	1030.1	0.970278	1.95922	0.0883086	10.9874	4.39619e-28	8.16119e-27	CETN3	centrin 3 [Source:HGNC Symbol;Acc:HGNC:1868]	6
ENSG00000135426	243.823	0.97026	1.95919	0.137685	7.04693	1.82902e-12	1.21948e-11	TESPA1	thymocyte expressed, positive selection associated 1 [Source:HGNC Symbol;Acc:HGNC:29109]	14
ENSG00000176531	136.678	0.970157	1.95905	0.189717	5.11369	3.15918e-07	1.35141e-06	PHLDB3	pleckstrin homology like domain family B member 3 [Source:HGNC Symbol;Acc:HGNC:30499]	9
ENSG00000167232	4700.81	0.970083	1.95895	0.0980843	9.8903	4.58631e-23	6.24832e-22	ZNF91	zinc finger protein 91 [Source:HGNC Symbol;Acc:HGNC:13166]	12
ENSG00000232593	1588.93	0.969855	1.95864	0.0900586	10.7692	4.81404e-27	8.29375e-26	KANTR	KDM5C adjacent transcript [Source:HGNC Symbol;Acc:HGNC:49510]	5
ENSG00000196967	3072.67	0.969449	1.95809	0.0885555	10.9474	6.84127e-28	1.24791e-26	ZNF585A	zinc finger protein 585A [Source:HGNC Symbol;Acc:HGNC:26305]	6
ENSG00000242338	250.224	0.968329	1.95657	0.138537	6.9897	2.75477e-12	1.81838e-11	BMS1P4	BMS1 pseudogene 4 [Source:HGNC Symbol;Acc:HGNC:23652]	2
ENSG00000170579	470.869	0.968018	1.95615	0.11802	8.20217	2.36085e-16	2.05764e-15	DLGAP1	DLG associated protein 1 [Source:HGNC Symbol;Acc:HGNC:2905]	22
ENSG00000185697	225.297	0.967591	1.95557	0.187011	5.17397	2.29172e-07	9.95073e-07	MYBL1	MYB proto-oncogene like 1 [Source:HGNC Symbol;Acc:HGNC:7547]	6
ENSG00000112796	239.908	0.96752	1.95548	0.149284	6.48106	9.10825e-11	5.30211e-10	ENPP5	ectonucleotide pyrophosphatase/phosphodiesterase family member 5 [Source:HGNC Symbol;Acc:HGNC:13717]	3
ENSG00000125434	227.153	0.967352	1.95525	0.210554	4.59431	4.34175e-06	1.6498e-05	SLC25A35	solute carrier family 25 member 35 [Source:HGNC Symbol;Acc:HGNC:31921]	7
ENSG00000277606	590.478	0.967215	1.95506	0.110966	8.71635	2.87308e-18	2.85333e-17	AC118459.2	glucuronidase, beta (GUSB) pseudogene	2
ENSG00000170949	1431.44	0.966959	1.95472	0.112904	8.56441	1.08627e-17	1.03583e-16	ZNF160	zinc finger protein 160 [Source:HGNC Symbol;Acc:HGNC:12948]	16
ENSG00000189149	67.6727	0.966733	1.95441	0.27329	3.53738	0.000404114	0.00118472	CRYM-AS1	CRYM antisense RNA 1 [Source:HGNC Symbol;Acc:HGNC:34405]	4
ENSG00000272578	836.674	0.966448	1.95402	0.111592	8.66058	4.69384e-18	4.60158e-17	AP000347.1	glucuronidase, beta (GUSB) pseudogene	9
ENSG00000196218	2835.5	0.965573	1.95284	0.107371	8.99288	2.4083e-19	2.57158e-18	RYR1	ryanodine receptor 1 [Source:HGNC Symbol;Acc:HGNC:10483]	10
ENSG00000196381	98.3322	0.96527	1.95243	0.29107	3.31628	0.000912228	0.00251948	ZNF781	zinc finger protein 781 [Source:HGNC Symbol;Acc:HGNC:26745]	4
ENSG00000284056	1078.58	0.963991	1.9507	0.116419	8.28033	1.22835e-16	1.09217e-15	AC027455.2	NA	1
ENSG00000103245	664.046	0.963685	1.95028	0.107264	8.98425	2.60516e-19	2.77589e-18	CIAO3	cytosolic iron-sulfur assembly component 3 [Source:HGNC Symbol;Acc:HGNC:14179]	21
ENSG00000239344	57.2967	0.963243	1.94969	0.294596	3.2697	0.0010766	0.00294019	AC090686.1	ribosomal protein S6 (RPS6) pseudogene	1
ENSG00000196593	258.768	0.962656	1.94889	0.152455	6.31438	2.71249e-10	1.52667e-09	ANKRD20A19P	ankyrin repeat domain 20 family member A19, pseudogene [Source:HGNC Symbol;Acc:HGNC:42737]	3
ENSG00000132510	1087.33	0.962568	1.94878	0.129206	7.44986	9.34367e-14	6.83535e-13	KDM6B	lysine demethylase 6B [Source:HGNC Symbol;Acc:HGNC:29012]	6
ENSG00000243811	318.596	0.962543	1.94874	0.211567	4.54959	5.37506e-06	2.01804e-05	APOBEC3D	apolipoprotein B mRNA editing enzyme catalytic subunit 3D [Source:HGNC Symbol;Acc:HGNC:17354]	3
ENSG00000160781	134.799	0.962438	1.9486	0.21236	4.53211	5.83962e-06	2.1804e-05	PAQR6	progestin and adipoQ receptor family member 6 [Source:HGNC Symbol;Acc:HGNC:30132]	18
ENSG00000185485	570.404	0.962353	1.94849	0.15435	6.23489	4.52107e-10	2.50809e-09	SDHAP1	succinate dehydrogenase complex flavoprotein subunit A pseudogene 1 [Source:HGNC Symbol;Acc:HGNC:32455]	8
ENSG00000142405	1420.23	0.962211	1.94829	0.0839523	11.4614	2.06172e-30	4.45218e-29	NLRP12	NLR family pyrin domain containing 12 [Source:HGNC Symbol;Acc:HGNC:22938]	6
ENSG00000213809	126.93	0.962105	1.94815	0.192191	5.00598	5.55782e-07	2.32062e-06	KLRK1	killer cell lectin like receptor K1 [Source:HGNC Symbol;Acc:HGNC:18788]	5
ENSG00000254633	125.627	0.962017	1.94803	0.176197	5.45989	4.76439e-08	2.20582e-07	AL512590.2	novel pseudogene	1
ENSG00000173212	733.305	0.96193	1.94791	0.125902	7.64029	2.16737e-14	1.65943e-13	MAB21L3	mab-21 like 3 [Source:HGNC Symbol;Acc:HGNC:26787]	2
ENSG00000152926	843.687	0.961719	1.94763	0.115876	8.29952	1.04536e-16	9.35425e-16	ZNF117	zinc finger protein 117 [Source:HGNC Symbol;Acc:HGNC:12897]	4
ENSG00000132530	1085.57	0.960736	1.9463	0.105186	9.13368	6.62099e-20	7.30256e-19	XAF1	XIAP associated factor 1 [Source:HGNC Symbol;Acc:HGNC:30932]	19
ENSG00000086696	751.558	0.959948	1.94524	0.100108	9.58916	8.8802e-22	1.10611e-20	HSD17B2	hydroxysteroid 17-beta dehydrogenase 2 [Source:HGNC Symbol;Acc:HGNC:5211]	6
ENSG00000115109	2445.06	0.959792	1.94503	0.0976701	9.82687	8.62563e-23	1.15021e-21	EPB41L5	erythrocyte membrane protein band 4.1 like 5 [Source:HGNC Symbol;Acc:HGNC:19819]	10
ENSG00000111664	120.758	0.958986	1.94394	0.192657	4.97769	6.43469e-07	2.6699e-06	GNB3	G protein subunit beta 3 [Source:HGNC Symbol;Acc:HGNC:4400]	9
ENSG00000250539	106.449	0.958864	1.94378	0.213459	4.49204	7.05455e-06	2.60885e-05	KRT8P33	keratin 8 pseudogene 33 [Source:HGNC Symbol;Acc:HGNC:39867]	1
ENSG00000175779	656.804	0.957893	1.94247	0.0986638	9.70866	2.76949e-22	3.5828e-21	C15orf53	chromosome 15 open reading frame 53 [Source:HGNC Symbol;Acc:HGNC:33796]	10
ENSG00000160685	449.816	0.957264	1.94162	0.123101	7.77628	7.46892e-15	5.92797e-14	ZBTB7B	zinc finger and BTB domain containing 7B [Source:HGNC Symbol;Acc:HGNC:18668]	7
ENSG00000112877	588.632	0.956553	1.94067	0.0971151	9.84969	6.87568e-23	9.25199e-22	CEP72	centrosomal protein 72 [Source:HGNC Symbol;Acc:HGNC:25547]	4
ENSG00000243742	187.294	0.956496	1.94059	0.20752	4.60917	4.04271e-06	1.542e-05	RPLP0P2	ribosomal protein lateral stalk subunit P0 pseudogene 2 [Source:HGNC Symbol;Acc:HGNC:17960]	6
ENSG00000169327	150.565	0.956401	1.94046	0.186404	5.13079	2.88522e-07	1.23907e-06	OR5AU1	olfactory receptor family 5 subfamily AU member 1 [Source:HGNC Symbol;Acc:HGNC:15362]	4
ENSG00000142347	154.081	0.956183	1.94017	0.16962	5.63722	1.72818e-08	8.32651e-08	MYO1F	myosin IF [Source:HGNC Symbol;Acc:HGNC:7600]	22
ENSG00000221963	1049.01	0.955996	1.93992	0.102233	9.35118	8.66739e-21	1.01144e-19	APOL6	apolipoprotein L6 [Source:HGNC Symbol;Acc:HGNC:14870]	1
ENSG00000241170	37.6067	0.955515	1.93927	0.330392	2.89207	0.00382717	0.00949371	AP001992.1	ribosomal protein L31 (RPL31) pseudogene	6
ENSG00000249961	63.9278	0.954543	1.93797	0.26684	3.57721	0.000347275	0.00102974	TERB1	telomere repeat binding bouquet formation protein 1 [Source:HGNC Symbol;Acc:HGNC:26675]	6
ENSG00000127074	56.432	0.95439	1.93776	0.267821	3.56353	0.000365898	0.00108106	RGS13	regulator of G protein signaling 13 [Source:HGNC Symbol;Acc:HGNC:9995]	4
ENSG00000127585	169.145	0.954286	1.93762	0.294129	3.24445	0.00117678	0.00319329	FBXL16	F-box and leucine rich repeat protein 16 [Source:HGNC Symbol;Acc:HGNC:14150]	5
ENSG00000144445	1290.51	0.953903	1.93711	0.0821987	11.6048	3.89427e-31	8.75549e-30	KANSL1L	KAT8 regulatory NSL complex subunit 1 like [Source:HGNC Symbol;Acc:HGNC:26310]	11
ENSG00000112038	92.3926	0.953554	1.93664	0.233488	4.08396	4.42743e-05	0.000148721	OPRM1	opioid receptor mu 1 [Source:HGNC Symbol;Acc:HGNC:8156]	23
ENSG00000226792	26854.3	0.953534	1.93661	0.0805174	11.8426	2.35133e-32	5.70493e-31	C13orf42	chromosome 13 open reading frame 42 [Source:HGNC Symbol;Acc:HGNC:42693]	4
ENSG00000139190	202.623	0.953463	1.93651	0.164224	5.80585	6.40407e-09	3.20599e-08	VAMP1	vesicle associated membrane protein 1 [Source:HGNC Symbol;Acc:HGNC:12642]	8
ENSG00000145920	222.661	0.953335	1.93634	0.187435	5.08621	3.65287e-07	1.55309e-06	CPLX2	complexin 2 [Source:HGNC Symbol;Acc:HGNC:2310]	10
ENSG00000227638	139.24	0.953154	1.9361	0.171373	5.56187	2.66892e-08	1.26554e-07	HNRNPA1P14	heterogeneous nuclear ribonucleoprotein A1 pseudogene 14 [Source:HGNC Symbol;Acc:HGNC:39132]	1
ENSG00000111846	508.57	0.953004	1.9359	0.112437	8.47587	2.3333e-17	2.17625e-16	GCNT2	glucosaminyl (N-acetyl) transferase 2 (I blood group) [Source:HGNC Symbol;Acc:HGNC:4204]	17
ENSG00000008516	200.579	0.952924	1.93579	0.176162	5.40937	6.32478e-08	2.89106e-07	MMP25	matrix metallopeptidase 25 [Source:HGNC Symbol;Acc:HGNC:14246]	4
ENSG00000164620	383.463	0.952865	1.93571	0.152292	6.25681	3.92928e-10	2.188e-09	RELL2	RELT like 2 [Source:HGNC Symbol;Acc:HGNC:26902]	7
ENSG00000214300	393.594	0.952772	1.93559	0.127866	7.45131	9.24204e-14	6.76493e-13	SPDYE3	speedy/RINGO cell cycle regulator family member E3 [Source:HGNC Symbol;Acc:HGNC:35462]	2
ENSG00000284455	641.047	0.952087	1.93467	0.103006	9.24301	2.39664e-20	2.72587e-19	AC017081.4	NA	2
ENSG00000100024	95.8124	0.95142	1.93377	0.271511	3.50417	0.000458037	0.0013307	UPB1	beta-ureidopropionase 1 [Source:HGNC Symbol;Acc:HGNC:16297]	5
ENSG00000167604	227.759	0.951376	1.93372	0.177943	5.34653	8.96562e-08	4.04451e-07	NFKBID	NFKB inhibitor delta [Source:HGNC Symbol;Acc:HGNC:15671]	11
ENSG00000159208	240.412	0.951011	1.93323	0.137587	6.91209	4.77552e-12	3.085e-11	CIART	circadian associated repressor of transcription [Source:HGNC Symbol;Acc:HGNC:25200]	7
ENSG00000198093	3617.01	0.950868	1.93304	0.0745059	12.7623	2.66141e-37	8.73332e-36	ZNF649	zinc finger protein 649 [Source:HGNC Symbol;Acc:HGNC:25741]	7
ENSG00000173442	92.0902	0.950749	1.93288	0.330031	2.88079	0.00396679	0.00980715	EHBP1L1	EH domain binding protein 1 like 1 [Source:HGNC Symbol;Acc:HGNC:30682]	11
ENSG00000234719	92.1319	0.950622	1.93271	0.237231	4.00716	6.14541e-05	0.000202878	NPIPB2	nuclear pore complex interacting protein family, member B2 [Source:HGNC Symbol;Acc:HGNC:37451]	7
ENSG00000237329	38.4757	0.950214	1.93216	0.317472	2.99307	0.00276187	0.00702656	AL356320.2	TAF9 RNA polymerase II, TATA box binding protein (TBP)-associated factor, 32kDa (TAF9) pseudogene	1
ENSG00000253488	120.908	0.950208	1.93215	0.240503	3.95092	7.78507e-05	0.000253413	SINHCAFP3	SINHCAF pseudogene 3 [Source:HGNC Symbol;Acc:HGNC:19896]	1
ENSG00000198342	519.221	0.949694	1.93146	0.103513	9.17464	4.53085e-20	5.05268e-19	ZNF442	zinc finger protein 442 [Source:HGNC Symbol;Acc:HGNC:20877]	5
ENSG00000112137	326.868	0.949454	1.93114	0.13429	7.07019	1.54725e-12	1.03905e-11	PHACTR1	phosphatase and actin regulator 1 [Source:HGNC Symbol;Acc:HGNC:20990]	10
ENSG00000282833	326.868	0.949454	1.93114	0.13429	7.07019	1.54725e-12	1.03905e-11	PHACTR1	phosphatase and actin regulator 1 [Source:HGNC Symbol;Acc:HGNC:20990]	10
ENSG00000183426	2238.31	0.94909	1.93066	0.100539	9.44004	3.72636e-21	4.44335e-20	NPIPA1	nuclear pore complex interacting protein family member A1 [Source:HGNC Symbol;Acc:HGNC:7909]	9
ENSG00000133138	15787.2	0.947657	1.92874	0.0792261	11.9614	5.65862e-33	1.42663e-31	TBC1D8B	TBC1 domain family member 8B [Source:HGNC Symbol;Acc:HGNC:24715]	7
ENSG00000172296	1437.74	0.947635	1.92871	0.0792368	11.9595	5.78886e-33	1.458e-31	SPTLC3	serine palmitoyltransferase long chain base subunit 3 [Source:HGNC Symbol;Acc:HGNC:16253]	6
ENSG00000185495	568.51	0.947573	1.92863	0.0922213	10.275	9.13587e-25	1.39007e-23	AC138393.1	septin 7 (SEPT7) pseudogene	6
ENSG00000159917	395.469	0.947366	1.92835	0.119039	7.95845	1.74213e-15	1.4457e-14	ZNF235	zinc finger protein 235 [Source:HGNC Symbol;Acc:HGNC:12866]	7
ENSG00000244627	563.783	0.947319	1.92829	0.114122	8.30091	1.03315e-16	9.25494e-16	TPTEP2	TPTE pseudogene 2 [Source:HGNC Symbol;Acc:HGNC:53828]	10
ENSG00000186951	643.472	0.947108	1.928	0.13815	6.85563	7.09979e-12	4.52486e-11	PPARA	peroxisome proliferator activated receptor alpha [Source:HGNC Symbol;Acc:HGNC:9232]	12
ENSG00000164049	98.5217	0.946928	1.92776	0.215894	4.38609	1.15409e-05	4.15722e-05	FBXW12	F-box and WD repeat domain containing 12 [Source:HGNC Symbol;Acc:HGNC:20729]	6
ENSG00000162654	904.054	0.946745	1.92752	0.0955214	9.91134	3.71618e-23	5.10158e-22	GBP4	guanylate binding protein 4 [Source:HGNC Symbol;Acc:HGNC:20480]	3
ENSG00000267641	58.382	0.946466	1.92715	0.285742	3.31231	0.000925278	0.002553	BNIP3P16	BCL2 interacting protein 3 pseudogene 16 [Source:HGNC Symbol;Acc:HGNC:49696]	1
ENSG00000178567	1120.2	0.94594	1.92644	0.143683	6.58354	4.59383e-11	2.74864e-10	EPM2AIP1	EPM2A interacting protein 1 [Source:HGNC Symbol;Acc:HGNC:19735]	3
ENSG00000250506	277.226	0.945613	1.92601	0.179161	5.27802	1.30587e-07	5.81682e-07	CDK3	cyclin dependent kinase 3 [Source:HGNC Symbol;Acc:HGNC:1772]	4
ENSG00000243335	424.567	0.945578	1.92596	0.130407	7.25098	4.13763e-13	2.89703e-12	KCTD7	potassium channel tetramerization domain containing 7 [Source:HGNC Symbol;Acc:HGNC:21957]	11
ENSG00000261934	191.439	0.945232	1.9255	0.170266	5.55151	2.83218e-08	1.33916e-07	PCDHGA9	protocadherin gamma subfamily A, 9 [Source:HGNC Symbol;Acc:HGNC:8707]	2
ENSG00000255836	53.4694	0.944934	1.9251	0.289974	3.25869	0.00111929	0.00304788	AC131206.1	M-phase phosphoprotein 8 (MPHOSPH8) pseudogene	1
ENSG00000175106	843.903	0.9444	1.92439	0.100657	9.38238	6.44999e-21	7.57602e-20	TVP23C	trans-golgi network vesicle protein 23 homolog C [Source:HGNC Symbol;Acc:HGNC:30453]	10
ENSG00000230071	57.2232	0.943738	1.92351	0.273956	3.44485	0.000571381	0.00163356	RPL4P6	ribosomal protein L4 pseudogene 6 [Source:HGNC Symbol;Acc:HGNC:35611]	1
ENSG00000186723	699.733	0.943446	1.92312	0.106539	8.85536	8.34117e-19	8.5752e-18	AC114267.1	olfactory receptor family 10 subfamily H member 1 [Source:NCBI gene;Acc:26539]	2
ENSG00000213658	207.147	0.943307	1.92293	0.168039	5.61361	1.98143e-08	9.50301e-08	LAT	linker for activation of T cells [Source:HGNC Symbol;Acc:HGNC:18874]	17
ENSG00000213648	269.329	0.942917	1.92241	0.272188	3.46421	0.000531792	0.00152872	SULT1A4	sulfotransferase family 1A member 4 [Source:HGNC Symbol;Acc:HGNC:30004]	5
ENSG00000165102	565.226	0.942457	1.9218	0.119739	7.87091	3.52074e-15	2.85383e-14	HGSNAT	heparan-alpha-glucosaminide N-acetyltransferase [Source:HGNC Symbol;Acc:HGNC:26527]	10
ENSG00000135750	226.032	0.941865	1.92101	0.161588	5.82879	5.58291e-09	2.81565e-08	KCNK1	potassium two pore domain channel subfamily K member 1 [Source:HGNC Symbol;Acc:HGNC:6272]	6
ENSG00000145287	164.555	0.941591	1.92064	0.163335	5.76477	8.17706e-09	4.05162e-08	PLAC8	placenta associated 8 [Source:HGNC Symbol;Acc:HGNC:19254]	6
ENSG00000253731	643.534	0.940901	1.91973	0.0922173	10.2031	1.92073e-24	2.86526e-23	PCDHGA6	protocadherin gamma subfamily A, 6 [Source:HGNC Symbol;Acc:HGNC:8704]	2
ENSG00000152578	88.5033	0.94087	1.91969	0.211007	4.45894	8.23649e-06	3.01973e-05	GRIA4	glutamate ionotropic receptor AMPA type subunit 4 [Source:HGNC Symbol;Acc:HGNC:4574]	15
ENSG00000197046	107.719	0.940232	1.91884	0.210605	4.46443	8.0282e-06	2.9468e-05	SIGLEC15	sialic acid binding Ig like lectin 15 [Source:HGNC Symbol;Acc:HGNC:27596]	5
ENSG00000164975	1477.37	0.940059	1.91861	0.0851689	11.0376	2.51696e-28	4.75328e-27	SNAPC3	small nuclear RNA activating complex polypeptide 3 [Source:HGNC Symbol;Acc:HGNC:11136]	7
ENSG00000236829	132.818	0.939909	1.91841	0.195051	4.81878	1.44436e-06	5.77653e-06	Z97634.1	ribosomal protein L23a (RPL23A) pseudogene	3
ENSG00000138185	436.805	0.939803	1.91827	0.158118	5.94366	2.78719e-09	1.44809e-08	ENTPD1	ectonucleoside triphosphate diphosphohydrolase 1 [Source:HGNC Symbol;Acc:HGNC:3363]	13
ENSG00000233974	70.1869	0.939515	1.91788	0.312316	3.00822	0.00262787	0.00670736	AC138951.1	POM121 membrane glycoprotein (POM121) pseudogene	1
ENSG00000178922	195.387	0.939486	1.91785	0.161813	5.80602	6.39767e-09	3.20342e-08	HYI	hydroxypyruvate isomerase (putative) [Source:HGNC Symbol;Acc:HGNC:26948]	13
ENSG00000061656	67.3599	0.939002	1.9172	0.283772	3.309	0.000936296	0.00258113	SPAG4	sperm associated antigen 4 [Source:HGNC Symbol;Acc:HGNC:11214]	7
ENSG00000125459	1740.2	0.938596	1.91666	0.091922	10.2108	1.77421e-24	2.64826e-23	MSTO1	misato mitochondrial distribution and morphology regulator 1 [Source:HGNC Symbol;Acc:HGNC:29678]	19
ENSG00000182752	110.475	0.938456	1.91648	0.272614	3.44244	0.000576494	0.00164686	PAPPA	pappalysin 1 [Source:HGNC Symbol;Acc:HGNC:8602]	3
ENSG00000258890	2076.42	0.938291	1.91626	0.0830626	11.2962	1.3704e-29	2.80508e-28	CEP95	centrosomal protein 95 [Source:HGNC Symbol;Acc:HGNC:25141]	19
ENSG00000284773	53.4058	0.938243	1.91619	0.287748	3.26064	0.00111162	0.00302892	AC114490.3	novel protein	1
ENSG00000126368	150.929	0.938112	1.91602	0.194618	4.82027	1.43363e-06	5.73634e-06	NR1D1	nuclear receptor subfamily 1 group D member 1 [Source:HGNC Symbol;Acc:HGNC:7962]	1
ENSG00000172824	145.355	0.937821	1.91563	0.179232	5.23245	1.67281e-07	7.36131e-07	CES4A	carboxylesterase 4A [Source:HGNC Symbol;Acc:HGNC:26741]	12
ENSG00000256594	360.19	0.937657	1.91542	0.135858	6.90173	5.13726e-12	3.30934e-11	AC010186.2	C-type lectin domain family 2 (CLEC2) pseudogene	4
ENSG00000185873	57.0591	0.937494	1.9152	0.273287	3.43044	0.00060261	0.00171796	TMPRSS11B	transmembrane serine protease 11B [Source:HGNC Symbol;Acc:HGNC:25398]	3
ENSG00000214031	128.656	0.935874	1.91305	0.192812	4.85382	1.21105e-06	4.88072e-06	AC092474.1	claudin-7 (CLDN7) pseudogene	1
ENSG00000105289	637.989	0.93542	1.91245	0.162556	5.75445	8.69232e-09	4.29507e-08	TJP3	tight junction protein 3 [Source:HGNC Symbol;Acc:HGNC:11829]	9
ENSG00000236418	3013.27	0.93534	1.91234	0.0815909	11.4638	2.00571e-30	4.33869e-29	HLA-DQA1	major histocompatibility complex, class II, DQ alpha 1 [Source:HGNC Symbol;Acc:HGNC:4942]	11
ENSG00000175048	126.423	0.93484	1.91168	0.260824	3.58418	0.000338134	0.00100346	ZDHHC14	zinc finger DHHC-type containing 14 [Source:HGNC Symbol;Acc:HGNC:20341]	9
ENSG00000162997	171.531	0.934537	1.91128	0.177601	5.26199	1.42504e-07	6.32522e-07	PRORSD1P	prolyl-tRNA synthetase associated domain containing 1, pseudogene [Source:HGNC Symbol;Acc:HGNC:34379]	3
ENSG00000131196	202.785	0.934499	1.91123	0.197836	4.72361	2.31698e-06	9.06314e-06	NFATC1	nuclear factor of activated T cells 1 [Source:HGNC Symbol;Acc:HGNC:7775]	18
ENSG00000239528	93.4387	0.934177	1.9108	0.251797	3.71004	0.000207226	0.000636154	RPS14P8	ribosomal protein S14 pseudogene 8 [Source:HGNC Symbol;Acc:HGNC:37027]	1
ENSG00000284610	190.872	0.933868	1.91039	0.146322	6.38227	1.74482e-10	9.95182e-10	AC107918.4	RNA binding protein, fox-1 homolog (C. elegans) 1 (RBFOX1) pseudogene	2
ENSG00000170381	1372.7	0.933626	1.91007	0.111917	8.34214	7.29568e-17	6.6132e-16	SEMA3E	semaphorin 3E [Source:HGNC Symbol;Acc:HGNC:10727]	7
ENSG00000171817	84.2731	0.933518	1.90993	0.25401	3.67512	0.000237738	0.000723197	ZNF540	zinc finger protein 540 [Source:HGNC Symbol;Acc:HGNC:25331]	10
ENSG00000188124	62.8924	0.933354	1.90971	0.263764	3.5386	0.000402253	0.00117982	OR2AG2	olfactory receptor family 2 subfamily AG member 2 [Source:HGNC Symbol;Acc:HGNC:15143]	3
ENSG00000170190	264.663	0.932725	1.90888	0.143071	6.51933	7.06208e-11	4.15525e-10	SLC16A5	solute carrier family 16 member 5 [Source:HGNC Symbol;Acc:HGNC:10926]	10
ENSG00000187984	97.9593	0.93264	1.90877	0.235114	3.96676	7.28568e-05	0.000237681	ANKRD19P	ankyrin repeat domain 19, pseudogene [Source:HGNC Symbol;Acc:HGNC:22567]	6
ENSG00000135951	200.914	0.932622	1.90874	0.172556	5.40474	6.49027e-08	2.96617e-07	TSGA10	testis specific 10 [Source:HGNC Symbol;Acc:HGNC:14927]	19
ENSG00000149212	4702.07	0.932543	1.90864	0.0931049	10.016	1.29592e-23	1.82796e-22	SESN3	sestrin 3 [Source:HGNC Symbol;Acc:HGNC:23060]	6
ENSG00000176857	60.0825	0.932396	1.90844	0.28219	3.30414	0.000952694	0.00262184	GJA1P1	gap junction protein alpha 1 pseudogene 1 [Source:HGNC Symbol;Acc:HGNC:4275]	1
ENSG00000111058	823.218	0.932377	1.90842	0.12637	7.37817	1.60485e-13	1.15553e-12	ACSS3	acyl-CoA synthetase short chain family member 3 [Source:HGNC Symbol;Acc:HGNC:24723]	10
ENSG00000106610	308.62	0.932326	1.90835	0.124348	7.4977	6.49456e-14	4.82552e-13	STAG3L4	stromal antigen 3-like 4 (pseudogene) [Source:HGNC Symbol;Acc:HGNC:33887]	5
ENSG00000228903	59.3951	0.931692	1.90751	0.291724	3.19375	0.00140438	0.00375418	RASA4CP	RAS p21 protein activator 4C, pseudogene [Source:HGNC Symbol;Acc:HGNC:44185]	3
ENSG00000214050	137.516	0.931494	1.90725	0.187256	4.97444	6.5436e-07	2.71061e-06	FBXO16	F-box protein 16 [Source:HGNC Symbol;Acc:HGNC:13618]	11
ENSG00000163864	39658.4	0.931382	1.9071	0.0807765	11.5303	9.27669e-31	2.04364e-29	NMNAT3	nicotinamide nucleotide adenylyltransferase 3 [Source:HGNC Symbol;Acc:HGNC:20989]	21
ENSG00000118507	963.952	0.931315	1.90701	0.0992767	9.381	6.53501e-21	7.6723e-20	AKAP7	A-kinase anchoring protein 7 [Source:HGNC Symbol;Acc:HGNC:377]	9
ENSG00000268438	43.7545	0.931263	1.90695	0.322336	2.88911	0.00386332	0.00957487	BNIP3P27	BCL2 interacting protein 3 pseudogene 27 [Source:HGNC Symbol;Acc:HGNC:49707]	1
ENSG00000264204	178.126	0.931156	1.9068	0.164614	5.65659	1.54406e-08	7.46951e-08	AGAP7P	ArfGAP with GTPase domain, ankyrin repeat and PH domain 7, pseudogene [Source:HGNC Symbol;Acc:HGNC:23465]	1
ENSG00000253218	71.8348	0.930925	1.9065	0.264865	3.51471	0.000440234	0.00128224	KLF3P1	Kruppel like factor 3 pseudogene 1 [Source:HGNC Symbol;Acc:HGNC:41518]	1
ENSG00000184619	254.531	0.929786	1.90499	0.235817	3.94282	8.05285e-05	0.000261621	KRBA2	KRAB-A domain containing 2 [Source:HGNC Symbol;Acc:HGNC:26989]	5
ENSG00000212866	917.248	0.929687	1.90486	0.147876	6.28693	3.23802e-10	1.81514e-09	HSPA1B	heat shock protein family A (Hsp70) member 1B [Source:HGNC Symbol;Acc:HGNC:5233]	2
ENSG00000145819	2787.05	0.929445	1.90454	0.0901453	10.3105	6.31528e-25	9.67342e-24	ARHGAP26	Rho GTPase activating protein 26 [Source:HGNC Symbol;Acc:HGNC:17073]	23
ENSG00000106302	71.9725	0.929366	1.90444	0.237375	3.91518	9.03376e-05	0.000291567	HYAL4	hyaluronidase 4 [Source:HGNC Symbol;Acc:HGNC:5323]	5
ENSG00000146856	50.1483	0.929294	1.90434	0.316035	2.94048	0.00327703	0.00822892	AGBL3	ATP/GTP binding protein like 3 [Source:HGNC Symbol;Acc:HGNC:27981]	7
ENSG00000170379	533.646	0.929172	1.90418	0.102467	9.06802	1.21202e-19	1.31827e-18	TCAF2	TRPM8 channel associated factor 2 [Source:HGNC Symbol;Acc:HGNC:26878]	7
ENSG00000146285	49.3283	0.92904	1.90401	0.291483	3.18729	0.00143613	0.00383235	SCML4	Scm polycomb group protein like 4 [Source:HGNC Symbol;Acc:HGNC:21397]	11
ENSG00000241634	62.8979	0.928683	1.90354	0.260861	3.56007	0.000370762	0.00109435	AC069499.1	ribosomal protein L13 (RPL13) pseudogene	1
ENSG00000101745	3574.67	0.928603	1.90343	0.0742365	12.5087	6.68981e-36	2.02841e-34	ANKRD12	ankyrin repeat domain 12 [Source:HGNC Symbol;Acc:HGNC:29135]	9
ENSG00000163162	508.206	0.92784	1.90243	0.101094	9.17799	4.39221e-20	4.90243e-19	RNF149	ring finger protein 149 [Source:HGNC Symbol;Acc:HGNC:23137]	6
ENSG00000188219	152.766	0.927805	1.90238	0.261047	3.55417	0.000379172	0.00111773	POTEE	POTE ankyrin domain family member E [Source:HGNC Symbol;Acc:HGNC:33895]	5
ENSG00000239883	845.563	0.92779	1.90236	0.0935014	9.92273	3.31549e-23	4.57148e-22	PARGP1	poly(ADP-ribose) glycohydrolase pseudogene 1 [Source:HGNC Symbol;Acc:HGNC:45008]	3
ENSG00000164300	7735.13	0.927428	1.90188	0.0481417	19.2645	1.06631e-82	2.85136e-80	SERINC5	serine incorporator 5 [Source:HGNC Symbol;Acc:HGNC:18825]	6
ENSG00000102125	314.634	0.92723	1.90162	0.148504	6.24379	4.27102e-10	2.37409e-09	TAZ	tafazzin [Source:HGNC Symbol;Acc:HGNC:11577]	32
ENSG00000176654	263.116	0.92721	1.90159	0.155521	5.96196	2.49226e-09	1.30028e-08	NANOGP1	Nanog homeobox pseudogene 1 [Source:HGNC Symbol;Acc:HGNC:23099]	2
ENSG00000009694	395.471	0.926608	1.9008	0.172697	5.3655	8.0724e-08	3.65929e-07	TENM1	teneurin transmembrane protein 1 [Source:HGNC Symbol;Acc:HGNC:8117]	3
ENSG00000167904	682.294	0.926579	1.90076	0.106246	8.72107	2.75595e-18	2.74533e-17	TMEM68	transmembrane protein 68 [Source:HGNC Symbol;Acc:HGNC:26510]	19
ENSG00000170684	798.754	0.926343	1.90045	0.0904052	10.2466	1.22624e-24	1.84789e-23	ZNF296	zinc finger protein 296 [Source:HGNC Symbol;Acc:HGNC:15981]	2
ENSG00000239704	286.346	0.926127	1.90017	0.143517	6.4531	1.09582e-10	6.33502e-10	CDRT4	CMT1A duplicated region transcript 4 [Source:HGNC Symbol;Acc:HGNC:14383]	4
ENSG00000014914	156.076	0.925754	1.89968	0.197865	4.67872	2.88675e-06	1.11805e-05	MTMR11	myotubularin related protein 11 [Source:HGNC Symbol;Acc:HGNC:24307]	10
ENSG00000228284	2381.27	0.925104	1.89882	0.103515	8.93689	4.00286e-19	4.19233e-18	HLA-DQA1	major histocompatibility complex, class II, DQ alpha 1 [Source:HGNC Symbol;Acc:HGNC:4942]	10
ENSG00000135828	270.15	0.924653	1.89823	0.139931	6.60793	3.89742e-11	2.34423e-10	RNASEL	ribonuclease L [Source:HGNC Symbol;Acc:HGNC:10050]	2
ENSG00000154319	92.8353	0.924464	1.89798	0.226012	4.09034	4.30749e-05	0.000144944	FAM167A	family with sequence similarity 167 member A [Source:HGNC Symbol;Acc:HGNC:15549]	8
ENSG00000008226	126.918	0.924014	1.89739	0.196959	4.69141	2.71335e-06	1.05446e-05	DLEC1	DLEC1 cilia and flagella associated protein [Source:HGNC Symbol;Acc:HGNC:2899]	7
ENSG00000242948	53.5701	0.92377	1.89707	0.283034	3.26381	0.00109923	0.00299939	EPS15P1	epidermal growth factor receptor pathway substrate 15 pseudogene 1 [Source:HGNC Symbol;Acc:HGNC:18166]	2
ENSG00000130844	2275.98	0.92306	1.89613	0.100271	9.20569	3.39482e-20	3.82827e-19	ZNF331	zinc finger protein 331 [Source:HGNC Symbol;Acc:HGNC:15489]	29
ENSG00000213983	1806.27	0.922932	1.89597	0.091107	10.1302	4.05814e-24	5.9271e-23	AP1G2	adaptor related protein complex 1 subunit gamma 2 [Source:HGNC Symbol;Acc:HGNC:556]	34
ENSG00000164651	374.488	0.922714	1.89568	0.191103	4.82836	1.37665e-06	5.51714e-06	SP8	Sp8 transcription factor [Source:HGNC Symbol;Acc:HGNC:19196]	3
ENSG00000186340	5243.15	0.922454	1.89534	0.0841313	10.9645	5.66365e-28	1.04142e-26	THBS2	thrombospondin 2 [Source:HGNC Symbol;Acc:HGNC:11786]	7
ENSG00000066933	3005.88	0.922384	1.89525	0.107466	8.58302	9.24106e-18	8.86577e-17	MYO9A	myosin IXA [Source:HGNC Symbol;Acc:HGNC:7608]	21
ENSG00000231859	121.841	0.922028	1.89478	0.206756	4.4595	8.21502e-06	3.01229e-05	AC079781.1	novel pseudogene	1
ENSG00000141337	443.133	0.921952	1.89468	0.114273	8.06798	7.14721e-16	6.08578e-15	ARSG	arylsulfatase G [Source:HGNC Symbol;Acc:HGNC:24102]	9
ENSG00000223572	1286.34	0.920892	1.89329	0.0893906	10.3019	6.90962e-25	1.05517e-23	CKMT1A	creatine kinase, mitochondrial 1A [Source:HGNC Symbol;Acc:HGNC:31736]	8
ENSG00000177201	894.675	0.920854	1.89324	0.103244	8.91922	4.69589e-19	4.89775e-18	OR2T12	olfactory receptor family 2 subfamily T member 12 [Source:HGNC Symbol;Acc:HGNC:19592]	2
ENSG00000175155	215.511	0.920384	1.89262	0.189281	4.86253	1.15895e-06	4.68051e-06	YPEL2	yippee like 2 [Source:HGNC Symbol;Acc:HGNC:18326]	5
ENSG00000175197	234.686	0.920094	1.89224	0.162731	5.65408	1.56683e-08	7.57818e-08	DDIT3	DNA damage inducible transcript 3 [Source:HGNC Symbol;Acc:HGNC:2726]	6
ENSG00000106415	665.336	0.919453	1.8914	0.0959062	9.587	9.06799e-22	1.12875e-20	GLCCI1	glucocorticoid induced 1 [Source:HGNC Symbol;Acc:HGNC:18713]	12
ENSG00000154608	105.128	0.919057	1.89088	0.278949	3.29471	0.00098524	0.00270478	CEP170P1	centrosomal protein 170 pseudogene 1 [Source:HGNC Symbol;Acc:HGNC:28364]	1
ENSG00000149179	650.673	0.918167	1.88971	0.107935	8.50665	1.79034e-17	1.68484e-16	C11orf49	chromosome 11 open reading frame 49 [Source:HGNC Symbol;Acc:HGNC:28720]	23
ENSG00000174501	838.06	0.918028	1.88953	0.106155	8.64796	5.24273e-18	5.11772e-17	ANKRD36C	ankyrin repeat domain 36C [Source:HGNC Symbol;Acc:HGNC:32946]	8
ENSG00000235833	96.1124	0.917878	1.88933	0.255355	3.59452	0.000324994	0.000967552	AC017099.1	coiled-coil domain containing 144C (CCDC144C) pseudogene	1
ENSG00000243302	399.08	0.91676	1.88787	0.150328	6.09839	1.07145e-09	5.75716e-09	AC018638.4	novel pseudogene	1
ENSG00000129993	117.228	0.9164	1.8874	0.282442	3.24456	0.00117632	0.00319274	CBFA2T3	CBFA2/RUNX1 translocation partner 3 [Source:HGNC Symbol;Acc:HGNC:1537]	11
ENSG00000243753	192.311	0.91623	1.88718	0.201952	4.53687	5.70961e-06	2.13471e-05	HLA-L	major histocompatibility complex, class I, L (pseudogene) [Source:HGNC Symbol;Acc:HGNC:4970]	3
ENSG00000150401	678.891	0.915912	1.88676	0.0999064	9.1677	4.83206e-20	5.37191e-19	DCUN1D2	defective in cullin neddylation 1 domain containing 2 [Source:HGNC Symbol;Acc:HGNC:20328]	11
ENSG00000067066	292.043	0.915835	1.88666	0.134645	6.80186	1.03274e-11	6.50109e-11	SP100	SP100 nuclear antigen [Source:HGNC Symbol;Acc:HGNC:11206]	19
ENSG00000127957	250.008	0.915635	1.8864	0.142474	6.4267	1.30405e-10	7.50251e-10	PMS2P3	PMS1 homolog 2, mismatch repair system component pseudogene 3 [Source:HGNC Symbol;Acc:HGNC:9128]	8
ENSG00000230305	72.6572	0.915586	1.88634	0.232816	3.93266	8.4011e-05	0.000272478	AC004980.3	postmeiotic segregation increased 2-like 5 (PMS2L5) pseudogene	1
ENSG00000140386	651.742	0.915543	1.88628	0.144689	6.32766	2.48904e-10	1.40342e-09	SCAPER	S-phase cyclin A associated protein in the ER [Source:HGNC Symbol;Acc:HGNC:13081]	23
ENSG00000173214	1812.36	0.915467	1.88618	0.0625475	14.6363	1.64681e-48	1.01208e-46	MFSD4B	major facilitator superfamily domain containing 4B [Source:HGNC Symbol;Acc:HGNC:21053]	1
ENSG00000177692	74.5129	0.91544	1.88614	0.229702	3.98533	6.73863e-05	0.00022127	DNAJC28	DnaJ heat shock protein family (Hsp40) member C28 [Source:HGNC Symbol;Acc:HGNC:1297]	4
ENSG00000262911	74.5129	0.91544	1.88614	0.229702	3.98533	6.73863e-05	0.00022127	DNAJC28	DnaJ heat shock protein family (Hsp40) member C28 [Source:HGNC Symbol;Acc:HGNC:1297]	4
ENSG00000264619	84.4558	0.915417	1.88611	0.286081	3.19985	0.00137498	0.00368303	MSH5-SAPCD1	MSH5-SAPCD1 readthrough (NMD candidate) [Source:HGNC Symbol;Acc:HGNC:41994]	3
ENSG00000132793	290.778	0.915395	1.88609	0.123287	7.42493	1.12839e-13	8.19511e-13	LPIN3	lipin 3 [Source:HGNC Symbol;Acc:HGNC:14451]	5
ENSG00000185829	468.662	0.91521	1.88584	0.142679	6.41446	1.41324e-10	8.11215e-10	ARL17A	ADP ribosylation factor like GTPase 17A [Source:HGNC Symbol;Acc:HGNC:24096]	7
ENSG00000174255	116.625	0.915133	1.88574	0.211294	4.33109	1.48373e-05	5.27213e-05	ZNF80	zinc finger protein 80 [Source:HGNC Symbol;Acc:HGNC:13155]	3
ENSG00000171561	986.309	0.91485	1.88537	0.103508	8.83841	9.70924e-19	9.9329e-18	OR2AT4	olfactory receptor family 2 subfamily AT member 4 [Source:HGNC Symbol;Acc:HGNC:19620]	5
ENSG00000163393	200.823	0.914071	1.88435	0.173727	5.26154	1.42855e-07	6.33968e-07	SLC22A15	solute carrier family 22 member 15 [Source:HGNC Symbol;Acc:HGNC:20301]	3
ENSG00000203872	119.491	0.913587	1.88372	0.211041	4.32895	1.49821e-05	5.32284e-05	C6orf163	chromosome 6 open reading frame 163 [Source:HGNC Symbol;Acc:HGNC:21403]	4
ENSG00000196155	634.752	0.913338	1.8834	0.135701	6.73054	1.6903e-11	1.04623e-10	PLEKHG4	pleckstrin homology and RhoGEF domain containing G4 [Source:HGNC Symbol;Acc:HGNC:24501]	15
ENSG00000166927	62.9065	0.912198	1.88191	0.253099	3.60411	0.000313225	0.000934204	MS4A7	membrane spanning 4-domains A7 [Source:NCBI gene;Acc:58475]	12
ENSG00000175164	188.877	0.912174	1.88188	0.154221	5.91471	3.32464e-09	1.71492e-08	ABO	ABO, alpha 1-3-N-acetylgalactosaminyltransferase and alpha 1-3-galactosyltransferase [Source:HGNC Symbol;Acc:HGNC:79]	5
ENSG00000168781	1046.9	0.911579	1.8811	0.124807	7.30389	2.79569e-13	1.98062e-12	PPIP5K1	diphosphoinositol pentakisphosphate kinase 1 [Source:HGNC Symbol;Acc:HGNC:29023]	24
ENSG00000005187	127.641	0.911397	1.88087	0.207727	4.38747	1.14677e-05	4.13264e-05	ACSM3	acyl-CoA synthetase medium chain family member 3 [Source:HGNC Symbol;Acc:HGNC:10522]	15
ENSG00000007174	51.7645	0.911324	1.88077	0.30165	3.02113	0.00251837	0.00645146	DNAH9	dynein axonemal heavy chain 9 [Source:HGNC Symbol;Acc:HGNC:2953]	15
ENSG00000282331	839.758	0.910673	1.87992	0.12269	7.42252	1.14909e-13	8.34302e-13	LRRC37A4P	leucine rich repeat containing 37 member A4, pseudogene [Source:HGNC Symbol;Acc:HGNC:25479]	2
ENSG00000169744	850.934	0.910453	1.87964	0.10521	8.6537	4.98564e-18	4.87244e-17	LDB2	LIM domain binding 2 [Source:HGNC Symbol;Acc:HGNC:6533]	16
ENSG00000285082	59.2934	0.910445	1.87963	0.268736	3.38789	0.000704338	0.00198456	AL160272.2	novel protein	3
ENSG00000130540	556.101	0.910298	1.87943	0.114078	7.9796	1.46813e-15	1.22438e-14	SULT4A1	sulfotransferase family 4A member 1 [Source:HGNC Symbol;Acc:HGNC:14903]	4
ENSG00000106003	307.502	0.910223	1.87934	0.127234	7.15393	8.43271e-13	5.75834e-12	LFNG	LFNG O-fucosylpeptide 3-beta-N-acetylglucosaminyltransferase [Source:HGNC Symbol;Acc:HGNC:6560]	7
ENSG00000100253	49.6294	0.910178	1.87928	0.304742	2.98672	0.00281992	0.00716048	MIOX	myo-inositol oxygenase [Source:HGNC Symbol;Acc:HGNC:14522]	4
ENSG00000214193	338.996	0.909917	1.87894	0.206021	4.41662	1.00258e-05	3.6391e-05	SH3D21	SH3 domain containing 21 [Source:HGNC Symbol;Acc:HGNC:26236]	6
ENSG00000130962	754.993	0.90983	1.87882	0.0991767	9.17383	4.56507e-20	5.08858e-19	PRRG1	proline rich and Gla domain 1 [Source:HGNC Symbol;Acc:HGNC:9469]	9
ENSG00000106384	151.776	0.90912	1.8779	0.178708	5.08717	3.63442e-07	1.54551e-06	MOGAT3	monoacylglycerol O-acyltransferase 3 [Source:HGNC Symbol;Acc:HGNC:23249]	4
ENSG00000279170	63.6649	0.909103	1.87788	0.263832	3.44576	0.000569459	0.00162878	TSTD3	thiosulfate sulfurtransferase like domain containing 3 [Source:HGNC Symbol;Acc:HGNC:40910]	6
ENSG00000159915	282.739	0.90908	1.87785	0.139418	6.52052	7.00652e-11	4.12546e-10	ZNF233	zinc finger protein 233 [Source:HGNC Symbol;Acc:HGNC:30946]	5
ENSG00000205464	101.505	0.908843	1.87754	0.208882	4.35099	1.35522e-05	4.83462e-05	ATP6AP1L	ATPase H+ transporting accessory protein 1 like [Source:HGNC Symbol;Acc:HGNC:28091]	6
ENSG00000249222	46.0038	0.908713	1.87737	0.295676	3.07334	0.00211674	0.00549425	ATP5MGL	ATP synthase membrane subunit g like [Source:HGNC Symbol;Acc:HGNC:13213]	1
ENSG00000144674	10634.2	0.908188	1.87669	0.0853929	10.6354	2.0394e-26	3.40614e-25	GOLGA4	golgin A4 [Source:HGNC Symbol;Acc:HGNC:4427]	12
ENSG00000018189	1112.98	0.908079	1.87655	0.0894563	10.1511	3.27668e-24	4.80528e-23	RUFY3	RUN and FYVE domain containing 3 [Source:HGNC Symbol;Acc:HGNC:30285]	15
ENSG00000144026	538.017	0.907995	1.87644	0.09988	9.09086	9.82598e-20	1.07572e-18	ZNF514	zinc finger protein 514 [Source:HGNC Symbol;Acc:HGNC:25894]	4
ENSG00000148218	404.441	0.907753	1.87612	0.122365	7.41841	1.18539e-13	8.59664e-13	ALAD	aminolevulinate dehydratase [Source:HGNC Symbol;Acc:HGNC:395]	9
ENSG00000104643	3310.01	0.907684	1.87603	0.0567157	16.0041	1.19619e-57	1.14325e-55	MTMR9	myotubularin related protein 9 [Source:HGNC Symbol;Acc:HGNC:14596]	4
ENSG00000006534	177.263	0.907407	1.87567	0.172962	5.24627	1.55206e-07	6.86599e-07	ALDH3B1	aldehyde dehydrogenase 3 family member B1 [Source:HGNC Symbol;Acc:HGNC:410]	10
ENSG00000120669	257.29	0.906293	1.87422	0.126889	7.14243	9.16975e-13	6.25145e-12	SOHLH2	spermatogenesis and oogenesis specific basic helix-loop-helix 2 [Source:HGNC Symbol;Acc:HGNC:26026]	2
ENSG00000260643	185.818	0.905992	1.87383	0.18208	4.97578	6.4986e-07	2.69463e-06	AC092718.3	novel protein	3
ENSG00000226742	85.3214	0.905933	1.87376	0.23975	3.77866	0.000157673	0.0004916	HSBP1L1	heat shock factor binding protein 1 like 1 [Source:HGNC Symbol;Acc:HGNC:37243]	5
ENSG00000240771	158.365	0.905906	1.87372	0.182355	4.9678	6.77153e-07	2.79995e-06	ARHGEF25	Rho guanine nucleotide exchange factor 25 [Source:HGNC Symbol;Acc:HGNC:30275]	7
ENSG00000277221	389.705	0.905881	1.87369	0.136637	6.62984	3.3604e-11	2.02753e-10	LRRC37A2	leucine rich repeat containing 37 member A2 [Source:HGNC Symbol;Acc:HGNC:32404]	4
ENSG00000047346	490.479	0.905874	1.87368	0.16392	5.52632	3.27015e-08	1.53728e-07	FAM214A	family with sequence similarity 214 member A [Source:HGNC Symbol;Acc:HGNC:25609]	16
ENSG00000174038	108.049	0.904865	1.87237	0.18925	4.78132	1.74147e-06	6.90195e-06	C9orf131	chromosome 9 open reading frame 131 [Source:HGNC Symbol;Acc:HGNC:31418]	7
ENSG00000100784	1026.3	0.904835	1.87233	0.129328	6.99644	2.62552e-12	1.73489e-11	RPS6KA5	ribosomal protein S6 kinase A5 [Source:HGNC Symbol;Acc:HGNC:10434]	8
ENSG00000251288	52.6571	0.904393	1.87176	0.310973	2.90827	0.00363437	0.00905369	AC018797.2	WD repeat domain 12 (WDR12) pseudogene	1
ENSG00000091536	213.92	0.904321	1.87166	0.156767	5.76856	7.99499e-09	3.96609e-08	MYO15A	myosin XVA [Source:HGNC Symbol;Acc:HGNC:7594]	24
ENSG00000242221	200.181	0.904269	1.8716	0.251374	3.59731	0.000321526	0.000957683	PSG2	pregnancy specific beta-1-glycoprotein 2 [Source:HGNC Symbol;Acc:HGNC:9519]	4
ENSG00000214837	239.41	0.904143	1.87143	0.147998	6.10917	1.00153e-09	5.39644e-09	LINC01347	long intergenic non-protein coding RNA 1347 [Source:HGNC Symbol;Acc:HGNC:50566]	2
ENSG00000178636	366.343	0.90331	1.87035	0.126999	7.11275	1.1375e-12	7.71096e-12	AC092656.1	mitochondrial ribosomal protein L42 (MRPL42) pseudogene	3
ENSG00000166840	73.3957	0.903301	1.87034	0.234817	3.84683	0.000119658	0.000380012	GLYATL1	glycine-N-acyltransferase like 1 [Source:HGNC Symbol;Acc:HGNC:30519]	19
ENSG00000130052	619.031	0.90329	1.87033	0.116357	7.76309	8.28871e-15	6.53324e-14	STARD8	StAR related lipid transfer domain containing 8 [Source:HGNC Symbol;Acc:HGNC:19161]	5
ENSG00000171587	62.4589	0.903144	1.87014	0.269032	3.35701	0.000787905	0.0021998	DSCAM	DS cell adhesion molecule [Source:HGNC Symbol;Acc:HGNC:3039]	3
ENSG00000154330	69.508	0.902686	1.86954	0.248826	3.62777	0.000285875	0.000858822	PGM5	phosphoglucomutase 5 [Source:HGNC Symbol;Acc:HGNC:8908]	7
ENSG00000164794	489.769	0.902382	1.86915	0.118944	7.58663	3.28323e-14	2.48726e-13	KCNV1	potassium voltage-gated channel modifier subfamily V member 1 [Source:HGNC Symbol;Acc:HGNC:18861]	2
ENSG00000106714	1398.47	0.901847	1.86846	0.0700844	12.868	6.81295e-38	2.32361e-36	CNTNAP3	contactin associated protein like 3 [Source:HGNC Symbol;Acc:HGNC:13834]	12
ENSG00000081237	91.6092	0.90175	1.86833	0.212247	4.2486	2.15114e-05	7.4984e-05	PTPRC	protein tyrosine phosphatase receptor type C [Source:HGNC Symbol;Acc:HGNC:9666]	17
ENSG00000197568	202.695	0.901745	1.86832	0.181708	4.96261	6.95505e-07	2.87253e-06	HHLA3	HERV-H LTR-associating 3 [Source:HGNC Symbol;Acc:HGNC:4906]	7
ENSG00000142494	267.023	0.901482	1.86798	0.135363	6.65975	2.74291e-11	1.66576e-10	SLC47A1	solute carrier family 47 member 1 [Source:HGNC Symbol;Acc:HGNC:25588]	14
ENSG00000251079	378.309	0.901221	1.86765	0.127361	7.07609	1.48274e-12	9.97331e-12	BMS1P2	BMS1 pseudogene 2 [Source:HGNC Symbol;Acc:HGNC:23650]	2
ENSG00000262418	91.5374	0.900673	1.86694	0.212143	4.24559	2.18018e-05	7.59332e-05	PTPRC	protein tyrosine phosphatase receptor type C [Source:HGNC Symbol;Acc:HGNC:9666]	14
ENSG00000184258	2033.47	0.900411	1.8666	0.06979	12.9017	4.40167e-38	1.51148e-36	CDR1	cerebellar degeneration related protein 1 [Source:HGNC Symbol;Acc:HGNC:1798]	1
ENSG00000228146	76.4835	0.900406	1.86659	0.241741	3.72467	0.000195573	0.000602219	CASP16P	caspase 16, pseudogene [Source:HGNC Symbol;Acc:HGNC:27290]	4
ENSG00000111837	161.822	0.899955	1.86601	0.16978	5.3007	1.15356e-07	5.15943e-07	MAK	male germ cell associated kinase [Source:HGNC Symbol;Acc:HGNC:6816]	5
ENSG00000255282	52.3745	0.899737	1.86573	0.302154	2.97774	0.00290382	0.00735494	WTAPP1	Wilms tumor 1 associated protein pseudogene 1 [Source:HGNC Symbol;Acc:HGNC:44115]	5
ENSG00000135747	759.122	0.899531	1.86546	0.105377	8.5363	1.38584e-17	1.31451e-16	ZNF670-ZNF695	ZNF670-ZNF695 readthrough (NMD candidate) [Source:HGNC Symbol;Acc:HGNC:49200]	2
ENSG00000178761	881.558	0.898986	1.86475	0.0990212	9.07872	1.09855e-19	1.19849e-18	FAM219B	family with sequence similarity 219 member B [Source:HGNC Symbol;Acc:HGNC:24695]	19
ENSG00000239827	55.9718	0.898864	1.8646	0.272794	3.29503	0.000984126	0.00270202	SUGT1P3	SUGT1 pseudogene 3 [Source:HGNC Symbol;Acc:HGNC:20513]	5
ENSG00000170092	242.879	0.898685	1.86437	0.167607	5.36185	8.23731e-08	3.73069e-07	SPDYE5	speedy/RINGO cell cycle regulator family member E5 [Source:HGNC Symbol;Acc:HGNC:35464]	3
ENSG00000144648	103.657	0.898225	1.86377	0.198444	4.52633	6.00162e-06	2.23723e-05	ACKR2	atypical chemokine receptor 2 [Source:HGNC Symbol;Acc:HGNC:1565]	11
ENSG00000188596	2999.43	0.8972	1.86245	0.0754046	11.8985	1.20509e-32	2.97263e-31	CFAP54	cilia and flagella associated protein 54 [Source:HGNC Symbol;Acc:HGNC:26456]	9
ENSG00000277297	50.1005	0.896963	1.86214	0.268982	3.33466	0.000854034	0.00236864	ATP5F1AP10	ATP synthase F1 subunit alpha pseudogene 10 [Source:HGNC Symbol;Acc:HGNC:37668]	1
ENSG00000186399	72.6985	0.896944	1.86212	0.242415	3.70004	0.000215565	0.000659178	GOLGA8R	golgin A8 family member R [Source:HGNC Symbol;Acc:HGNC:44407]	2
ENSG00000230453	1061.18	0.896294	1.86128	0.101987	8.7883	1.5184e-18	1.53835e-17	ANKRD18B	ankyrin repeat domain 18B [Source:HGNC Symbol;Acc:HGNC:23644]	8
ENSG00000123643	852.609	0.895876	1.86074	0.134049	6.68321	2.3377e-11	1.42831e-10	SLC36A1	solute carrier family 36 member 1 [Source:HGNC Symbol;Acc:HGNC:18761]	11
ENSG00000117266	517.973	0.895842	1.8607	0.163395	5.48266	4.1897e-08	1.9524e-07	CDK18	cyclin dependent kinase 18 [Source:HGNC Symbol;Acc:HGNC:8751]	23
ENSG00000156265	91.5411	0.895594	1.86038	0.218713	4.09483	4.22482e-05	0.000142315	MAP3K7CL	MAP3K7 C-terminal like [Source:HGNC Symbol;Acc:HGNC:16457]	16
ENSG00000253326	49.7857	0.895219	1.85989	0.307789	2.90854	0.00363115	0.00904764	AL606534.4	novel pseudogene	1
ENSG00000155962	100.219	0.895105	1.85974	0.211271	4.23675	2.26774e-05	7.88298e-05	CLIC2	chloride intracellular channel 2 [Source:HGNC Symbol;Acc:HGNC:2063]	4
ENSG00000185372	112.932	0.895093	1.85973	0.202175	4.42731	9.54135e-06	3.4738e-05	OR2V1	olfactory receptor family 2 subfamily V member 1 [Source:HGNC Symbol;Acc:HGNC:8280]	5
ENSG00000172320	853.325	0.89483	1.85939	0.106293	8.41855	3.81159e-17	3.5146e-16	OR5A1	olfactory receptor family 5 subfamily A member 1 [Source:HGNC Symbol;Acc:HGNC:8319]	2
[truncated: 8,182 more rows]
