# Supplementary material for: Stirred suspension bioreactors maintain naïve pluripotency of human pluripotent stem cells
Source: Commun Biol. 2020 Sep 7;3:492. doi: 10.1038/s42003-020-01218-3 (PMC7476926; doi:10.1038/s42003-020-01218-3)
Supplement: Supplementary file 5 — Supplementary Data 4 [file 42003_2020_1218_MOESM5_ESM.xlsx]

## Sheet: StirredSu_St_Pathways
Ingenuity Canonical Pathways	-log(B-H p-value)	Ratio	z-score	Molecules
EIF2 Signaling	19.6	0.616	-7.247	ACTA1,ACTB,ACTC1,ACTG2,AGO1,AGO4,AKT3,ATF3,ATF4,CCND1,DDIT3,EIF1,EIF1AX,EIF1AY,EIF2AK2,EIF2B1,EIF2B2,EIF2B4,EIF2S1,EIF2S2,EIF3A,EIF3B,EIF3C,EIF3E,EIF3F,EIF3G,EIF3H,EIF3I,EIF3L,EIF3M,EIF4A1,EIF4E,EIF4G1,EIF4G2,EIF5,EIF5B,FAU,GRB2,HNRNPA1,HSPA5,IGF1R,MAP2K1,MAP2K2,MAPK1,MYC,MYCN,NOX4,NRAS,PABPC1,PIK3C2B,PIK3R3,PIK3R4,PPP1CA,PPP1CB,PPP1CC,PTBP1,RALB,RAP1A,RAP2A,RPL10,RPL10A,RPL11,RPL12,RPL13,RPL14,R…
Sirtuin Signaling Pathway	15.1	0.541	0.653	ACLY,ACSS2,ADAM10,APEX1,ARG2,ATG101,ATG16L1,ATG16L2,ATG2B,ATG5,ATG9A,ATG9B,ATP5F1A,ATP5F1B,ATP5F1C,ATP5F1D,ATP5F1E,ATP5PB,ATP5PF,BPGM,CPS1,CPT1A,CPT1B,CRTC2,CYC1,DUSP6,E2F1,FOXO1,FOXO4,GABARAP,GABARAPL1,GABARAPL2,GABPA,GABPB1,GADD45G,GOT2,H1FX,H3F3A/H3F3B,HIF1A,HIST1H1A,HIST1H1B,HIST1H1C,HIST1H1D,HIST1H1E,HIST1H1T,HIST1H4J,HIST2H3C,HIST3H3,IDH2,JUN,KAT2A,LDHA,LDHB,LDHD,MAP1LC3A,MAPK1,MAPK15,MAPK6…
Mitochondrial Dysfunction	11.9	0.585	#NUM!	AIFM1,APH1A,APH1B,ATP5F1A,ATP5F1B,ATP5F1C,ATP5F1D,ATP5F1E,ATP5MC3,ATP5ME,ATP5MF,ATP5MG,ATP5MGL,ATP5PB,ATP5PF,ATP5PO,CASP3,CASP8,COX17,COX4I1,COX5A,COX6A1,COX6B1,COX6B2,COX6C,COX7A2,COX7A2L,COX7C,COX8A,CPT1A,CPT1B,CYB5A,CYB5R3,CYC1,CYCS,FIS1,GLRX2,GPD2,GPX4,GSR,HSD17B10,MAPK10,MAPK8,MT-ND3,MT-ND5,MT-ND6,NCSTN,NDUFA1,NDUFA11,NDUFA12,NDUFA13,NDUFA2,NDUFA5,NDUFA6,NDUFA7,NDUFA8,NDUFA9,NDUFAB1,NDUFAF1,…
Oxidative Phosphorylation	9.55	0.624	-7.276	ATP5F1A,ATP5F1B,ATP5F1C,ATP5F1D,ATP5F1E,ATP5MC3,ATP5ME,ATP5MF,ATP5MG,ATP5MGL,ATP5PB,ATP5PF,ATP5PO,COX17,COX4I1,COX5A,COX6A1,COX6B1,COX6B2,COX6C,COX7A2,COX7A2L,COX7C,COX8A,CYB5A,CYC1,CYCS,MT-ND3,MT-ND5,NDUFA1,NDUFA11,NDUFA12,NDUFA13,NDUFA2,NDUFA5,NDUFA6,NDUFA7,NDUFA8,NDUFA9,NDUFAB1,NDUFB1,NDUFB10,NDUFB11,NDUFB2,NDUFB3,NDUFB4,NDUFB6,NDUFB7,NDUFB8,NDUFB9,NDUFS1,NDUFS3,NDUFS4,NDUFS5,NDUFS6,NDUFS8,NDU…
Protein Ubiquitination Pathway	8.76	0.491	#NUM!	ANAPC11,ANAPC4,B2M,BAG1,BAP1,CBL,CDC20,CDC34,CUL1,CUL2,DNAJA1,DNAJB11,DNAJB12,DNAJB7,DNAJB9,DNAJC18,DNAJC19,DNAJC2,DNAJC27,DNAJC28,DNAJC5,DNAJC9,ELOB,ELOC,HLA-A,HLA-B,HLA-F,HSP90AA1,HSP90AB1,HSP90B1,HSPA12A,HSPA12B,HSPA13,HSPA14,HSPA1A/HSPA1B,HSPA4,HSPA5,HSPA8,HSPB1,HSPB6,HSPB7,HSPD1,HSPE1,HSPH1,MDM2,MED20,NEDD4,PAN2,PRKN,PSMA1,PSMA2,PSMA3,PSMA4,PSMA5,PSMA6,PSMA7,PSMB1,PSMB10,PSMB2,PSMB3,PSMB4,PS…
Regulation of eIF4 and p70S6K Signaling	6.9	0.529	-1.043	AGO1,AGO4,AKT3,EIF1,EIF1AX,EIF1AY,EIF2B1,EIF2B2,EIF2B4,EIF2S1,EIF2S2,EIF3A,EIF3B,EIF3C,EIF3E,EIF3F,EIF3G,EIF3H,EIF3I,EIF3L,EIF3M,EIF4A1,EIF4E,EIF4EBP1,EIF4EBP2,EIF4G1,EIF4G2,FAU,GRB2,ITGB1,MAP2K1,MAP2K2,MAPK1,MAPK11,MAPK14,NRAS,PABPC1,PAIP2,PIK3C2B,PIK3R3,PIK3R4,PPM1J,PPP2CA,PPP2CB,PPP2R1A,PPP2R1B,PPP2R2B,PPP2R5D,PTPA,RALB,RAP1A,RAP2A,RPS10,RPS11,RPS12,RPS13,RPS14,RPS15,RPS15A,RPS16,RPS17,RPS18,R…
Protein Kinase A Signaling	6.63	0.436	-1.254	ACP1,ACP4,ADCY1,ADCY2,ADCY5,ADCY6,ADCY7,ADCY8,ADD2,AKAP10,AKAP2,AKAP5,AKAP7,ANAPC11,ANAPC13,ANAPC4,APEX1,ATF1,ATF4,CALM1 (includes others),CAMK4,CDC16,CDC25A,CDC25B,CDC26,CDKN3,CNGA1,CREB3,CREM,CTNNB1,DUSP1,DUSP10,DUSP15,DUSP18,DUSP2,DUSP22,DUSP4,DUSP5,DUSP6,ELK1,EYA1,FLNA,FLNC,GDE1,GDPD1,GLI3,GNA13,GNAI2,GNAI3,GNAQ,GNB1,GNB1L,GNB2,GNB3,GNB4,GNG10,GNG11,GNG12,GNG2,GNG3,GNG4,GNG5,GNG7,H1FX,H3F3A/H…
Cardiac β-adrenergic Signaling	5.29	0.514	1.387	ADCY1,ADCY2,ADCY5,ADCY6,ADCY7,ADCY8,AKAP10,AKAP2,AKAP5,AKAP7,APEX1,ATP2A1,ATP2A2,CACNA1A,CACNA1D,GDE1,GDPD1,GNB1,GNB1L,GNB2,GNB3,GNB4,GNG10,GNG11,GNG12,GNG2,GNG3,GNG4,GNG5,GNG7,GRK2,NAPEPLD,PDE11A,PDE12,PDE2A,PDE4B,PDE4C,PDE4D,PDE6A,PDE6B,PDE8A,PDE8B,PDE9A,PKIA,PKIB,PLD6,PPM1J,PPP1CA,PPP1CB,PPP1CC,PPP1R10,PPP1R11,PPP1R14B,PPP1R14C,PPP1R1A,PPP1R7,PPP2CA,PPP2CB,PPP2R1A,PPP2R1B,PPP2R2B,PPP2R5D,PRKAC…
Epithelial Adherens Junction Signaling	4.94	0.497	#NUM!	ACTA1,ACTB,ACTC1,ACTG1,ACTG2,ACTN1,ACTN2,ACTN3,ACTR2,ACTR3,ACVR1B,ACVR2A,AKT3,ARPC1A,ARPC2,ARPC3,ARPC4,ARPC5,ARPC5L,BAIAP2,BMPR2,CDC42,CDH2,CLINT1,CLIP1,CRK,CTNNB1,DLL1,EPN1,EPN2,FER,FGFR1,JUP,KEAP1,MAGI1,MYH10,MYH14,MYH2,MYH7B,MYL3,MYL6,MYL9,MYO7A,NECTIN1,NECTIN2,NECTIN3,NOTCH2,NOTCH3,NRAS,PTPRM,RAC1,RALB,RAP1A,RAP2A,RAPGEF1,RHOA,SRC,SSX2IP,TCF3,TCF7L1,TCF7L2,TGFBR1,TUBA1A,TUBA1B,TUBA1C,TUBA4A,T…
NER Pathway	4.94	0.544	-1.26	CETN2,CHAF1A,COPS2,COPS3,COPS4,COPS5,COPS6,COPS8,DDB1,GTF2H4,H3F3A/H3F3B,HIST1H4A,HIST1H4B,HIST1H4C,HIST1H4D,HIST1H4F,HIST1H4H,HIST1H4I,HIST1H4J,HIST1H4L,HIST2H4A,HIST4H4,HMGN1,LIG3,LIG4,NEDD8,PCNA,POLD2,POLD3,POLE3,POLE4,POLK,POLR2A,POLR2B,POLR2C,POLR2D,POLR2E,POLR2F,POLR2G,POLR2I,POLR2J,POLR2J2/POLR2J3,POLR2K,POLR2L,PRIM1,RAD23B,RBX1,RFC2,RFC3,RPA2,RPA3,TOP2A,UBE2I,UBE2N,UVSSA,XAB2
Ephrin B Signaling	4.58	0.583	-3.138	ACP1,AXIN1,CAP1,CBL,CDC42,CFL1,CFL2,CTNNB1,CXCR4,EFNB1,EFNB2,EPHB2,EPHB4,EPHB6,GNA13,GNAI2,GNAI3,GNAQ,GNAZ,GNB1,GNB1L,GNB2,GNB3,GNB4,GNG10,GNG11,GNG12,GNG2,GNG3,GNG4,GNG5,GNG7,HNRNPK,ITSN2,KALRN,MAPK1,NCK2,PXN,RAC1,RAC3,RHOA,VAV2
ERK/MAPK Signaling	4.53	0.466	-1.309	ATF1,ATF4,BCAR1,CREB3,CRK,CRKL,DUSP1,DUSP2,DUSP4,DUSP6,EIF4E,EIF4EBP1,ELF2,ELF3,ELK1,ESR1,FOS,FYN,GRB2,H3F3A/H3F3B,HIST2H3C,HIST3H3,HSPB1,HSPB7,ITGB1,JMJD7-PLA2G4B,LAMTOR3,MAP2K1,MAP2K2,MAPK1,MYC,MYCN,NFATC1,NRAS,PAK2,PIK3C2B,PIK3R3,PIK3R4,PLA2G2A,PLA2G2D,PLA2G3,PLA2G4B,PLA2G4C,PLA2G4F,PLA2G6,PLCG2,PPM1J,PPP1CA,PPP1CB,PPP1CC,PPP1R10,PPP1R11,PPP1R14B,PPP1R14C,PPP1R7,PPP2CA,PPP2CB,PPP2R1A,PPP2R1B,P…
Breast Cancer Regulation by Stathmin1	4.05	0.455	#NUM!	ADCY1,ADCY2,ADCY5,ADCY6,ADCY7,ADCY8,ARHGEF10,ARHGEF19,ARHGEF4,CALM1 (includes others),CAMK4,CCNE1,CCNE2,CDC42,CDK1,CDKN1A,E2F1,E2F2,E2F5,E2F8,GNA13,GNAI2,GNAI3,GNAQ,GNB1,GNB1L,GNB2,GNB3,GNB4,GNG10,GNG11,GNG12,GNG2,GNG3,GNG4,GNG5,GNG7,GRB2,ITPR1,ITPR3,MAP2K1,MAP2K2,MAPK1,NRAS,PIK3C2B,PIK3R3,PIK3R4,PLCB1,PLCB3,PPM1J,PPP1CA,PPP1CB,PPP1CC,PPP1R10,PPP1R11,PPP1R14B,PPP1R14C,PPP1R7,PPP2CA,PPP2CB,PPP2R1A…
Androgen Signaling	3.84	0.485	-0.539	AR,CACNA1A,CACNA1B,CACNA1D,CACNA1F,CACNA2D1,CACNA2D2,CACNB2,CACNG4,CACNG6,CACNG7,CACNG8,CALM1 (includes others),CALR,CAMK4,CCND1,GNA13,GNAI2,GNAI3,GNAQ,GNAZ,GNB1,GNB1L,GNB2,GNB3,GNB4,GNG10,GNG11,GNG12,GNG2,GNG3,GNG4,GNG5,GNG7,GTF2E1,GTF2F1,GTF2H4,HSP90AA1,HSPA4,JUN,MAPK1,NCOA4,NFKB2,POLR2A,POLR2B,POLR2C,POLR2D,POLR2E,POLR2F,POLR2G,POLR2I,POLR2J,POLR2J2/POLR2J3,POLR2K,POLR2L,PRKACB,PRKAR1A,PRKAR1B…
DNA Methylation and Transcriptional Repression Signaling	3.64	0.676	#NUM!	CHD4,DNMT3A,DNMT3B,H3F3A/H3F3B,HDAC2,HIST1H4A,HIST1H4B,HIST1H4C,HIST1H4D,HIST1H4F,HIST1H4H,HIST1H4I,HIST1H4J,HIST1H4L,HIST2H4A,HIST4H4,MBD3,MTA1,MTA2,RBBP7,SAP130,SAP18,SAP30
mTOR Signaling	3.64	0.443	-2.064	AKT1S1,AKT3,CDC42,EIF3A,EIF3B,EIF3C,EIF3E,EIF3F,EIF3G,EIF3H,EIF3I,EIF3L,EIF3M,EIF4A1,EIF4E,EIF4EBP1,EIF4G1,EIF4G2,FAU,FKBP1A,GNB1L,HIF1A,MAPK1,NAPEPLD,NRAS,PIK3C2B,PIK3R3,PIK3R4,PLD1,PLD4,PLD5,PLD6,PPM1J,PPP2CA,PPP2CB,PPP2R1A,PPP2R1B,PPP2R2B,PPP2R5D,PRKAB2,PRKCD,PRKCG,PRKCI,PRKD1,PTPA,RAC1,RAC3,RALB,RAP1A,RAP2A,RHEB,RHOA,RHOB,RHOC,RHOG,RHOU,RHOV,RND3,RPS10,RPS11,RPS12,RPS13,RPS14,RPS15,RPS15A,RPS…
RhoA Signaling	3.57	0.488	-3.677	ACTA1,ACTB,ACTC1,ACTG1,ACTG2,ACTR2,ACTR3,ARHGAP1,ARHGAP35,ARPC1A,ARPC2,ARPC3,ARPC4,ARPC5,ARPC5L,BAIAP2,CDC42EP1,CDC42EP2,CDC42EP3,CDC42EP4,CFL1,CFL2,EZR,GNA13,IGF1,IGF1R,LPAR3,LPAR6,MSN,MYL12A,MYL12B,MYL3,MYL6,MYL9,MYLK2,MYLK3,NEDD4,PFN1,PFN2,PI4KA,PIKFYVE,PIP4K2B,PLD1,PLEKHG5,PLXNA1,PPP1CB,PPP1R12B,RDX,RHOA,RHPN1,RND3,SEMA3F,SEPT1,SEPT10,SEPT2,SEPT5,SEPT6,SEPT7,SEPT9,WASF1
Integrin Signaling	3.56	0.439	-5.682	ACTA1,ACTB,ACTC1,ACTG1,ACTG2,ACTN1,ACTN2,ACTN3,ACTR2,ACTR3,AKT3,ARF1,ARF3,ARF4,ARF5,ARHGAP26,ARPC1A,ARPC2,ARPC3,ARPC4,ARPC5,ARPC5L,BCAR1,CAPN2,CAPN3,CAPN5,CAPN6,CAPNS1,CAV1,CDC42,CRK,CRKL,CTTN,FYN,GIT1,GRB2,GSN,ILK,ITGA1,ITGA11,ITGA6,ITGA7,ITGA9,ITGAL,ITGAV,ITGB1,ITGB5,MAP2K1,MAP2K2,MAPK1,MAPK8,MYL12A,MYL12B,MYL9,MYLK2,MYLK3,NCK2,NRAS,PAK2,PARVA,PARVB,PFN1,PFN2,PIK3C2B,PIK3R3,PIK3R4,PIKFYVE,PLCG2…
Huntington's Disease Signaling	3.49	0.43	-1.941	AKT3,ATF4,ATP5F1A,ATP5F1B,ATP5F1C,ATP5F1D,ATP5F1E,ATP5PB,ATP5PF,BCL2L1,CACNA1B,CAPN2,CAPN3,CAPN5,CAPN6,CAPNS1,CASP10,CASP2,CASP3,CASP6,CASP8,CDK5,CDK5R1,CLTA,CLTB,CPLX2,CREB3,CYCS,DNAJC5,GNAQ,GNB1,GNB1L,GNB2,GNB3,GNB4,GNG10,GNG11,GNG12,GNG2,GNG3,GNG4,GNG5,GNG7,GRB2,HDAC2,HDAC3,HDAC7,HDAC9,HSPA14,HSPA1A/HSPA1B,HSPA4,HSPA5,HSPA8,IFT57,IGF1,IGF1R,ITPR1,JUN,MAP3K10,MAPK1,MAPK8,NAPB,PIK3C2B,PIK3R3,PIK…
IL-1 Signaling	3.49	0.516	-1.877	ADCY1,ADCY2,ADCY5,ADCY6,ADCY7,ADCY8,FOS,GNA13,GNAI2,GNAI3,GNAQ,GNAZ,GNB1,GNB1L,GNB2,GNB3,GNB4,GNG10,GNG11,GNG12,GNG2,GNG3,GNG4,GNG5,GNG7,IKBKB,IL1RAP,IRAK1,IRAK3,IRAK4,JUN,MAP2K3,MAP2K6,MAP3K1,MAPK1,MAPK10,MAPK11,MAPK14,MAPK8,MYD88,NFKB2,NFKBID,PRKACB,PRKAR1A,PRKAR1B,PRKAR2A,PRKAR2B
RAN Signaling	3.47	0.824	#NUM!	CSE1L,IPO5,KPNA2,KPNA3,KPNA4,KPNA5,KPNA6,KPNB1,RAN,RANBP1,RANBP2,RANGAP1,RCC1,TNPO1
Germ Cell-Sertoli Cell Junction Signaling	3.21	0.448	#NUM!	ACTA1,ACTB,ACTC1,ACTG1,ACTG2,ACTN1,ACTN2,ACTN3,AXIN1,BCAR1,CDC42,CDH2,CFL1,CFL2,CLINT1,CTNNB1,EPN1,EPN2,FER,GSN,ILK,ITGA6,ITGB1,JUP,KEAP1,MAP2K1,MAP2K2,MAP2K3,MAP2K6,MAP3K1,MAP3K10,MAP3K12,MAP3K15,MAP3K6,MAP3K8,MAPK1,MAPK10,MAPK14,MAPK8,MTMR2,MYO7A,NECTIN2,NECTIN3,NRAS,PAK2,PIK3C2B,PIK3R3,PIK3R4,PXN,RAB8B,RAC1,RAC3,RALB,RAP1A,RAP2A,RHOA,RHOB,RHOC,RHOG,RHOU,RHOV,RND3,SRC,TGFBR1,TNFRSF1A,TUBA1A,TUB…
Estrogen Receptor Signaling	3.21	0.467	#NUM!	CARM1,CCNC,ESR1,G6PC3,GRB2,GTF2E1,GTF2F1,GTF2F2,GTF2H4,H3F3A/H3F3B,HDAC3,HIST2H3C,HIST3H3,HNRNPD,MAP2K1,MAP2K2,MAPK1,MED1,MED10,MED12,MED16,MED17,MED20,MED21,MED23,MED27,MED4,NR3C1,NRAS,NRIP1,PGR,PHB2,POLR2A,POLR2B,POLR2C,POLR2D,POLR2E,POLR2F,POLR2G,POLR2I,POLR2J,POLR2J2/POLR2J3,POLR2K,POLR2L,PPARGC1A,PRKDC,RALB,RAP1A,RAP2A,RBFOX2,SHC1,SMARCA4,SRA1,SRC,TAF1,TAF10,TAF11,TAF13,TAF15,TAF5,TAF5L,TAF9…
Relaxin Signaling	3.1	0.456	-3.43	ADCY1,ADCY2,ADCY5,ADCY6,ADCY7,ADCY8,AKT3,APEX1,ELK1,FOS,GAD1,GDE1,GDPD1,GNA13,GNAI2,GNAI3,GNAQ,GNAZ,GNB1,GNB1L,GNB2,GNB3,GNB4,GNG10,GNG11,GNG12,GNG2,GNG3,GNG4,GNG5,GNG7,GUCY1A2,JUN,MAP2K1,MAPK1,MMP9,NAPEPLD,NFKB2,NFKBID,NOS2,NPR1,PDE11A,PDE12,PDE2A,PDE4B,PDE4C,PDE4D,PDE6A,PDE6B,PDE8A,PDE8B,PDE9A,PIK3C2B,PIK3R3,PIK3R4,PLD6,PRKACB,PRKAR1A,PRKAR1B,PRKAR2A,PRKAR2B,RAP1A,SLC39A7,SMARCC2,SOX15,TDP2,TUL…
Hypoxia Signaling in the Cardiovascular System	3.1	0.527	-0.905	ATF4,ATM,CDC34,COPS5,CREB3,CSNK1D,HIF1A,HSP90AA1,HSP90AB1,HSP90B1,JUN,LDHA,MDM2,NFKBID,SLC2A4,SUMO1,UBE2A,UBE2C,UBE2D1,UBE2D2,UBE2D3,UBE2D4,UBE2E1,UBE2E3,UBE2F,UBE2I,UBE2J1,UBE2K,UBE2L3,UBE2L6,UBE2M,UBE2N,UBE2O,UBE2Q1,UBE2Q2,UBE2R2,UBE2S,UBE2V2,VEGFA
Signaling by Rho Family GTPases	3.09	0.42	-5.963	ACTA1,ACTB,ACTC1,ACTG1,ACTG2,ACTR2,ACTR3,ARHGEF10,ARHGEF19,ARHGEF4,ARPC1A,ARPC2,ARPC3,ARPC4,ARPC5,ARPC5L,BAIAP2,CDC42,CDC42EP1,CDC42EP2,CDC42EP3,CDC42EP4,CDH2,CDH4,CFL1,CFL2,CLIP1,CYFIP1,ELK1,EZR,FOS,GFAP,GNA13,GNAI2,GNAI3,GNAQ,GNAZ,GNB1,GNB1L,GNB2,GNB3,GNB4,GNG10,GNG11,GNG12,GNG2,GNG3,GNG4,GNG5,GNG7,ITGB1,JUN,MAP2K1,MAP2K2,MAP3K10,MAP3K12,MAP3K21,MAPK1,MAPK10,MAPK8,MSN,MYL12A,MYL12B,MYL3,MYL6,MY…
α-Adrenergic Signaling	2.99	0.495	-2.711	ADCY1,ADCY2,ADCY5,ADCY6,ADCY7,ADCY8,ADRA1A,CALM1 (includes others),CAMK4,GNAI2,GNAI3,GNAQ,GNB1,GNB1L,GNB2,GNB3,GNB4,GNG10,GNG11,GNG12,GNG2,GNG3,GNG4,GNG5,GNG7,ITPR1,ITPR3,MAP2K1,MAP2K2,MAPK1,NRAS,PHKB,PLCG2,PRKACB,PRKAR1A,PRKAR1B,PRKAR2A,PRKAR2B,PRKCD,PRKCG,PRKCI,PRKD1,PYGB,RALB,RAP1A,RAP2A,SLC8A1
fMLP Signaling in Neutrophils	2.97	0.474	-4.041	ACTR2,ACTR3,ARPC1A,ARPC2,ARPC3,ARPC4,ARPC5,ARPC5L,CALM1 (includes others),CAMK4,CDC42,ELK1,GNAI2,GNAI3,GNB1,GNB1L,GNB2,GNB3,GNB4,GNG10,GNG11,GNG12,GNG2,GNG3,GNG4,GNG5,GNG7,ITPR1,ITPR3,MAP2K1,MAP2K2,MAPK1,NCF2,NFAT5,NFATC1,NFATC4,NFKB2,NFKBID,NOX4,NRAS,PIK3C2B,PIK3R3,PIK3R4,PLCB1,PLCB3,PPP3CA,PPP3R1,PRKCD,PRKCG,PRKCI,PRKD1,RAC1,RALB,RAP1A,RAP2A
GNRH Signaling	2.94	0.439	-4.158	ADCY1,ADCY2,ADCY5,ADCY6,ADCY7,ADCY8,ATF4,CACNA1A,CACNA1B,CACNA1D,CACNA1F,CACNA2D1,CACNA2D2,CACNB2,CACNG4,CACNG6,CACNG7,CACNG8,CALM1 (includes others),CAMK4,CDC42,CREB3,EGR1,ELK1,FOS,GNAI2,GNAI3,GNAQ,GNB1,GNB3,GNG11,GNG2,GNG5,GNG7,GNRH1,GRB2,ITPR1,ITPR3,JUN,MAP2K1,MAP2K2,MAP2K3,MAP2K6,MAP3K1,MAP3K10,MAP3K12,MAP3K15,MAP3K6,MAP3K8,MAPK1,MAPK10,MAPK11,MAPK14,MAPK7,MAPK8,MMP2,NFKB2,NRAS,PAK2,PLCB1,PLC…
Endocannabinoid Cancer Inhibition Pathway	2.94	0.455	3.349	ADCY1,ADCY2,ADCY5,ADCY6,ADCY7,ADCY8,AKT1S1,AKT3,ATF3,ATF4,CASP10,CASP2,CASP3,CASP6,CASP8,CCND1,CCND2,CCND3,CCNE1,CCNE2,CDKN1A,CNR1,CNR2,CREB3,CTNNB1,DDIT3,GNA13,GNAI2,GNAI3,GNAQ,GNB1L,HIF1A,MAP2K1,MAP2K2,MAP2K3,MAP2K5,MAP2K6,MAPK1,MAPK14,MMP2,MYC,NOS2,NSMAF,NUPR1,PIK3C2B,PIK3R3,PIK3R4,PRKAB2,PRKACB,PRKAR1A,PRKAR1B,PRKAR2A,PRKAR2B,RHOA,SMPD1,SMPD3,SMPD4,SRC,TCF3,TCF7L1,TCF7L2,TWIST1,TWIST2,VEGFA,V…
Cell Cycle: G2/M DNA Damage Checkpoint Regulation	2.9	0.571	1.043	ATM,AURKA,BORA,CCNB1,CCNB2,CDC25B,CDK1,CDKN1A,CHEK1,CKS1B,CKS2,CUL1,MDM2,MDM4,PLK1,PRKDC,PTPMT1,SFN,SKP1,SKP2,TOP2A,WEE1,YWHAB,YWHAE,YWHAG,YWHAH,YWHAQ,YWHAZ
CREB Signaling in Neurons	2.89	0.425	-4.429	ADCY1,ADCY2,ADCY5,ADCY6,ADCY7,ADCY8,AKT3,ATF4,CACNA1A,CACNA1B,CACNA1D,CACNA1F,CACNA2D1,CACNA2D2,CACNB2,CACNG4,CACNG6,CACNG7,CACNG8,CALM1 (includes others),CAMK4,CREB3,ELK1,GNA13,GNAI2,GNAI3,GNAQ,GNAZ,GNB1,GNB1L,GNB2,GNB3,GNB4,GNG10,GNG11,GNG12,GNG2,GNG3,GNG4,GNG5,GNG7,GRB2,GRIA1,GRIA3,GRIA4,GRIK3,GRM2,GRM4,GRM6,ITPR1,ITPR3,MAP2K1,MAP2K2,MAPK1,NRAS,PDIA3,PIK3C2B,PIK3R3,PIK3R4,PLCB1,PLCB3,PLCG2,PLC…
Axonal Guidance Signaling	2.86	0.379	#NUM!	ABLIM1,ACTR2,ACTR3,ADAM10,ADAM19,ADAM20,ADAM29,ADAM32,ADAM33,ADAMTS1,ADAMTS12,ADAMTS13,ADAMTS14,ADAMTS15,ADAMTS16,ADAMTS20,ADAMTS4,ADAMTS5,ADAMTS6,ADAMTS8,AFG3L2,AKT3,AOPEP,ARPC1A,ARPC2,ARPC3,ARPC4,ARPC5,ARPC5L,BAIAP2,BCAR1,BMP4,CDC42,CDK5,CFL1,CFL2,CHMP1A,COPS5,CRK,CRKL,CXCR4,DPYSL2,DPYSL5,ECEL1,EFNA2,EFNB1,EFNB2,EIF4E,EPHA2,EPHA7,EPHA8,EPHB2,EPHB4,EPHB6,ERBB2,FYN,FZD1,FZD2,FZD5,FZD6,FZD7,GIT1,G…
Remodeling of Epithelial Adherens Junctions	2.81	0.522	-2.714	ACTA1,ACTB,ACTC1,ACTG1,ACTG2,ACTN1,ACTN2,ACTN3,ACTR2,ACTR3,ARPC1A,ARPC2,ARPC3,ARPC4,ARPC5,ARPC5L,CLIP1,CTNNB1,MAPRE1,MAPRE2,MAPRE3,NME1,RAB5C,SRC,TUBA1A,TUBA1B,TUBA1C,TUBA4A,TUBB,TUBB2A,TUBB2B,TUBB3,TUBB4B,TUBB6,VCL,ZYX
Synaptogenesis Signaling Pathway	2.74	0.397	-4.492	ACTR2,ACTR3,ADCY1,ADCY2,ADCY5,ADCY6,ADCY7,ADCY8,AKT3,AP1B1,AP1G2,AP2M1,AP2S1,APOE,ARPC1A,ARPC2,ARPC3,ARPC4,ARPC5,ARPC5L,ATF4,CACNA1B,CACNA2D1,CALM1 (includes others),CAMK4,CDC42,CDH2,CDH4,CDK5,CFL1,CHN1,CPLX1,CPLX2,CREB3,CRK,CRKL,CTNNB1,DNAJC5,EFNA2,EFNB1,EFNB2,EIF4EBP1,EIF4EBP2,EPHA2,EPHA7,EPHA8,EPHB2,EPHB4,EPHB6,FARP1,FYN,GRB2,GRIA1,GRIA3,GRIA4,GRIN3A,GRM2,GRM4,GRM6,HCK,HSPA8,ITPR1,ITSN2,KALRN,…
Sumoylation Pathway	2.72	0.476	1.151	AR,ARHGDIA,CDC42,DAXX,DNMT3A,FOS,HDAC2,JUN,KDM1A,MAPK10,MAPK8,MDM2,MYB,NFKB2,NR3C1,PCNA,RAC1,RAC3,RAN,RANBP2,RANGAP1,RCC1,RFC2,RFC3,RHOA,RHOB,RHOC,RHOG,RHOU,RHOV,RND3,SAE1,SENP2,SENP3,SENP5,SENP7,SERBP1,SIRT1,SNCA,SP100,SP3,STUB1,SUMO1,SUMO2,SUMO3,SUMO4,TDG,UBA2,UBE2I
NRF2-mediated Oxidative Stress Response	2.72	0.426	-5.308	ABCC2,ACTA1,ACTB,ACTC1,ACTG1,ACTG2,AKR7A2,AOX1,ATF4,CBR1,CCT7,CDC34,CLPP,CUL3,DNAJA1,DNAJA2,DNAJB11,DNAJB12,DNAJB7,DNAJB9,DNAJC18,DNAJC19,DNAJC5,DNAJC9,ENC1,EPHX1,FKBP5,FOS,FOSL1,FTH1,FTL,GCLM,GSR,GSTA4,GSTK1,GSTM2,GSTO1,GSTO2,GSTP1,GSTZ1,HERPUD1,JUN,KEAP1,MAF,MAP2K1,MAP2K2,MAP2K3,MAP2K5,MAP2K6,MAP3K1,MAPK1,MAPK14,MAPK7,MAPK8,MGST1,MGST3,NRAS,PIK3C2B,PIK3R3,PIK3R4,PMF1/PMF1-BGLAP,PPIB,PRKCD,PRKCG…
IGF-1 Signaling	2.64	0.471	-4.564	AKT3,CCN1,CCN2,CCN3,CSNK2A2,CSNK2B,ELK1,FOS,FOXO1,GRB10,GRB2,IGF1,IGF1R,IGFBP2,IGFBP4,JAK1,JUN,MAP2K1,MAP2K2,MAPK1,MAPK8,NEDD4,NRAS,PIK3C2B,PIK3R3,PIK3R4,PRKACB,PRKAR1A,PRKAR1B,PRKAR2A,PRKAR2B,PRKCI,PTPN11,PXN,RALB,RAP1A,RAP2A,SFN,SHC1,SOCS1,SOCS4,SOCS6,SRF,YWHAB,YWHAE,YWHAG,YWHAH,YWHAQ,YWHAZ
Endocannabinoid Neuronal Synapse Pathway	2.64	0.453	1.457	ABHD6,ADCY1,ADCY2,ADCY5,ADCY6,ADCY7,ADCY8,CACNA1A,CACNA1B,CACNA1D,CACNA1F,CACNA2D1,CACNA2D2,CACNB2,CACNG4,CACNG6,CACNG7,CACNG8,CNR1,CNR2,DAGLA,GNAI2,GNAI3,GNAQ,GNB1,GNB3,GNG11,GNG2,GNG5,GNG7,GRIA1,GRIA3,GRIA4,GRIN3A,ITPR1,KCNJ5,KCNJ6,MAPK1,MAPK10,MAPK11,MAPK14,MAPK15,MAPK6,MAPK7,MAPK8,NAPEPLD,PDIA3,PLCB1,PLCB3,PLCG2,PLCH1,PPP3CA,PPP3R1,PRKACB,PRKAR1A,PRKAR1B,PRKAR2A,PRKAR2B
Ephrin Receptor Signaling	2.64	0.428	-5.921	ACP1,ACTR2,ACTR3,ADAM10,AKT3,ANGPT1,ARPC1A,ARPC2,ARPC3,ARPC4,ARPC5,ARPC5L,ATF4,AXIN1,BCAR1,CDC42,CFL1,CFL2,CREB3,CRK,CRKL,CXCR4,DOK1,EFNA2,EFNB1,EFNB2,EPHA2,EPHA7,EPHA8,EPHB2,EPHB4,EPHB6,FYN,GNA13,GNAI2,GNAI3,GNAQ,GNAZ,GNB1,GNB1L,GNB2,GNB3,GNB4,GNG10,GNG11,GNG12,GNG2,GNG3,GNG4,GNG5,GNG7,GRB2,GRIN3A,ITGB1,KALRN,MAP2K1,MAP2K2,MAP4K4,MAPK1,NCK2,NRAS,PAK2,PTPN11,PTPN13,PXN,RAC1,RAC3,RALB,RAP1A,RAP2A,…
Role of NFAT in Cardiac Hypertrophy	2.63	0.416	-2.393	ADCY1,ADCY2,ADCY5,ADCY6,ADCY7,ADCY8,AKAP5,AKT3,CABIN1,CACNA1A,CACNA1B,CACNA1D,CACNA1F,CACNA2D1,CACNA2D2,CACNB2,CACNG4,CACNG6,CACNG7,CACNG8,CALM1 (includes others),CAMK4,CTF1,GNAI2,GNAI3,GNAQ,GNB1,GNB1L,GNB2,GNB3,GNB4,GNG10,GNG11,GNG12,GNG2,GNG3,GNG4,GNG5,GNG7,GRB2,HAND1,HDAC2,HDAC3,HDAC7,HDAC9,IGF1,IGF1R,ITPR1,ITPR3,LIF,MAP2K1,MAP2K2,MAP2K3,MAP2K6,MAP3K1,MAPK1,MAPK10,MAPK11,MAPK14,MAPK8,NFATC4,NR…
Endocannabinoid Developing Neuron Pathway	2.61	0.461	-2.887	ADCY1,ADCY2,ADCY5,ADCY6,ADCY7,ADCY8,AKT1S1,AKT3,ATF4,CCND1,CNR1,CNR2,CREB3,CTNNB1,GNAI2,GNAI3,GNB1,GNB1L,GNB3,GNG11,GNG2,GNG5,GNG7,MAP2K1,MAP2K2,MAP2K3,MAP2K5,MAP2K6,MAPK1,MAPK10,MAPK11,MAPK14,MAPK15,MAPK6,MAPK7,MAPK8,NRAS,PAX6,PIK3C2B,PIK3R3,PIK3R4,PRKACB,PRKAR1A,PRKAR1B,PRKAR2A,PRKAR2B,RAC1,RAC3,RALB,RAP1A,RAP2A,RHOA,SRC
Mitotic Roles of Polo-Like Kinase	2.58	0.515	-0.894	ANAPC11,ANAPC13,ANAPC4,CCNB1,CCNB2,CDC16,CDC20,CDC25A,CDC25B,CDC26,CDC7,CDK1,ESPL1,FBXO5,HSP90AA1,HSP90AB1,HSP90B1,KIF11,KIF23,PLK1,PLK2,PPM1J,PPP2CA,PPP2CB,PPP2R1A,PPP2R1B,PPP2R2B,PPP2R5D,PTPA,PTTG1,RAD21,SLK,SMC3,WEE1
Hereditary Breast Cancer Signaling	2.55	0.443	#NUM!	ACTB,AKT3,ATM,BARD1,BLM,CCNB1,CCND1,CDK1,CDK4,CDK6,CDKN1A,CHEK1,DPF1,E2F1,FANCF,FANCG,FANCM,GADD45G,H2AFX,HDAC2,HDAC3,HDAC7,HDAC9,MSH2,MSH6,NBN,NPM1,NRAS,PIK3C2B,PIK3R3,PIK3R4,POLR2A,POLR2B,POLR2C,POLR2D,POLR2E,POLR2F,POLR2G,POLR2I,POLR2J,POLR2J2/POLR2J3,POLR2K,POLR2L,RAD51,RALB,RAP1A,RAP2A,RFC2,RFC3,RPS27A,SFN,SMARCA2,SMARCA4,SMARCB1,SMARCC1,SMARCC2,SMARCD1,SMARCD2,SMARCD3,UBA52,UBB,WEE1
CDK5 Signaling	2.52	0.463	-2.598	ADCY1,ADCY2,ADCY5,ADCY6,ADCY7,ADCY8,CABLES1,CACNA1A,CDK5,CDK5R1,EGR1,FOSB,ITGA6,ITGB1,LAMA5,MAP2K1,MAP2K2,MAPK1,MAPK10,MAPK11,MAPK14,MAPK15,MAPK6,MAPK7,MAPK8,NRAS,PPM1J,PPP1CA,PPP1CB,PPP1CC,PPP1R10,PPP1R11,PPP1R14B,PPP1R14C,PPP1R7,PPP2CA,PPP2CB,PPP2R1A,PPP2R1B,PPP2R2B,PPP2R5D,PRKACB,PRKAR1A,PRKAR1B,PRKAR2A,PRKAR2B,PTPA,RALB,RAP1A,RAP2A
ILK Signaling	2.47	0.419	-2.458	ACTA1,ACTB,ACTC1,ACTG1,ACTG2,ACTN1,ACTN2,ACTN3,AKT3,ATF4,CASP3,CCND1,CDC42,CFL1,CFL2,CREB3,CTNNB1,FBLIM1,FERMT2,FLNA,FLNC,FOS,HIF1A,ILK,IRS4,ITGB1,ITGB5,JUN,KRT18,LIMS2,MAP2K6,MAPK1,MAPK10,MAPK8,MMP9,MUC1,MYC,MYH10,MYH14,MYH2,MYH7B,MYL3,MYL6,MYL9,NACA,NCK2,NFKB2,NOS2,PARVA,PARVB,PIK3C2B,PIK3R3,PIK3R4,PPM1J,PPP1R14B,PPP2CA,PPP2CB,PPP2R1A,PPP2R1B,PPP2R2B,PPP2R5D,PTPA,PXN,RAC1,RAC3,RHOA,RHOB,RHOC,RH…
CXCR4 Signaling	2.37	0.425	-4.036	ADCY1,ADCY2,ADCY5,ADCY6,ADCY7,ADCY8,AKT3,BCAR1,CDC42,CRK,CXCR4,EGR1,ELK1,FOS,GNA13,GNAI2,GNAI3,GNAQ,GNAZ,GNB1,GNB1L,GNB2,GNB3,GNB4,GNG10,GNG11,GNG12,GNG2,GNG3,GNG4,GNG5,GNG7,ITPR1,ITPR3,JUN,LYN,MAP2K1,MAP2K2,MAPK1,MAPK10,MAPK8,MYL12A,MYL12B,MYL3,MYL6,MYL9,NRAS,PAK2,PIK3C2B,PIK3R3,PIK3R4,PLCB1,PLCB3,PRKCD,PRKCG,PRKCI,PRKD1,PXN,RAC1,RAC3,RALB,RAP1A,RAP2A,RHOA,RHOB,RHOC,RHOG,RHOU,RHOV,RND3,SRC
Fcγ Receptor-mediated Phagocytosis in Macrophages and Monocytes	2.31	0.468	-3.202	ACTA1,ACTB,ACTC1,ACTG1,ACTG2,ACTR2,ACTR3,AKT3,ARPC1A,ARPC2,ARPC3,ARPC4,ARPC5,ARPC5L,CBL,CDC42,CRK,EZR,FYN,HCK,INPP5D,LYN,MAPK1,NAPEPLD,NCK2,PIK3R3,PLA2G6,PLD1,PLD4,PLD5,PLD6,PRKCD,PRKCG,PRKCI,PRKD1,PXN,RAB11A,RAB11B,RAC1,RAC3,SRC,TLN1,TLN2,VAV2
P2Y Purigenic Receptor Signaling Pathway	2.24	0.441	-4.143	ADCY1,ADCY2,ADCY5,ADCY6,ADCY7,ADCY8,AKT3,ATF4,CREB3,FOS,GNAI2,GNAI3,GNAQ,GNB1,GNB1L,GNB2,GNB3,GNB4,GNG10,GNG11,GNG12,GNG2,GNG3,GNG4,GNG5,GNG7,JUN,MAP2K1,MAP2K2,MAPK1,MYC,NFKB2,NRAS,P2RY1,P2RY11,P2RY6,PDIA3,PIK3C2B,PIK3R3,PIK3R4,PLCB1,PLCB3,PLCG2,PLCH1,PRKACB,PRKAR1A,PRKAR1B,PRKAR2A,PRKAR2B,PRKCD,PRKCG,PRKCI,PRKD1,RALB,RAP1A,RAP2A
Sertoli Cell-Sertoli Cell Junction Signaling	2.21	0.414	#NUM!	ACTA1,ACTB,ACTC1,ACTG1,ACTG2,ACTN1,ACTN2,ACTN3,AKT3,AXIN1,BCAR1,CDC42,CLDN1,CLDN10,CLDN4,CLDN6,CLINT1,CTNNB1,ELK1,EPN1,EPN2,GUCY1A2,ILK,ITGB1,JAM3,JUN,JUP,KEAP1,MAP2K1,MAP2K2,MAP2K3,MAP3K1,MAP3K10,MAP3K12,MAP3K15,MAP3K6,MAP3K8,MAPK1,MAPK10,MAPK11,MAPK14,MAPK8,MTMR2,MYO7A,NECTIN1,NECTIN2,NECTIN3,NOS2,NRAS,OCLN,PRKACB,PRKAR1A,PRKAR1B,PRKAR2A,PRKAR2B,RAB8B,RAC1,RALB,RAP1A,RAP2A,SPTBN1,SRC,TJP2,TJP3,…
G Beta Gamma Signaling	2.21	0.443	-2.1	ADCY1,ADCY2,AKT3,CACNA1A,CACNA1B,CACNA1D,CACNA1F,CACNA2D1,CACNA2D2,CACNB2,CACNG4,CACNG6,CACNG7,CACNG8,CAV1,CDC42,GNA13,GNAI2,GNAI3,GNAQ,GNAZ,GNB1,GNB1L,GNB2,GNB3,GNB4,GNG10,GNG11,GNG12,GNG2,GNG3,GNG4,GNG5,GNG7,GRB2,KCNJ5,KCNJ6,MAPK1,NRAS,PLCG2,PRKACB,PRKAR1A,PRKAR1B,PRKAR2A,PRKAR2B,PRKCD,PRKCG,PRKCI,PRKD1,RALB,RAP1A,RAP2A,SHC1,SRC
Purine Nucleotides De Novo Biosynthesis II	2.17	0.818	-3	ADSL,ADSS,ATIC,GART,GMPS,IMPDH1,IMPDH2,PAICS,PPAT
HIPPO signaling	2.15	0.471	3.922	AJUBA,CSNK1D,CUL1,LLGL1,MST1,PATJ,PPM1J,PPP1CA,PPP1CB,PPP1CC,PPP1R10,PPP1R11,PPP1R14B,PPP1R14C,PPP1R7,PPP2CA,PPP2CB,PPP2R1A,PPP2R1B,PPP2R2B,PPP2R5D,PTPA,RASSF6,SAV1,SFN,SKP1,SKP2,STK3,TEAD2,TEAD3,TEAD4,TJP2,WWC1,YAP1,YWHAB,YWHAE,YWHAG,YWHAH,YWHAQ,YWHAZ
Estrogen-mediated S-phase Entry	2.03	0.615	-3.357	CCNA2,CCND1,CCNE1,CCNE2,CDC25A,CDK1,CDK4,CDKN1A,E2F1,E2F2,E2F5,E2F8,ESR1,MYC,SKP2,TFDP1
Stearate Biosynthesis I (Animals)	2.02	0.533	-2.711	ACOT11,ACOT2,ACOT7,ACOT8,ACOT9,ACSBG1,ACSBG2,ACSL3,ACSL6,BDH2,DHCR24,ELOVL1,ELOVL2,ELOVL6,FASN,GNPAT,MBOAT7,PPT1,PRXL2B,SLC27A2,SLC27A4,SLC27A6,SRD5A3,ZADH2
ATM Signaling	2.02	0.454	1.622	ATF1,ATF4,ATM,BID,BLM,BRAT1,CBX3,CCNB1,CCNB2,CDC25A,CDK1,CDKN1A,CHEK1,CREB3,GADD45G,H2AFX,HERC2,HIST1H4J,HP1BP3,JUN,MAPK10,MAPK11,MAPK14,MAPK8,MDM2,MDM4,NBN,PPM1J,PPP1CC,PPP2CA,PPP2CB,PPP2R1A,PPP2R1B,PPP2R2B,PPP2R5D,PTPA,RAD51,RBBP8,SMC1B,SMC2,SMC3,SUV39H1,TP53BP1,TRIM28
Apelin Adipocyte Signaling Pathway	2.02	0.469	0.649	ADCY1,ADCY2,ADCY5,ADCY6,ADCY7,ADCY8,CLIC2,GNAI2,GNAI3,GPX1,GPX3,GPX4,GPX8,GSTK1,GSTM2,GSTP1,GSTZ1,HIF1A,MAPK1,MAPK10,MAPK11,MAPK14,MAPK15,MAPK6,MAPK7,MAPK8,MGST1,MGST3,NCF2,NOX4,PPARGC1A,PRKAB2,PRKACB,PRKAR1A,PRKAR1B,PRKAR2A,PRKAR2B,SOD1
Opioid Signaling Pathway	2.02	0.392	-1.539	ADCY1,ADCY2,ADCY5,ADCY6,ADCY7,ADCY8,AKT3,AP1B1,AP1G2,AP2M1,AP2S1,ARRB1,ATF4,BLK,CACNA1A,CACNA1B,CACNA1D,CACNA1F,CACNA2D1,CACNA2D2,CACNB2,CACNG4,CACNG6,CACNG7,CACNG8,CALM1 (includes others),CAMK4,CDC42,CLTA,CLTB,CREB3,CTNNB1,ELK1,FOS,FOSB,FRK,FYN,GNAI2,GNAI3,GNB1,GNB3,GNG11,GNG2,GNG5,GNG7,GRIN3A,GRK2,GRK4,HCK,ITPR1,ITPR3,KCNJ5,KCNJ6,LYN,MAP2K1,MAP2K2,MAP2K3,MAP2K5,MAP2K6,MAPK1,MAPK15,MAPK6,MAPK7,M…
G Protein Signaling Mediated by Tubby	1.98	0.581	#NUM!	GNAQ,GNB1,GNB1L,GNB2,GNB3,GNB4,GNG10,GNG11,GNG12,GNG2,GNG3,GNG4,GNG5,GNG7,PLCB1,PLCB3,PLCG2,TUB
GABA Receptor Signaling	1.98	0.453	#NUM!	ABAT,ADCY1,ADCY2,ADCY5,ADCY6,ADCY7,ADCY8,ALDH5A1,ALDH9A1,AP1B1,AP1G2,AP2M1,AP2S1,CACNA1A,CACNA1B,CACNA1D,CACNA1F,CACNA2D1,CACNA2D2,CACNB2,CACNG4,CACNG6,CACNG7,CACNG8,GABARAP,GABBR2,GABRA3,GABRA5,GABRE,GABRG1,GABRG2,GABRP,GABRQ,GAD1,GAD2,KCNN1,KCNQ2,KCNQ3,RPS27A,SLC6A1,UBA52,UBB,UBQLN1
Insulin Receptor Signaling	1.98	0.424	-2.405	ACLY,AKT3,ASIC2,ASIC3,CBL,CRK,CRKL,EIF2B1,EIF2B2,EIF2B4,EIF4E,EIF4EBP1,FOXO1,FOXO4,FYN,GRB10,GRB2,INPP5D,INPP5F,IRS4,JAK1,MAP2K1,MAP2K2,MAPK1,MAPK8,NRAS,PIK3C2B,PIK3R3,PIK3R4,PPP1CA,PPP1CB,PPP1CC,PPP1R10,PPP1R11,PPP1R14B,PPP1R14C,PPP1R7,PRKACB,PRKAR1A,PRKAR1B,PRKAR2A,PRKAR2B,PRKCI,PTPN1,PTPN11,RALB,RAP1A,RAP2A,RAPGEF1,SCNN1A,SCNN1B,SCNN1G,SGK1,SHC1,SLC2A4,SYNJ1,SYNJ2,TSC1,VAMP2
Gustation Pathway	1.98	0.418	#NUM!	ADCY1,ADCY2,ADCY5,ADCY6,ADCY7,ADCY8,APEX1,ASIC2,ASIC3,CACNA1A,CACNA1B,CACNA1D,CACNA1F,CACNA2D1,CACNA2D2,CACNB2,CACNG4,CACNG6,CACNG7,CACNG8,GDE1,GDPD1,GNB1,GNB3,GNG11,GNG2,GNG5,GNG7,ITPR1,ITPR3,LPAR6,NAPEPLD,P2RX1,P2RX2,P2RX6,P2RY1,P2RY11,P2RY14,P2RY6,PANX1,PDE11A,PDE12,PDE2A,PDE4B,PDE4C,PDE4D,PDE6A,PDE6B,PDE8A,PDE8B,PDE9A,PLD6,PRKACB,PRKAR1A,PRKAR1B,PRKAR2A,PRKAR2B,SCNN1A,SCNN1B,SCNN1G,TAS2R4,TAS…
Cardiac Hypertrophy Signaling	1.94	0.392	-4.111	ADCY1,ADCY2,ADCY5,ADCY6,ADCY7,ADCY8,ADRA1A,ADSS,CACNA1A,CACNA1D,CALM1 (includes others),CAMK4,CDC42,EIF2B1,EIF2B2,EIF2B4,EIF4E,ELK1,GNA13,GNAI2,GNAI3,GNAQ,GNAZ,GNB1,GNB1L,GNB2,GNB3,GNB4,GNG10,GNG11,GNG12,GNG2,GNG3,GNG4,GNG5,GNG7,GRB2,HAND1,HSPB1,IGF1,IGF1R,JUN,MAP2K1,MAP2K2,MAP2K3,MAP2K6,MAP3K1,MAP3K10,MAP3K12,MAP3K15,MAP3K6,MAP3K8,MAPK1,MAPK10,MAPK11,MAPK14,MAPK8,MAPKAPK3,MYL12A,MYL12B,MYL3,MYL6…
Aryl Hydrocarbon Receptor Signaling	1.89	0.42	-1.947	ALDH16A1,ALDH18A1,ALDH1A1,ALDH1B1,ALDH1L1,ALDH1L2,ALDH3B1,ALDH4A1,ALDH5A1,ALDH9A1,ATM,CCNA2,CCND1,CCND2,CCND3,CCNE1,CCNE2,CDK4,CDK6,CDKN1A,CHEK1,CYP1A2,DHFR,E2F1,ESR1,FOS,GSTA4,GSTK1,GSTM2,GSTO1,GSTO2,GSTP1,GSTZ1,HSP90AA1,HSP90AB1,HSP90B1,HSPB1,HSPB7,IL1B,JUN,MAPK1,MAPK8,MCM7,MDM2,MED1,MGST1,MGST3,MYC,NEDD8,NFKB2,NRIP1,PTGES3,RARA,RARB,RBL2,RXRA,SLC35A2,SMARCA4,SRC,TFDP1
CCR3 Signaling in Eosinophils	1.85	0.427	-1.3	CALM1 (includes others),CAMK4,CCL26,CFL1,CFL2,GNAI2,GNAI3,GNB1,GNB1L,GNB2,GNB3,GNB4,GNG10,GNG11,GNG12,GNG2,GNG3,GNG4,GNG5,GNG7,ITPR1,ITPR3,JMJD7-PLA2G4B,MAP2K1,MAP2K2,MAPK1,MAPK11,MAPK14,NRAS,PAK2,PIK3C2B,PIK3R3,PIK3R4,PLA2G2A,PLA2G2D,PLA2G3,PLA2G4B,PLA2G4C,PLA2G4F,PLA2G6,PLCB1,PLCB3,PPP1CB,PPP1R12B,PRKCD,PRKCG,PRKCI,PRKD1,RAC1,RALB,RAP1A,RAP2A,RHOA
Parkinson's Signaling	1.85	0.688	#NUM!	CASP3,CYCS,MAPK1,MAPK11,MAPK14,MAPK8,PARK7,PRKN,SEPT5,SNCA,UCHL1
Cell Cycle: G1/S Checkpoint Regulation	1.85	0.478	2.117	ATM,CCND1,CCND2,CCND3,CCNE1,CCNE2,CDC25A,CDK4,CDK6,CDKN1A,CUL1,E2F1,E2F2,E2F5,E2F8,FOXO1,GNL3,HDAC2,HDAC3,HDAC7,HDAC9,MDM2,MYC,PA2G4,PAK1IP1,RBL2,RPL11,RPL5,SKP1,SKP2,SUV39H1,TFDP1
Regulation of Actin-based Motility by Rho	1.83	0.447	-4.743	ACTA1,ACTB,ACTC1,ACTG2,ACTR2,ACTR3,ARHGDIA,ARPC1A,ARPC2,ARPC3,ARPC4,ARPC5,ARPC5L,BAIAP2,CDC42,CFL1,GSN,ITGB1,MYL12A,MYL12B,MYL3,MYL6,MYL9,PAK2,PFN1,PFN2,PI4KA,PIKFYVE,PIP4K2B,PPP1CB,PPP1R12B,RAC1,RAC3,RHOA,RHOB,RHOC,RHOG,RHOU,RHOV,RND3,WASF1,WIPF1
Colanic Acid Building Blocks Biosynthesis	1.83	0.714	-0.632	GALE,GALK1,GALK2,GMDS,GMPPA,GMPPB,GPI,PMM2,TSTA3,UGDH
IL-8 Signaling	1.81	0.397	-5.02	AKT3,ANGPT1,BCL2L1,CCND1,CCND2,CCND3,CDC42,CSTB,EIF4EBP1,FLT1,FLT4,FOS,GNA13,GNAI2,GNAI3,GNB1,GNB1L,GNB2,GNB3,GNB4,GNG10,GNG11,GNG12,GNG2,GNG3,GNG4,GNG5,GNG7,ICAM1,IKBKB,IRAK1,IRAK3,IRAK4,ITGAV,ITGB5,JUN,KDR,LASP1,MAP2K1,MAP2K2,MAP4K4,MAPK1,MAPK10,MAPK8,MMP2,MMP9,MYL12B,MYL9,NAPEPLD,NCF2,NOX4,NRAS,PAK2,PIK3C2B,PIK3R3,PIK3R4,PLD1,PLD4,PLD5,PLD6,PRKCD,PRKCG,PRKCI,PRKD1,RAC1,RAC3,RALB,RAP1A,RAP2A,RH…
Molecular Mechanisms of Cancer	1.81	0.367	#NUM!	ADCY1,ADCY2,ADCY5,ADCY6,ADCY7,ADCY8,AKT3,APH1A,APH1B,ARHGEF10,ARHGEF19,ARHGEF4,ATM,AURKA,AXIN1,BAK1,BBC3,BCL2L1,BID,BMP4,BMPR1B,BMPR2,CASP10,CASP3,CASP6,CASP8,CBL,CCND1,CCND2,CCND3,CCNE1,CCNE2,CDC25A,CDC25B,CDC42,CDK1,CDK14,CDK18,CDK19,CDK3,CDK4,CDK5,CDK6,CDK9,CDKN1A,CFLAR,CHEK1,CRK,CTNNB1,CYCS,DAXX,DIABLO,E2F1,E2F2,E2F5,E2F8,ELK1,FADD,FOS,FOXO1,FYN,FZD1,FZD2,FZD5,FZD6,FZD7,GLI1,GNA13,GNAI2,GNAI3…
Cell Cycle Regulation by BTG Family Proteins	1.81	0.541	-1	BTG2,CCND1,CCNE1,CCNE2,CDK4,CNOT7,E2F1,E2F2,E2F5,E2F8,NOCT,PPM1J,PPP2CA,PPP2CB,PPP2R1A,PPP2R1B,PPP2R2B,PPP2R5D,PRMT1,PTPA
Cyclins and Cell Cycle Regulation	1.81	0.457	-1.512	ATM,CCNA2,CCNB1,CCNB2,CCND1,CCND2,CCND3,CCNE1,CCNE2,CDC25A,CDK1,CDK4,CDK6,CDKN1A,CUL1,E2F1,E2F2,E2F5,E2F8,HDAC2,HDAC3,HDAC7,HDAC9,PA2G4,PPM1J,PPP2CA,PPP2CB,PPP2R1A,PPP2R1B,PPP2R2B,PPP2R5D,PTPA,SKP1,SKP2,SUV39H1,TFDP1,WEE1
Xenobiotic Metabolism Signaling	1.81	0.38	#NUM!	ABCC2,ALDH16A1,ALDH18A1,ALDH1A1,ALDH1B1,ALDH1L1,ALDH1L2,ALDH3B1,ALDH4A1,ALDH5A1,ALDH9A1,ANKRA2,CAMK4,CES2,CES3,CES4A,CHST10,CHST13,CHST15,CHST2,CHST3,CHST4,CHST7,CITED2,CUL3,CYP1A2,CYP2C19,CYP2C9,CYP3A5,CYP3A7,ESD,FMO5,FTL,GSTA4,GSTK1,GSTM2,GSTO1,GSTO2,GSTP1,GSTZ1,HS2ST1,HS3ST3A1,HS6ST1,HS6ST2,HSP90AA1,HSP90AB1,HSP90B1,IL1B,KEAP1,MAF,MAP2K1,MAP2K2,MAP2K3,MAP2K5,MAP2K6,MAP3K1,MAP3K10,MAP3K12,MAP3K…
VEGF Signaling	1.81	0.44	-3.656	ACTA1,ACTB,ACTC1,ACTG1,ACTG2,ACTN1,ACTN2,ACTN3,AKT3,BCL2L1,EIF1,EIF1AX,EIF1AY,EIF2B1,EIF2B2,EIF2B4,EIF2S1,EIF2S2,ELAVL1,FLT1,FLT4,FOXO1,GRB2,HIF1A,KDR,MAP2K1,MAP2K2,MAPK1,NRAS,PIK3C2B,PIK3R3,PIK3R4,PLCG2,PTPN11,PXN,RALB,RAP1A,RAP2A,SFN,SHC1,SRC,VCL,VEGFA,YWHAE
Corticotropin Releasing Hormone Signaling	1.79	0.414	-5.286	ADCY1,ADCY2,ADCY5,ADCY6,ADCY7,ADCY8,ARPC5,ATF4,CACNA1A,CACNA1B,CACNA1D,CACNA1F,CACNA2D1,CACNA2D2,CACNB2,CACNG4,CACNG6,CACNG7,CACNG8,CALM1 (includes others),CAMK4,CNR1,CREB3,ELK1,FOS,GAD1,GLI1,GLI3,GNAI2,GNAI3,GNAQ,GUCY1A2,ITPR1,ITPR3,JUN,MAP2K1,MAP2K2,MAPK1,MAPK11,MAPK14,NOS2,NPR1,PLCG2,PRKACB,PRKAR1A,PRKAR1B,PRKAR2A,PRKAR2B,PRKCD,PRKCG,PRKCI,PRKD1,PTCH1,PTCH2,RAP1A,SLC39A7,SMARCC2,SMO,SOX15,VEGFA
Assembly of RNA Polymerase II Complex	1.75	0.5	#NUM!	GTF2A2,GTF2E1,GTF2F1,GTF2H4,POLR2A,POLR2B,POLR2C,POLR2D,POLR2E,POLR2F,POLR2G,POLR2I,POLR2J,POLR2J2/POLR2J3,POLR2K,POLR2L,TAF1,TAF10,TAF11,TAF13,TAF15,TAF5,TAF5L,TAF9,TAF9B
Gap Junction Signaling	1.71	0.394	#NUM!	ACTA1,ACTB,ACTC1,ACTG1,ACTG2,ADCY1,ADCY2,ADCY5,ADCY6,ADCY7,ADCY8,AKT3,CAV1,CCN3,CSNK1D,CTNNB1,DBN1,DRD2,GAD1,GJC1,GNAI2,GNAI3,GNAQ,GRB2,GRIA1,GRIA3,GRIA4,GRIK3,GUCY1A2,HTR2C,ITPR1,ITPR3,MAP2K1,MAP2K2,MAP2K5,MAPK1,MAPK7,NPR1,NRAS,PDIA3,PIK3C2B,PIK3R3,PIK3R4,PLCB1,PLCB3,PLCG2,PLCH1,PPP3CA,PPP3R1,PRKACB,PRKAR1A,PRKAR1B,PRKAR2A,PRKAR2B,PRKCD,PRKCG,PRKCI,PRKD1,RALB,RAP1A,RAP2A,SGSM3,SLC39A7,SMARCC2,SO…
PI3K/AKT Signaling	1.71	0.417	-1.82	AKT3,BCL2L1,CCND1,CDC37,CDKN1A,CTNNB1,EIF4E,EIF4EBP1,FOXO1,GDF15,GRB2,HSP90AA1,HSP90AB1,HSP90B1,IKBKB,ILK,INPP5D,INPP5F,ITGB1,JAK1,MAP2K1,MAP2K2,MAP3K8,MAPK1,MAPK8IP1,MCL1,MDM2,NFKB2,NFKBID,NRAS,PIK3R3,PPM1J,PPP2CA,PPP2CB,PPP2R1A,PPP2R1B,PPP2R2B,PPP2R5D,PTPA,RALB,RAP1A,RAP2A,RHEB,SFN,SHC1,SYNJ1,SYNJ2,TSC1,TYK2,YWHAB,YWHAE,YWHAG,YWHAH,YWHAQ,YWHAZ
CD27 Signaling in Lymphocytes	1.7	0.491	0.816	BCL2L1,BID,CASP3,CASP8,CD70,CYCS,ELP1,FOS,IKBKB,JUN,MAP2K1,MAP2K2,MAP2K3,MAP2K5,MAP2K6,MAP3K1,MAP3K10,MAP3K12,MAP3K15,MAP3K6,MAP3K8,MAPK10,MAPK8,NFKB2,NFKBID,SIVA1
GADD45 Signaling	1.69	0.632	#NUM!	ATM,CCNB1,CCND1,CCND2,CCND3,CCNE1,CCNE2,CDK1,CDK4,CDKN1A,GADD45G,PCNA
D-myo-inositol (1,4,5,6)-Tetrakisphosphate Biosynthesis	1.69	0.411	-2.889	ACP1,ACP6,ALPL,ATP1A1,CDC25A,CDC25B,DUSP1,DUSP10,DUSP14,DUSP15,DUSP2,DUSP23,DUSP5,IGBP1,INPP5F,ITPK1,MINPP1,MTMR2,MTMR8,MTMR9,NUDT11,NUDT14,NUDT15,NUDT2,NUDT3,PALD1,PDXP,PGAM5,PIKFYVE,PPFIA1,PPFIA3,PPIP5K1,PPM1K,PPP1CA,PPP1CC,PPP1R14B,PPP1R1A,PPP1R7,PPP1R8,PPP2R5D,PPP3CA,PPP4C,PPP5C,PTPA,PTPN1,PTPN11,PTPN13,PTPN23,PTPRC,PTPRH,PTPRM,PTPRN,SET,STYXL1,SYNJ1,TNS3,UBLCP1,WBP11
D-myo-inositol (3,4,5,6)-tetrakisphosphate Biosynthesis	1.69	0.411	-2.889	ACP1,ACP6,ALPL,ATP1A1,CDC25A,CDC25B,DUSP1,DUSP10,DUSP14,DUSP15,DUSP2,DUSP23,DUSP5,IGBP1,INPP5F,ITPK1,MINPP1,MTMR2,MTMR8,MTMR9,NUDT11,NUDT14,NUDT15,NUDT2,NUDT3,PALD1,PDXP,PGAM5,PIKFYVE,PPFIA1,PPFIA3,PPIP5K1,PPM1K,PPP1CA,PPP1CC,PPP1R14B,PPP1R1A,PPP1R7,PPP1R8,PPP2R5D,PPP3CA,PPP4C,PPP5C,PTPA,PTPN1,PTPN11,PTPN13,PTPN23,PTPRC,PTPRH,PTPRM,PTPRN,SET,STYXL1,SYNJ1,TNS3,UBLCP1,WBP11
Dopamine Receptor Signaling	1.69	0.455	-2.496	ADCY1,ADCY2,ADCY5,ADCY6,ADCY7,ADCY8,DRD2,NCS1,PCBD1,PPM1J,PPP1CA,PPP1CB,PPP1CC,PPP1R10,PPP1R11,PPP1R14B,PPP1R14C,PPP1R7,PPP2CA,PPP2CB,PPP2R1A,PPP2R1B,PPP2R2B,PPP2R5D,PRKACB,PRKAR1A,PRKAR1B,PRKAR2A,PRKAR2B,PTPA,PTS,QDPR,SLC6A3,SMOX,SPR
BAG2 Signaling Pathway	1.69	0.512	0	ANXA2,ATXN3,BAG2,CASP3,CDKN1A,HSP90AA1,HSPA14,HSPA1A/HSPA1B,HSPA4,HSPA5,HSPA8,MAPK1,MAPK14,MDM2,MYC,NFKB2,PRKN,PSME3,PSME4,PSMF1,STUB1,UBE2D1
14-3-3-mediated Signaling	1.69	0.417	-4.644	AKT1S1,AKT3,CBL,ELK1,FOS,FOXO1,GFAP,GRB2,JUN,MAP2K1,MAP2K2,MAPK1,MAPK10,MAPK8,NRAS,PDIA3,PIK3C2B,PIK3R3,PIK3R4,PLCB1,PLCB3,PLCG2,PLCH1,PRKCD,PRKCG,PRKCI,PRKD1,RALB,RAP1A,RAP2A,SFN,SNCA,SRC,TNFRSF1A,TSC1,TUBA1A,TUBA1B,TUBA1C,TUBA4A,TUBB,TUBB2A,TUBB2B,TUBB3,TUBB4B,TUBB6,VIM,YAP1,YWHAB,YWHAE,YWHAG,YWHAH,YWHAQ,YWHAZ
D-myo-inositol-5-phosphate Metabolism	1.66	0.404	-3.15	ACP1,ACP6,ALPL,ATP1A1,CDC25A,CDC25B,DUSP1,DUSP10,DUSP14,DUSP15,DUSP2,DUSP23,DUSP5,IGBP1,INPP5F,ITPK1,MINPP1,MTMR2,MTMR8,MTMR9,NUDT11,NUDT14,NUDT15,NUDT2,NUDT3,PALD1,PDXP,PGAM5,PIKFYVE,PIP4K2A,PLCB1,PLCB3,PLCG2,PLCH1,PPFIA1,PPFIA3,PPIP5K1,PPM1K,PPP1CA,PPP1CC,PPP1R14B,PPP1R1A,PPP1R7,PPP1R8,PPP2R5D,PPP3CA,PPP4C,PPP5C,PTPA,PTPN1,PTPN11,PTPN13,PTPN23,PTPRC,PTPRH,PTPRM,PTPRN,SET,STYXL1,SYNJ1,TNS3,UBLCP…
γ-linolenate Biosynthesis II (Animals)	1.65	0.647	-1.508	ACSBG1,ACSBG2,ACSL3,ACSL6,CYB5A,CYB5R3,FADS1,FADS2,SLC27A2,SLC27A4,SLC27A6
3-phosphoinositide Biosynthesis	1.64	0.4	-3.2	ACP1,ACP6,ALPL,ATP1A1,CDC25A,CDC25B,CDIPT,DUSP1,DUSP10,DUSP14,DUSP15,DUSP2,DUSP23,DUSP5,IGBP1,INPP5F,ITPK1,MINPP1,MTMR2,MTMR8,MTMR9,NUDT11,NUDT14,NUDT15,NUDT2,NUDT3,PALD1,PDXP,PGAM5,PI4K2A,PI4KA,PI4KB,PIK3C2B,PIK3R3,PIK3R4,PIKFYVE,PIP4K2B,PPFIA1,PPFIA3,PPIP5K1,PPM1K,PPP1CA,PPP1CC,PPP1R14B,PPP1R1A,PPP1R7,PPP1R8,PPP2R5D,PPP3CA,PPP4C,PPP5C,PTPA,PTPN1,PTPN11,PTPN13,PTPN23,PTPRC,PTPRH,PTPRM,PTPRN,SET,…
Tight Junction Signaling	1.63	0.399	#NUM!	ACTA1,ACTB,ACTC1,ACTG1,ACTG2,AKT3,CDC42,CDK4,CLDN1,CLDN10,CLDN4,CLDN6,CPSF2,CPSF3,CPSF4,CSTF1,CSTF2,CTNNB1,F2RL2,FOS,JAM3,JUN,LLGL1,MYH10,MYH14,MYH2,MYH7B,MYL3,MYL6,MYL9,NAPB,NECTIN1,NECTIN2,NECTIN3,NFKB2,NUDT21,OCLN,PARD6A,PATJ,PPM1J,PPP2CA,PPP2CB,PPP2R1A,PPP2R1B,PPP2R2B,PPP2R5D,PRKACB,PRKAR1A,PRKAR1B,PRKAR2A,PRKAR2B,PRKCI,PTPA,RAB13,RAC1,RHOA,SAFB,STX16,TGFBR1,TJP2,TJP3,TNFRSF1A,VAMP2,VAPA,VCL,…
Caveolar-mediated Endocytosis Signaling	1.58	0.452	#NUM!	ACTA1,ACTB,ACTC1,ACTG1,ACTG2,ARCN1,B2M,CAV1,CD48,COPB1,COPE,COPG2,COPZ1,DYRK3,FLNA,FLNC,FLOT2,FYN,HLA-A,HLA-B,HLA-F,ITGA1,ITGA11,ITGA6,ITGA7,ITGA9,ITGAL,ITGAV,ITGB1,ITGB5,PTPN1,RAB5C,SRC
Netrin Signaling	1.58	0.462	0.365	ABLIM1,CACNA1A,CACNA1B,CACNA1D,CACNA1F,CACNA2D1,CACNA2D2,CACNB2,CACNG4,CACNG6,CACNG7,CACNG8,ENAH,NCK2,NFAT5,NFATC1,NFATC4,NTN1,PPP3CA,PPP3R1,PRKACB,PRKAR1A,PRKAR1B,PRKAR2A,PRKAR2B,RAC1,RAC3,RYR1,RYR2,UNC5B
Cholesterol Biosynthesis I	1.58	0.692	-3	CYP51A1,DHCR24,EBP,FDFT1,LBR,LSS,NSDHL,SQLE,TM7SF2
Cholesterol Biosynthesis II (via 24,25-dihydrolanosterol)	1.58	0.692	-3	CYP51A1,DHCR24,EBP,FDFT1,LBR,LSS,NSDHL,SQLE,TM7SF2
Cholesterol Biosynthesis III (via Desmosterol)	1.58	0.692	-3	CYP51A1,DHCR24,EBP,FDFT1,LBR,LSS,NSDHL,SQLE,TM7SF2
Inhibition of Angiogenesis by TSP1	1.57	0.529	-1.291	AKT3,CASP3,CD47,FYN,GUCY1A2,HSPG2,JUN,KDR,MAPK1,MAPK10,MAPK11,MAPK14,MAPK8,MMP9,SDC1,TGFBR1,THBS1,VEGFA
p53 Signaling	1.57	0.429	0.539	AKT3,ATM,BBC3,BCL2L1,BIRC5,CASP6,CCND1,CCND2,CCNK,CDK4,CDKN1A,CHEK1,COQ8A,CSNK1D,CTNNB1,E2F1,GADD45G,GNL3,HDAC9,HIF1A,JUN,MAPK14,MAPK8,MDM2,MDM4,MED1,PCNA,PERP,PIDD1,PIK3C2B,PIK3R3,PIK3R4,PLAGL1,PRKDC,RRM2B,SFN,SIRT1,STAG1,THBS1,TNFRSF10B,TP53I3,TP53INP1
Aldosterone Signaling in Epithelial Cells	1.56	0.399	-1.095	AHCY,ASIC2,ASIC3,DNAJA1,DNAJB11,DNAJB12,DNAJB7,DNAJB9,DNAJC18,DNAJC19,DNAJC2,DNAJC27,DNAJC28,DNAJC5,DNAJC9,DUSP1,HSP90AA1,HSP90AB1,HSP90B1,HSPA12A,HSPA12B,HSPA13,HSPA14,HSPA1A/HSPA1B,HSPA4,HSPA5,HSPA8,HSPB1,HSPB6,HSPB7,HSPD1,HSPE1,HSPH1,ICMT,ITPR1,ITPR3,MAP2K1,MAP2K2,MAPK1,NEDD4,NR3C2,PDIA3,PI4KA,PIK3C2B,PIK3R3,PIK3R4,PIKFYVE,PIP4K2B,PLCB1,PLCB3,PLCG2,PLCH1,PRKCD,PRKCG,PRKCI,PRKD1,SACS,SCNN1A,SCN…
Virus Entry via Endocytic Pathways	1.52	0.421	#NUM!	ACTA1,ACTB,ACTC1,ACTG1,ACTG2,AP1B1,AP1G2,AP1M1,AP1S1,AP1S2,AP2M1,AP2S1,B2M,CAV1,CDC42,CLTA,CLTB,CXADR,FLNA,FLNC,FYN,HLA-A,HLA-B,HLA-F,ITGA1,ITGA6,ITGAL,ITGB1,ITGB5,NRAS,PIK3C2B,PIK3R3,PIK3R4,PLCG2,PRKCD,PRKCG,PRKCI,PRKD1,RAC1,RAC3,RALB,RAP1A,RAP2A,SRC,TFRC
Antiproliferative Role of Somatostatin Receptor 2	1.47	0.442	-3.273	CDKN1A,ELK1,GAD1,GNB1,GNB1L,GNB2,GNB3,GNB4,GNG10,GNG11,GNG12,GNG2,GNG3,GNG4,GNG5,GNG7,GUCY1A2,MAP2K1,MAP2K2,MAPK1,NPR1,NRAS,PIK3C2B,PIK3R3,PIK3R4,PTPN11,RALB,RAP1A,RAP2A,SLC39A7,SMARCC2,SOX15,SRC,SSTR2
CCR5 Signaling in Macrophages	1.44	0.426	-2.5	CACNA1A,CACNA1B,CACNA1D,CACNA1F,CACNA2D1,CACNA2D2,CACNB2,CACNG4,CACNG6,CACNG7,CACNG8,CALM1 (includes others),CAMK4,FOS,GNAI2,GNAI3,GNB1,GNB1L,GNB2,GNB3,GNB4,GNG10,GNG11,GNG12,GNG2,GNG3,GNG4,GNG5,GNG7,JUN,MAPK1,MAPK10,MAPK11,MAPK14,MAPK8,PLCG2,PRKCD,PRKCG,PRKCI,PRKD1
Superpathway of Inositol Phosphate Compounds	1.44	0.384	-3.212	ACP1,ACP6,ALPL,ATP1A1,CDC25A,CDC25B,CDIPT,DUSP1,DUSP10,DUSP14,DUSP15,DUSP2,DUSP23,DUSP5,IGBP1,INPP5A,INPP5D,INPP5F,IP6K1,ITPK1,MINPP1,MTMR2,MTMR8,MTMR9,NUDT11,NUDT14,NUDT15,NUDT2,NUDT3,PALD1,PDXP,PGAM5,PI4K2A,PI4KA,PI4KB,PIK3C2B,PIK3R3,PIK3R4,PIKFYVE,PIP4K2A,PIP4K2B,PLCB1,PLCB3,PLCG2,PLCH1,PPFIA1,PPFIA3,PPIP5K1,PPIP5K2,PPM1K,PPP1CA,PPP1CC,PPP1R14B,PPP1R1A,PPP1R7,PPP1R8,PPP2R5D,PPP3CA,PPP4C,PPP5C,…
Gαq Signaling	1.44	0.395	-1.131	ADRA1A,AKT3,ARHGEF25,CALM1 (includes others),CAMK4,CDC42,CSK,ELK1,GNAQ,GNB1,GNB1L,GNB2,GNB3,GNB4,GNG10,GNG11,GNG12,GNG2,GNG3,GNG4,GNG5,GNG7,GRK2,HTR2C,IKBKB,ITPR1,ITPR3,MAP2K1,MAP2K2,MAPK1,NAPEPLD,NFATC1,NFATC4,NFKB2,NFKBID,PIK3C2B,PIK3R3,PIK3R4,PLCB1,PLCB3,PLCG2,PLD1,PLD4,PLD5,PLD6,PPP3CA,PPP3R1,PRKCD,PRKCG,PRKCI,PRKD1,RAC1,RAC3,RGS16,RGS2,RHOA,RHOB,RHOC,RHOG,RHOU,RHOV,RND3
Actin Cytoskeleton Signaling	1.43	0.379	-5.506	ACTA1,ACTB,ACTC1,ACTG1,ACTG2,ACTN1,ACTN2,ACTN3,ACTR2,ACTR3,APC2,ARHGAP35,ARHGEF4,ARPC1A,ARPC2,ARPC3,ARPC4,ARPC5,ARPC5L,BAIAP2,BCAR1,BRK1,CDC42,CFL1,CFL2,CRK,CRKL,CSK,CYFIP1,DIAPH1,EZR,F2R,FGD1,FGD3,FGF16,FGF4,FGF7,FLNA,GIT1,GNA13,GNG12,GRB2,GSN,ITGB1,MAP2K1,MAP2K2,MAPK1,MSN,MYH10,MYH14,MYH2,MYH7B,MYL12A,MYL12B,MYL3,MYL6,MYL9,MYLK2,MYLK3,NRAS,PAK2,PFN1,PFN2,PIK3C2B,PIK3R3,PIK3R4,PPP1CB,PPP1R12B,PX…
Cell Cycle Control of Chromosomal Replication	1.41	0.464	#NUM!	CDC6,CDC7,CDK1,CDK14,CDK18,CDK19,CDK3,CDK4,CDK5,CDK6,CDK9,CDT1,DBF4,MCM2,MCM3,MCM4,MCM5,MCM6,MCM7,ORC1,ORC5,PCNA,PRIM1,RPA2,RPA3,TOP2A
3-phosphoinositide Degradation	1.39	0.394	-2.689	ACP1,ACP6,ALPL,ATP1A1,CDC25A,CDC25B,DUSP1,DUSP10,DUSP14,DUSP15,DUSP2,DUSP23,DUSP5,IGBP1,INPP5D,INPP5F,ITPK1,MINPP1,MTMR2,MTMR8,MTMR9,NUDT11,NUDT14,NUDT15,NUDT2,NUDT3,PALD1,PDXP,PGAM5,PIKFYVE,PPFIA1,PPFIA3,PPIP5K1,PPM1K,PPP1CA,PPP1CC,PPP1R14B,PPP1R1A,PPP1R7,PPP1R8,PPP2R5D,PPP3CA,PPP4C,PPP5C,PTPA,PTPMT1,PTPN1,PTPN11,PTPN13,PTPN23,PTPRC,PTPRH,PTPRM,PTPRN,SET,STYXL1,SYNJ1,SYNJ2,TNS3,UBLCP1,WBP11
Dermatan Sulfate Biosynthesis	1.38	0.458	-1.347	B3GAT1,CHPF,CHST10,CHST13,CHST14,CHST15,CHST2,CHST3,CHST4,CHST7,CHSY1,CSGALNACT1,CSGALNACT2,DSEL,HS2ST1,HS3ST3A1,HS6ST1,HS6ST2,NDST1,NDST2,SULT1A1,SULT1A3/SULT1A4,SULT1B1,SULT1C4,SULT4A1,XYLT1,XYLT2
GPCR-Mediated Nutrient Sensing in Enteroendocrine Cells	1.37	0.411	-0.885	ADCY1,ADCY2,ADCY5,ADCY6,ADCY7,ADCY8,CACNA1A,CACNA1B,CACNA1D,CACNA1F,CACNA2D1,CACNA2D2,CACNB2,CACNG4,CACNG6,CACNG7,CACNG8,CASR,FFAR2,GNAI2,GNAI3,GNAQ,GNG10,GNG11,GNG12,GNG2,GNG3,GNG4,GNG5,GNG7,ITPR1,ITPR3,PDIA3,PLCB1,PLCB3,PLCG2,PLCH1,PRKACB,PRKAR1A,PRKAR1B,PRKAR2A,PRKAR2B,PRKCD,PRKCG,PRKCI,PRKD1
Superpathway of Cholesterol Biosynthesis	1.37	0.536	-3.873	ACAT2,CYP51A1,DHCR24,EBP,FDFT1,FDPS,HMGCR,HMGCS1,IDI1,LBR,LSS,NSDHL,PMVK,SQLE,TM7SF2
Phenylalanine Degradation I (Aerobic)	1.33	1	-1	PAH,PCBD1,PCBD2,QDPR
Role of CHK Proteins in Cell Cycle Checkpoint Control	1.32	0.456	-0.447	ATM,ATMIN,CDC25A,CDK1,CDKN1A,CHEK1,CLSPN,E2F1,E2F2,E2F5,E2F8,HUS1,NBN,PCNA,PLK1,PPM1J,PPP2CA,PPP2CB,PPP2R1A,PPP2R1B,PPP2R2B,PPP2R5D,PTPA,RAD1,RFC2,RFC3
Gαi Signaling	1.27	0.4	0	ADCY1,ADCY2,ADCY5,ADCY6,ADCY7,ADCY8,CAV1,CCR4,CHRM2,CNR1,CNR2,DRD2,GABBR2,GNAI2,GNAI3,GNB1,GNB1L,GNB2,GNB3,GNB4,GNG10,GNG11,GNG12,GNG2,GNG3,GNG4,GNG5,GNG7,GRB2,GRM2,GRM4,GRM6,HRH3,HTR1D,MAPK1,NPY1R,NRAS,OPRM1,P2RY14,PRKACB,PRKAR1A,PRKAR1B,PRKAR2A,PRKAR2B,RALB,RAP1A,RAP2A,RGS14,SHC1,SRC
Cellular Effects of Sildenafil (Viagra)	1.26	0.397	#NUM!	ACTA1,ACTB,ACTC1,ACTG1,ACTG2,ADCY1,ADCY2,ADCY5,ADCY6,ADCY7,ADCY8,CACNA1A,CACNA1D,CACNG4,CACNG6,CACNG7,CACNG8,CALM1 (includes others),CAMK4,GUCY1A2,ITPR1,ITPR3,KCNN1,KCNQ2,KCNQ3,MYH10,MYH14,MYH2,MYH7B,MYL12A,MYL12B,MYL3,MYL6,MYL9,PABPC4,PDE2A,PDE4B,PDE4C,PDE4D,PDIA3,PLCB1,PLCB3,PLCG2,PLCH1,PPP1CB,PPP1R12B,PRKACB,PRKAR1A,PRKAR1B,PRKAR2A,PRKAR2B,SLC4A11
Salvage Pathways of Pyrimidine Deoxyribonucleotides	1.21	0.75	1.633	APOBEC3B,APOBEC3G,CDA,TK1,TK2,TYMP
PTEN Signaling	1.21	0.397	4.041	AKT3,BCAR1,BCL2L1,BMPR1B,BMPR2,CASP3,CBL,CCND1,CDC42,CDKN1A,CSNK2A2,CSNK2B,FGFR1,FGFR2,FLT1,FLT4,FOXO1,FOXO4,FOXO6,GHR,GRB2,IGF1R,IKBKB,ILK,INPP5D,INPP5F,ITGB1,KDR,MAGI1,MAP2K1,MAP2K2,MAPK1,MCRS1,NFKB2,NRAS,NTRK3,PDGFRB,PIK3R3,PREX2,RAC1,RAC3,RALB,RAP1A,RAP2A,SHC1,SYNJ1,SYNJ2,TGFBR1,TNFRSF11A,YWHAH
PDGF Signaling	1.2	0.419	-3.333	ACP1,CAV1,CRK,CRKL,CSNK2A2,CSNK2B,EIF2AK2,ELK1,FOS,GRB2,INPP5D,INPP5F,JAK1,JUN,MAP2K1,MAP2K2,MAP3K1,MAPK1,MAPK8,MYC,NRAS,PDGFRB,PIK3C2B,PIK3R3,PIK3R4,PLCG2,RALB,RAP1A,RAP2A,SHC1,SPHK1,SRC,SRF,SYNJ1,SYNJ2,TYK2
Paxillin Signaling	1.19	0.404	-4.333	ACTA1,ACTB,ACTC1,ACTG1,ACTG2,ACTN1,ACTN2,ACTN3,ARF1,BCAR1,CDC42,CRK,CSK,GRB2,ITGA1,ITGA11,ITGA6,ITGA7,ITGA9,ITGAL,ITGAV,ITGB1,ITGB5,MAPK1,MAPK10,MAPK11,MAPK14,MAPK8,NCK2,NRAS,PAK2,PARVA,PIK3C2B,PIK3R3,PIK3R4,PXN,RAC1,RALB,RAP1A,RAP2A,SRC,TLN1,TLN2,VCL
Mitochondrial L-carnitine Shuttle Pathway	1.18	0.588	0	ACSBG1,ACSBG2,ACSL3,ACSL6,CPT1A,CPT1B,CPT2,SLC27A2,SLC27A4,SLC27A6
Agrin Interactions at Neuromuscular Junction	1.17	0.423	-3.286	ACTA1,ACTB,ACTC1,ACTG1,ACTG2,CDC42,CTTN,DAG1,ERBB2,ERBB3,GABPA,GABPB1,ITGA1,ITGA6,ITGAL,ITGB1,JUN,LAMA2,MAPK1,MAPK10,MAPK8,NRAS,NRG3,NRG4,PAK2,PXN,RAC1,RAC3,RALB,RAP1A,RAP2A,RAPSN,SRC
RhoGDI Signaling	1.16	0.378	4.429	ACTA1,ACTB,ACTC1,ACTG1,ACTG2,ACTR2,ACTR3,ARHGAP1,ARHGAP35,ARHGDIA,ARHGEF10,ARHGEF19,ARHGEF4,ARPC1A,ARPC2,ARPC3,ARPC4,ARPC5,ARPC5L,CDC42,CDH2,CDH4,CFL1,CFL2,ESR1,EZR,GNA13,GNAI2,GNAI3,GNAQ,GNAZ,GNB1,GNB1L,GNB2,GNB3,GNB4,GNG10,GNG11,GNG12,GNG2,GNG3,GNG4,GNG5,GNG7,ITGB1,MSN,MYL12A,MYL12B,MYL3,MYL6,MYL9,PAK2,PI4KA,PIKFYVE,PIP4K2B,PPP1R12B,RAC1,RAC3,RDX,RHOA,RHOB,RHOC,RHOG,RHOU,RHOV,RND3,SRC,WASF1
Chondroitin Sulfate Biosynthesis	1.15	0.446	-1	B3GAT1,CHPF,CHST10,CHST13,CHST15,CHST2,CHST3,CHST4,CHST7,CHSY1,CSGALNACT1,CSGALNACT2,HS2ST1,HS3ST3A1,HS6ST1,HS6ST2,NDST1,NDST2,SULT1A1,SULT1A3/SULT1A4,SULT1B1,SULT1C4,SULT4A1,XYLT1,XYLT2
Phosphatidylglycerol Biosynthesis II (Non-plastidic)	1.15	0.545	-1.732	ABHD5,AGPAT2,AGPAT3,AGPAT5,CRLS1,GPAM,GPAT3,GPAT4,LCLAT1,MBOAT7,PTPMT1,TAZ
Chondroitin Sulfate Biosynthesis (Late Stages)	1.15	0.458	-0.426	CHPF,CHST10,CHST13,CHST15,CHST2,CHST3,CHST4,CHST7,CHSY1,CSGALNACT1,CSGALNACT2,HS2ST1,HS3ST3A1,HS6ST1,HS6ST2,NDST1,NDST2,SULT1A1,SULT1A3/SULT1A4,SULT1B1,SULT1C4,SULT4A1
Synaptic Long Term Depression	1.13	0.374	1.231	ABHD3,CACNA1A,CACNA1B,CACNA1D,CACNA1F,CACNA2D1,CACNA2D2,CACNB2,CACNG4,CACNG6,CACNG7,CACNG8,GAD1,GNA13,GNAI2,GNAI3,GNAQ,GNAZ,GRIA1,GRIA3,GRIA4,GRM2,GRM4,GRM6,GUCY1A2,IGF1,IGF1R,ITPR1,ITPR3,LCAT,LYN,MAP2K1,MAP2K2,MAPK1,NOS2,NPR1,NRAS,PDIA3,PLA2G2A,PLA2G2C,PLA2G2D,PLA2G3,PLA2G4B,PLA2G4C,PLA2G4F,PLA2G6,PLCB1,PLCB3,PLCG2,PLCH1,PPM1J,PPP2CA,PPP2CB,PPP2R1A,PPP2R1B,PPP2R2B,PPP2R5D,PRKCD,PRKCG,PRKCI,PRKD1…
Thrombin Signaling	1.13	0.37	-2.61	ADCY1,ADCY2,ADCY5,ADCY6,ADCY7,ADCY8,AKT3,ARHGEF10,ARHGEF4,CAMK4,CDC42,ELK1,F2R,F2RL2,F2RL3,GNA13,GNAI2,GNAI3,GNAQ,GNAZ,GNB1,GNB1L,GNB2,GNB3,GNB4,GNG10,GNG11,GNG12,GNG2,GNG3,GNG4,GNG5,GNG7,GRB2,IKBKB,ITPR1,ITPR3,MAP2K1,MAP2K2,MAPK1,MAPK11,MAPK14,MYL12A,MYL12B,MYL3,MYL6,MYL9,NFKB2,NRAS,PDIA3,PIK3C2B,PIK3R3,PIK3R4,PLCB1,PLCB3,PLCG2,PLCH1,PPP1CB,PPP1R12B,PRKCD,PRKCG,PRKCI,PRKD1,RAC1,RAC3,RALB,RAP1A,R…
Dopamine-DARPP32 Feedback in cAMP Signaling	1.13	0.38	-2.832	ADCY1,ADCY2,ADCY5,ADCY6,ADCY7,ADCY8,ATF1,ATF4,ATP2A1,ATP2A2,CACNA1A,CACNA1D,CALM1 (includes others),CAMK4,CAMKK1,CDK5,CREB3,CREM,CSNK1D,DRD2,GNAI2,GNAI3,GNAQ,GRIN3A,GUCY1A2,ITPR1,ITPR3,KCNJ15,KCNJ5,KCNJ6,PDIA3,PLCB1,PLCB3,PLCG2,PLCH1,PPM1J,PPP1CA,PPP1CB,PPP1CC,PPP1R10,PPP1R11,PPP1R14B,PPP1R14C,PPP1R7,PPP2CA,PPP2CB,PPP2R1A,PPP2R1B,PPP2R2B,PPP2R5D,PPP3CA,PPP3R1,PRKACB,PRKAR1A,PRKAR1B,PRKAR2A,PRKAR2…
Telomere Extension by Telomerase	1.13	0.6	#NUM!	HNRNPA1,HNRNPA2B1,NBN,PINX1,TERF1,TNKS,TNKS2,XRCC5,XRCC6
Amyloid Processing	1.13	0.451	-0.277	AKT3,APH1A,APH1B,CAPN2,CAPN3,CAPN5,CAPN6,CAPNS1,CDK5,CDK5R1,CSNK1D,CSNK2A2,CSNK2B,MAPK1,MAPK11,MAPK14,NCSTN,PRKACB,PRKAR1A,PRKAR1B,PRKAR2A,PRKAR2B,PSENEN
Phospholipase C Signaling	1.11	0.362	-3.442	ADCY1,ADCY2,ADCY5,ADCY6,ADCY7,ADCY8,ARHGEF10,ARHGEF19,ARHGEF4,ATF4,CALM1 (includes others),CAMK4,CDC42,CREB3,FYN,GNA13,GNAQ,GNB1,GNB1L,GNB2,GNB3,GNB4,GNG10,GNG11,GNG12,GNG2,GNG3,GNG4,GNG5,GNG7,GRB2,HDAC2,HDAC3,HDAC7,HDAC9,ITGB1,ITK,ITPR1,ITPR3,JMJD7-PLA2G4B,LAT,LYN,MAP2K1,MAP2K2,MAPK1,MARCKS,MYL12A,MYL12B,MYL3,MYL6,MYL9,NAPEPLD,NFAT5,NFATC1,NFATC4,NFKB2,NRAS,PLA2G2A,PLA2G2D,PLA2G3,PLA2G4B,PLA2G4C…
SAPK/JNK Signaling	1.11	0.402	-3.244	CDC42,CRK,CRKL,DAXX,DUSP10,DUSP4,ELK1,FADD,GNA13,GNB1,GNB3,GNG11,GNG2,GNG5,GNG7,GRB2,HNRNPK,JUN,MAP3K1,MAP3K10,MAP3K12,MAP4K1,MAP4K4,MAPK10,MAPK8,MAPK8IP1,MAPK8IP2,MAPK8IP3,NFATC1,NRAS,PIK3C2B,PIK3R3,PIK3R4,RAC1,RAC3,RALB,RAP1A,RAP2A,RIPK1,SHC1,TRADD
Sonic Hedgehog Signaling	1.11	0.5	1.941	CCNB1,CDK1,GLI1,GLI3,GRK2,PRKACB,PRKAR1A,PRKAR1B,PRKAR2A,PRKAR2B,PTCH1,PTCH2,SMO,SUFU,ZNF875
Rac Signaling	1.1	0.396	-5.032	ACTR2,ACTR3,ARPC1A,ARPC2,ARPC3,ARPC4,ARPC5,ARPC5L,BAIAP2,BRK1,CDC42,CDK5R1,CFL1,CFL2,CYFIP1,ELK1,ELK4,ITGB1,JUN,MAP2K1,MAP2K2,MAP3K1,MAPK1,MAPK8,NCF2,NFKB2,NOX4,NRAS,PAK2,PARD6A,PI4KA,PIK3C2B,PIK3R3,PIK3R4,PIKFYVE,PIP4K2B,PLD1,PRKCI,RAC1,RALB,RAP1A,RAP2A,RHOA,WASF1
Granzyme A Signaling	1.1	0.55	#NUM!	ANP32A,APEX1,H1FX,HIST1H1A,HIST1H1B,HIST1H1C,HIST1H1D,HIST1H1E,HIST1H1T,NME1,SET
CDP-diacylglycerol Biosynthesis I	1.1	0.55	-1.508	ABHD5,AGPAT2,AGPAT3,AGPAT5,CRLS1,GPAM,GPAT3,GPAT4,LCLAT1,MBOAT7,TAZ
Sperm Motility	1.1	0.367	-1	ABHD3,ALK,BLK,CALM1 (includes others),CAMK4,CATSPER2,CLK1,CLK4,CNGA1,CSF2RA,CSK,DDR1,DYRK3,DYRK4,EPHA2,EPHA8,EPHB2,EPHB4,ERBB2,ERBB3,FER,FGFR1,FGFR2,FLT1,FLT3LG,FLT4,FRK,FYN,GUCY1A2,HCK,IGF1R,ITK,ITPR1,ITPR3,JAK1,KDR,KIT,LCAT,LMTK3,LYN,MAP2K1,MAP2K3,MAP2K5,MAP2K6,NPR1,NTRK3,PDE2A,PDE4B,PDE4C,PDE4D,PDGFRB,PDIA3,PLA2G2A,PLA2G2C,PLA2G2D,PLA2G3,PLA2G4B,PLA2G4C,PLA2G4F,PLA2G6,PLCB1,PLCB3,PLCG2,PLCH1,P…
Tec Kinase Signaling	1.1	0.378	-2.655	ACTA1,ACTB,ACTC1,ACTG1,ACTG2,BLK,CDC42,FADD,FOS,FRK,FYN,GNA13,GNAI2,GNAI3,GNAQ,GNAZ,GNB1,GNB1L,GNB2,GNB3,GNB4,GNG10,GNG11,GNG12,GNG2,GNG3,GNG4,GNG5,GNG7,HCK,ITGB1,ITK,JAK1,LYN,MAPK10,MAPK8,NFKB2,PAK2,PIK3C2B,PIK3R3,PIK3R4,PLCG2,PRKCD,PRKCG,PRKCI,PRKD1,RAC1,RAC3,RHOA,RHOB,RHOC,RHOG,RHOU,RHOV,RND3,SRC,STAT2,TNFRSF10B,TNFRSF21,TNFRSF25,TYK2,VAV2
Wnt/β-catenin Signaling	1.1	0.376	0.263	ACVR1B,ACVR2A,AKT3,APC2,AXIN1,AXIN2,BCL9,BMPR2,CCND1,CDH2,CSNK1D,CSNK2A2,CSNK2B,CTNNB1,DKK3,DVL3,FZD1,FZD2,FZD5,FZD6,FZD7,GNAQ,ILK,JUN,LRP1,LRP5,MAP4K1,MDM2,MYC,PIN1,POU5F1,PPM1J,PPP2CA,PPP2CB,PPP2R1A,PPP2R1B,PPP2R2B,PPP2R5D,PTPA,RARA,RARB,RPS27A,RUVBL2,SFRP1,SFRP2,SFRP5,SMO,SOX11,SOX12,SOX13,SOX15,SOX21,SOX3,SOX4,SOX5,SOX8,SRC,TCF3,TCF7L1,TCF7L2,TGFBR1,UBA52,UBB,WIF1,WNT5A
Death Receptor Signaling	1.09	0.407	-2.137	ACTA1,ACTB,ACTC1,ACTG1,ACTG2,BID,CASP10,CASP2,CASP3,CASP6,CASP8,CFLAR,CYCS,DAXX,DIABLO,FADD,HSPB1,HSPB7,IKBKB,LMNA,MAP4K4,MAPK8,NFKB2,NFKBID,PARP11,PARP12,PARP15,PARP16,PARP8,RIPK1,TNFRSF10B,TNFRSF1A,TNFRSF21,TNFRSF25,TNKS,TNKS2,TRADD
p70S6K Signaling	1.08	0.388	-1.982	AKT3,BCAP31,CD19,F2R,F2RL2,F2RL3,GNAI2,GNAI3,GNAQ,GRB2,JAK1,LYN,MAP2K1,MAP2K2,MAPK1,NRAS,PDIA3,PIK3C2B,PIK3R3,PIK3R4,PLCB1,PLCB3,PLCG2,PLCH1,PLD1,PPM1J,PPP2CA,PPP2CB,PPP2R1A,PPP2R1B,PPP2R2B,PPP2R5D,PRKCD,PRKCG,PRKCI,PRKD1,PTPA,RALB,RAP1A,RAP2A,RPS6,SFN,SHC1,SRC,YWHAB,YWHAE,YWHAG,YWHAH,YWHAQ,YWHAZ
B Cell Activating Factor Signaling	1.08	0.463	0.728	ELK1,ELP1,FOS,IKBKB,JUN,MAP3K1,MAPK1,MAPK10,MAPK11,MAPK14,MAPK8,NFAT5,NFATC1,NFATC4,NFKB2,NFKBID,TNFRSF13C,TRAF1,TRAF3
nNOS Signaling in Skeletal Muscle Cells	1.08	0.463	#NUM!	CACNA1A,CACNA1B,CACNA1D,CACNA1F,CACNA2D1,CACNA2D2,CACNB2,CACNG4,CACNG6,CACNG7,CACNG8,CALM1 (includes others),CAMK4,CAPN3,DAG1,RYR1,RYR2,SNTA1,SNTB1
Triacylglycerol Biosynthesis	1.08	0.463	-1.606	ABHD5,AGPAT2,AGPAT3,AGPAT5,CRLS1,ELOVL1,ELOVL2,ELOVL6,GPAM,GPAT3,GPAT4,LCLAT1,LPIN3,MBOAT7,MOGAT3,PLPP5,PLPPR3,PLPPR4,TAZ
Salvage Pathways of Pyrimidine Ribonucleotides	1.08	0.402	-2.402	ACVR2A,AK4,APOBEC3B,APOBEC3F,APOBEC3G,APOBEC3H,CDA,CDK1,CDK18,CDK4,CDK5,CDK6,CSNK1D,EIF2AK2,GRK4,IRAK1,MAK,MAP2K1,MAP2K2,MAP2K3,MAP2K6,MAP3K6,MAP3K8,MAPK1,MAPK6,MAPK7,MAPK8,NEK2,NME1,NME2,NME3,NME4,PAK2,PLK1,PRKCD,SGK1,TTK,UCK2,UPP1
Leukocyte Extravasation Signaling	1.08	0.369	-2.708	ACTA1,ACTB,ACTC1,ACTG1,ACTG2,ACTN1,ACTN2,ACTN3,ARHGAP1,ARHGAP35,BCAR1,CDC42,CLDN1,CLDN10,CLDN4,CLDN6,CRK,CRKL,CTNNA3,CTNNB1,CTTN,CXCR4,EZR,FER,GNAI2,GNAI3,ICAM1,ICAM3,ITGA1,ITGA6,ITGAL,ITGB1,ITK,JAM3,MAP2K2,MAPK1,MAPK10,MAPK11,MAPK14,MAPK8,MMP14,MMP15,MMP2,MMP23B,MMP25,MMP9,MSN,MYL6,NCF2,PECAM1,PIK3C2B,PIK3R3,PIK3R4,PLCG2,PRKCD,PRKCG,PRKCI,PRKD1,PTPN11,PXN,RAC1,RAP1A,RDX,RHOA,SRC,THY1,TIMP1,TIMP2…
Role of BRCA1 in DNA Damage Response	1.08	0.412	0.471	ACTB,ATF1,ATM,BABAM1,BARD1,BLM,CDKN1A,CHEK1,DPF1,E2F1,E2F2,E2F5,E2F8,FANCF,FANCG,FANCM,MSH2,MSH6,NBN,PLK1,RAD51,RBBP8,RBL2,RFC2,RFC3,SMARCA2,SMARCA4,SMARCB1,SMARCC1,SMARCC2,SMARCD1,SMARCD2,SMARCD3
Endothelin-1 Signaling	1.08	0.371	-0.367	ABHD3,ADCY1,ADCY2,ADCY5,ADCY6,ADCY7,ADCY8,CASP10,CASP2,CASP3,CASP6,CASP8,ECE1,FOS,GNA13,GNAI2,GNAI3,GNAQ,GNAZ,GRB2,GUCY1A2,ITPR1,ITPR3,JUN,LCAT,MAPK1,MAPK10,MAPK11,MAPK14,MAPK15,MAPK6,MAPK7,MAPK8,MYC,NAPEPLD,NOS2,NRAS,PDIA3,PIK3C2B,PIK3R3,PIK3R4,PLA2G2A,PLA2G2C,PLA2G2D,PLA2G3,PLA2G4B,PLA2G4C,PLA2G4F,PLA2G6,PLCB1,PLCB3,PLCG2,PLCH1,PLD1,PLD4,PLD5,PLD6,PRKCD,PRKCG,PRKCI,PRKD1,PTGER2,RALB,RAP1A,RAP2A…
Regulation of Cellular Mechanics by Calpain Protease	1.06	0.424	-2	ACTN1,ACTN2,ACTN3,CAPN2,CAPN3,CAPN5,CAPN6,CAPNS1,CCNA2,CCND1,CCNE1,CDK1,CDK4,CDK6,CNGA1,EZR,GRB2,ITGB1,MAPK1,NRAS,PXN,RALB,RAP1A,RAP2A,SRC,TLN1,TLN2,VCL
IL-15 Production	1.05	0.388	#NUM!	ALK,BLK,CLK1,CLK4,CSF2RA,CSK,DDR1,DYRK3,DYRK4,EPHA2,EPHA8,EPHB2,EPHB4,ERBB2,ERBB3,FER,FGFR1,FGFR2,FLT1,FLT3LG,FLT4,FRK,FYN,HCK,IGF1R,ITK,JAK1,KDR,KIT,LMTK3,LYN,MAP2K1,MAP2K3,MAP2K5,MAP2K6,NFKB2,NTRK3,PDGFRB,PRKCI,PTK7,ROR1,RYK,SRC,TEK,TNK2,TYK2,TYRO3
γ-glutamyl Cycle	1.04	0.636	1.134	GCLM,GGCT,GGT1,GGT5,GGT7,GSS,OPLAH
Clathrin-mediated Endocytosis Signaling	1.04	0.368	#NUM!	ACTA1,ACTB,ACTC1,ACTG1,ACTG2,ACTR2,ACTR3,AMPH,AP1B1,AP1G2,AP1M1,AP1S1,AP1S2,AP2M1,AP2S1,APOB,APOC1,APOC2,APOE,ARPC1A,ARPC2,ARPC3,ARPC4,ARPC5,ARPC5L,ARRB1,CBL,CDC42,CLTA,CLTB,CSNK2A2,CSNK2B,CTTN,EPHB2,EPN1,F2R,FGF16,FGF4,FGF7,GRB2,HIP1R,HSPA8,IGF1,ITGB1,ITGB5,MDM2,MYO6,PIK3C2B,PIK3R3,PIK3R4,PPP3CA,PPP3R1,RAB11A,RAB11B,RAB5C,RAC1,RPS27A,SH3BP4,SH3GL1,SH3GLB1,SNAP91,SNX9,SRC,STON2,SYNJ1,TF,TFRC,TSG1…
Gαs Signaling	1.01	0.393	-2.058	ADCY1,ADCY2,ADCY5,ADCY6,ADCY7,ADCY8,ADD2,ATF4,CNGA1,CNR1,CREB3,ELK1,GNB1,GNB1L,GNB2,GNB3,GNB4,GNG10,GNG11,GNG12,GNG2,GNG3,GNG4,GNG5,GNG7,HCK,MAP2K1,MAP2K2,MAPK1,PRKACB,PRKAR1A,PRKAR1B,PRKAR2A,PRKAR2B,PTGER2,PTGIR,PTH1R,RAP1A,RGS2,RYR1,RYR2,SRC
Cholecystokinin/Gastrin-mediated Signaling	1	0.387	-4.422	BCAR1,CCKBR,CDC42,CREM,ELK1,FOS,GNA13,GNAQ,GRB2,IL1B,ITPR1,ITPR3,JUN,MAP2K1,MAP2K2,MAP2K3,MAP2K5,MAP2K6,MAPK1,MAPK10,MAPK14,MAPK7,MAPK8,NRAS,PLCB1,PLCB3,PRKCD,PRKCG,PRKCI,PRKD1,PXN,RAC1,RAC3,RALB,RAP1A,RAP2A,RHOA,RHOB,RHOC,RHOG,RHOU,RHOV,RND3,SHC1,SRC,SRF
Glycolysis I	0.991	0.5	-1.387	ALDOA,ALDOC,BPGM,ENO1,ENO2,ENO3,ENO4,GAPDH,GPI,PGAM1,PGK1,PKM,TPI1
UDP-N-acetyl-D-galactosamine Biosynthesis II	0.987	0.667	-0.816	GALE,GNPDA1,GNPNAT1,GPI,HK1,UAP1
Neuregulin Signaling	0.975	0.396	-2.335	AKT3,CDK5,CDK5R1,CRK,CRKL,DCN,ELK1,ERBB2,ERBB3,ERBIN,ERRFI1,GRB2,HSP90AA1,HSP90AB1,HSP90B1,ITGB1,MAP2K1,MAP2K2,MAPK1,MYC,NRAS,NRG3,NRG4,PIK3R3,PLCG2,PRKCD,PRKCG,PRKCI,PRKD1,PTPN11,RALB,RAP1A,RAP2A,RNF41,RPS6,SHC1,SRC,TMEFF2
Colorectal Cancer Metastasis Signaling	0.971	0.356	-4.503	ADCY1,ADCY2,ADCY5,ADCY6,ADCY7,ADCY8,AKT3,ARRB1,AXIN1,BCL2L1,BIRC5,CASP3,CCND1,CDC42,CTNNB1,FOS,FZD1,FZD2,FZD5,FZD6,FZD7,GNB1,GNB1L,GNB2,GNB3,GNB4,GNG10,GNG11,GNG12,GNG2,GNG3,GNG4,GNG5,GNG7,GRB2,GRK2,JAK1,JUN,LRP1,LRP5,MAP2K1,MAP2K2,MAPK1,MAPK10,MAPK8,MMP14,MMP15,MMP2,MMP23B,MMP25,MMP9,MSH2,MSH6,MYC,NFKB2,NOS2,NRAS,PIK3C2B,PIK3R3,PIK3R4,PRKACB,PRKAR1A,PRKAR1B,PRKAR2A,PRKAR2B,PTGER2,RAC1,RAC3,RALB,…
NADH Repair	0.971	1	#NUM!	GAPDH,NAXD,NAXE
Methylglyoxal Degradation I	0.971	1	#NUM!	GLO1,HAGH,HAGHL
Inosine-5'-phosphate Biosynthesis II	0.971	1	#NUM!	ADSL,ATIC,PAICS
Thiosulfate Disproportionation III (Rhodanese)	0.971	1	#NUM!	MOCS3,MPST,TST
Tyrosine Biosynthesis IV	0.971	1	#NUM!	PAH,PCBD1,PCBD2
Superpathway of Methionine Degradation	0.959	0.459	-2.668	AHCY,BHMT2,CBS/CBSL,CDO1,DLD,EEF1AKMT1,EEF1AKMT4,FTSJ1,GOT2,MAT2B,MMUT,MRM2,PCCB,PRMT1,PRMT5,SUOX,SUV39H2
White Adipose Tissue Browning Pathway	0.959	0.38	-0.577	ADCY1,ADCY2,ADCY5,ADCY6,ADCY7,ADCY8,ATF4,CACNA1A,CACNA1B,CACNA1D,CACNA1F,CACNA2D1,CACNA2D2,CACNB2,CACNG4,CACNG6,CACNG7,CACNG8,CREB3,FGFR1,FGFR2,FGFRL1,GUCY1A2,KDR,LDHA,LDHB,LDHD,LEP,MAPK1,MAPK11,MAPK14,NPR1,PPARA,PPARGC1A,PRKAB2,PRKACB,PRKAR1A,PRKAR1B,PRKAR2A,PRKAR2B,RARA,RARB,RXRA,SIRT1,SLC16A1,THRA,THRB,VEGFA,VGF
Myc Mediated Apoptosis Signaling	0.947	0.415	#NUM!	AKT3,BID,CASP3,CASP8,CYCS,FADD,GRB2,IGF1,IGF1R,MAPK10,MAPK8,MYC,NRAS,PIK3C2B,PIK3R3,PIK3R4,RALB,RAP1A,RAP2A,SFN,SHC1,YWHAB,YWHAE,YWHAG,YWHAH,YWHAQ,YWHAZ
RANK Signaling in Osteoclasts	0.947	0.398	-1.715	AKT3,CALM1 (includes others),CAMK4,CBL,ELK1,FOS,GSN,IKBKB,JUN,MAP2K1,MAP2K2,MAP2K6,MAP3K1,MAP3K10,MAP3K12,MAP3K15,MAP3K6,MAP3K8,MAPK1,MAPK10,MAPK11,MAPK14,MAPK8,MITF,NFATC1,NFKB2,NFKBID,PIK3C2B,PIK3R3,PIK3R4,PPP3CA,PPP3R1,SRC,TNFRSF11A,TNFSF11
Pyridoxal 5'-phosphate Salvage Pathway	0.947	0.415	-2.887	ACVR2A,CDK1,CDK18,CDK4,CDK5,CDK6,CSNK1D,EIF2AK2,GRK4,IRAK1,MAK,MAP2K1,MAP2K2,MAP2K3,MAP2K6,MAP3K6,MAP3K8,MAPK1,MAPK6,MAPK7,MAPK8,NEK2,PAK2,PLK1,PRKCD,SGK1,TTK
Glutathione Redox Reactions I	0.939	0.5	-1.155	CLIC2,GPX1,GPX3,GPX4,GPX8,GSR,GSTK1,GSTM2,GSTP1,GSTZ1,MGST1,MGST3
Tetrahydrofolate Salvage from 5,10-methenyltetrahydrofolate	0.939	0.8	-2	GART,MTHFD1,MTHFD1L,MTHFD2
Glutamate Degradation III (via 4-aminobutyrate)	0.939	0.8	1	ABAT,ALDH5A1,GAD1,GAD2
4-1BB Signaling in T Lymphocytes	0.932	0.469	0	ELP1,IKBKB,JUN,MAP2K1,MAP2K2,MAPK1,MAPK10,MAPK11,MAPK14,MAPK8,NFKB2,NFKBID,TNFRSF9,TNFSF9,TRAF1
Mouse Embryonic Stem Cell Pluripotency	0.932	0.388	-3.795	AKT3,AXIN1,BMP4,BMPR2,CTNNB1,DVL3,FOXD3,FZD1,FZD2,FZD5,FZD6,FZD7,GRB2,ID2,ID3,ID4,JAK1,LIF,MAP2K1,MAP2K2,MAPK1,MAPK11,MAPK14,MYC,NRAS,PIK3C2B,PIK3R3,PIK3R4,POU5F1,PTPN11,RALB,RAP1A,RAP2A,SMO,TBXT,TCF3,TCF7L1,TCF7L2,TYK2,ZFP42
DNA damage-induced 14-3-3σ Signaling	0.932	0.526	#NUM!	AKT3,ATM,CCNB1,CCNB2,CCNE1,CCNE2,CDK1,HUS1,RAD1,SFN
Renin-Angiotensin Signaling	0.928	0.381	-3.569	ADCY1,ADCY2,ADCY5,ADCY6,ADCY7,ADCY8,ELK1,FOS,GNAQ,GRB2,ITPR1,ITPR3,JUN,MAP2K1,MAP2K2,MAP3K1,MAPK1,MAPK10,MAPK11,MAPK14,MAPK8,NFKB2,NRAS,PAK2,PIK3C2B,PIK3R3,PIK3R4,PLCG2,PRKACB,PRKAR1A,PRKAR1B,PRKAR2A,PRKAR2B,PRKCD,PRKCG,PRKCI,PRKD1,PTGER2,RAC1,RALB,RAP1A,RAP2A,SHC1,SHC2,SHE
Renal Cell Carcinoma Signaling	0.917	0.4	-4.025	AKT3,CDC42,CRK,CUL2,EGLN3,ELOB,ELOC,FH,FOS,GRB2,HIF1A,JUN,MAP2K1,MAP2K2,MAPK1,NRAS,PAK2,PIK3C2B,PIK3R3,PIK3R4,PTPN11,RAC1,RALB,RAP1A,RAP2A,RAPGEF1,RBX1,RPS27A,SLC2A1,UBA52,UBB,VEGFA
AMPK Signaling	0.917	0.358	0.544	ACACB,ACTB,ADRA1A,AK4,AK6,AKT1S1,AKT3,ATF4,CAB39,CCNA2,CCND1,CDKN1A,CHRM2,CHRNA3,CHRNA5,CPT1A,CPT1B,CPT2,CREB3,CRTC2,DPF1,EIF4EBP1,ELAVL1,FASN,FOXO1,FOXO4,FOXO6,GNB1L,HMGCR,LEP,MAP2K3,MAPK1,MAPK11,MAPK14,MLYCD,PFKFB2,PIK3C2B,PIK3R3,PIK3R4,PPARGC1A,PPAT,PPM1G,PPM1J,PPM1K,PPP2CA,PPP2CB,PPP2R1A,PPP2R1B,PPP2R2B,PPP2R5D,PRKAB2,PRKACB,PRKAR1A,PRKAR1B,PRKAR2A,PRKAR2B,PTPA,RAB11A,RAB1A,RAB2A,RAB3A,RAB8A,…
RAR Activation	0.914	0.361	#NUM!	ACTB,ADCY1,ADCY2,ADCY5,ADCY6,ADCY7,ADCY8,ADH7,AKR1B1,AKT3,ALDH1A1,CARM1,CITED2,CSK,CSNK2A2,CSNK2B,DHRS4,DPF1,DUSP1,FOS,GTF2H4,JUN,MAP2K1,MAP3K1,MAPK1,MAPK10,MAPK11,MAPK14,MAPK8,MED1,NFKB2,NR2F6,NRIP1,PIK3R3,PNRC1,PPARGC1A,PRKACB,PRKAR1A,PRKAR1B,PRKAR2A,PRKAR2B,PRKCD,PRKCG,PRKCI,PRKD1,PRMT1,PSMC5,RAC1,RARA,RARB,RDH10,RDH13,RDH14,RDH16,RDH8,REL,RXRA,SCAND1,SMAD7,SMARCA2,SMARCA4,SMARCB1,SMARCC1,SMAR…
Semaphorin Signaling in Neurons	0.914	0.417	#NUM!	ARHGAP1,CDC42,CDK5,CFL1,CFL2,CRMP1,DPYSL2,DPYSL3,DPYSL5,FYN,ITGB1,MAPK1,PAK2,PLXNA1,RAC1,RAC3,RHOA,RHOB,RHOC,RHOG,RHOU,RHOV,RND3,SEMA3A,SEMA7A
TWEAK Signaling	0.914	0.457	-0.5	BAG4,BID,CASP3,CASP6,CASP8,CYCS,FADD,IKBKB,NFKB2,NFKBID,RIPK1,TNFRSF12A,TNFRSF25,TRADD,TRAF1,TRAF3
Dermatan Sulfate Biosynthesis (Late Stages)	0.914	0.435	-0.894	CHST10,CHST13,CHST14,CHST15,CHST2,CHST3,CHST4,CHST7,DSEL,HS2ST1,HS3ST3A1,HS6ST1,HS6ST2,NDST1,NDST2,SULT1A1,SULT1A3/SULT1A4,SULT1B1,SULT1C4,SULT4A1
Nucleotide Excision Repair Pathway	0.914	0.457	#NUM!	GTF2H4,POLR2A,POLR2B,POLR2C,POLR2D,POLR2E,POLR2F,POLR2G,POLR2I,POLR2J,POLR2J2/POLR2J3,POLR2K,POLR2L,RAD23B,RPA2,RPA3
Adrenomedullin signaling pathway	0.914	0.36	-3.75	ADCY1,ADCY2,ADCY5,ADCY6,ADCY7,ADCY8,ADM,AKT3,C3,CALCRL,CALM1 (includes others),CAMK4,CASP3,CFH,CRCP,CSK,ELK1,FOS,GAD1,GNAQ,GRB2,GUCY1A2,HIF1A,IL1B,ITPR1,ITPR3,KCNN1,KCNQ2,KCNQ3,MAP2K1,MAP2K2,MAP2K3,MAP2K5,MAP2K6,MAPK1,MAPK10,MAPK11,MAPK14,MAPK15,MAPK6,MAPK7,MAPK8,MMP2,MYLK2,MYLK3,NFKB2,NPR1,NRAS,PDIA3,PIK3C2B,PIK3R3,PIK3R4,PLCB1,PLCB3,PLCG2,PLCH1,PRKACB,PRKAR1A,PRKAR1B,PRKAR2A,PRKAR2B,RALB,RAP1A,…
FAK Signaling	0.907	0.389	#NUM!	ACTA1,ACTB,ACTC1,ACTG1,ACTG2,AKT3,ARHGAP26,BCAR1,CAPN2,CAPN3,CAPN5,CAPN6,CAPNS1,CRK,CSK,FYN,GRB2,HMMR,ITGB1,MAP2K1,MAP2K2,MAPK1,NRAS,PAK2,PIK3C2B,PIK3R3,PIK3R4,PLCG2,PXN,RAC1,RALB,RAP1A,RAP2A,SRC,TLN1,TLN2,VCL
ERK5 Signaling	0.889	0.403	-2.414	ATF4,CREB3,CTF1,ELK4,FOS,FOSL1,GNA13,GNAQ,LIF,MAP2K5,MAP3K8,MAPK7,MYC,NRAS,PTPN11,RALB,RAP1A,RAP2A,RPS6KA4,RPS6KA5,SFN,SGK1,SRC,YWHAB,YWHAE,YWHAG,YWHAH,YWHAQ,YWHAZ
Cleavage and Polyadenylation of Pre-mRNA	0.889	0.583	#NUM!	CPSF2,CPSF3,CPSF4,CSTF1,CSTF2,NUDT21,PABPN1
Actin Nucleation by ARP-WASP Complex	0.889	0.403	-5	ACTR2,ACTR3,ARPC1A,ARPC2,ARPC3,ARPC4,ARPC5,ARPC5L,BAIAP2,CDC42,GRB2,ITGB1,NCK2,NRAS,PPP1R12B,RAC1,RAC3,RALB,RAP1A,RAP2A,RHOA,RHOB,RHOC,RHOG,RHOU,RHOV,RND3,WASF1,WIPF1
Pyrimidine Deoxyribonucleotides De Novo Biosynthesis I	0.889	0.5	-3.317	AK4,DTYMK,DUT,NME1,NME2,NME3,NME4,RRM1,RRM2,RRM2B,TYMS
Notch Signaling	0.889	0.447	-2.111	APH1A,APH1B,DLL1,DLL3,DTX1,DTX4,HES1,HEY1,HEY2,LFNG,MAML2,NCSTN,NOTCH2,NOTCH3,NUMBL,PSENEN,RFNG
Reelin Signaling in Neurons	0.879	0.397	#NUM!	APBB1,APOE,ARHGEF10,ARHGEF4,BLK,CDK5,CDK5R1,CNR1,CNR2,CRKL,FRK,FYN,HCK,ITGA1,ITGA6,ITGAL,ITGB1,LYN,MAP3K10,MAP4K1,MAPK10,MAPK8,MAPK8IP1,MAPK8IP2,MAPK8IP3,PAFAH1B2,PAFAH1B3,PIK3C2B,PIK3R3,PIK3R4,SRC
Mechanisms of Viral Exit from Host Cells	0.876	0.439	#NUM!	ACTA1,ACTB,ACTC1,ACTG1,ACTG2,CHMP2A,CHMP4B,LMNB1,LMNB2,NEDD4,PRKCD,PRKCG,PRKCI,PRKD1,SH3GL1,SH3GLB1,TSG101,VPS25
Pyrimidine Ribonucleotides De Novo Biosynthesis	0.857	0.432	-2.524	AK4,BLM,CANT1,CTPS1,DDX3X,DHX9,ENTPD1,ENTPD2,ENTPD7,ENTPD8,HNRNPA1,NME1,NME2,NME3,NME4,NUDT15,RECQL,SLC25A42,UMPS
Synaptic Long Term Potentiation	0.848	0.372	-2.771	ADCY1,ADCY8,ATF4,CALM1 (includes others),CAMK4,CREB3,GNAQ,GRIA1,GRIA3,GRIA4,GRIN3A,GRM2,GRM4,GRM6,ITPR1,ITPR3,MAP2K1,MAP2K2,MAPK1,NRAS,PDIA3,PLCB1,PLCB3,PLCG2,PLCH1,PPP1CA,PPP1CB,PPP1CC,PPP1R10,PPP1R11,PPP1R14B,PPP1R14C,PPP1R1A,PPP1R7,PPP3CA,PPP3R1,PRKACB,PRKAR1A,PRKAR1B,PRKAR2A,PRKAR2B,PRKCD,PRKCG,PRKCI,PRKD1,RALB,RAP1A,RAP2A
LPS/IL-1 Mediated Inhibition of RXR Function	0.833	0.353	-1.961	ABCC2,ACOX3,ACSBG1,ACSBG2,ACSL3,ACSL6,ALAS1,ALDH16A1,ALDH18A1,ALDH1A1,ALDH1B1,ALDH1L1,ALDH1L2,ALDH3B1,ALDH4A1,ALDH5A1,ALDH9A1,APOC1,APOC2,APOE,CES2,CHST10,CHST13,CHST15,CHST2,CHST3,CHST4,CHST7,CPT1A,CPT1B,CPT2,CYP2C19,CYP2C9,CYP3A5,CYP3A7,FABP5,FABP7,FMO5,GSTA4,GSTK1,GSTM2,GSTO1,GSTO2,GSTP1,GSTZ1,HMGCS1,HS2ST1,HS3ST3A1,HS6ST1,HS6ST2,IL1B,IL1RAP,IL1RAPL1,IRAK1,JUN,MAP3K1,MAPK8,MGST1,MGST3,MYD88,ND…
Dolichyl-diphosphooligosaccharide Biosynthesis	0.812	0.6	-1.633	ALG1,ALG13,ALG3,ALG5,DPM1,DPM2
April Mediated Signaling	0.807	0.436	0.243	ELK1,FOS,IKBKB,JUN,MAP3K1,MAPK1,MAPK10,MAPK11,MAPK14,MAPK8,NFAT5,NFATC1,NFATC4,NFKB2,NFKBID,TRAF1,TRAF3
tRNA Charging	0.807	0.436	-2.183	AARS2,DARS,DARS2,EPRS,FARSA,FARSB,HARS2,IARS2,KARS,NARS,PARS2,RARS,VARS,VARS2,WARS,WARS2,YARS2
tRNA Splicing	0.79	0.429	0.471	APEX1,GDE1,GDPD1,NAPEPLD,PDE11A,PDE12,PDE2A,PDE4B,PDE4C,PDE4D,PDE6A,PDE6B,PDE8A,PDE8B,PDE9A,PLD6,TDP2,TULP2
Pyrimidine Ribonucleotides Interconversion	0.79	0.429	-2.357	AK4,BLM,CANT1,CTPS1,DDX3X,DHX9,ENTPD1,ENTPD2,ENTPD7,ENTPD8,HNRNPA1,NME1,NME2,NME3,NME4,NUDT15,RECQL,SLC25A42
PXR/RXR Activation	0.783	0.4	#NUM!	ABCC2,AKT3,ALAS1,ALDH1A1,CES2,CES3,CPT1A,CYP1A2,CYP2C19,CYP2C9,CYP3A5,CYP3A7,FOXO1,GSTM2,NR3C1,PAPSS2,PPARA,PPARGC1A,PRKACB,PRKAR1A,PRKAR1B,PRKAR2A,PRKAR2B,RXRA,SCD,UGT1A7 (includes others)
iNOS Signaling	0.777	0.422	-1	CALM1 (includes others),CAMK4,FOS,HMGA1,IFNGR2,IKBKB,IRAK1,IRAK3,IRAK4,JAK1,JUN,MAPK1,MAPK11,MAPK14,MYD88,NFKB2,NFKBID,NOS2,TYK2
Small Cell Lung Cancer Signaling	0.772	0.394	0	AKT3,BCL2L1,BID,CCND1,CCNE1,CCNE2,CDK4,CDK6,CKS1B,CYCS,E2F1,FHIT,IKBKB,MYC,NFKB2,NFKBID,PA2G4,PIK3C2B,PIK3R3,PIK3R4,RARB,RXRA,SKP2,SUV39H1,TFDP1,TRAF1,TRAF3,TRAF4
Leptin Signaling in Obesity	0.77	0.392	-1.155	ADCY1,ADCY2,ADCY5,ADCY6,ADCY7,ADCY8,AKT3,FOXO1,GHRL,GRB2,LEP,LEPR,MAP2K1,MAP2K2,MAPK1,PDIA3,PIK3C2B,PIK3R3,PIK3R4,PLCB1,PLCB3,PLCG2,PLCH1,PRKACB,PRKAR1A,PRKAR1B,PRKAR2A,PRKAR2B,PTPN11
UVC-Induced MAPK Signaling	0.754	0.412	-2.4	FOS,JUN,MAP2K1,MAP2K2,MAPK1,MAPK10,MAPK11,MAPK14,MAPK8,NRAS,PRKCD,PRKCG,PRKCI,PRKD1,RALB,RAP1A,RAP2A,SMPD1,SMPD3,SMPD4,SRC
Transcriptional Regulatory Network in Embryonic Stem Cells	0.745	0.407	#NUM!	CDYL,FOXD3,GBX2,H3F3A/H3F3B,HAND1,HESX1,HIST1H4A,HIST1H4B,HIST1H4C,HIST1H4D,HIST1H4F,HIST1H4H,HIST1H4I,HIST1H4J,HIST1H4L,HIST2H4A,HIST4H4,PAX6,POU5F1,REST,SET,TCF7L1
Glioblastoma Multiforme Signaling	0.742	0.358	-4.243	AKT3,AXIN1,CCND1,CCNE1,CDC42,CDK4,CDK6,CDKN1A,CTNNB1,E2F1,E2F2,E2F5,E2F8,FOXO1,FZD1,FZD2,FZD5,FZD6,FZD7,GRB2,IGF1,IGF1R,IGF2,ITPR1,ITPR3,MAP2K1,MAP2K2,MAPK1,MDM2,MYC,NRAS,PDGFRB,PDIA3,PIK3C2B,PIK3R3,PIK3R4,PLCB1,PLCB3,PLCG2,PLCH1,PRKCD,RAC1,RAC3,RALB,RAP1A,RAP2A,RHOA,RHOB,RHOC,RHOG,RHOU,RHOV,RND3,SHC1,SMO,SRC,TCF3,TSC1,WNT5A
Antiproliferative Role of TOB in T Cell Signaling	0.742	0.462	#NUM!	CCNA2,CCNE1,CCNE2,CDC34,CUL1,MAPK1,PABPC1,PABPC4,SKP1,SKP2,TGFBR1,TOB1
Gluconeogenesis I	0.742	0.462	-1.155	ALDOA,ALDOC,BPGM,ENO1,ENO2,ENO3,ENO4,GAPDH,GPI,ME2,PGAM1,PGK1
Fatty Acid Activation	0.73	0.538	-0.378	ACSBG1,ACSBG2,ACSL3,ACSL6,SLC27A2,SLC27A4,SLC27A6
Acyl-CoA Hydrolysis	0.73	0.538	-1.633	ACOT11,ACOT2,ACOT7,ACOT8,ACOT9,GNPAT,PPT1
Oleate Biosynthesis II (Animals)	0.73	0.538	-1.89	CYB5A,FADS1,FADS2,PTPRT,SCD,SCD5,UFSP2
Leukotriene Biosynthesis	0.73	0.538	1.89	ALOX5,DPEP2,DPEP3,GGT1,GGT5,GGT7,MGST3
Melatonin Signaling	0.721	0.389	-3.272	CALM1 (includes others),CAMK4,GNAI2,GNAI3,GNAQ,GNRH1,MAP2K1,MAP2K2,MAP2K3,MAP2K5,MAP2K6,MAPK1,PDIA3,PLCB1,PLCB3,PLCG2,PLCH1,PRKACB,PRKAR1A,PRKAR1B,PRKAR2A,PRKAR2B,PRKCD,PRKCG,PRKCI,PRKD1,RORA,SLC2A4
CD28 Signaling in T Helper Cells	0.719	0.367	-1.897	ACTR2,ACTR3,AKT3,ARPC1A,ARPC2,ARPC3,ARPC4,ARPC5,ARPC5L,CALM1 (includes others),CAMK4,CARD11,CDC42,CSK,FOS,FYN,GRB2,HLA-A,HLA-B,HLA-DQA1,IKBKB,ITK,ITPR1,ITPR3,JUN,LAT,MAP2K1,MAP2K2,MAP3K1,MAPK10,MAPK8,NFAT5,NFATC1,NFATC4,NFKB2,NFKBID,PIK3C2B,PIK3R3,PIK3R4,PPP3CA,PPP3R1,PTPN11,PTPRC,RAC1
Nitric Oxide Signaling in the Cardiovascular System	0.714	0.374	-2.401	AKT3,ARG2,ATP2A1,ATP2A2,CACNA1A,CACNA1D,CALM1 (includes others),CAMK4,CAV1,FLT1,FLT4,GUCY1A2,HSP90AA1,HSP90AB1,HSP90B1,ITPR1,ITPR3,KDR,MAP2K1,MAP2K2,MAPK1,PDE2A,PIK3C2B,PIK3R3,PIK3R4,PRKACB,PRKAR1A,PRKAR1B,PRKAR2A,PRKAR2B,PRKCD,PRKCG,PRKCI,PRKD1,RYR2,SLC7A1,VEGFA
PFKFB4 Signaling Pathway	0.714	0.413	-2.982	ATF4,CREB3,GPI,HK1,HK2,MAP2K1,MAP2K2,MAP2K3,MAP2K5,MAP2K6,MAPK1,PRKACB,PRKAR1A,PRKAR1B,PRKAR2A,PRKAR2B,RPS6KA5,TKT,XDH
UVB-Induced MAPK Signaling	0.695	0.404	-2.357	EIF4E,EIF4EBP1,FOS,H3F3A/H3F3B,HIST2H3C,HIST3H3,JUN,MAP2K1,MAPK1,MAPK10,MAPK11,MAPK14,MAPK8,PIK3C2B,PIK3R3,PIK3R4,PRKCD,PRKCG,PRKCI,PRKD1,RPS6KA5
Chondroitin and Dermatan Biosynthesis	0.69	0.667	0	CHPF,CHSY1,CSGALNACT1,CSGALNACT2
Zymosterol Biosynthesis	0.69	0.667	-2	CYP51A1,LBR,NSDHL,TM7SF2
GDP-mannose Biosynthesis	0.69	0.667	0	GMPPA,GMPPB,GPI,PMM2
EGF Signaling	0.69	0.4	-2.985	AKT3,CSNK2A2,CSNK2B,ELK1,FOS,GRB2,ITPR1,ITPR3,JAK1,JUN,MAP2K1,MAP3K1,MAPK1,MAPK11,MAPK14,MAPK8,PIK3C2B,PIK3R3,PIK3R4,SHC1,SRC,SRF
Induction of Apoptosis by HIV1	0.684	0.393	-1.633	BAK1,BBC3,BCL2L1,BID,CASP3,CASP8,CXCR4,CYCS,DAXX,DIABLO,ELP1,FADD,IKBKB,MAPK10,MAPK8,NFKB2,NFKBID,RIPK1,SLC25A13,SLC25A3,SLC25A5,TNFRSF1A,TRADD,TRAF1
p38 MAPK Signaling	0.682	0.364	-0.48	ATF1,ATF4,CDC25B,CREB3,DAXX,DDIT3,DUSP1,DUSP10,ELK1,FADD,H3F3A/H3F3B,HIST2H3C,HIST3H3,HMGN1,HSPB1,HSPB7,IL1B,IL1RAP,IL1RAPL1,IRAK1,IRAK3,IRAK4,JMJD7-PLA2G4B,MAP2K3,MAP2K6,MAP4K1,MAPK11,MAPK14,MAPKAPK3,MYC,PLA2G2A,PLA2G2D,PLA2G3,PLA2G4B,PLA2G4C,PLA2G4F,PLA2G6,RPS6KA4,RPS6KA5,SRF,TGFBR1,TNFRSF1A,TRADD
Chronic Myeloid Leukemia Signaling	0.68	0.369	#NUM!	AKT3,BCL2L1,CBLC,CCND1,CDK4,CDK6,CDKN1A,CRK,CRKL,E2F1,E2F2,E2F5,E2F8,GRB2,HDAC2,HDAC3,HDAC7,HDAC9,IKBKB,MAP2K1,MAP2K2,MAPK1,MDM2,MYC,NFKB2,NRAS,PA2G4,PIK3C2B,PIK3R3,PIK3R4,PTPN11,RALB,RAP1A,RAP2A,RBL2,SUV39H1,TFDP1,TGFBR1
Pancreatic Adenocarcinoma Signaling	0.68	0.367	-0.557	AKT3,BCL2L1,BIRC5,CCND1,CCNE1,CDC42,CDK4,CDKN1A,E2F1,E2F2,E2F5,E2F8,ELK1,ERBB2,GRB2,JAK1,MAP2K1,MAP2K2,MAPK1,MAPK10,MAPK8,MDM2,MMP9,NAPEPLD,NFKB2,PA2G4,PIK3C2B,PIK3R3,PIK3R4,PLD1,PLD4,PLD5,PLD6,RAC1,RAD51,SUV39H1,TFDP1,TGFBR1,TYK2,VEGFA
Vitamin-C Transport	0.68	0.5	#NUM!	GSTO1,GSTO2,SELENOT,SLC23A2,SLC2A1,SLC2A4,TXN,TXNRD1
GPCR-Mediated Integration of Enteroendocrine Signaling Exemplified by an L Cell	0.68	0.384	-0.192	ADCY1,ADCY2,ADCY5,ADCY6,ADCY7,ADCY8,CALCA,CHRM2,GAL,GALR1,GIPR,GNAI2,GNAI3,GNAQ,GRPR,ITPR1,ITPR3,NMB,PDIA3,PLCB1,PLCB3,PLCG2,PLCH1,PRKACB,PRKAR1A,PRKAR1B,PRKAR2A,PRKAR2B
TNFR1 Signaling	0.642	0.4	-2.065	BID,CASP2,CASP3,CASP6,CASP8,CDC42,CYCS,FADD,FOS,IKBKB,JUN,MAP3K1,MAPK8,NFKB2,NFKBID,PAK2,RIPK1,TNFAIP3,TNFRSF1A,TRADD
GP6 Signaling Pathway	0.642	0.361	-1.067	ADAM10,AKT3,CALM1 (includes others),CAMK4,COL11A1,COL12A1,COL19A1,COL1A1,COL1A2,COL20A1,COL21A1,COL28A1,COL4A1,COL4A2,COL4A6,COL5A1,COL5A2,COL6A1,COL6A2,COL7A1,COL9A1,COL9A2,FYN,ITPR1,LAMA2,LAMA3,LAMA5,LAMC2,LAT,LYN,PIK3C2B,PIK3R3,PIK3R4,PLCG2,PRKCD,PRKCG,PRKCI,PRKD1,RAC1,RASGRP2,RHOG,SCHIP1,TLN1
Fc Epsilon RI Signaling	0.638	0.359	-2.16	AKT3,FYN,GRB2,INPP5D,INPP5F,JMJD7-PLA2G4B,LAT,LYN,MAP2K1,MAP2K2,MAP2K3,MAP2K6,MAPK1,MAPK10,MAPK11,MAPK14,MAPK8,NRAS,PIK3C2B,PIK3R3,PIK3R4,PLA2G2A,PLA2G2D,PLA2G3,PLA2G4B,PLA2G4C,PLA2G4F,PLA2G6,PLCG2,PRKCD,PRKCG,PRKCI,PRKD1,PTPN11,RAC1,RAC3,RALB,RAP1A,RAP2A,SYNJ1,SYNJ2,VAV2
Glioma Signaling	0.638	0.364	-3.266	AKT3,CALM1 (includes others),CAMK4,CCND1,CDK4,CDK6,CDKN1A,E2F1,E2F2,E2F5,E2F8,GRB2,IDH1,IDH2,IDH3B,IGF1,IGF1R,IGF2,MAP2K1,MAP2K2,MAPK1,MDM2,NRAS,PA2G4,PDGFRB,PIK3C2B,PIK3R3,PIK3R4,PLCG2,PRKCD,PRKCG,PRKCI,PRKD1,RALB,RAP1A,RAP2A,RBL2,SHC1,SUV39H1,TFDP1
Acute Myeloid Leukemia Signaling	0.638	0.371	-3.4	AKT3,CCND1,CSF2RA,EIF4EBP1,FLT3LG,GRB2,IDH1,IDH2,IDH3B,JUP,KIT,KITLG,MAP2K1,MAP2K2,MAP2K3,MAP2K5,MAP2K6,MAPK1,MYC,NFKB2,NRAS,PIK3C2B,PIK3R3,PIK3R4,PIM2,RALB,RAP1A,RAP2A,RARA,RUNX1,TCF3,TCF7L1,TCF7L2
Production of Nitric Oxide and Reactive Oxygen Species in Macrophages	0.638	0.346	0.254	AKT3,APOB,APOC1,APOC2,APOE,ARG2,CDC42,FOS,IFNGR2,IKBKB,JAK1,JUN,MAP2K1,MAP3K1,MAP3K10,MAP3K12,MAP3K15,MAP3K6,MAP3K8,MAPK1,MAPK10,MAPK11,MAPK14,MAPK8,NCF2,NFKB2,NFKBID,NOS2,PIK3C2B,PIK3R3,PIK3R4,PLCG2,PPARA,PPM1J,PPP1CA,PPP1CB,PPP1CC,PPP1R10,PPP1R11,PPP1R14B,PPP1R14C,PPP1R7,PPP2CA,PPP2CB,PPP2R1A,PPP2R1B,PPP2R2B,PPP2R5D,PRKCD,PRKCG,PRKCI,PRKD1,PTPA,RAC1,RAC3,RAP1A,RHOA,RHOB,RHOC,RHOG,RHOU,RHOV,RND3…
Sphingosine-1-phosphate Signaling	0.638	0.359	-2.082	ADCY1,ADCY2,ADCY5,ADCY6,ADCY7,ADCY8,AKT3,ASAH1,CASP10,CASP2,CASP3,CASP6,CASP8,CDC42,GNA13,GNAI2,GNAI3,GNAQ,MAPK1,PDGFRB,PDIA3,PIK3C2B,PIK3R3,PIK3R4,PLCB1,PLCB3,PLCG2,PLCH1,RAC1,RAC3,RHOA,RHOB,RHOC,RHOG,RHOU,RHOV,RND3,S1PR5,SMPD1,SMPD3,SMPD4,SPHK1
Glioma Invasiveness Signaling	0.638	0.378	-3.4	CDC42,F2R,HMMR,ITGAV,ITGB5,MAPK1,MMP2,MMP9,NRAS,PIK3C2B,PIK3R3,PIK3R4,RAC1,RAC3,RALB,RAP1A,RAP2A,RHOA,RHOB,RHOC,RHOG,RHOU,RHOV,RND3,TIMP1,TIMP2,TIMP3,TIMP4
DNA Double-Strand Break Repair by Non-Homologous End Joining	0.638	0.5	#NUM!	ATM,LIG3,LIG4,NBN,PRKDC,XRCC5,XRCC6
Role of Tissue Factor in Cancer	0.638	0.358	#NUM!	AKT3,ARRB1,BCL2L1,BLK,CASP3,CCN1,CCN2,CDC42,CFL1,CFL2,EGR1,EIF4E,F3,FRK,FYN,GNA13,GNAQ,HCK,IL1B,ITGA6,ITGAV,ITGB1,ITGB5,LYN,MAPK1,MAPK11,MAPK14,NRAS,PDIA6,PDXP,PIK3C2B,PIK3R3,PIK3R4,PLCB1,PTPN11,RAC1,RALB,RAP1A,RAP2A,RPS6KA4,RPS6KA5,SRC,VEGFA
Spliceosomal Cycle	0.638	1	#NUM!	U2AF1/U2AF1L5,U2AF2
Arsenate Detoxification I (Glutaredoxin)	0.638	0.75	#NUM!	GLRX2,GSTO1,PNP
Isoleucine Degradation I	0.638	0.5	-1.134	ACAT2,AUH,BCAT1,DLD,ECHS1,EHHADH,HSD17B10
Epoxysqualene Biosynthesis	0.638	1	#NUM!	FDFT1,SQLE
Guanine and Guanosine Salvage I	0.638	1	#NUM!	HPRT1,PNP
Spermine Biosynthesis	0.638	1	#NUM!	AMD1,SMS
Glycogen Degradation III	0.638	0.5	0.378	GAA,GDPGP1,MTAP,PGM2,PGM5,PYGB,TYMP
4-hydroxyproline Degradation I	0.638	1	#NUM!	ALDH4A1,HOGA1
Spermidine Biosynthesis I	0.638	1	#NUM!	AMD1,SRM
Sulfate Activation for Sulfonation	0.638	1	#NUM!	PAPSS1,PAPSS2
Adenine and Adenosine Salvage I	0.638	1	#NUM!	APRT,PNP
GDP-L-fucose Biosynthesis I (from GDP-D-mannose)	0.638	1	#NUM!	GMDS,TSTA3
Arginine Degradation I (Arginase Pathway)	0.638	0.75	#NUM!	ALDH4A1,ARG2,OAT
Putrescine Biosynthesis III	0.638	1	#NUM!	AZIN2,ODC1
Formaldehyde Oxidation II (Glutathione-dependent)	0.638	1	#NUM!	ADH5,ESD
Inhibition of Matrix Metalloproteases	0.638	0.41	-0.832	ADAM10,HSPG2,LRP1,MMP14,MMP15,MMP2,MMP23B,MMP25,MMP9,SDC1,TFPI2,THBS2,TIMP1,TIMP2,TIMP3,TIMP4
Glutamate Dependent Acid Resistance	0.638	1	#NUM!	GAD1,GAD2
Wnt/Ca+ pathway	0.638	0.387	-1.633	ATF4,AXIN1,CREB3,DVL3,FZD1,FZD2,FZD5,FZD6,FZD7,NFAT5,NFATC1,NFATC4,NFKB2,PDE6A,PDE6B,PDIA3,PLCB1,PLCB3,PLCG2,PLCH1,PPP3CA,ROR1,SMO,WNT5A
JAK/Stat Signaling	0.638	0.375	-2.556	AKT3,BCL2L1,CCKBR,CDKN1A,CISH,FOS,GNAQ,GRB2,JAK1,JUN,MAP2K1,MAP2K2,MAPK1,NFKB2,NRAS,PIAS2,PIK3C2B,PIK3R3,PIK3R4,PTPN1,PTPN11,RALB,RAP1A,RAP2A,SHC1,SOCS1,SOCS4,SOCS6,STAT2,TYK2
Calcium Signaling	0.638	0.345	0	ACTA1,ACTC1,AKAP5,ATF4,ATP2A1,ATP2A2,ATP2B1,CABIN1,CACNA1A,CACNA1B,CACNA1D,CACNA1F,CACNA2D1,CACNA2D2,CACNB2,CACNG4,CACNG6,CACNG7,CACNG8,CALM1 (includes others),CALR,CAMK4,CAMKK1,CHRFAM7A,CHRNA3,CHRNA5,CREB3,GRIA1,GRIA3,GRIA4,GRIN3A,HDAC2,HDAC3,HDAC7,HDAC9,HTR3A,ITPR1,ITPR3,MAPK1,MYH10,MYH14,MYH2,MYH7B,MYL3,MYL6,MYL9,NFAT5,NFATC1,NFATC4,PNCK,PPP3CA,PPP3R1,PRKACB,PRKAR1A,PRKAR1B,PRKAR2A,PRKAR2B,RAP…
MIF Regulation of Innate Immunity	0.636	0.405	0.728	CD74,FOS,JMJD7-PLA2G4B,JUN,MAPK1,MAPK10,MAPK8,NFKB2,NFKBID,NOS2,PLA2G2A,PLA2G2D,PLA2G3,PLA2G4B,PLA2G4C,PLA2G4F,PLA2G6
NGF Signaling	0.636	0.36	-2.214	AKT3,ATF4,CDC42,CREB3,CRK,ELK1,GRB2,IKBKB,MAP2K1,MAP2K2,MAP3K1,MAP3K10,MAP3K12,MAP3K15,MAP3K6,MAP3K8,MAPK1,MAPK10,MAPK7,MAPK8,NFKB2,NRAS,PIK3C2B,PIK3R3,PIK3R4,PLCG2,PRKCD,PTPN11,RAC1,RALB,RAP1A,RAP2A,RHOA,RHOG,RPS6KA4,RPS6KA5,SHC1,SMPD1,SMPD3,SMPD4,TRAF4
D-myo-inositol (1,4,5)-Trisphosphate Biosynthesis	0.627	0.44	-0.905	CDIPT,PI4K2A,PI4KA,PI4KB,PIKFYVE,PIP4K2A,PIP4K2B,PLCB1,PLCB3,PLCG2,PLCH1
VEGF Family Ligand-Receptor Interactions	0.618	0.369	-1.976	AKT3,FLT1,FLT4,FOS,GRB2,JMJD7-PLA2G4B,KDR,MAP2K1,MAP2K2,MAPK1,NRAS,PIK3C2B,PIK3R3,PIK3R4,PLA2G2A,PLA2G2D,PLA2G3,PLA2G4B,PLA2G4C,PLA2G4F,PLA2G6,PLCG2,PRKCD,PRKCG,PRKCI,PRKD1,RALB,RAP1A,RAP2A,SHC1,VEGFA
Heme Biosynthesis II	0.618	0.556	-1.342	ALAD,ALAS1,FECH,UROD,UROS
Folate Transformations I	0.618	0.556	-1.342	MTHFD1,MTHFD1L,MTHFD2,MTHFR,MTHFS
Ubiquinol-10 Biosynthesis (Eukaryotic)	0.6	0.471	-1.414	BCKDHA,COQ2,COQ3,CYP11A1,CYP46A1,CYP7B1,ECHDC1,MICAL3
PPARα/RXRα Activation	0.587	0.342	0.412	ACVR1B,ACVR2A,ADCY1,ADCY2,ADCY5,ADCY6,ADCY7,ADCY8,ADIPOR1,ADIPOR2,BCL3,BMPR2,CAND1,CHD5,CPT1B,CYP2C19,CYP2C9,FASN,GHR,GNAQ,GOT2,GPD2,GRB2,HSP90AA1,HSP90AB1,HSP90B1,IKBKB,IL1B,IL1RAP,IL1RAPL1,ITGB5,JUN,MAP2K1,MAP2K2,MAP2K3,MAP2K6,MAP4K4,MAPK1,MAPK14,MAPK8,MED1,MED12,MED23,NFKB2,NFKBID,NRAS,PDIA3,PLCB1,PLCB3,PLCG2,PLCH1,PPARA,PPARGC1A,PRKAB2,PRKACB,PRKAR1A,PRKAR1B,PRKAR2A,PRKAR2B,RALB,RAP1A,RAP2A,R…
Glucocorticoid Receptor Signaling	0.585	0.33	#NUM!	ACTB,AKT3,ANXA1,AR,BAG1,BCL2L1,CD163,CDKN1A,CDKN1C,CXCL3,DPF1,DUSP1,ELK1,ESR1,FKBP4,FKBP5,FOS,GRB2,GTF2A2,GTF2E1,GTF2F1,GTF2F2,GTF2H4,HMGB1,HSP90AA1,HSP90AB1,HSP90B1,HSPA14,HSPA1A/HSPA1B,HSPA4,HSPA5,HSPA8,ICAM1,IKBKB,IL1B,JAK1,JUN,KRT10,KRT18,KRT19,KRT7,KRT8,MAP2K1,MAP2K2,MAP3K1,MAPK1,MAPK10,MAPK11,MAPK14,MAPK8,MED1,NFAT5,NFATC1,NFATC4,NFKBID,NOS2,NR3C1,NR3C2,NRAS,NRIP1,PGR,PIK3C2B,PIK3R3,PIK3R4,…
Iron homeostasis signaling pathway	0.585	0.35	#NUM!	ATP6AP1L,ATP6V0A1,ATP6V0B,ATP6V0C,ATP6V0D1,ATP6V0E1,ATP6V0E2,ATP6V1C1,ATP6V1F,ATP6V1G1,BMP4,BMPR1B,BMPR2,CD163,CIAO1,CIAO2A,CIAO2B,CIAO3,CUL1,FECH,FLVCR1,FTH1,FTL,FXN,GDF15,HEPH,HIF1A,HIF3A,HP,IREB2,ISCU,JAK1,LRP1,MAPK1,NUBP1,NUBP2,PCBP1,PDGFRB,SKP1,SKP2,SLC11A1,SLC25A37,SLC39A14,STEAP3,TCIRG1,TF,TFRC,TYK2
Melanocyte Development and Pigmentation Signaling	0.582	0.362	-4.459	ADCY1,ADCY2,ADCY5,ADCY6,ADCY7,ADCY8,ATF4,CREB3,CRK,GRB2,KIT,KITLG,MAP2K1,MAP2K2,MAPK1,MITF,NRAS,PIK3C2B,PIK3R3,PIK3R4,PLCG2,PRKACB,PRKAR1A,PRKAR1B,PRKAR2A,PRKAR2B,PTPN11,RALB,RAP1A,RAP2A,RPS6KA4,RPS6KA5,SHC1,SRC
ErbB Signaling	0.582	0.362	-3.307	CDC42,ELK1,ERBB2,ERBB3,FOS,FOXO1,GRB2,JUN,MAP2K1,MAP2K2,MAP2K3,MAP2K6,MAPK1,MAPK10,MAPK11,MAPK14,MAPK8,NCK2,NRAS,NRG3,NRG4,PAK2,PIK3C2B,PIK3R3,PIK3R4,PLCG2,PRKCD,PRKCG,PRKCI,PRKD1,RALB,RAP1A,RAP2A,SHC1
Adipogenesis pathway	0.582	0.351	#NUM!	AGPAT2,ATG5,BMP4,BMPR2,BSCL2,CDK5,CEBPD,CTNNB1,DDIT3,EZH2,FGFR1,FGFR2,FGFRL1,FOXO1,FZD1,FZD2,FZD5,FZD6,FZD7,GTF2H4,HAT1,HDAC2,HDAC3,HDAC7,HDAC9,HIF1A,KAT2A,KDM1A,KLF5,KMT2B,LEP,NFATC4,NOCT,PPIP5K1,RBBP7,SAP130,SAP18,SAP30,SENP2,SIRT1,SIRT2,SLC2A4,SMO,TNFRSF1A,TXNIP,WNT5A,ZNF423
Ceramide Signaling	0.577	0.364	-3.402	AKT3,CERK,CYCS,DIABLO,FOS,JUN,MAP2K1,MAP3K1,MAPK8,NFKB2,NRAS,NSMAF,PIK3C2B,PIK3R3,PIK3R4,PPM1J,PPP2CA,PPP2CB,PPP2R1A,PPP2R1B,PPP2R2B,PPP2R5D,PTPA,RALB,RAP1A,RAP2A,S1PR5,SMPD1,SMPD3,SMPD4,SPHK1,TNFRSF1A
LPS-stimulated MAPK Signaling	0.573	0.366	-3.286	ATF1,CDC42,ELK1,FOS,IKBKB,JUN,MAP2K1,MAP2K2,MAP2K3,MAP2K6,MAPK1,MAPK10,MAPK11,MAPK14,MAPK8,NFKB2,NFKBID,NRAS,PIK3C2B,PIK3R3,PIK3R4,PRKCD,PRKCG,PRKCI,PRKD1,RAC1,RALB,RAP1A,RAP2A,SRF
Toll-like Receptor Signaling	0.572	0.368	-1.789	EIF2AK2,ELK1,FOS,IKBKB,IL1B,IRAK1,IRAK3,IRAK4,JUN,MAP2K3,MAP2K6,MAP3K1,MAP4K4,MAPK1,MAPK11,MAPK14,MAPK8,MYD88,NFKB2,PPARA,RPS27A,TLR7,TLR8,TNFAIP3,TRAF1,TRAF4,UBA52,UBB
Phagosome Maturation	0.572	0.347	#NUM!	ATP6AP1L,ATP6V0A1,ATP6V0B,ATP6V0C,ATP6V0D1,ATP6V0E1,ATP6V0E2,ATP6V1C1,ATP6V1F,ATP6V1G1,B2M,CALR,CANX,CTSC,CTSF,CTSH,CTSV,CTSZ,DYNC1I1,DYNC1LI1,DYNLL1,DYNLRB1,DYNLT1,HLA-A,HLA-B,HLA-F,NAPB,NCF2,NOX4,PIKFYVE,PRDX2,PRDX5,RAB5C,STX16,TAP1,TCIRG1,TSG101,TUBA1A,TUBA1B,TUBA1C,TUBA4A,TUBB,TUBB2A,TUBB2B,TUBB3,TUBB4B,TUBB6,TUBE1,TUBG2,VAMP2,VPS33A,YKT6
HIF1α Signaling	0.564	0.354	#NUM!	AKT3,APEX1,COPS5,CUL2,EGLN2,EGLN3,ELOB,ELOC,HIF1A,HSP90AA1,JUN,LDHA,LDHB,MAPK1,MAPK10,MAPK11,MAPK14,MAPK15,MAPK6,MAPK7,MAPK8,MDM2,MMP14,MMP15,MMP2,MMP23B,MMP25,MMP9,NOS2,NRAS,PIK3C2B,PIK3R3,PIK3R4,RALB,RAP1A,RAP2A,RBX1,SLC2A1,SLC2A4,VEGFA
Glycogen Degradation II	0.564	0.5	0	GDPGP1,MTAP,PGM2,PGM5,PYGB,TYMP
Telomerase Signaling	0.556	0.355	-0.928	AKT3,CDKN1A,DKC1,E2F1,ELF2,ELF3,GRB2,HDAC2,HDAC3,HDAC7,HDAC9,HSP90AA1,HSP90AB1,HSP90B1,MAP2K1,MAP2K2,MAPK1,MYC,NRAS,PIK3C2B,PIK3R3,PIK3R4,PPM1J,PPP2CA,PPP2CB,PPP2R1A,PPP2R1B,PPP2R2B,PPP2R5D,PTGES3,PTPA,RALB,RAP1A,RAP2A,SHC1,TEP1,TERF1,TPP1
STAT3 Pathway	0.554	0.348	-1.406	BMPR1B,BMPR2,CDC25A,CDKN1A,CISH,FGFR1,FGFR2,FLT1,FLT4,GHR,IGF1,IGF1R,IL12RB1,IL12RB2,IL13RA1,IL17RD,IL1B,IL27RA,IL7R,KDR,MAP2K1,MAP2K2,MAP3K10,MAP3K12,MAP3K21,MAPK1,MAPK10,MAPK11,MAPK14,MAPK8,MYC,NDUFA13,NRAS,NTRK3,PDGFRB,RAC1,RALB,RAP1A,RAP2A,SOCS1,SOCS4,SOCS6,SRC,TGFBR1,TNFRSF11A,TYK2,VEGFA
UVA-Induced MAPK Signaling	0.547	0.357	-2.324	ATM,BCL2L1,CASP3,CYCS,FOS,JUN,MAPK1,MAPK10,MAPK11,MAPK14,MAPK8,NRAS,PARP11,PARP12,PARP15,PARP16,PARP8,PDIA3,PIK3C2B,PIK3R3,PIK3R4,PLCB1,PLCB3,PLCG2,PLCH1,RALB,RAP1A,RAP2A,RPS6KA4,RPS6KA5,SMPD1,SMPD3,SMPD4,TNKS,TNKS2
Regulation of IL-2 Expression in Activated and Anergic T Lymphocytes	0.538	0.36	#NUM!	CALM1 (includes others),CAMK4,CARD11,ELK1,FOS,FYN,GRB2,IKBKB,JUN,LAT,MAP2K1,MAP2K2,MAP3K1,MAPK1,MAPK10,MAPK8,NFAT5,NFATC1,NFATC4,NFKB2,NFKBID,NRAS,PLCG2,PPP3CA,PPP3R1,RAC1,RALB,RAP1A,RAP2A,TGFBR1,TOB1,VAV2
Fatty Acid β-oxidation I	0.53	0.406	-0.832	ACAA2,ACSBG1,ACSBG2,ACSL3,ACSL6,AUH,ECHS1,EHHADH,HSD17B10,SCP2,SLC27A2,SLC27A4,SLC27A6
HGF Signaling	0.521	0.351	-3.452	AKT3,CCND1,CDC42,CDKN1A,CRKL,ELF2,ELF3,ELK1,FOS,GRB2,ITGB1,JUN,MAP2K1,MAP2K2,MAP3K1,MAP3K10,MAP3K12,MAP3K15,MAP3K6,MAP3K8,MAPK1,MAPK10,MAPK8,NRAS,PIK3C2B,PIK3R3,PIK3R4,PLCG2,PRKCD,PRKCG,PRKCI,PRKD1,PTPN11,PXN,RAC1,RALB,RAP1A,RAP2A,RAPGEF1
Role of PKR in Interferon Induction and Antiviral Response	0.519	0.39	#NUM!	BID,CASP3,CASP8,CYCS,EIF2AK2,EIF2S1,FADD,IKBKB,MAP2K3,MAP2K6,MAPK14,NFKB2,NFKBID,RNASEL,TNFRSF1A,TRAF3
CD40 Signaling	0.519	0.369	-1.633	ATF1,ELP1,FOS,ICAM1,IKBKB,JUN,MAP2K1,MAP2K2,MAP2K3,MAP2K5,MAP2K6,MAPK1,MAPK10,MAPK11,MAPK14,MAPK8,NFKB2,NFKBID,PIK3C2B,PIK3R3,PIK3R4,TNFAIP3,TRAF1,TRAF3
Valine Degradation I	0.504	0.444	0	ABAT,AUH,BCAT1,BCKDHA,DLD,ECHS1,EHHADH,HIBCH
TGF-β Signaling	0.504	0.354	-2.785	ACVR1B,ACVR2A,AMH,BMP4,BMPR1B,BMPR2,CDC42,FOS,GRB2,INHBA,JUN,MAP2K1,MAP2K2,MAP2K3,MAP2K6,MAP4K1,MAPK1,MAPK11,MAPK14,MAPK8,NODAL,NRAS,PITX2,RALB,RAP1A,RAP2A,RUNX3,SERPINE1,SKI,SMAD7,TGFBR1,TGIF1,TLX2,ZNF423
eNOS Signaling	0.489	0.34	-2.111	ADCY1,ADCY2,ADCY5,ADCY6,ADCY7,ADCY8,AKT3,CALM1 (includes others),CAMK4,CASP3,CASP8,CAV1,CCNA2,CHRM2,CHRNA3,CHRNA5,CNGA1,ESR1,FLT1,FLT4,GNAQ,GUCY1A2,HSP90AA1,HSP90AB1,HSP90B1,HSPA14,HSPA1A/HSPA1B,HSPA4,HSPA5,HSPA8,ITPR1,ITPR3,KDR,LPAR3,LPAR6,NOSIP,NOSTRIN,PIK3C2B,PIK3R3,PIK3R4,PLCG2,PRKAB2,PRKACB,PRKAR1A,PRKAR1B,PRKAR2A,PRKAR2B,PRKCD,PRKCG,PRKCI,PRKD1,SLC7A1,STUB1,VEGFA
Endoplasmic Reticulum Stress Pathway	0.489	0.429	#NUM!	ATF4,ATF6,CALR,CASP3,DDIT3,EIF2S1,HSP90B1,HSPA5,MAPK8
HOTAIR Regulatory Pathway	0.489	0.34	-2.1	AEBP2,AGO1,AGO4,AKT3,AR,ATXN1,CDKN1A,COL1A1,COL1A2,CTNNB1,DNMT3B,EED,ELAVL1,ERBB2,ESR1,EZH2,FOXM1,H3F3A/H3F3B,HDAC2,HIST2H3C,HIST3H3,ICAM1,KDM1A,KMT2C,LAMTOR5,MDM2,MEX3B,MMP14,MMP15,MMP2,MMP23B,MMP25,MMP9,MYC,NFKB2,PCDHB5,PIK3C2B,PIK3R3,PIK3R4,RBBP7,RBM38,REST,RHOC,SPP1,SRF,TCF3,TCF7L1,TCF7L2,TWIST1,TWIST2,VIM,WIF1,WNT5A,YY1
Tumoricidal Function of Hepatic Natural Killer Cells	0.48	0.417	-1.89	AIFM1,BID,CASP3,CASP6,CASP8,CYCS,FADD,ICAM1,ITGAL,SERPINB9
Cysteine Biosynthesis III (mammalia)	0.48	0.417	-3.162	AHCY,CBS/CBSL,EEF1AKMT1,EEF1AKMT4,FTSJ1,MAT2B,MRM2,PRMT1,PRMT5,SUV39H2
Glutamate Receptor Signaling	0.463	0.368	-0.378	CALM1 (includes others),CAMK4,GLUL,GNB1,GNB3,GNG11,GNG2,GNG5,GNG7,GRIA1,GRIA3,GRIA4,GRIK3,GRIN3A,GRM2,GRM4,GRM6,SLC17A7,SLC1A2,SLC1A4,SLC38A1
Prostate Cancer Signaling	0.457	0.352	#NUM!	AKT3,AR,ATF4,CCND1,CCNE1,CCNE2,CDKN1A,CREB3,CTNNB1,E2F1,FOXO1,GRB2,GSTP1,HSP90AA1,HSP90AB1,HSP90B1,MAP2K1,MAP2K2,MAPK1,MDM2,NFKB2,NFKBID,NRAS,PA2G4,PIK3C2B,PIK3R3,PIK3R4,RALB,RAP1A,RAP2A,SUV39H1,TFDP1
PI3K Signaling in B Lymphocytes	0.457	0.341	-1.508	AKT3,ATF1,ATF3,ATF4,ATF6,ATF6B,BLK,C3,CALM1 (includes others),CAMK4,CBL,CD19,ELK1,FOS,FYN,IKBKB,INPP5D,IRS4,ITPR1,ITPR3,JUN,LYN,MAP2K1,MAP2K2,MAPK1,NFAT5,NFATC1,NFATC4,NFKB2,NFKBID,NRAS,PDIA3,PLCB1,PLCB3,PLCG2,PLCH1,PLEKHA1,PLEKHA4,PPP3CA,PPP3R1,PRKCI,PTPRC,RAC1,RALB,RAP1A,RAP2A,VAV2
cAMP-mediated signaling	0.457	0.33	-0.361	ADCY1,ADCY2,ADCY5,ADCY6,ADCY7,ADCY8,AKAP10,AKAP2,AKAP5,AKAP7,APEX1,ATF4,CALM1 (includes others),CAMK4,CCR4,CHRM2,CNGA1,CNR1,CNR2,CREB3,CREM,DRD2,DUSP1,DUSP4,DUSP6,GABBR2,GDE1,GDPD1,GNAI2,GNAI3,GRK2,GRK4,GRM2,GRM4,GRM6,HRH3,HTR1D,LAMTOR3,MAP2K1,MAP2K2,MAPK1,NAPEPLD,NPY1R,OPRM1,P2RY14,PDE11A,PDE12,PDE2A,PDE4B,PDE4C,PDE4D,PDE6A,PDE6B,PDE8A,PDE8B,PDE9A,PKIA,PKIB,PLD6,PPP3CA,PPP3R1,PRKACB,PRKAR1A,PRKA…
Assembly of RNA Polymerase III Complex	0.455	0.462	#NUM!	BDP1,BRF2,GTF3A,GTF3C1,GTF3C4,SF3A1
Creatine-phosphate Biosynthesis	0.455	0.6	#NUM!	CKB,CKMT1A/CKMT1B,MAP4K4
Tetrapyrrole Biosynthesis II	0.455	0.6	#NUM!	ALAD,ALAS1,UROS
2-oxobutanoate Degradation I	0.455	0.6	#NUM!	DLD,MMUT,PCCB
Galactose Degradation I (Leloir Pathway)	0.455	0.6	#NUM!	GALE,GALK1,GALK2
IL-3 Signaling	0.45	0.354	-4.158	AKT3,CRKL,ELK1,FOS,FOXO1,GRB2,INPP5D,JAK1,JUN,MAP2K1,MAP2K2,MAPK1,NRAS,PIK3C2B,PIK3R3,PIK3R4,PPP3CA,PPP3R1,PRKCD,PRKCG,PRKCI,PRKD1,RAC1,RALB,RAP1A,RAP2A,RAPGEF1,SHC1
Antioxidant Action of Vitamin C	0.45	0.346	-2.268	ABHD3,CSF2RA,GSTO1,GSTO2,IKBKB,LCAT,MAPK1,MAPK10,MAPK11,MAPK14,MAPK8,NAPEPLD,NFKB2,NFKBID,PDIA3,PLA2G2A,PLA2G2C,PLA2G2D,PLA2G3,PLA2G4B,PLA2G4C,PLA2G4F,PLA2G6,PLCB1,PLCB3,PLCG2,PLCH1,PLD1,PLD4,PLD5,PLD6,SELENOT,SLC23A2,SLC2A1,SLC2A4,TXN,TXNRD1
Erythropoietin Signaling	0.449	0.355	#NUM!	AKT3,CBL,ELK1,EPOR,FOS,GRB2,JUN,MAP2K1,MAP2K2,MAPK1,NFKB2,NFKBID,NRAS,PIK3C2B,PIK3R3,PIK3R4,PLCG2,PRKCD,PRKCG,PRKCI,PRKD1,RALB,RAP1A,RAP2A,SHC1,SOCS1,SRC
GDNF Family Ligand-Receptor Interactions	0.449	0.355	-4.6	CDC42,DOK1,DOK3,DOK4,FOS,GFRA1,GFRA2,GFRA3,GRB2,ITPR1,ITPR3,JUN,MAP2K1,MAP2K2,MAPK1,MAPK10,MAPK8,NRAS,PIK3C2B,PIK3R3,PIK3R4,PLCG2,RAC1,RALB,RAP1A,RAP2A,SHC1
Neuropathic Pain Signaling In Dorsal Horn Neurons	0.445	0.347	-3.212	CAMK4,ELK1,FOS,GRIA1,GRIA3,GRIA4,GRIN3A,GRM2,GRM4,GRM6,ITPR1,ITPR3,KCNN1,KCNQ2,KCNQ3,MAPK1,PDIA3,PIK3C2B,PIK3R3,PIK3R4,PLCB1,PLCB3,PLCG2,PLCH1,PRKACB,PRKAR1A,PRKAR1B,PRKAR2A,PRKAR2B,PRKCD,PRKCG,PRKCI,PRKD1,SRC,TAC1
Type II Diabetes Mellitus Signaling	0.442	0.338	-1.043	ACSBG1,ACSBG2,ACSL3,ACSL6,ADIPOR1,ADIPOR2,AKT3,CACNA1A,CACNA1B,CACNA1D,CACNA1F,CACNA2D1,CACNA2D2,CACNB2,CACNG4,CACNG6,CACNG7,CACNG8,IKBKB,IRS4,MAP3K1,MAPK1,MAPK10,MAPK8,NFKB2,NFKBID,NSMAF,PIK3C2B,PIK3R3,PIK3R4,PKM,PRKAB2,PRKCD,PRKCG,PRKCI,PRKD1,SLC27A2,SLC27A4,SLC27A6,SLC2A4,SMPD1,SMPD3,SMPD4,SOCS1,SOCS4,SOCS6,TNFRSF1A,TRADD
Granzyme B Signaling	0.442	0.438	-1.89	BID,CASP3,CASP8,CYCS,LMNB1,LMNB2,PRKDC
Mismatch Repair in Eukaryotes	0.442	0.438	#NUM!	EXO1,FEN1,MSH2,MSH6,PCNA,RFC2,RFC3
GM-CSF Signaling	0.442	0.357	-2.985	AKT3,BCL2L1,CCND1,CISH,CSF2RA,ELK1,GRB2,HCK,LYN,MAP2K1,MAP2K2,MAPK1,NRAS,PIK3C2B,PIK3R3,PIK3R4,PPP3CA,PPP3R1,PTPN11,RACK1,RALB,RAP1A,RAP2A,RUNX1,SHC1
IL-2 Signaling	0.434	0.361	-3.3	AKT3,CSNK2A2,CSNK2B,ELK1,FOS,GRB2,JAK1,JUN,MAP2K1,MAP2K2,MAPK1,MAPK8,NRAS,PIK3C2B,PIK3R3,PIK3R4,PTPN11,RALB,RAP1A,RAP2A,SHC1,SOCS1
Role of NFAT in Regulation of the Immune Response	0.425	0.331	-2.592	AKAP5,AKT3,CABIN1,CALM1 (includes others),CAMK4,CSNK1D,ELP1,FOS,FYN,GNA13,GNAI2,GNAI3,GNAQ,GNAZ,GNB1,GNB1L,GNB2,GNB3,GNB4,GNG10,GNG11,GNG12,GNG2,GNG3,GNG4,GNG5,GNG7,GRB2,HLA-A,HLA-B,HLA-DQA1,IKBKB,ITK,ITPR1,ITPR3,JUN,LAT,LYN,MAP2K1,MAP2K2,MAPK1,NFAT5,NFATC1,NFATC4,NFKB2,NFKBID,NRAS,ORAI1,PIK3C2B,PIK3R3,PIK3R4,PLCB1,PLCB3,PLCG2,PPP3CA,PPP3R1,RALB,RAP1A,RAP2A,RCAN2
Polyamine Regulation in Colon Cancer	0.425	0.409	#NUM!	AZIN1,CTNNB1,MYC,OAZ1,OAZ2,ODC1,PSME3,PSME4,PSMF1
Role of Oct4 in Mammalian Embryonic Stem Cell Pluripotency	0.425	0.37	1.633	AQR,CASP6,FBXO15,FGF4,FOXD3,IGF2BP1,NR2F6,PHB,PHC3,POU5F1,PPP1R8,RARA,REST,SALL4,SH3GLB1,SPP1,UTF1
Heparan Sulfate Biosynthesis	0.425	0.349	-0.928	B3GAT1,CES2,CES3,CHST10,CHST13,CHST15,CHST2,CHST3,CHST4,CHST7,DTD2,EXT1,EXTL1,EXTL3,HS2ST1,HS3ST3A1,HS6ST1,HS6ST2,NDST1,NDST2,PNPLA7,PPME1,SULT1A1,SULT1A3/SULT1A4,SULT1B1,SULT1C4,SULT4A1,XYLT1,XYLT2
Methionine Degradation I (to Homocysteine)	0.425	0.409	-3	AHCY,EEF1AKMT1,EEF1AKMT4,FTSJ1,MAT2B,MRM2,PRMT1,PRMT5,SUV39H2
T Cell Receptor Signaling	0.425	0.343	#NUM!	CALM1 (includes others),CAMK4,CARD11,CBL,CSK,ELK1,FOS,FYN,GRB2,IKBKB,ITK,JUN,LAT,MAP2K1,MAP2K2,MAP3K1,MAPK1,MAPK8,NFAT5,NFATC1,NFATC4,NFKB2,NRAS,PIK3C2B,PIK3R3,PIK3R4,PPP3CA,PPP3R1,PTPRC,PTPRH,RAC1,RALB,RAP1A,RAP2A,SHB,VAV2
Neuroinflammation Signaling Pathway	0.425	0.323	-2.4	ACVR1B,ACVR2A,AGER,AKT3,APH1A,APH1B,ATF4,B2M,BIRC5,BMPR2,CALB1,CASP3,CASP8,CD200R1,CFLAR,CNTF,CREB3,CTNNB1,FOS,FZD1,GABBR2,GABRA3,GABRA5,GABRE,GABRG1,GABRG2,GABRP,GABRQ,GAD1,GAD2,GLUL,GRIA1,GRIN3A,HLA-A,HLA-B,HLA-DQA1,HLA-F,HMGB1,ICAM1,IFNGR2,IKBKB,IL1B,IL34,IRAK1,IRAK3,IRAK4,JAK1,JMJD7-PLA2G4B,JUN,KCNJ5,KCNJ6,KLK1,MAPK1,MAPK10,MAPK11,MAPK14,MAPK15,MAPK6,MAPK7,MAPK8,MMP9,MYD88,NCF2,NCSTN,NFAT5,NF…
MIF-mediated Glucocorticoid Regulation	0.42	0.382	1.941	CD74,JMJD7-PLA2G4B,MAPK1,NFKB2,NFKBID,NR3C1,PLA2G2A,PLA2G2D,PLA2G3,PLA2G4B,PLA2G4C,PLA2G4F,PLA2G6
Role of JAK2 in Hormone-like Cytokine Signaling	0.42	0.382	#NUM!	EPOR,GHR,IRS4,JAK1,PTPN1,PTPN11,SH2B1,SH2B3,SHC1,SOCS1,SOCS4,SOCS6,TYK2
Apelin Cardiomyocyte Signaling Pathway	0.417	0.343	-2.121	AKT3,ATP2A1,ATP2A2,GNAI2,GNAI3,HIF1A,ITPR1,MAPK1,MAPK10,MAPK11,MAPK14,MAPK15,MAPK6,MAPK7,MAPK8,MYL12A,MYL12B,MYL3,MYL6,MYL9,PDIA3,PIK3C2B,PIK3R3,PIK3R4,PLCB1,PLCB3,PLCG2,PLCH1,PRKCD,PRKCG,PRKCI,PRKD1,SLC8A1,SLC9A3
Histidine Degradation III	0.413	0.5	-1	FTCD,MTHFD1,MTHFD1L,MTHFD2
Sphingomyelin Metabolism	0.413	0.5	0	SGMS2,SMPD1,SMPD3,SMPD4
Cardiac Hypertrophy Signaling (Enhanced)	0.413	0.317	-2.795	ACVR1B,ACVR2A,ADCY1,ADCY2,ADCY5,ADCY6,ADCY7,ADCY8,ADRA1A,AKT3,APEX1,ATF6,ATP2A1,ATP2A2,BMPR2,CACNA1A,CACNA1D,CALM1 (includes others),CAMK4,CD70,CNTF,CTF1,CTNNB1,DIAPH1,DVL3,EIF2B1,EIF2B2,EIF2B4,EIF4E,EIF4EBP1,ELK1,FGF16,FGF4,FGF7,FGFR1,FGFR2,FGFRL1,FZD1,FZD2,FZD5,FZD6,FZD7,GDE1,GDPD1,GHR,GNA13,GNAI2,GNAI3,GNAQ,GNB1,GNB3,GNG11,GNG2,GNG5,GNG7,HAND1,HDAC2,HDAC3,HDAC7,HDAC9,HSPB1,HSPB7,IGF1,IGF1R,IKB…
ErbB4 Signaling	0.409	0.353	-2.982	APH1A,APH1B,GRB2,MAP2K1,MAP2K2,MAPK1,NCSTN,NRAS,NRG3,NRG4,PIK3C2B,PIK3R3,PIK3R4,PLCG2,PRKCD,PRKCG,PRKCI,PRKD1,PSENEN,RALB,RAP1A,RAP2A,SHC1,YAP1
ErbB2-ErbB3 Signaling	0.405	0.354	-2.558	CCND1,ELK1,ERBB2,ERBB3,ETV4,FOXO1,GRB2,JUN,MAP2K1,MAP2K2,MAPK1,MYC,NRAS,NRG3,NRG4,PIK3C2B,PIK3R3,PIK3R4,RALB,RAP1A,RAP2A,SHC1,TYK2
IL-6 Signaling	0.396	0.336	-1.852	AKT3,COL1A1,CSNK2A2,CSNK2B,CYP19A1,ELK1,FOS,GRB2,HSPB1,HSPB7,IKBKB,IL1B,IL1RAP,IL1RAPL1,JUN,MAP2K1,MAP2K2,MAP2K3,MAP2K6,MAP4K4,MAPK1,MAPK10,MAPK11,MAPK14,MAPK8,MCL1,NFKB2,NFKBID,NRAS,PIK3C2B,PIK3R3,PIK3R4,PTPN11,RALB,RAP1A,RAP2A,SHC1,SOCS1,SRF,TNFAIP6,TNFRSF1A,VEGFA
Unfolded protein response	0.391	0.357	#NUM!	ATF4,ATF6,CALR,CANX,CEBPD,DDIT3,DNAJA2,DNAJB9,EDEM1,HSP90B1,HSPA14,HSPA1A/HSPA1B,HSPA4,HSPA5,HSPA8,HSPH1,INSIG1,MAPK8,PDIA6,VCP
FcγRIIB Signaling in B Lymphocytes	0.386	0.347	-2.84	CACNA1A,CACNA1B,CACNA1D,CACNA1F,CACNA2D1,CACNA2D2,CACNB2,CACNG4,CACNG6,CACNG7,CACNG8,DOK1,GRB2,INPP5D,LYN,MAPK10,MAPK8,NRAS,PIK3C2B,PIK3R3,PIK3R4,PLCG2,RALB,RAP1A,RAP2A,SHC1
Ephrin A Signaling	0.386	0.362	#NUM!	ADAM10,BCAR1,CDC42,CFL1,CFL2,EFNA2,EPHA2,EPHA7,EPHA8,FYN,PIK3C2B,PIK3R3,PIK3R4,PTPN11,RAC1,RHOA,VAV2
L-carnitine Biosynthesis	0.386	0.667	#NUM!	ALDH9A1,BBOX1
5-aminoimidazole Ribonucleotide Biosynthesis I	0.386	0.667	#NUM!	GART,PPAT
Proline Degradation	0.386	0.667	#NUM!	ALDH4A1,LOC102724788/PRODH
Glutathione Biosynthesis	0.386	0.667	#NUM!	GCLM,GSS
Tetrahydrobiopterin Biosynthesis I	0.386	0.667	#NUM!	PTS,SPR
Hypusine Biosynthesis	0.386	0.667	#NUM!	DOHH,EIF5A
Oxidized GTP and dGTP Detoxification	0.386	0.667	#NUM!	DDX6,RUVBL2
Tetrahydrobiopterin Biosynthesis II	0.386	0.667	#NUM!	PTS,SPR
4-aminobutyrate Degradation I	0.386	0.667	#NUM!	ABAT,ALDH5A1
N-acetylglucosamine Degradation I	0.386	0.667	#NUM!	AMDHD2,GNPDA1
IL-7 Signaling Pathway	0.386	0.346	-1.964	AKT3,BAK1,BCL6,CCND1,CCND3,CDC25A,FOXO1,FOXO4,FOXO6,FYN,GRB2,IL7R,JAK1,JUN,LYN,MAPK1,MAPK11,MAPK14,MCL1,MYC,NFATC1,PIK3C2B,PIK3R3,PIK3R4,SHC1,SLC2A1,SOCS1
Dermatan Sulfate Degradation (Metazoa)	0.377	0.412	0.378	FGFRL1,HEXD,HYAL2,HYAL3,HYAL4,IDS,IDUA
Role of p14/p19ARF in Tumor Suppression	0.374	0.379	2.333	E2F1,MDM2,NPM1,NPM3,PIK3C2B,PIK3R3,PIK3R4,RAC1,SENP3,SF3A1,TTF1
BMP signaling pathway	0.372	0.341	-2.353	BMP4,BMPR1B,BMPR2,CAMK4,GRB2,JUN,MAGED1,MAP2K1,MAP2K2,MAPK1,MAPK10,MAPK11,MAPK14,MAPK8,NFKB2,NRAS,PITX2,PRKACB,PRKAR1A,PRKAR1B,PRKAR2A,PRKAR2B,RALB,RAP1A,RAP2A,SMAD7,SOSTDC1,TLX2,ZNF423
Heparan Sulfate Biosynthesis (Late Stages)	0.353	0.342	-0.392	CES2,CES3,CHST10,CHST13,CHST15,CHST2,CHST3,CHST4,CHST7,DTD2,EXT1,EXTL1,EXTL3,HS2ST1,HS3ST3A1,HS6ST1,HS6ST2,NDST1,NDST2,PNPLA7,PPME1,SULT1A1,SULT1A3/SULT1A4,SULT1B1,SULT1C4,SULT4A1
Type I Diabetes Mellitus Signaling	0.351	0.333	-0.962	BID,CASP3,CASP8,CPE,CYCS,FADD,GAD1,GAD2,HLA-A,HLA-B,HLA-DQA1,HLA-F,HSPD1,IFNGR2,IKBKB,IL1B,IL1RAP,IRAK1,JAK1,MAP2K3,MAP2K6,MAPK1,MAPK10,MAPK11,MAPK14,MAPK8,MYD88,NFKB2,NFKBID,NOS2,PTPRN,RIPK1,SOCS1,SOCS4,SOCS6,TNFRSF1A,TRADD
Non-Small Cell Lung Cancer Signaling	0.348	0.342	-2.828	AKT3,CCND1,CDK4,CDK6,E2F1,ERBB2,FHIT,GRB2,ITPR1,ITPR3,MAP2K1,MAP2K2,MAPK1,NRAS,PA2G4,PIK3C2B,PIK3R3,PIK3R4,RALB,RAP1A,RAP2A,RARB,RXRA,SUV39H1,TFDP1
Pyruvate Fermentation to Lactate	0.333	0.5	#NUM!	LDHA,LDHAL6B,LDHB
Arginine Degradation VI (Arginase 2 Pathway)	0.333	0.5	#NUM!	ARG2,OAT,PYCR2
Glycine Cleavage Complex	0.333	0.5	#NUM!	DLD,GCSH,TBXT
Adenine and Adenosine Salvage III	0.333	0.5	#NUM!	ADA2,HPRT1,PNP
Glycogen Biosynthesis II (from UDP-D-Glucose)	0.333	0.5	#NUM!	GBE1,GYG1,GYG2
Rapoport-Luebering Glycolytic Shunt	0.333	0.5	#NUM!	BPGM,MINPP1,PGAM1
Antigen Presentation Pathway	0.333	0.359	#NUM!	B2M,CALR,CANX,CD74,HLA-A,HLA-B,HLA-DPA1,HLA-DQA1,HLA-F,PDIA3,PSMB5,PSMB6,TAP1,TAPBP
Apoptosis Signaling	0.333	0.333	-0.707	AIFM1,BAK1,BCL2L1,BID,CAPN2,CAPN3,CAPN5,CAPN6,CAPNS1,CASP10,CASP2,CASP3,CASP6,CASP8,CDK1,CYCS,DIABLO,IKBKB,LMNA,MAP2K1,MAP2K2,MAP4K4,MAPK1,MAPK8,MCL1,NFKB2,NFKBID,NRAS,PLCG2,RALB,RAP1A,RAP2A,TNFRSF1A
Apelin Endothelial Signaling Pathway	0.333	0.33	-2.271	ADCY1,ADCY2,ADCY5,ADCY6,ADCY7,ADCY8,AKT3,ANGPT1,CALM1 (includes others),CAMK4,FOS,GNA13,GNAI2,GNAI3,HIF1A,ICAM1,JUN,MAP2K1,MAP2K2,MAPK1,MAPK10,MAPK8,NFKB2,NRAS,PIK3C2B,PIK3R3,PIK3R4,PLCB1,PLCB3,PRKAB2,PRKCD,PRKCG,PRKCI,PRKD1,RALB,RAP1A,RAP2A,TEK
Factors Promoting Cardiogenesis in Vertebrates	0.321	0.333	#NUM!	ACVR1B,ACVR2A,AXIN1,BMP4,BMPR1B,BMPR2,CCNE1,CCNE2,CDC6,CER1,CTNNB1,FZD1,FZD2,FZD5,FZD6,FZD7,LRP1,LRP5,MAPK14,NODAL,NOX4,PRKCD,PRKCG,PRKCI,PRKD1,SMO,TCF3,TCF7L1,TCF7L2,TDGF1,TGFBR1
Sucrose Degradation V (Mammalian)	0.315	0.444	-2	ALDOA,ALDOC,KHK,TPI1
Citrulline Biosynthesis	0.315	0.444	-1	ALDH18A1,ARG2,LOC102724788/PRODH,OAT
Leucine Degradation I	0.315	0.444	1	AUH,BCAT1,HMGCL,MCCC1
TCA Cycle II (Eukaryotic)	0.314	0.375	-2.333	CS,DLD,FH,IDH3B,OGDHL,SDHB,SDHC,SDHD,SUCLG1
TR/RXR Activation	0.312	0.333	#NUM!	AKR1C1/AKR1C2,AKT3,ATP2A1,BCL3,CAMK4,DIO3,ENO1,FASN,GPS2,HDAC3,HIF1A,HP,KLF9,MDM2,MED1,NCOA4,NXPH2,PIK3C2B,PIK3R3,PIK3R4,PPARGC1A,RAB3B,RCAN2,RXRA,SLC2A1,SYT2,THRA,THRB
HER-2 Signaling in Breast Cancer	0.312	0.333	#NUM!	AKT3,CCND1,CCNE1,CCNE2,CDC42,CDK6,CDKN1A,ERBB2,ERBB3,FOXO1,GRB2,ITGB1,ITGB5,MDM2,MMP2,NRAS,PARD6A,PIK3C2B,PIK3R3,PIK3R4,PRKCD,PRKCG,PRKCI,PRKD1,RALB,RAP1A,RAP2A,TSC1
Assembly of RNA Polymerase I Complex	0.312	0.417	#NUM!	POLR1A,POLR1B,POLR1C,POLR1E,POLR2F
Superpathway of Citrulline Metabolism	0.312	0.4	-1.633	ALDH18A1,ARG2,CPS1,LOC102724788/PRODH,NOS2,OAT
Choline Biosynthesis III	0.312	0.4	1.342	NAPEPLD,PCYT1B,PLD1,PLD4,PLD5,PLD6
BER pathway	0.312	0.417	#NUM!	APEX1,FEN1,LIG3,PCNA,PNKP
Amyotrophic Lateral Sclerosis Signaling	0.307	0.33	-1.177	AKT3,BCL2L1,BID,CACNA1A,CACNA1D,CAPN2,CAPN3,CAPN5,CAPN6,CAPNS1,CASP3,CYCS,GLUL,GPX1,GRIA1,GRIA3,GRIA4,GRIK3,GRIN3A,IGF1,NEFL,NEFM,PIK3C2B,PIK3R3,PIK3R4,PPP3CA,RAB5C,RAC1,RNF19A,SLC1A2,SOD1,VEGFA
PAK Signaling	0.307	0.33	-3.651	CASP3,CDC42,CFL1,CFL2,DSCAM,GIT1,GRB2,ITGB1,MAP2K1,MAP2K2,MAPK1,MAPK10,MAPK8,MYL12A,MYL12B,MYL3,MYL6,MYL9,NCK2,NRAS,PAK1IP1,PAK2,PDGFRB,PIK3C2B,PIK3R3,PIK3R4,PXN,RAC1,RALB,RAP1A,RAP2A,SHC1
Role of MAPK Signaling in the Pathogenesis of Influenza	0.299	0.333	#NUM!	ABHD3,AKT3,CASP3,LCAT,MAP2K1,MAP2K2,MAP2K3,MAP2K6,MAPK1,MAPK10,MAPK11,MAPK14,MAPK8,NRAS,PLA2G2A,PLA2G2C,PLA2G2D,PLA2G3,PLA2G4B,PLA2G4C,PLA2G4F,PLA2G6,RABGEF1,RALB,RAP1A,RAP2A
Thio-molybdenum Cofactor Biosynthesis	0.292	1	#NUM!	MOCOS
Acetyl-CoA Biosynthesis III (from Citrate)	0.292	1	#NUM!	ACLY
Glutamine Biosynthesis I	0.292	1	#NUM!	GLUL
Glutamate Removal from Folates	0.292	1	#NUM!	GGH
Xanthine and Xanthosine Salvage	0.292	1	#NUM!	PNP
Sorbitol Degradation I	0.292	1	#NUM!	SORD
Methylglyoxal Degradation VI	0.292	1	#NUM!	LDHD
Asparagine Biosynthesis I	0.292	1	#NUM!	ASNS
Lanosterol Biosynthesis	0.292	1	#NUM!	LSS
Sulfite Oxidation IV	0.292	1	#NUM!	SUOX
UDP-N-acetyl-D-galactosamine Biosynthesis I	0.292	1	#NUM!	GALE
IL-4 Signaling	0.292	0.329	#NUM!	AKT3,GRB2,HLA-A,HLA-B,HLA-DQA1,HMGA1,IL13RA1,INPP5D,INPP5F,IRF4,JAK1,NFAT5,NFATC1,NFATC4,NR3C1,NR3C2,NRAS,PIK3C2B,PIK3R3,PIK3R4,RALB,RAP1A,RAP2A,SHC1,SOCS1,SYNJ1,SYNJ2,TYK2
B Cell Receptor Signaling	0.292	0.319	-2.252	AKT3,ATF4,BCL2L1,BCL6,CALM1 (includes others),CAMK4,CD19,CD22,CDC42,CFL1,CFL2,CREB3,CSK,EGR1,ELK1,FOXO1,GRB2,IKBKB,INPP5D,INPP5F,JUN,LYN,MAP2K1,MAP2K2,MAP2K3,MAP2K6,MAP3K1,MAP3K10,MAP3K12,MAP3K15,MAP3K6,MAP3K8,MAPK1,MAPK11,MAPK14,MAPK8,NFAT5,NFATC1,NFATC4,NFKB2,NFKBID,NRAS,PIK3C2B,PIK3R3,PIK3R4,PLCG2,PPP3CA,PPP3R1,PTPN11,PTPRC,RAC1,RALB,RAP1A,RAP2A,SHC1,SYNJ1,SYNJ2,TCF3,VAV2
Melanoma Signaling	0.287	0.34	-3	AKT3,CCND1,CDK4,CDKN1A,E2F1,MAP2K1,MAP2K2,MAPK1,MDM2,MITF,NRAS,PIK3C2B,PIK3R3,PIK3R4,RALB,RAP1A,RAP2A
PEDF Signaling	0.287	0.329	-1.569	AKT3,ARHGAP22,BCL2L1,CASP8,CFLAR,DOCK3,ELK1,IKBKB,MAPK1,MAPK11,MAPK14,NFKB2,NFKBID,NRAS,PIK3C2B,PIK3R3,PIK3R4,RAC1,RALB,RAP1A,RAP2A,RHOA,SERPINF1,SOD2,SRF,TCF7L1,TCF7L2
G-Protein Coupled Receptor Signaling	0.287	0.314	#NUM!	ADCY1,ADCY2,ADCY5,ADCY6,ADCY7,ADCY8,ADRA1A,AKT3,APEX1,ATF4,CAMK4,CCR4,CHRM2,CNR1,CNR2,CREB3,DRD2,DUSP1,DUSP4,DUSP6,FYN,GABBR2,GDE1,GDPD1,GNAI2,GNAI3,GNAQ,GRB2,GRK2,GRK4,GRM2,GRM4,GRM6,HRH3,HTR1D,HTR2C,IKBKB,LAMTOR3,MAP2K1,MAP2K2,MAP3K8,MAPK1,NAPEPLD,NFKB2,NFKBID,NPY1R,NRAS,OPRM1,P2RY14,PDE11A,PDE12,PDE2A,PDE4B,PDE4C,PDE4D,PDE6A,PDE6B,PDE8A,PDE8B,PDE9A,PIK3C2B,PIK3R3,PIK3R4,PLCB1,PLCB3,PLD6,PRKACB…
Thrombopoietin Signaling	0.278	0.333	-4.146	FOS,GRB2,JUN,MAP2K1,MAP2K2,MAPK1,MYC,NRAS,PIK3C2B,PIK3R3,PIK3R4,PLCG2,PRKCD,PRKCG,PRKCI,PRKD1,PTPN11,RALB,RAP1A,RAP2A,SHC1
Role of JAK family kinases in IL-6-type Cytokine Signaling	0.275	0.36	#NUM!	JAK1,MAPK1,MAPK10,MAPK11,MAPK14,MAPK8,PTPN11,SOCS1,TYK2
Neurotrophin/TRK Signaling	0.275	0.329	-3.674	ATF4,CDC42,CREB3,FOS,GRB2,JUN,MAP2K1,MAP2K2,MAP2K3,MAP2K5,MAP2K6,MAPK1,MAPK8,NRAS,NTF4,NTRK3,PIK3C2B,PIK3R3,PIK3R4,PTPN11,RALB,RAP1A,RAP2A,SHC1,SPRY2
CTLA4 Signaling in Cytotoxic T Lymphocytes	0.274	0.326	#NUM!	AKT3,AP1B1,AP1G2,AP1M1,AP1S1,AP1S2,AP2M1,AP2S1,B2M,CLTA,CLTB,FYN,GRB2,HLA-A,HLA-B,HLA-F,LAT,PIK3C2B,PIK3R3,PIK3R4,PPM1J,PPP2CA,PPP2CB,PPP2R1A,PPP2R1B,PPP2R2B,PPP2R5D,PTPA,PTPN11
Endometrial Cancer Signaling	0.274	0.333	-3.771	AKT3,APC2,AXIN1,CCND1,CTNNB1,ELK1,ERBB2,GRB2,ILK,MAP2K1,MAP2K2,MAPK1,MYC,NRAS,PIK3C2B,PIK3R3,PIK3R4,RALB,RAP1A,RAP2A
FLT3 Signaling in Hematopoietic Progenitor Cells	0.268	0.325	-2.502	AKT3,ATF4,CBL,CREB3,EIF4E,EIF4EBP1,ELK1,FLT3LG,GRB2,INPP5D,MAP2K1,MAP2K2,MAPK1,MAPK11,MAPK14,NRAS,PIK3C2B,PIK3R3,PIK3R4,PTPN11,RALB,RAP1A,RAP2A,RPS6KA4,RPS6KA5,SHC1,STAT2
Thyroid Cancer Signaling	0.268	0.333	#NUM!	CCND1,CTNNB1,MAP2K1,MAP2K2,MAPK1,MYC,NRAS,NTF4,NTRK3,RALB,RAP1A,RAP2A,RXRA,SHC1,TCF3,TCF7L1,TCF7L2
Systemic Lupus Erythematosus Signaling	0.268	0.313	#NUM!	AKT3,CAMK4,CBL,CD22,CD2BP2,CD72,CREM,FOS,GRB2,HLA-A,HLA-B,HLA-F,HNRNPA2B1,HNRNPC,IL1B,INPP5D,JUN,KLK1,LAT,LSM1,LSM10,LSM12,LSM14A,LSM2,LSM3,LSM4,LSM5,LSM6,LSM7,LYN,MAPK1,NFAT5,NFATC1,NFATC4,NRAS,PIK3C2B,PIK3R3,PIK3R4,PIM2,PLCG2,PPIH,PRPF19,PRPF31,PRPF38A,PRPF4,PRPF40B,PRPF6,PTPRC,RALB,RAP1A,RAP2A,RNPC3,SART1,SF3B4,SNRNP200,SNRNP25,SNRNP40,SNRPA1,SNRPB,SNRPB2,SNRPC,SNRPD1,SNRPD2,SNRPD3,SNRPE,SNRPF…
Estrogen-Dependent Breast Cancer Signaling	0.268	0.324	-2.4	AKT3,ATF4,CCND1,CREB3,CYP19A1,ELK1,ESR1,FOS,HSD17B10,HSD17B14,HSD17B2,IGF1,IGF1R,JUN,MAPK1,NFKB2,NRAS,PIK3C2B,PIK3R3,PIK3R4,RALB,RAP1A,RAP2A,SRC
Role of IL-17A in Arthritis	0.268	0.333	#NUM!	CXCL3,CXCL5,CXCL6,MAP2K1,MAP2K2,MAP2K3,MAP2K6,MAPK1,MAPK10,MAPK11,MAPK14,MAPK8,NFKB2,NFKBID,NOS2,PIK3C2B,PIK3R3,PIK3R4
NAD Biosynthesis from 2-amino-3-carboxymuconate Semialdehyde	0.268	0.429	#NUM!	NADSYN1,NMNAT2,NMNAT3
Uracil Degradation II (Reductive)	0.268	0.5	#NUM!	DPYSL2,UPB1
Chondroitin Sulfate Degradation (Metazoa)	0.268	0.375	0	ARSB,GALNS,HEXD,HYAL2,HYAL3,HYAL4
Ketogenesis	0.268	0.4	-1	ACAT2,BDH2,HMGCL,HMGCS1
PRPP Biosynthesis I	0.268	0.5	#NUM!	PRPS1,PRPS2
Branched-chain α-keto acid Dehydrogenase Complex	0.268	0.5	#NUM!	BCKDHA,DLD
Heme Biosynthesis from Uroporphyrinogen-III I	0.268	0.5	#NUM!	FECH,UROD
Phospholipases	0.268	0.328	2.065	ABHD3,LCAT,NAPEPLD,PDIA3,PLA2G2A,PLA2G2C,PLA2G2D,PLA2G3,PLA2G4B,PLA2G4C,PLA2G4F,PLA2G6,PLCB1,PLCB3,PLCG2,PLCH1,PLD1,PLD4,PLD5,PLD6
Thioredoxin Pathway	0.268	0.429	#NUM!	SELENOT,TXN,TXNRD1
Glutathione-mediated Detoxification	0.268	0.344	0	GGH,GSTA4,GSTK1,GSTM2,GSTO1,GSTO2,GSTP1,GSTZ1,LANCL1,MGST1,MGST3
Calcium Transport I	0.268	0.4	-1	ANXA5,ATP2A1,ATP2A2,ATP2B1
NAD Phosphorylation and Dephosphorylation	0.268	0.385	-0.447	ACP1,ACP2,ACP4,ACP6,NNT
Acetyl-CoA Biosynthesis I (Pyruvate Dehydrogenase Complex)	0.268	0.429	#NUM!	DLAT,DLD,PDHB
Methylmalonyl Pathway	0.268	0.5	#NUM!	MMUT,PCCB
NAD Salvage Pathway III	0.268	0.429	#NUM!	NMNAT2,NMNAT3,NMRK2
Mevalonate Pathway I	0.268	0.385	-2.236	ACAT2,HMGCR,HMGCS1,IDI1,PMVK
Ascorbate Recycling (Cytosolic)	0.268	0.5	#NUM!	GSTO1,GSTO2
Glutathione Redox Reactions II	0.268	0.5	#NUM!	GSR,PDIA3
Thymine Degradation	0.268	0.5	#NUM!	DPYSL2,UPB1
Purine Ribonucleosides Degradation to Ribose-1-phosphate	0.268	0.429	#NUM!	ADA2,PGM2,PNP
Proline Biosynthesis I	0.268	0.5	#NUM!	ALDH18A1,PYCR2
Glycoaminoglycan-protein Linkage Region Biosynthesis	0.268	0.429	#NUM!	B3GAT1,XYLT1,XYLT2
GDP-glucose Biosynthesis	0.268	0.429	#NUM!	HK1,PGM2,PGM5
L-cysteine Degradation I	0.268	0.5	#NUM!	CDO1,GOT2
Oxidative Ethanol Degradation III	0.268	0.368	-0.378	ACSS2,ACSS3,ALDH1A1,ALDH1B1,ALDH3B1,ALDH4A1,ALDH9A1
Ethanol Degradation II	0.268	0.344	-0.302	ACSS2,ACSS3,ADH5,ADH7,ADHFE1,ALDH1A1,ALDH1B1,ALDH3B1,ALDH4A1,ALDH9A1,DHRS4
N-acetylglucosamine Degradation II	0.268	0.5	#NUM!	AMDHD2,GNPDA1
Acetate Conversion to Acetyl-CoA	0.268	0.5	#NUM!	ACSS2,ACSS3
Chemokine Signaling	0.268	0.325	-3.53	CALM1 (includes others),CAMK4,CFL1,CXCR4,FOS,GNAI2,GNAI3,GNAQ,JUN,MAP2K1,MAP2K2,MAPK1,MAPK11,MAPK14,MAPK8,NRAS,PLCB1,PLCB3,PLCG2,PPP1CB,PPP1R12B,RALB,RAP1A,RAP2A,RHOA,SRC
FGF Signaling	0.261	0.321	-2.502	AKT3,ATF4,CREB3,CRK,CRKL,FGF16,FGF4,FGF7,FGFR1,FGFR2,FGFRL1,GRB2,ITPR1,MAP2K1,MAP2K3,MAP2K6,MAP3K1,MAPK1,MAPK11,MAPK14,MAPK8,PIK3C2B,PIK3R3,PIK3R4,PTPN11,RAC1,RPS6KA5
Prolactin Signaling	0.253	0.321	-3.8	FOS,FYN,GRB2,JUN,MAP2K1,MAP2K2,MAPK1,MYC,NR3C1,NRAS,PIK3C2B,PIK3R3,PIK3R4,PLCG2,PRKCD,PRKCG,PRKCI,PRKD1,PTPN11,RALB,RAP1A,RAP2A,SHC1,SOCS1,SOCS4,SOCS6
Regulation of the Epithelial-Mesenchymal Transition Pathway	0.245	0.311	#NUM!	AKT3,APH1A,APH1B,AXIN1,BCL9,CDH2,CTNNB1,DVL3,EGR1,FGF16,FGF4,FGF7,FGFR1,FGFR2,FGFRL1,FZD1,FZD2,FZD5,FZD6,FZD7,GRB2,HIF1A,HMGA2,ID2,JAK1,LOX,MAP2K1,MAP2K2,MAP2K3,MAP2K5,MAP2K6,MAPK1,MMP2,MMP9,NCSTN,NFKB2,NOTCH2,NOTCH3,NRAS,PARD6A,PDGFRB,PIK3C2B,PIK3R3,PIK3R4,PSENEN,PTPN11,RALB,RAP1A,RAP2A,RHOA,SMO,TCF3,TCF7L1,TCF7L2,TGFBR1,TWIST1,TWIST2,TYK2,WNT5A,ZEB2
NF-κB Activation by Viruses	0.223	0.317	-2.746	AKT3,EIF2AK2,ELP1,IKBKB,ITGA1,ITGA6,ITGAL,ITGAV,ITGB1,ITGB5,MAP3K1,MAPK1,NFKB2,NFKBID,NRAS,PIK3C2B,PIK3R3,PIK3R4,PRKCD,PRKCG,PRKCI,PRKD1,RALB,RAP1A,RAP2A,RIPK1
D-myo-inositol (1,4,5)-trisphosphate Degradation	0.221	0.353	0	IMPA1,INPP5A,INPP5D,INPP5F,SYNJ1,SYNJ2
Superpathway of Geranylgeranyldiphosphate Biosynthesis I (via Mevalonate)	0.221	0.353	-2.449	ACAT2,FDPS,HMGCR,HMGCS1,IDI1,PMVK
Oncostatin M Signaling	0.219	0.326	-2.673	ELK1,GRB2,JAK1,MAP2K1,MAP2K2,MAPK1,MT2A,NRAS,RALB,RAP1A,RAP2A,SHC1,TIMP3,TYK2
Dopamine Degradation	0.219	0.333	0	ALDH1A1,ALDH1B1,ALDH3B1,ALDH4A1,ALDH9A1,SMOX,SULT1A1,SULT1A3/SULT1A4,SULT1B1,SULT1C4
Acetone Degradation I (to Methylglyoxal)	0.219	0.333	1.265	CYP19A1,CYP1A2,CYP2C19,CYP2C9,CYP2U1,CYP3A5,CYP3A7,CYP51A1,PRXL2B,ZADH2
Serotonin Receptor Signaling	0.219	0.326	#NUM!	ADCY1,ADCY2,ADCY5,ADCY6,ADCY7,ADCY8,HTR1D,HTR2C,HTR3A,PCBD1,PTS,QDPR,SMOX,SPR
Lymphotoxin β Receptor Signaling	0.213	0.321	-1.069	AKT3,BCL2L1,CASP3,CYCS,DIABLO,ELP1,IKBKB,LTBR,MAPK1,NFKB2,NFKBID,PIK3C2B,PIK3R3,PIK3R4,TRAF1,TRAF3,TRAF4
NAD biosynthesis II (from tryptophan)	0.213	0.357	1.342	KMO,KYNU,NADSYN1,NMNAT2,NMNAT3
Glutaryl-CoA Degradation	0.213	0.357	-1.342	ACAT2,CDYL,EHHADH,HSD17B10,PARK7
Systemic Lupus Erythematosus In B Cell Signaling Pathway	0.21	0.305	-2.182	AKT3,BCL2L1,CALM1 (includes others),CAMK4,CARD11,CBL,CCND1,CCND2,CCND3,CD19,CD22,CD70,CD72,CNTF,CSK,CTNNB1,FOS,FOXO1,FOXO4,FOXO6,FYN,GRB2,HCK,IFIT2,IFNGR2,IL1B,INPP5D,INPP5F,IRAK1,IRAK4,JAK1,JUN,LEP,LIF,LILRB3,LILRB4,LYN,MAP2K1,MAP2K2,MAP4K4,MAPK1,MCL1,MYC,MYD88,NFAT5,NFATC1,NFATC4,NFKB2,NRAS,PIK3C2B,PIK3R3,PIK3R4,PIM2,PLCG2,PPP3CA,PPP3R1,PRKCD,PRKCG,PRKCI,PRKD1,PTPN11,RAC1,RAC3,RALB,RAP1A,RAP2A,…
NF-κB Signaling	0.206	0.307	-2.177	AKT3,BMP4,BMPR1B,BMPR2,CARD11,CASP8,CSNK2A2,CSNK2B,EIF2AK2,FADD,FGFR1,FGFR2,FLT1,FLT4,GHR,HDAC2,IGF1R,IKBKB,IL1B,IRAK1,IRAK3,IRAK4,KDR,LTBR,MAP2K6,MAP3K1,MAP3K8,MAP4K4,MAPK8,MYD88,NFKB2,NFKBID,NRAS,NTRK3,PDGFRB,PIK3C2B,PIK3R3,PIK3R4,PLCG2,PRKACB,RALB,RAP1A,RAP2A,RIPK1,TDP2,TGFBR1,TLR7,TLR8,TNFAIP3,TNFRSF11A,TNFRSF1A,TNFSF11,TRADD,TRAF3,UBE2N
Retinoic acid Mediated Apoptosis Signaling	0.203	0.317	-0.471	BID,CASP3,CASP8,CFLAR,CYCS,FADD,IFNE,PARP11,PARP12,PARP15,PARP16,PARP8,RARA,RARB,RXRA,TNFRSF10B,TNFRSF10D,TNKS,TNKS2
Hepatic Fibrosis / Hepatic Stellate Cell Activation	0.201	0.306	#NUM!	BAMBI,CCN2,COL11A1,COL12A1,COL19A1,COL1A1,COL1A2,COL20A1,COL21A1,COL28A1,COL4A1,COL4A2,COL4A6,COL5A1,COL5A2,COL6A1,COL6A2,COL7A1,COL9A1,COL9A2,CXCL3,ECE1,FGFR1,FGFR2,FLT1,FLT4,ICAM1,IFNGR2,IGF1,IGF1R,IGF2,IGFBP4,IL1B,IL1RAP,IL1RAPL1,KDR,KLF6,LEP,LEPR,MMP2,MMP9,MYH10,MYH14,MYH2,MYH7B,MYL3,MYL6,MYL9,NFKB2,PDGFRB,SERPINE1,SMAD7,TGFBR1,TIMP1,TIMP2,TNFRSF1A,VEGFA
IL-22 Signaling	0.201	0.333	0	AKT3,JAK1,MAPK1,MAPK10,MAPK11,MAPK14,MAPK8,TYK2
Airway Pathology in Chronic Obstructive Pulmonary Disease	0.188	0.375	#NUM!	CXCL3,MMP2,MMP9
Cdc42 Signaling	0.188	0.305	-2.846	ACTR2,ACTR3,APC2,ARPC1A,ARPC2,ARPC3,ARPC4,ARPC5,ARPC5L,B2M,BAIAP2,CDC42,CDC42EP2,CDC42SE1,CFL1,CFL2,CLIP1,DIAPH1,EXOC1,EXOC6,FGD1,FGD3,FOS,HLA-A,HLA-B,HLA-DPA1,HLA-DQA1,HLA-F,ITGB1,ITK,JUN,LLGL1,MAPK1,MAPK10,MAPK11,MAPK14,MAPK8,MYL12A,MYL12B,MYL3,MYL6,MYL9,PAK2,PARD6A,PPP1CB,PPP1R12B,PRKCI,SRC,TNK2,VAV2,WIPF1
Glucose and Glucose-1-phosphate Degradation	0.188	0.375	#NUM!	HK1,PGM2,PGM5
Inositol Pyrophosphates Biosynthesis	0.188	0.375	#NUM!	IP6K1,PPIP5K1,PPIP5K2
IL-23 Signaling Pathway	0.188	0.318	0.277	AKT3,HIF1A,IL12RB1,IL12RB2,IL1B,IL23A,NFKB2,PIK3C2B,PIK3R3,PIK3R4,RORA,RUNX1,TNFSF11,TYK2
Growth Hormone Signaling	0.177	0.31	-1.414	ELK1,FOS,GHR,IGF1,IGF1R,IGF2,MAPK1,PIK3C2B,PIK3R3,PIK3R4,PLCG2,PRKCD,PRKCG,PRKCI,PRKD1,RPS6KA4,RPS6KA5,SLC2A4,SOCS1,SOCS4,SOCS6,SRF
1D-myo-inositol Hexakisphosphate Biosynthesis II (Mammalian)	0.177	0.333	0	INPP5A,INPP5D,INPP5F,ITPK1,SYNJ1,SYNJ2
D-myo-inositol (1,3,4)-trisphosphate Biosynthesis	0.177	0.333	0	INPP5A,INPP5D,INPP5F,MINPP1,SYNJ1,SYNJ2
Serine Biosynthesis	0.174	0.4	#NUM!	PSAT1,PSPH
CMP-N-acetylneuraminate Biosynthesis I (Eukaryotes)	0.174	0.4	#NUM!	CMAS,NANP
Myo-inositol Biosynthesis	0.174	0.4	#NUM!	IMPA1,INPP5F
Trans, trans-farnesyl Diphosphate Biosynthesis	0.174	0.4	#NUM!	FDPS,IDI1
dTMP De Novo Biosynthesis	0.174	0.4	#NUM!	DHFR,TYMS
Folate Polyglutamylation	0.174	0.4	#NUM!	MTHFD1,MTHFD1L
HMGB1 Signaling	0.172	0.303	-3.507	AGER,AKT3,CD70,CDC42,CNTF,ELK1,FOS,HAT1,HMGB1,ICAM1,IFNGR2,IL1B,JUN,KAT2A,LEP,LIF,MAP2K1,MAP2K2,MAP2K3,MAP2K5,MAP2K6,MAPK1,MAPK10,MAPK11,MAPK14,MAPK8,NFKB2,NRAS,PIK3C2B,PIK3R3,PIK3R4,PLAT,RAC1,RAC3,RALB,RAP1A,RAP2A,RBBP7,RHOA,RHOB,RHOC,RHOG,RHOU,RHOV,RND3,SERPINE1,TNFRSF1A,TNFSF11,TNFSF4,TNFSF9
PKCθ Signaling in T Lymphocytes	0.172	0.303	-1.333	CACNA1A,CACNA1B,CACNA1D,CACNA1F,CACNA2D1,CACNA2D2,CACNB2,CACNG4,CACNG6,CACNG7,CACNG8,CARD11,FOS,FYN,GRB2,HLA-A,HLA-B,HLA-DQA1,IKBKB,JUN,LAT,MAP3K1,MAP3K10,MAP3K12,MAP3K15,MAP3K6,MAP3K8,MAPK1,MAPK8,NFAT5,NFATC1,NFATC4,NFKB2,NFKBID,NRAS,PIK3C2B,PIK3R3,PIK3R4,PLCG2,PPP3CA,PPP3R1,RAC1,RAC3,RALB,RAP1A,RAP2A,VAV2
Bupropion Degradation	0.166	0.32	1.414	CYP19A1,CYP1A2,CYP2C19,CYP2C9,CYP2U1,CYP3A5,CYP3A7,CYP51A1
Ovarian Cancer Signaling	0.16	0.302	-2.985	AKT3,ARRB1,AXIN1,CCND1,CDK4,CTNNB1,E2F1,FZD1,FZD2,FZD5,FZD6,FZD7,MAP2K1,MAP2K2,MAPK1,MMP2,MMP9,MSH2,MSH6,NRAS,PA2G4,PIK3C2B,PIK3R3,PIK3R4,PRKACB,PRKAR1A,PRKAR1B,PRKAR2A,PRKAR2B,RAD51,RALB,RAP1A,RAP2A,SMO,SRC,SUV39H1,TCF3,TCF7L1,TCF7L2,TFDP1,VEGFA,WNT5A
Asparagine Degradation I	0.16	0.5	#NUM!	ASRGL1
UDP-D-xylose and UDP-D-glucuronate Biosynthesis	0.16	0.5	#NUM!	UGDH
Dolichol and Dolichyl Phosphate Biosynthesis	0.16	0.5	#NUM!	DOLK
β-alanine Degradation I	0.16	0.5	#NUM!	ABAT
S-methyl-5'-thioadenosine Degradation II	0.16	0.5	#NUM!	MTAP
S-methyl-5-thio-α-D-ribose 1-phosphate Degradation	0.16	0.5	#NUM!	APIP
Taurine Biosynthesis	0.16	0.5	#NUM!	CDO1
Palmitate Biosynthesis I (Animals)	0.16	0.5	#NUM!	FASN
L-cysteine Degradation III	0.16	0.5	#NUM!	MPST
Uridine-5'-phosphate Biosynthesis	0.16	0.5	#NUM!	UMPS
GDP-L-fucose Biosynthesis II (from L-fucose)	0.16	0.5	#NUM!	FUK
Tryptophan Degradation III (Eukaryotic)	0.16	0.318	-0.378	ACAT2,CDYL,EHHADH,HSD17B10,KMO,KYNU,PARK7
Fatty Acid Biosynthesis Initiation II	0.16	0.5	#NUM!	FASN
Glycine Degradation (Creatine Biosynthesis)	0.16	0.5	#NUM!	GATM
Cysteine Biosynthesis/Homocysteine Degradation	0.16	0.5	#NUM!	CBS/CBSL
Threonine Degradation II	0.16	0.5	#NUM!	GCAT
Cardiolipin Biosynthesis II	0.16	0.5	#NUM!	PTPMT1
Osteoarthritis Pathway	0.16	0.3	0.405	ACAN,ADAMTS4,ADAMTS5,AGER,ALPL,ANXA2,ANXA5,ATF4,BMPR2,CASP10,CASP2,CASP3,CASP6,CASP8,CASR,CNMD,CREB3,CTNNB1,DCN,ELF3,FADD,FGFR1,FZD1,FZD2,FZD5,FZD6,FZD7,GLI1,GLI3,HDAC3,HES1,HIF1A,HMGB1,IL1B,IL1RAP,IL1RAPL1,ITGB1,LEP,LRP1,MMP9,MYBBP1A,NFKB2,NOS2,PPARGC1A,PRKAB2,PTCH1,PTCH2,PTH1R,RAC1,RARRES2,SIRT1,SLC39A8,SMAD7,SMO,SPHK1,SPP1,TCF3,TCF7L1,TCF7L2,TGFBR1,TIMP3,TNFRSF1A,VEGFA,ZNF875
SPINK1 General Cancer Pathway	0.16	0.304	-0.218	AKT3,JAK1,MAP2K1,MAP2K2,MAPK1,MT1A,MT1E,MT1F,MT1G,MT1H,MT1M,MT1X,MT2A,NRAS,PIK3C2B,PIK3R3,PIK3R4,RALB,RAP1A,RAP2A,TYK2
Gα12/13 Signaling	0.157	0.3	-2.596	AKT3,CDC42,CDH2,CDH4,CTNNB1,ELK1,F2R,F2RL2,F2RL3,GNA13,IKBKB,JUN,LPAR3,LPAR6,MAP2K1,MAP2K2,MAP3K1,MAPK1,MAPK10,MAPK7,MAPK8,MYL12A,MYL12B,MYL3,MYL6,MYL9,NFKB2,NFKBID,NRAS,PIK3C2B,PIK3R3,PIK3R4,PXN,RALB,RAP1A,RAP2A,RHOA,SRC,VAV2
FAT10 Cancer Signaling Pathway	0.153	0.304	0	ACVR1B,ACVR2A,AKT3,BMPR2,CTNNB1,CXCR4,EEF1A1,IKBKB,MAD2L1,MAD2L2,NFKB2,PCNA,TGFBR1,TNFRSF1A
Interferon Signaling	0.15	0.306	0.302	BAK1,IFI35,IFITM1,IFITM2,IFNGR2,JAK1,MX1,SOCS1,STAT2,TAP1,TYK2
CNTF Signaling	0.146	0.3	-2.828	CNTF,CNTFR,GRB2,JAK1,MAP2K1,MAP2K2,MAPK1,NRAS,PIK3C2B,PIK3R3,PIK3R4,PTPN11,RALB,RAP1A,RAP2A,RPS6KA4,RPS6KA5,TYK2
Lipid Antigen Presentation by CD1	0.146	0.308	#NUM!	AP1B1,AP1G2,AP2M1,AP2S1,B2M,CALR,CANX,PDIA3
Bladder Cancer Signaling	0.146	0.299	-1.941	CCND1,CDK4,CDKN1A,E2F1,ERBB2,FGF16,FGF4,FGF7,MAP2K1,MAP2K2,MAPK1,MDM2,MMP14,MMP15,MMP2,MMP23B,MMP25,MMP9,MYC,NRAS,PA2G4,RALB,RAP1A,RAP2A,RPS6KA5,SUV39H1,TFDP1,THBS1,VEGFA
Prostanoid Biosynthesis	0.146	0.333	#NUM!	PTGES2,PTGES3,PTGIS
Melatonin Degradation I	0.146	0.3	2.357	B4GAT1,CSGALNACT1,CYP19A1,CYP1A2,CYP2C19,CYP2C9,CYP2U1,CYP3A5,CYP3A7,CYP51A1,LARGE2,SULT1A1,SULT1A3/SULT1A4,SULT1B1,SULT1C4,UGT1A6,UGT1A7 (includes others),UGT2A1
Ketolysis	0.146	0.333	#NUM!	ACAT2,BDH2,OXCT1
PPAR Signaling	0.146	0.298	1.257	CITED2,FOS,GRB2,HSP90AA1,HSP90AB1,HSP90B1,IKBKB,IL1B,IL1RAP,IL1RAPL1,JUN,MAP2K1,MAP2K2,MAP4K4,MAPK1,MED1,NFKB2,NFKBID,NRAS,NRIP1,PDGFRB,PPARA,PPARGC1A,RALB,RAP1A,RAP2A,RXRA,SCAND1,SHC1,SRA1,TNFRSF1A
Serotonin Degradation	0.141	0.299	0.447	ADH5,ADH7,ADHFE1,ALDH1A1,ALDH1B1,ALDH3B1,ALDH4A1,ALDH9A1,B4GAT1,CSGALNACT1,DHRS4,LARGE2,SMOX,SULT1A1,SULT1A3/SULT1A4,SULT1B1,SULT1C4,UGT1A6,UGT1A7 (includes others),UGT2A1
Superpathway of D-myo-inositol (1,4,5)-trisphosphate Metabolism	0.135	0.304	-0.378	IMPA1,INPP5A,INPP5D,INPP5F,MINPP1,SYNJ1,SYNJ2
Ethanol Degradation IV	0.135	0.304	-0.378	ACSS2,ACSS3,ALDH1A1,ALDH1B1,ALDH3B1,ALDH4A1,ALDH9A1
nNOS Signaling in Neurons	0.134	0.298	-2.236	CALM1 (includes others),CAMK4,CAPN2,CAPN3,CAPN5,CAPN6,CAPNS1,GRIN3A,PPP3CA,PPP3R1,PRKCD,PRKCG,PRKCI,PRKD1
TNFR2 Signaling	0.131	0.3	0	FOS,IKBKB,JUN,MAP3K1,MAPK8,NFKB2,NFKBID,TNFAIP3,TRAF1
Proline Biosynthesis II (from Arginine)	0.13	0.333	#NUM!	OAT,PYCR2
Urea Cycle	0.13	0.333	#NUM!	ARG2,CPS1
Ceramide Biosynthesis	0.13	0.333	#NUM!	SPTLC3,SPTSSA
Pentose Phosphate Pathway (Non-oxidative Branch)	0.13	0.333	#NUM!	RPIA,TKT
Glycerol Degradation I	0.13	0.333	#NUM!	GK5,GPD2
Urate Biosynthesis/Inosine 5'-phosphate Degradation	0.13	0.308	-1	IMPDH1,IMPDH2,PNP,XDH
Selenocysteine Biosynthesis II (Archaea and Eukaryotes)	0.13	0.333	#NUM!	SEPHS1,SEPHS2
UDP-N-acetyl-D-glucosamine Biosynthesis II	0.13	0.333	#NUM!	GNPNAT1,UAP1
Bile Acid Biosynthesis, Neutral Pathway	0.13	0.308	0	AKR1C1/AKR1C2,AMACR,CYP8B1,SCP2
Pregnenolone Biosynthesis	0.13	0.308	0	CYP11A1,CYP46A1,CYP7B1,MICAL3
NAD Biosynthesis III	0.13	0.333	#NUM!	NMNAT2,NMNAT3
Fatty Acid α-oxidation	0.13	0.3	-0.816	ALDH1A1,ALDH1B1,ALDH3B1,ALDH4A1,ALDH9A1,BCO2
Inflammasome pathway	0.13	0.3	0	CASP8,IL1B,MYD88,NFKB2,PANX1,PYCARD
Pentose Phosphate Pathway	0.104	0.3	#NUM!	PGD,RPIA,TKT
Diphthamide Biosynthesis	0.0851	0.333	#NUM!	DPH5
Trehalose Degradation II (Trehalase)	0.0851	0.333	#NUM!	HK1
Thyronamine and Iodothyronamine Metabolism	0.0851	0.333	#NUM!	DIO3
Methionine Salvage II (Mammalian)	0.0851	0.333	#NUM!	BHMT2
Anandamide Degradation	0.0851	0.333	#NUM!	FAAH2
Biotin-carboxyl Carrier Protein Assembly	0.0851	0.333	#NUM!	ACACB
Glycerol-3-phosphate Shuttle	0.0851	0.333	#NUM!	GPD2
Thyroid Hormone Metabolism I (via Deiodination)	0.0851	0.333	#NUM!	DIO3
1D-myo-inositol Hexakisphosphate Biosynthesis V (from Ins(1,3,4)P3)	0.0851	0.333	#NUM!	ITPK1
Glutamate Degradation II	0.0851	0.333	#NUM!	GOT2
S-adenosyl-L-methionine Biosynthesis	0.0851	0.333	#NUM!	MAT2B
Aspartate Biosynthesis	0.0851	0.333	#NUM!	GOT2
Natural Killer Cell Signaling	0	0.294	#NUM!	AKT3,FYN,GRB2,INPP5D,INPP5F,KLRB1,KLRC4-KLRK1/KLRK1,KLRD1,LAIR1,LAT,LILRB1,MAP2K1,MAP2K2,MAPK1,NRAS,PAK2,PIK3C2B,PIK3R3,PIK3R4,PLCG2,PRKCD,PRKCG,PRKCI,PRKD1,PTPN11,RAC1,RAC3,RALB,RAP1A,RAP2A,SH3BP2,SHC1,SYNJ1,SYNJ2,VAV2
IL-10 Signaling	0	0.29	#NUM!	ARG2,BLVRB,ELK1,FOS,IKBKB,IL1B,IL1RAP,IL1RAPL1,JAK1,JUN,MAP2K3,MAP2K6,MAP4K4,MAPK1,MAPK11,MAPK14,MAPK8,NFKB2,NFKBID,TYK2
Circadian Rhythm Signaling	0	0.273	#NUM!	ADCYAP1R1,ATF4,BHLHE40,BHLHE41,CREB3,CSNK1D,GRIN3A,NR1D1,PER3
Coagulation System	0	0.143	-0.447	F2R,F3,KLKB1,PLAT,SERPINE1
Acute Phase Response Signaling	0	0.274	-2.16	AKT3,C3,C4A/C4B,C4BPB,ELK1,FOS,FTL,GRB2,HNRNPK,HP,HRG,IKBKB,IL1B,IL1RAP,IRAK1,JUN,KLKB1,MAP2K1,MAP2K2,MAP2K3,MAP2K6,MAP3K1,MAPK1,MAPK11,MAPK14,MAPK8,MYD88,NFKB2,NFKBID,NOLC1,NR3C1,NRAS,PIK3R3,PTPN11,RALB,RAP1A,RAP2A,RIPK1,SERPINE1,SERPINF1,SHC1,SOCS1,SOCS4,SOCS6,SOD2,TCF3,TF,TNFRSF1A,TRADD
Hepatic Cholestasis	0	0.25	#NUM!	ABCC2,ADCY1,ADCY2,ADCY5,ADCY6,ADCY7,ADCY8,CD70,CNTF,CYP7B1,CYP8B1,ESR1,IKBKB,IL1B,IL1RAP,IL1RAPL1,IRAK1,IRAK3,IRAK4,JUN,LEP,LIF,MAPK10,MAPK8,MYD88,NFKB2,NFKBID,PPARA,PPRC1,PRKACB,PRKAR1A,PRKAR1B,PRKAR2A,PRKAR2B,PRKCD,PRKCG,PRKCI,PRKD1,RARA,RXRA,SLCO1A2,TJP2,TNFRSF1A,TNFSF11,TNFSF4,TNFSF9
LXR/RXR Activation	0	0.215	0	APOB,APOC1,APOC2,APOE,ARG2,C3,C4A/C4B,CYP51A1,ECHS1,FASN,FDFT1,HMGCR,IL1B,IL1RAP,IL1RAPL1,LCAT,MLXIPL,MMP9,MSR1,NFKB2,NOS2,RXRA,SCD,SERPINF1,TF,TNFRSF1A
VDR/RXR Activation	0	0.256	1.414	CALB1,CASR,CCNC,CDKN1A,CYP24A1,FOXO1,HES1,HSD17B2,LRP5,MED1,PRKCD,PRKCG,PRKCI,PRKD1,PSMC5,RXRA,SEMA3B,SPP1,TNFSF11,YY1
FXR/RXR Activation	0	0.206	#NUM!	ABCC2,AKT3,APOB,APOC1,APOC2,APOE,C3,C4A/C4B,CYP19A1,CYP8B1,FASN,FOXA3,FOXO1,G6PC3,IL1B,LCAT,MAPK10,MAPK8,MLXIPL,PPARA,PPARGC1A,RARA,RXRA,SDC1,SERPINF1,TF
Activation of IRF by Cytosolic Pattern Recognition Receptors	0	0.254	0	ADAR,ELP1,FADD,IFIT2,IKBKB,JUN,MAPK10,MAPK8,NFKB2,NFKBID,PIN1,PPIB,RIPK1,STAT2,TRAF3,ZBP1
IL-12 Signaling and Production in Macrophages	0	0.258	#NUM!	AKT3,APOB,APOC1,APOC2,APOE,FOS,IKBKB,IL12RB1,IL12RB2,IL23A,JUN,MAF,MAP2K1,MAP2K2,MAP3K8,MAPK1,MAPK10,MAPK11,MAPK14,MAPK8,MST1,MYD88,NFKB2,NOS2,PIK3C2B,PIK3R3,PIK3R4,PRKCD,PRKCG,PRKCI,PRKD1,REL,RXRA,ZNF668
Role of RIG1-like Receptors in Antiviral Innate Immunity	0	0.182	1.134	CASP10,CASP8,FADD,IKBKB,NFKB2,NFKBID,RIPK1,TRAF3
Role of Pattern Recognition Receptors in Recognition of Bacteria and Viruses	0	0.195	-0.894	C3,CD70,CLEC7A,CNTF,EIF2AK2,EIF2S1,IL1B,LEP,LIF,MAPK1,MAPK10,MAPK8,MYD88,NFKB2,NOD1,PIK3C2B,PIK3R3,PIK3R4,PLCG2,PRKCD,PRKCG,PRKCI,PRKD1,RIPK2,RNASEL,TLR7,TLR8,TNFSF11,TNFSF4,TNFSF9
TREM1 Signaling	0	0.24	0.471	AKT3,CXCL3,GRB2,ICAM1,IL1B,IRAK1,ITGB1,MAPK1,MYD88,NFKB2,NLRP10,NLRP12,NLRP2,NLRP6,NOD1,PLCG2,TLR7,TLR8
Calcium-induced T Lymphocyte Apoptosis	0	0.288	-1.698	ATP2A1,ATP2A2,CABIN1,CALM1 (includes others),CAMK4,CAPN2,HDAC2,HLA-A,HLA-B,HLA-DQA1,ITPR1,ITPR3,ORAI1,PPP3CA,PPP3R1,PRKCD,PRKCG,PRKCI,PRKD1
Cytotoxic T Lymphocyte-mediated Apoptosis of Target Cells	0	0.294	-1.633	B2M,BID,CASP3,CASP6,CASP8,CYCS,FADD,HLA-A,HLA-B,HLA-F
IL-17 Signaling	0	0.288	#NUM!	AKT3,CXCL5,ELK1,JAK1,JUN,MAP2K1,MAP2K2,MAP2K3,MAP2K6,MAPK1,MAPK10,MAPK11,MAPK14,MAPK8,NOS2,NRAS,PIK3C2B,PIK3R3,PIK3R4,RALB,RAP1A,RAP2A,TIMP1
T Helper Cell Differentiation	0	0.123	#NUM!	BCL6,HLA-A,HLA-B,HLA-DQA1,IFNGR2,IL12RB1,IL12RB2,TGFBR1,TNFRSF1A
IL-9 Signaling	0	0.212	-1.633	BCL3,CISH,JAK1,NFKB2,PIK3C2B,PIK3R3,PIK3R4
IL-15 Signaling	0	0.268	#NUM!	AKT3,BCL2L1,JAK1,MAP2K1,MAP2K2,MAPK1,MAPK11,MAPK14,NFKB2,NRAS,PIK3C2B,PIK3R3,PIK3R4,RAC3,RALB,RAP1A,RAP2A,SHC1,TYK2
Role of Cytokines in Mediating Communication between Immune Cells	0	0.037	#NUM!	IL1B,IL23A
Dendritic Cell Maturation	0	0.202	-0.667	AKT3,ATF4,B2M,CD58,COL1A1,COL1A2,CREB3,FSCN1,HLA-A,HLA-B,HLA-DQA1,HLA-F,ICAM1,IKBKB,IL1B,IL23A,LEP,LEPR,LTBR,MAPK1,MAPK10,MAPK11,MAPK14,MAPK8,MYD88,NFKB2,NFKBID,PDIA3,PIK3C2B,PIK3R3,PIK3R4,PLCB1,PLCB3,PLCG2,PLCH1,STAT2,TNFRSF1A
Angiopoietin Signaling	0	0.267	-2.668	AKT3,ANGPT1,BIRC5,CRK,ELP1,FOXO1,GRB2,IKBKB,NFKB2,NFKBID,NRAS,PAK2,PIK3C2B,PIK3R3,PIK3R4,PTPN11,RALB,RAP1A,RAP2A,TEK
Cardiomyocyte Differentiation via BMP Receptors	0	0.15	#NUM!	BMP4,BMPR1B,BMPR2
Docosahexaenoic Acid (DHA) Signaling	0	0.289	#NUM!	AKT3,BCL2L1,BID,CASP3,CYCS,FOXO1,IL1B,PIK3C2B,PIK3R3,PIK3R4,SERPINF1
iCOS-iCOSL Signaling in T Helper Cells	0	0.261	-0.626	AKT3,CALM1 (includes others),CAMK4,CSK,GRB2,HLA-A,HLA-B,HLA-DQA1,IKBKB,INPP5D,ITK,ITPR1,ITPR3,LAT,NFAT5,NFATC1,NFATC4,NFKB2,NFKBID,PIK3C2B,PIK3R3,PIK3R4,PLEKHA1,PLEKHA4,PPP3CA,PPP3R1,PTPRC,RAC1,SHC1
Maturity Onset Diabetes of Young (MODY) Signaling	0	0.143	#NUM!	CACNA1A,CACNA1D,GAPDH
Human Embryonic Stem Cell Pluripotency	0	0.289	#NUM!	AKT3,AXIN1,BMP4,BMPR2,CTNNB1,FGF4,FGFR1,FGFR2,FGFRL1,FOXD3,FOXO1,FZD1,FZD2,FZD5,FZD6,FZD7,INHBA,LEFTY1,LEFTY2,NODAL,NTF4,NTRK3,PDGFRB,PIK3C2B,PIK3R3,PIK3R4,POU5F1,S1PR5,SALL4,SMAD7,SMO,SPHK1,TCF3,TCF7L1,TCF7L2,TDGF1,TGFBR1,UTF1,WNT5A
Role of NANOG in Mammalian Embryonic Stem Cell Pluripotency	0	0.286	-2.985	AKT3,AXIN1,BMP4,BMPR1B,BMPR2,CTNNB1,FOXD3,FZD1,FZD2,FZD5,FZD6,FZD7,GRB2,JAK1,LIF,MAP2K1,MAP2K2,MAPK1,NRAS,PIK3C2B,PIK3R3,PIK3R4,POU5F1,RALB,RAP1A,RAP2A,SALL4,SHC1,SMO,TBXT,TCF7L1,TYK2,WNT5A,ZFP42
Basal Cell Carcinoma Signaling	0	0.288	-3	APC2,AXIN1,BMP4,CTNNB1,DVL3,FZD1,FZD2,FZD5,FZD6,FZD7,GLI1,GLI3,PTCH1,PTCH2,SMO,SUFU,TCF3,TCF7L1,TCF7L2,WNT5A,ZNF875
Primary Immunodeficiency Signaling	0	0.16	#NUM!	AIRE,CD19,IL7R,PTPRC,RAG1,TAP1,TNFRSF13C,UNG
Allograft Rejection Signaling	0	0.0698	#NUM!	B2M,HLA-A,HLA-B,HLA-DPA1,HLA-DQA1,HLA-F
Autoimmune Thyroid Disease Signaling	0	0.102	#NUM!	HLA-A,HLA-B,HLA-DQA1,HLA-F,TSHR
Graft-versus-Host Disease Signaling	0	0.104	#NUM!	HLA-A,HLA-B,HLA-DQA1,HLA-F,IL1B
Communication between Innate and Adaptive Immune Cells	0	0.0833	#NUM!	B2M,HLA-A,HLA-B,HLA-F,IL1B,TLR7,TLR8,TNFRSF13C
Crosstalk between Dendritic Cells and Natural Killer Cells	0	0.236	#NUM!	ACTA1,ACTB,ACTC1,ACTG1,ACTG2,FSCN1,HLA-A,HLA-B,HLA-F,ICAM3,ITGAL,KLRC4-KLRK1/KLRK1,KLRD1,LTBR,MICA,MICB,NECTIN2,NFKB2,TLN1,TLN2,TLR7
Role of Osteoblasts, Osteoclasts and Chondrocytes in Rheumatoid Arthritis	0	0.282	#NUM!	ADAMTS4,ADAMTS5,AKT3,ALPL,APC2,AXIN1,BMP4,BMPR2,CALM1 (includes others),CAMK4,CBL,COL1A1,CTNNB1,DKK3,FOS,FOXO1,FZD1,FZD2,FZD5,FZD6,FZD7,GSN,IGF1,IKBKB,IL1B,IL1RAP,IL1RAPL1,ITGB1,JUN,LRP1,LRP5,MAP2K3,MAP2K6,MAPK1,MAPK10,MAPK14,MAPK8,MMP14,NFAT5,NFATC1,NFATC4,NFKBID,PIK3C2B,PIK3R3,PIK3R4,PPP3CA,PPP3R1,SFRP1,SFRP2,SFRP5,SMO,SPP1,SRC,TCF3,TCF7L1,TCF7L2,TNFRSF11A,TNFRSF1A,TNFSF11,TRADD,WIF1,WNT5A
Altered T Cell and B Cell Signaling in Rheumatoid Arthritis	0	0.133	#NUM!	HLA-A,HLA-B,HLA-DQA1,IL1B,IL23A,NFKB2,SPP1,TLR7,TLR8,TNFRSF13C,TNFSF11,TRAF3
Atherosclerosis Signaling	0	0.202	#NUM!	ABHD3,ALOX5,APOB,APOC1,APOC2,APOE,COL1A1,COL1A2,CXCR4,F3,ICAM1,IL1B,LCAT,MMP9,MSR1,NFKB2,PLA2G2A,PLA2G2C,PLA2G2D,PLA2G3,PLA2G4B,PLA2G4C,PLA2G4F,PLA2G6,TNFRSF12A
Role of Macrophages, Fibroblasts and Endothelial Cells in Rheumatoid Arthritis	0	0.279	#NUM!	ADAMTS4,AKT3,APC2,ATF4,AXIN1,CALM1 (includes others),CAMK4,CCND1,CEBPD,CREB3,CTNNB1,DKK3,FOS,FZD1,FZD2,FZD5,FZD6,FZD7,GNAQ,ICAM1,IKBKB,IL16,IL1B,IL1RAP,IL1RAPL1,IRAK1,IRAK3,IRAK4,JUN,LRP1,LRP5,LTBR,MAP2K1,MAP2K2,MAP2K3,MAP2K6,MAPK1,MAPK14,MYC,MYD88,NFAT5,NFATC1,NFATC4,NFKBID,NOS2,NRAS,PDIA3,PIK3C2B,PIK3R3,PIK3R4,PLCB1,PLCB3,PLCG2,PLCH1,PPP3CA,PPP3R1,PRKCD,PRKCG,PRKCI,PRKD1,RAC1,RALB,RAP1A,RAP2A,R…
B Cell Development	0	0.194	#NUM!	CD19,HLA-A,HLA-B,HLA-DQA1,IL7R,PTPRC,RAG1
Neuroprotective Role of THOP1 in Alzheimer's Disease	0	0.233	2.065	ECE1,GNRH1,HLA-A,HLA-B,HLA-F,HPN,KLK1,KLK11,KLK4,MME,MMP9,NTS,PREP,PRKACB,PRKAR1A,PRKAR1B,PRKAR2A,PRKAR2B,PRSS22,PRSS42P,PRSS50,ST14,TAC1,THOP1,TMPRSS11B,TPP1,YWHAE
Role of Wnt/GSK-3β Signaling in the Pathogenesis of Influenza	0	0.218	-2.53	APC2,AXIN1,CSNK1D,CTNNB1,DVL3,FZD1,FZD2,FZD5,FZD6,FZD7,IFNE,NCOA4,SMO,TCF3,TCF7L1,TCF7L2,WNT5A
Nur77 Signaling in T Lymphocytes	0	0.271	#NUM!	CABIN1,CALM1 (includes others),CAMK4,CASP3,CYCS,HDAC2,HDAC9,HLA-A,HLA-B,HLA-DQA1,MAP2K5,MAPK7,NFATC1,PPP3CA,PPP3R1,RXRA
Role of Lipids/Lipid Rafts in the Pathogenesis of Influenza	0	0.087	#NUM!	FDPS,IFNE
Role of PI3K/AKT Signaling in the Pathogenesis of Influenza	0	0.25	-1.732	AKT3,CRK,CRKL,GNAI2,GNAI3,IFNE,KPNA3,MAP2K1,MAP2K2,MAPK1,NFKB2,NFKBID,PIK3C2B,PIK3R3,PIK3R4,PLAC8
Role of Hypercytokinemia/hyperchemokinemia in the Pathogenesis of Influenza	0	0.0233	#NUM!	IL1B
MSP-RON Signaling Pathway	0	0.259	#NUM!	ACTA1,ACTB,ACTC1,ACTG1,ACTG2,KLK1,KLK11,KLK14,KLK4,KLKB1,MST1,NOS2,PIK3C2B,PIK3R3,PIK3R4
OX40 Signaling Pathway	0	0.156	0	B2M,BCL2L1,HLA-A,HLA-B,HLA-DPA1,HLA-DQA1,HLA-F,JUN,MAPK10,MAPK8,NFKB2,NFKBID,TNFSF4,TRAF3
Extrinsic Prothrombin Activation Pathway	0	0.0625	#NUM!	F3
Intrinsic Prothrombin Activation Pathway	0	0.167	0.378	COL1A1,COL1A2,KLK1,KLK11,KLK14,KLK4,KLKB1
DNA Double-Strand Break Repair by Homologous Recombination	0	0.214	#NUM!	ATM,NBN,RAD51
IL-17A Signaling in Airway Cells	0	0.297	-1.606	AKT3,CXCL3,CXCL5,CXCL6,IKBKB,JAK1,MAP2K1,MAP2K2,MAPK1,MAPK10,MAPK11,MAPK14,MAPK8,NFKB2,NFKBID,PIK3C2B,PIK3R3,PIK3R4,TYK2
IL-17A Signaling in Fibroblasts	0	0.286	#NUM!	CEBPD,CXCL5,FOS,IKBKB,JUN,MAPK1,MAPK11,MAPK14,NFKB2,NFKBID
IL-17A Signaling in Gastric Cells	0	0.28	-1.134	FOS,JUN,MAPK1,MAPK10,MAPK11,MAPK14,MAPK8
Role of IL-17A in Psoriasis	0	0.231	#NUM!	CXCL3,CXCL5,CXCL6
Role of IL-17F in Allergic Inflammatory Airway Diseases	0	0.267	-0.905	ATF4,CREB3,CXCL5,CXCL6,IGF1,IL1B,MAP2K1,MAP2K2,MAPK1,NFKB2,RPS6KA4,RPS6KA5
Differential Regulation of Cytokine Production in Macrophages and T Helper Cells by IL-17A and IL-17F	0	0.0556	#NUM!	IL1B
Differential Regulation of Cytokine Production in Intestinal Epithelial Cells by IL-17A and IL-17F	0	0.0435	#NUM!	IL1B
Role of JAK1, JAK2 and TYK2 in Interferon Signaling	0	0.25	#NUM!	IFNGR2,JAK1,NFKB2,SOCS1,STAT2,TYK2
Role of JAK1 and JAK3 in γc Cytokine Signaling	0	0.217	#NUM!	GRB2,IL7R,IRS4,JAK1,MAPK1,NRAS,PIK3C2B,PIK3R3,PIK3R4,PTPN11,RALB,RAP1A,RAP2A,SHC1,SOCS1
Embryonic Stem Cell Differentiation into Cardiac Lineages	0	0.2	#NUM!	POU5F1,TBXT
Hematopoiesis from Pluripotent Stem Cells	0	0.0408	#NUM!	KITLG,LIF
Hematopoiesis from Multipotent Stem Cells	0	0.0833	#NUM!	KITLG
Sphingosine and Sphingosine-1-phosphate Metabolism	0	0.25	#NUM!	ASAH1,SGPP1
Retinoate Biosynthesis I	0	0.265	0.707	ADH7,AKR1B1,ALDH1A1,DHRS4,RDH10,RDH13,RDH14,RDH16,RDH8
Thyroid Hormone Metabolism II (via Conjugation and/or Degradation)	0	0.289	2.111	B4GAT1,CSGALNACT1,DIO3,LARGE2,SULT1A1,SULT1A3/SULT1A4,SULT1B1,SULT1C4,UGT1A6,UGT1A7 (includes others),UGT2A1
Nicotine Degradation III	0	0.286	1.5	ADH7,AOX1,B4GAT1,CSGALNACT1,CYP19A1,CYP1A2,CYP2C19,CYP2C9,CYP2U1,CYP3A5,CYP3A7,CYP51A1,LARGE2,UGT1A6,UGT1A7 (includes others),UGT2A1
Arginine Biosynthesis IV	0	0.167	#NUM!	OAT
Androgen Biosynthesis	0	0.214	#NUM!	EBP,HSD17B14,SRD5A3
Pentose Phosphate Pathway (Oxidative Branch)	0	0.25	#NUM!	PGD
Superpathway of Serine and Glycine Biosynthesis I	0	0.286	#NUM!	PSAT1,PSPH
2-ketoglutarate Dehydrogenase Complex	0	0.2	#NUM!	DLD
Heme Degradation	0	0.25	#NUM!	BLVRB
The Visual Cycle	0	0.2	1	RDH10,RDH13,RDH14,RDH8
NAD Salvage Pathway II	0	0.269	-0.378	ACP1,ACP2,ACP4,ACP6,NMNAT2,NMNAT3,NMRK2
Phosphatidylethanolamine Biosynthesis II	0	0.222	#NUM!	ETNK2,SELENOI
Triacylglycerol Degradation	0	0.212	0.905	ABHD12,ABHD6,CEL,CES2,CES3,DTD2,NDST1,NDST2,PNLIPRP1,PNPLA7,PPME1
Estrogen Biosynthesis	0	0.268	1.508	CYP19A1,CYP1A2,CYP2C19,CYP2C9,CYP2U1,CYP3A5,CYP3A7,CYP51A1,HSD17B10,HSD17B14,HSD17B2
Spermine and Spermidine Degradation I	0	0.25	#NUM!	SMOX
Tryptophan Degradation X (Mammalian, via Tryptamine)	0	0.28	-1.89	ALDH1A1,ALDH1B1,ALDH3B1,ALDH4A1,ALDH9A1,RDH14,SMOX
Phenylethylamine Degradation I	0	0.25	#NUM!	AOC2
Eumelanin Biosynthesis	0	0.2	#NUM!	DDT
Phosphatidylcholine Biosynthesis I	0	0.143	#NUM!	PCYT1B
Nicotine Degradation II	0	0.277	1.886	ADH7,AOX1,B4GAT1,CSGALNACT1,CYP19A1,CYP1A2,CYP2C19,CYP2C9,CYP2U1,CYP3A5,CYP3A7,CYP51A1,FMO5,INMT,LARGE2,UGT1A6,UGT1A7 (includes others),UGT2A1
Purine Nucleotides Degradation II (Aerobic)	0	0.278	-0.447	ADA2,IMPDH1,IMPDH2,PNP,XDH
α-tocopherol Degradation	0	0.25	#NUM!	CYP4F3
Superoxide Radicals Degradation	0	0.25	#NUM!	SOD1,SOD2
Phenylalanine Degradation IV (Mammalian, via Side Chain)	0	0.214	#NUM!	GOT2,SLC27A2,SMOX
Retinol Biosynthesis	0	0.238	1.897	CEL,CES2,CES3,CES4A,ESD,PNLIPRP1,RDH10,RDH13,RDH14,RDH8
Tryptophan Degradation to 2-amino-3-carboxymuconate Semialdehyde	0	0.286	#NUM!	KMO,KYNU
Ceramide Degradation	0	0.167	#NUM!	ASAH1
Methylglyoxal Degradation III	0	0.278	-0.447	AKR1B1,AKR1C1/AKR1C2,AKR7A2,PRXL2B,ZADH2
Histamine Degradation	0	0.294	-1.342	ALDH1A1,ALDH1B1,ALDH3B1,ALDH4A1,ALDH9A1
Melatonin Degradation II	0	0.25	#NUM!	SMOX
Guanosine Nucleotides Degradation III	0	0.167	#NUM!	PNP,XDH
Adenosine Nucleotides Degradation II	0	0.2	#NUM!	ADA2,PNP,XDH
Superpathway of Melatonin Degradation	0	0.292	2.065	B4GAT1,CSGALNACT1,CYP19A1,CYP1A2,CYP2C19,CYP2C9,CYP2U1,CYP3A5,CYP3A7,CYP51A1,LARGE2,SMOX,SULT1A1,SULT1A3/SULT1A4,SULT1B1,SULT1C4,UGT1A6,UGT1A7 (includes others),UGT2A1
Histidine Degradation VI	0	0.267	0	CYP11A1,CYP46A1,CYP7B1,MICAL3
Noradrenaline and Adrenaline Degradation	0	0.286	-1.265	ADH5,ADH7,ADHFE1,ALDH1A1,ALDH1B1,ALDH3B1,ALDH4A1,ALDH9A1,DHRS4,SMOX
Citrulline-Nitric Oxide Cycle	0	0.2	#NUM!	NOS2
Putrescine Degradation III	0	0.286	-1.633	ALDH1A1,ALDH1B1,ALDH3B1,ALDH4A1,ALDH9A1,SMOX
Glucocorticoid Biosynthesis	0	0.0909	#NUM!	EBP
Mineralocorticoid Biosynthesis	0	0.1	#NUM!	EBP
Lactose Degradation III	0	0.167	#NUM!	GBA3
Glycine Betaine Degradation	0	0.2	#NUM!	BHMT2,SARDH
Tyrosine Degradation I	0	0.2	#NUM!	GSTZ1
Aspartate Degradation II	0	0.143	#NUM!	GOT2
Molybdenum Cofactor Biosynthesis	0	0.25	#NUM!	MOCS3
Fatty Acid β-oxidation III (Unsaturated, Odd Number)	0	0.25	#NUM!	EHHADH
Agranulocyte Adhesion and Diapedesis	0	0.234	#NUM!	ACTA1,ACTB,ACTC1,ACTG1,ACTG2,CCL26,CCL28,CLDN1,CLDN10,CLDN4,CLDN6,CXCL16,CXCL3,CXCL5,CXCL6,CXCR4,EZR,GNAI2,GNAI3,ICAM1,IL1B,ITGA1,ITGA6,ITGB1,JAM3,MADCAM1,MMP14,MMP15,MMP2,MMP23B,MMP25,MMP9,MSN,MYH10,MYH14,MYH2,MYH7B,MYL3,MYL6,MYL9,PECAM1,PODXL,PODXL2,RDX,TNFRSF1A
Granulocyte Adhesion and Diapedesis	0	0.207	#NUM!	CCL26,CCL28,CLDN1,CLDN10,CLDN4,CLDN6,CXCL16,CXCL3,CXCL5,CXCL6,CXCR4,EZR,GNAI2,GNAI3,HRH3,ICAM1,IL1B,IL1RAP,IL1RAPL1,ITGA1,ITGA6,ITGAL,ITGB1,JAM3,MMP14,MMP15,MMP2,MMP23B,MMP25,MMP9,MSN,PECAM1,RDX,SDC1,SDC3,THY1,TNFRSF1A
PCP pathway	0	0.295	-2.668	DVL3,EFNB1,FZD1,FZD2,FZD5,FZD6,FZD7,JUN,MAPK10,MAPK8,PFN1,PFN2,PRICKLE1,RAC1,RHOA,SMO,VANGL1,WNT5A
Phototransduction Pathway	0	0.245	#NUM!	CNGA1,GNB1,GNB3,GUCA1A,GUCY1A2,PDE6A,PDE6B,PRKACB,PRKAR1A,PRKAR1B,PRKAR2A,PRKAR2B,SAG
Phagosome Formation	0	0.24	#NUM!	CDC42,CLEC7A,CR1,ITGB1,MARCKS,MSR1,PDIA3,PIK3C2B,PIK3R3,PIK3R4,PLCB1,PLCB3,PLCG2,PLCH1,PRKCD,PRKCG,PRKCI,PRKD1,RAC1,RAC3,RHOA,RHOB,RHOC,RHOG,RHOU,RHOV,RND3,SCARA3,TLR7,TLR8
Autophagy	0	0.246	#NUM!	ATG16L1,ATG5,ATG9A,ATG9B,CTSC,CTSF,CTSH,CTSV,CTSZ,MAP1LC3A,PIK3R4,STX17,ULK1,VPS33A,WIPI1
Macropinocytosis Signaling	0	0.25	-3.5	CDC42,ITGB1,ITGB5,NRAS,PIK3C2B,PIK3R3,PIK3R4,PLCG2,PRKCD,PRKCG,PRKCI,PRKD1,RAB34,RAC1,RALB,RAP1A,RAP2A,RHOA,SRC
PD-1, PD-L1 cancer immunotherapy pathway	0	0.217	0	AKT3,B2M,BCL2L1,CSK,CSNK2A2,CSNK2B,ELK1,HLA-A,HLA-B,HLA-DPA1,HLA-DQA1,HLA-F,IFNGR2,JAK1,LAT,PIK3C2B,PIK3R3,PIK3R4,PTPN11,SKP2,TNFRSF1A,TYK2,YAP1
Cancer Drug Resistance By Drug Efflux	0	0.276	#NUM!	ABCC10,ABCC2,AKT3,FOXO1,FOXO4,FOXO6,MAP2K1,MAP2K2,MAPK1,MDM2,NRAS,PIK3R3,RALB,RAP1A,RAP2A,YBX1
Th1 and Th2 Activation Pathway	0	0.262	#NUM!	ACVR1B,ACVR2A,APH1A,APH1B,BHLHE41,BMPR2,CCR4,CCR8,CHD4,CXCR4,CXCR6,DLL1,GRB2,HAVCR2,HLA-A,HLA-B,HLA-DPA1,HLA-DQA1,ICAM1,IFNGR2,IL12RB1,IL12RB2,IL27RA,JAK1,JUN,KLRD1,LGALS9,MAF,MAP2K6,NCSTN,NFATC1,NFATC4,NFIL3,NOTCH2,NOTCH3,PIK3C2B,PIK3R3,PIK3R4,PSENEN,RUNX3,SOCS1,TGFBR1,TNFSF11,TNFSF4,TYK2
Th1 Pathway	0	0.262	-2.6	APH1A,APH1B,DLL1,GRB2,HAVCR2,HLA-A,HLA-B,HLA-DPA1,HLA-DQA1,ICAM1,IFNGR2,IL12RB1,IL12RB2,IL27RA,JAK1,KLRD1,LGALS9,MAP2K6,NCSTN,NFATC1,NFATC4,NFIL3,NOTCH2,NOTCH3,PIK3C2B,PIK3R3,PIK3R4,PSENEN,RUNX3,SOCS1,TNFSF11,TYK2
Th2 Pathway	0	0.248	-0.577	ACVR1B,ACVR2A,APH1A,APH1B,BHLHE41,BMPR2,CCR4,CCR8,CHD4,CXCR4,CXCR6,DLL1,GRB2,HLA-A,HLA-B,HLA-DPA1,HLA-DQA1,ICAM1,IL12RB1,IL12RB2,JAK1,JUN,MAF,NCSTN,NOTCH2,NOTCH3,PIK3C2B,PIK3R3,PIK3R4,PSENEN,RUNX3,TGFBR1,TNFSF4,TYK2
Th17 Activation Pathway	0	0.242	1.528	HIF1A,HSP90AA1,HSP90AB1,HSP90B1,IL12RB1,IL12RB2,IL1B,IL23A,IRAK1,IRAK3,IRAK4,IRF4,JAK1,MYD88,NFAT5,NFATC1,NFATC4,NFKB2,PTGER2,RORA,RUNX1,TYK2
SPINK1 Pancreatic Cancer Pathway	0	0.133	-0.707	CPE,CPQ,KLK1,KLK11,KLK14,KLK4,KLKB1,TGFBR1
Apelin Pancreas Signaling Pathway	0	0.295	0.277	DDIT3,MAPK10,MAPK8,NFKB2,PIK3C2B,PIK3R3,PIK3R4,PRKAB2,PRKACB,PRKAR1A,PRKAR1B,PRKAR2A,PRKAR2B
Apelin Liver Signaling Pathway	0	0.192	-1.342	COL1A1,COL1A2,MAPK10,MAPK8,PDGFRB
Apelin Cardiac Fibroblast Signaling Pathway	0	0.217	1.342	AKT3,CCN2,PRKAB2,SERPINE1,SPHK1
Apelin Muscle Signaling Pathway	0	0.263	1.342	AKT3,PPARGC1A,PRKAB2,SLC2A4,TFAM
FAT10 Signaling Pathway	0	0.278	-1	PSMD4,PSME3,PSME4,PSMF1,UBA1
T Cell Exhaustion Signaling Pathway	0	0.274	-0.169	ACVR1B,ACVR2A,AKT3,BCL6,BMPR2,FOS,FOXO1,FOXP1,HAVCR2,HLA-A,HLA-B,HLA-DPA1,HLA-DQA1,HLA-F,IL12RB1,IL12RB2,IRF4,JAK1,JUN,KDR,LGALS9,MAPK1,MAPK10,MAPK8,NFAT5,NFATC1,NFATC4,NRAS,PIK3C2B,PIK3R3,PIK3R4,PLCG2,PPM1J,PPP2CA,PPP2CB,PPP2R1A,PPP2R1B,PPP2R2B,PPP2R5D,PTPA,PTPN11,RALB,RAP1A,RAP2A,STAT2,TGFBR1,TYK2,VEGFA
Systemic Lupus Erythematosus In T Cell Signaling Pathway	0	0.219	-1.522	AKT1S1,AKT3,ATF4,B2M,BCL6,CAMK4,CASP10,CASP2,CASP3,CASP6,CASP8,CBL,CD70,CDC42,CREB3,CREM,ESR1,EZR,FOS,GNA13,GNAI2,GNAI3,GNB1L,GRB2,HLA-A,HLA-B,HLA-DPA1,HLA-DQA1,HLA-F,IL23A,IRF4,ITGAL,ITPR1,JUN,LAT,LEP,LEPR,MAP2K1,MAP2K2,MAP2K3,MAP2K5,MAP2K6,MAPK1,MSN,NOS2,NRAS,ORAI1,PIK3C2B,PIK3R3,PIK3R4,PPM1J,PPP2CA,PPP2CB,PPP2R1A,PPP2R1B,PPP2R2B,PPP2R5D,PPP3CA,PPP3R1,PTPA,RAC1,RAC3,RALB,RAP1A,RAP2A,RDX,RHOA,RH…
Complement System	0	0.189	-0.378	C1QBP,C3,C4A/C4B,C4BPB,CD46,CFH,CR1
Eicosanoid Signaling	0	0.297	2.714	ABHD3,ALOX5,CYSLTR1,DPEP2,DPEP3,GGT1,LCAT,PLA2G2A,PLA2G2C,PLA2G2D,PLA2G3,PLA2G4B,PLA2G4C,PLA2G4F,PLA2G6,PTGER2,PTGES2,PTGIR,PTGIS
