# Supplementary material for: Stirred suspension bioreactors maintain naïve pluripotency of human pluripotent stem cells
Source: Commun Biol. 2020 Sep 7;3:492. doi: 10.1038/s42003-020-01218-3 (PMC7476926; doi:10.1038/s42003-020-01218-3)
Supplement: Supplementary file 6 — Supplementary Data 5 [file 42003_2020_1218_MOESM6_ESM.xlsx]

## Sheet: StirredSu_StSu_DEG
row	baseMean	log2FoldChange	FC	lfcSE	stat	pvalue	padj	Gene name	Gene description	Transcript count
ENSG00000154237	495344	0.759506	1.69291	0.0747412	10.1618	2.94e-24	7.52e-23	LRRK1	leucine rich repeat kinase 1 [Source:HGNC Symbol;Acc:HGNC:18608]	11
ENSG00000198804	315824	0.344546	1.26975	0.0773621	4.45368	8.44e-06	3.65e-05	MT-CO1	mitochondrially encoded cytochrome c oxidase I [Source:HGNC Symbol;Acc:HGNC:7419]	1
ENSG00000198886	196896	1.08826	2.12617	0.0980743	11.0963	1.31e-28	4.95e-27	MT-ND4	mitochondrially encoded NADH:ubiquinone oxidoreductase core subunit 4 [Source:HGNC Symbol;Acc:HGNC:7459]	1
ENSG00000198899	145534	0.974793	1.96536	0.0900293	10.8275	2.55e-27	8.66e-26	MT-ATP6	mitochondrially encoded ATP synthase membrane subunit 6 [Source:HGNC Symbol;Acc:HGNC:7414]	1
ENSG00000156508	130822	-0.614678	0.653075	0.0884806	-6.94704	3.73e-12	3.23e-11	EEF1A1	eukaryotic translation elongation factor 1 alpha 1 [Source:HGNC Symbol;Acc:HGNC:3189]	11
ENSG00000198786	130754	0.908306	1.87684	0.104987	8.65163	5.08e-18	7.67e-17	MT-ND5	mitochondrially encoded NADH:ubiquinone oxidoreductase core subunit 5 [Source:HGNC Symbol;Acc:HGNC:7461]	1
ENSG00000198727	126367	0.261295	1.19855	0.0862496	3.02952	0.00244942	0.0069584	MT-CYB	mitochondrially encoded cytochrome b [Source:HGNC Symbol;Acc:HGNC:7427]	1
ENSG00000198712	120029	0.826478	1.77335	0.100714	8.20621	2.28e-16	2.97e-15	MT-CO2	mitochondrially encoded cytochrome c oxidase II [Source:HGNC Symbol;Acc:HGNC:7421]	1
ENSG00000198763	106192	1.11877	2.17162	0.100261	11.1586	6.5e-29	2.52e-27	MT-ND2	mitochondrially encoded NADH:ubiquinone oxidoreductase core subunit 2 [Source:HGNC Symbol;Acc:HGNC:7456]	1
ENSG00000198888	104784	0.794038	1.73392	0.0890951	8.91226	5e-19	8.22e-18	MT-ND1	mitochondrially encoded NADH:ubiquinone oxidoreductase core subunit 1 [Source:HGNC Symbol;Acc:HGNC:7455]	1
ENSG00000075624	97100.3	-0.958195	0.5147	0.116526	-8.22303	1.98e-16	2.61e-15	ACTB	actin beta [Source:HGNC Symbol;Acc:HGNC:132]	18
ENSG00000102934	94191.8	0.961868	1.94783	0.109907	8.75169	2.1e-18	3.29e-17	PLLP	plasmolipin [Source:HGNC Symbol;Acc:HGNC:18553]	5
ENSG00000132297	72237.1	0.85003	1.80254	0.0901089	9.43336	3.97e-21	7.82e-20	HHLA1	HERV-H LTR-associating 1 [Source:HGNC Symbol;Acc:HGNC:4904]	3
ENSG00000038427	53193.3	0.309592	1.23936	0.0459657	6.73529	1.64e-11	1.34e-10	VCAN	versican [Source:HGNC Symbol;Acc:HGNC:2464]	12
ENSG00000096384	51488.9	-0.657284	0.634071	0.0697527	-9.42307	4.38e-21	8.57e-20	HSP90AB1	heat shock protein 90 alpha family class B member 1 [Source:HGNC Symbol;Acc:HGNC:5258]	4
ENSG00000088305	50693.6	-0.581708	0.668172	0.0516952	-11.2527	2.25e-29	9.15e-28	DNMT3B	DNA methyltransferase 3 beta [Source:HGNC Symbol;Acc:HGNC:2979]	6
ENSG00000184009	48118.5	-0.899251	0.536165	0.0781485	-11.5069	1.22e-30	5.56e-29	ACTG1	actin gamma 1 [Source:HGNC Symbol;Acc:HGNC:144]	16
ENSG00000197943	48102.4	-1.41533	0.374925	0.102349	-13.8285	1.72e-43	2.23e-41	PLCG2	phospholipase C gamma 2 [Source:NCBI gene;Acc:5336]	17
ENSG00000183311	46089.1	-1.07268	0.475435	0.0916409	-11.7053	1.2e-31	6.02e-30	TUBB	tubulin beta class I [Source:HGNC Symbol;Acc:HGNC:20778]	4
ENSG00000283809	44425.4	0.51119	1.42522	0.0466609	10.9554	6.26e-28	2.23e-26	AC007326.4	novel protein	1
ENSG00000164265	42712.5	0.681699	1.60403	0.0681017	10.01	1.38e-23	3.31e-22	SCGB3A2	secretoglobin family 3A member 2 [Source:HGNC Symbol;Acc:HGNC:18391]	4
ENSG00000163864	39658.4	0.909628	1.87856	0.0807591	11.2635	1.99e-29	8.12e-28	NMNAT3	nicotinamide nucleotide adenylyltransferase 3 [Source:HGNC Symbol;Acc:HGNC:20989]	21
ENSG00000109971	39149.8	-1.19683	0.436233	0.0874273	-13.6894	1.17e-42	1.46e-40	HSPA8	heat shock protein family A (Hsp70) member 8 [Source:HGNC Symbol;Acc:HGNC:5241]	24
ENSG00000099194	36932.6	-0.96939	0.510722	0.0763832	-12.6911	6.62e-37	5.08e-35	SCD	stearoyl-CoA desaturase [Source:HGNC Symbol;Acc:HGNC:10571]	1
ENSG00000197563	36079.1	0.67841	1.60037	0.0830799	8.16575	3.19e-16	4.12e-15	PIGN	phosphatidylinositol glycan anchor biosynthesis class N [Source:HGNC Symbol;Acc:HGNC:8967]	51
ENSG00000111640	36071.1	-1.22994	0.426336	0.0834351	-14.7412	3.5e-49	6.93e-47	GAPDH	glyceraldehyde-3-phosphate dehydrogenase [Source:HGNC Symbol;Acc:HGNC:4141]	11
ENSG00000167978	36046.4	0.39266	1.31281	0.0880007	4.46201	8.12e-06	3.52e-05	SRRM2	serine/arginine repetitive matrix 2 [Source:HGNC Symbol;Acc:HGNC:16639]	31
ENSG00000080824	35785.3	-0.509529	0.702452	0.0733867	-6.94306	3.84e-12	3.31e-11	HSP90AA1	heat shock protein 90 alpha family class A member 1 [Source:HGNC Symbol;Acc:HGNC:5253]	10
ENSG00000135486	34747.8	-0.452132	0.730962	0.0535531	-8.44269	3.1e-17	4.33e-16	HNRNPA1	heterogeneous nuclear ribonucleoprotein A1 [Source:HGNC Symbol;Acc:HGNC:5031]	14
ENSG00000131914	34524.1	-0.83498	0.560591	0.0810596	-10.3008	6.99e-25	1.89e-23	LIN28A	lin-28 homolog A [Source:HGNC Symbol;Acc:HGNC:15986]	2
ENSG00000196924	33603.2	-0.568541	0.674299	0.0616821	-9.21727	3.05e-20	5.53e-19	FLNA	filamin A [Source:HGNC Symbol;Acc:HGNC:3754]	18
ENSG00000181163	32995.4	-0.704172	0.613794	0.0634508	-11.0979	1.28e-28	4.86e-27	NPM1	nucleophosmin 1 [Source:HGNC Symbol;Acc:HGNC:7910]	12
ENSG00000198695	31072.9	0.981919	1.97509	0.116037	8.46211	2.63e-17	3.69e-16	MT-ND6	mitochondrially encoded NADH:ubiquinone oxidoreductase core subunit 6 [Source:HGNC Symbol;Acc:HGNC:7462]	1
ENSG00000240563	30788.7	-0.287123	0.819534	0.0621108	-4.62276	3.79e-06	1.72e-05	L1TD1	LINE1 type transposase domain containing 1 [Source:HGNC Symbol;Acc:HGNC:25595]	1
ENSG00000212907	30349.8	0.96008	1.94542	0.0870789	11.0254	2.88e-28	1.06e-26	MT-ND4L	mitochondrially encoded NADH:ubiquinone oxidoreductase core subunit 4L [Source:HGNC Symbol;Acc:HGNC:7460]	1
ENSG00000070756	29480.9	-0.650761	0.636944	0.0664958	-9.78649	1.29e-22	2.86e-21	PABPC1	poly(A) binding protein cytoplasmic 1 [Source:HGNC Symbol;Acc:HGNC:8554]	24
ENSG00000122566	29221.7	-0.192559	0.875052	0.0451737	-4.26264	2.02e-05	8.25e-05	HNRNPA2B1	heterogeneous nuclear ribonucleoprotein A2/B1 [Source:HGNC Symbol;Acc:HGNC:5033]	9
ENSG00000094755	29189.3	0.636556	1.55461	0.0808564	7.87267	3.47e-15	4.04e-14	GABRP	gamma-aminobutyric acid type A receptor pi subunit [Source:HGNC Symbol;Acc:HGNC:4089]	10
ENSG00000283707	28754.5	0.868451	1.8257	0.0699823	12.4096	2.32e-35	1.59e-33	AC275455.1	NA	1
ENSG00000115053	28639.4	-0.378502	0.769236	0.0621171	-6.09337	1.11e-09	7.54e-09	NCL	nucleolin [Source:HGNC Symbol;Acc:HGNC:7667]	10
ENSG00000153187	27745.4	-0.410566	0.752328	0.058451	-7.0241	2.15e-12	1.91e-11	HNRNPU	heterogeneous nuclear ribonucleoprotein U [Source:HGNC Symbol;Acc:HGNC:5048]	31
ENSG00000226792	26854.3	0.537456	1.45141	0.080441	6.68137	2.37e-11	1.91e-10	C13orf42	chromosome 13 open reading frame 42 [Source:HGNC Symbol;Acc:HGNC:42693]	4
ENSG00000121570	26575.8	0.322368	1.25038	0.0458699	7.02787	2.1e-12	1.86e-11	DPPA4	developmental pluripotency associated 4 [Source:HGNC Symbol;Acc:HGNC:19200]	8
ENSG00000112159	26236.1	-0.360128	0.779096	0.0568119	-6.33895	2.31e-10	1.71e-09	MDN1	midasin AAA ATPase 1 [Source:HGNC Symbol;Acc:HGNC:18302]	5
ENSG00000119335	26211.5	-0.830726	0.562246	0.0866295	-9.58941	8.86e-22	1.84e-20	SET	SET nuclear proto-oncogene [Source:HGNC Symbol;Acc:HGNC:10760]	11
ENSG00000137309	26112.8	-0.318378	0.801971	0.0611306	-5.20816	1.91e-07	1.02e-06	HMGA1	high mobility group AT-hook 1 [Source:HGNC Symbol;Acc:HGNC:5010]	6
ENSG00000253729	24962.4	-0.936974	0.522327	0.0961982	-9.74003	2.03e-22	4.44e-21	PRKDC	protein kinase, DNA-activated, catalytic subunit [Source:HGNC Symbol;Acc:HGNC:9413]	11
ENSG00000174444	24263.5	-0.263815	0.832883	0.0603411	-4.37206	1.23e-05	5.19e-05	RPL4	ribosomal protein L4 [Source:HGNC Symbol;Acc:HGNC:10353]	17
ENSG00000169710	23992.2	-0.976926	0.508061	0.0556948	-17.5407	7e-69	6.37e-66	FASN	fatty acid synthase [Source:HGNC Symbol;Acc:HGNC:3594]	13
ENSG00000104164	23744	0.761217	1.69492	0.0719426	10.5809	3.65e-26	1.11e-24	BLOC1S6	biogenesis of lysosomal organelles complex 1 subunit 6 [Source:HGNC Symbol;Acc:HGNC:8549]	20
ENSG00000272398	23709.8	-0.426485	0.744072	0.0614468	-6.94073	3.9e-12	3.37e-11	CD24	CD24 molecule [Source:HGNC Symbol;Acc:HGNC:1645]	8
ENSG00000164924	23014.7	-0.758926	0.590936	0.0654667	-11.5925	4.5e-31	2.17e-29	YWHAZ	tyrosine 3-monooxygenase/tryptophan 5-monooxygenase activation protein zeta [Source:HGNC Symbol;Acc:HGNC:12855]	23
ENSG00000128567	22848.4	0.220856	1.16542	0.0686678	3.2163	0.00129857	0.00390365	PODXL	podocalyxin like [Source:HGNC Symbol;Acc:HGNC:9171]	8
ENSG00000198840	22708.6	1.33134	2.51636	0.106769	12.4694	1.1e-35	7.67e-34	MT-ND3	mitochondrially encoded NADH:ubiquinone oxidoreductase core subunit 3 [Source:HGNC Symbol;Acc:HGNC:7458]	1
ENSG00000110321	22559.6	-0.425963	0.744342	0.0748766	-5.68887	1.28e-08	7.79e-08	EIF4G2	eukaryotic translation initiation factor 4 gamma 2 [Source:HGNC Symbol;Acc:HGNC:3297]	32
ENSG00000166598	22162	-0.623663	0.649021	0.0691253	-9.02222	1.84e-19	3.12e-18	HSP90B1	heat shock protein 90 beta family member 1 [Source:HGNC Symbol;Acc:HGNC:12028]	11
ENSG00000100316	21931.7	-0.989139	0.503779	0.0828759	-11.9352	7.76e-33	4.25e-31	RPL3	ribosomal protein L3 [Source:HGNC Symbol;Acc:HGNC:10332]	18
ENSG00000112096	21907.3	0.609335	1.52556	0.068152	8.94083	3.86e-19	6.41e-18	SOD2	superoxide dismutase 2 [Source:HGNC Symbol;Acc:HGNC:11180]	14
ENSG00000092421	21825.2	0.363434	1.28648	0.0483514	7.51651	5.63e-14	5.84e-13	SEMA6A	semaphorin 6A [Source:HGNC Symbol;Acc:HGNC:10738]	15
ENSG00000129351	21823.8	-0.384039	0.766289	0.0613431	-6.2605	3.84e-10	2.76e-09	ILF3	interleukin enhancer binding factor 3 [Source:HGNC Symbol;Acc:HGNC:6038]	24
ENSG00000143768	21390	-0.510807	0.70183	0.0870183	-5.87011	4.35e-09	2.79e-08	LEFTY2	left-right determination factor 2 [Source:HGNC Symbol;Acc:HGNC:3122]	3
ENSG00000123416	21268.7	-1.38784	0.382136	0.101222	-13.7109	8.73e-43	1.09e-40	TUBA1B	tubulin alpha 1b [Source:HGNC Symbol;Acc:HGNC:18809]	8
ENSG00000137154	21184	-0.487579	0.713221	0.0708763	-6.8793	6.01e-12	5.11e-11	RPS6	ribosomal protein S6 [Source:HGNC Symbol;Acc:HGNC:10429]	5
ENSG00000140988	21135.7	-1.42944	0.371275	0.111188	-12.856	7.96e-38	6.6e-36	RPS2	ribosomal protein S2 [Source:HGNC Symbol;Acc:HGNC:10404]	17
ENSG00000254772	20871.3	-0.996492	0.501217	0.0864868	-11.5219	1.02e-30	4.71e-29	EEF1G	eukaryotic translation elongation factor 1 gamma [Source:HGNC Symbol;Acc:HGNC:3213]	4
ENSG00000074800	20683.2	-1.21789	0.429911	0.0777472	-15.6647	2.63e-55	7.98e-53	ENO1	enolase 1 [Source:HGNC Symbol;Acc:HGNC:3350]	16
ENSG00000283777	20534.2	-0.517812	0.69843	0.051178	-10.1179	4.6e-24	1.16e-22	CANX	calnexin [Source:HGNC Symbol;Acc:HGNC:1473]	19
ENSG00000248527	20519.1	0.927826	1.90241	0.109225	8.4946	1.99e-17	2.83e-16	MTATP6P1	MT-ATP6 pseudogene 1 [Source:HGNC Symbol;Acc:HGNC:44575]	1
ENSG00000170542	20357.8	0.460856	1.37636	0.0846092	5.44688	5.13e-08	2.92e-07	SERPINB9	serpin family B member 9 [Source:HGNC Symbol;Acc:HGNC:8955]	1
ENSG00000197102	20241.8	-0.712651	0.610198	0.0622402	-11.45	2.35e-30	1.04e-28	DYNC1H1	dynein cytoplasmic 1 heavy chain 1 [Source:HGNC Symbol;Acc:HGNC:2961]	42
ENSG00000130723	19849.7	0.407933	1.32678	0.0684237	5.96187	2.49e-09	1.64e-08	PRRC2B	proline rich coiled-coil 2B [Source:HGNC Symbol;Acc:HGNC:28121]	12
ENSG00000157106	19524.5	0.336733	1.26289	0.0487815	6.90288	5.1e-12	4.36e-11	SMG1	SMG1 nonsense mediated mRNA decay associated PI3K related kinase [Source:HGNC Symbol;Acc:HGNC:30045]	17
ENSG00000143799	19378.1	-0.569511	0.673845	0.0837096	-6.80342	1.02e-11	8.52e-11	PARP1	poly(ADP-ribose) polymerase 1 [Source:HGNC Symbol;Acc:HGNC:270]	10
ENSG00000117523	19293.1	-0.302962	0.810586	0.070258	-4.31214	1.62e-05	6.7e-05	PRRC2C	proline rich coiled-coil 2C [Source:HGNC Symbol;Acc:HGNC:24903]	14
ENSG00000138326	19244.2	-0.369299	0.774158	0.0716392	-5.15499	2.54e-07	1.34e-06	RPS24	ribosomal protein S24 [Source:HGNC Symbol;Acc:HGNC:10411]	18
ENSG00000092199	19141.8	-0.555161	0.680581	0.0714205	-7.77314	7.66e-15	8.59e-14	HNRNPC	heterogeneous nuclear ribonucleoprotein C (C1/C2) [Source:HGNC Symbol;Acc:HGNC:5035]	33
ENSG00000086758	19042.8	-0.577387	0.670177	0.0536116	-10.7698	4.78e-27	1.58e-25	HUWE1	HECT, UBA and WWE domain containing E3 ubiquitin protein ligase 1 [Source:HGNC Symbol;Acc:HGNC:30892]	15
ENSG00000161016	18870.5	-1.12221	0.45939	0.105423	-10.6448	1.84e-26	5.68e-25	RPL8	ribosomal protein L8 [Source:HGNC Symbol;Acc:HGNC:10368]	14
ENSG00000204628	18816.1	-0.679361	0.624442	0.0721474	-9.4163	4.67e-21	9.12e-20	RACK1	receptor for activated C kinase 1 [Source:HGNC Symbol;Acc:HGNC:4399]	35
ENSG00000150477	18296.5	0.646559	1.56543	0.0827565	7.81279	5.59e-15	6.38e-14	KIAA1328	KIAA1328 [Source:HGNC Symbol;Acc:HGNC:29248]	12
ENSG00000054654	18199.4	0.405357	1.32442	0.0519284	7.80607	5.9e-15	6.72e-14	SYNE2	spectrin repeat containing nuclear envelope protein 2 [Source:HGNC Symbol;Acc:HGNC:17084]	28
ENSG00000131711	18142.5	-0.879778	0.543451	0.0831393	-10.582	3.61e-26	1.1e-24	MAP1B	microtubule associated protein 1B [Source:HGNC Symbol;Acc:HGNC:6836]	6
ENSG00000147604	17929.9	-0.213086	0.86269	0.0671248	-3.17447	0.00150109	0.00445301	RPL7	ribosomal protein L7 [Source:HGNC Symbol;Acc:HGNC:10363]	8
ENSG00000141367	17883.7	-0.37292	0.772218	0.0717798	-5.19533	2.04e-07	1.09e-06	CLTC	clathrin heavy chain [Source:HGNC Symbol;Acc:HGNC:2092]	15
ENSG00000142864	17877	-0.491331	0.711368	0.0587502	-8.36305	6.11e-17	8.3e-16	SERBP1	SERPINE1 mRNA binding protein 1 [Source:HGNC Symbol;Acc:HGNC:17860]	8
ENSG00000163251	17546.5	-0.639189	0.642074	0.0815925	-7.83392	4.73e-15	5.43e-14	FZD5	frizzled class receptor 5 [Source:HGNC Symbol;Acc:HGNC:4043]	1
ENSG00000117450	17533.6	-0.266863	0.831125	0.0735414	-3.62874	0.000284808	0.00096999	PRDX1	peroxiredoxin 1 [Source:HGNC Symbol;Acc:HGNC:9352]	6
ENSG00000080345	17432	-0.164838	0.892028	0.0496587	-3.31943	0.000902021	0.00279513	RIF1	replication timing regulatory factor 1 [Source:HGNC Symbol;Acc:HGNC:23207]	12
ENSG00000127603	17041.8	0.332908	1.25955	0.0757901	4.3925	1.12e-05	4.76e-05	MACF1	microtubule actin crosslinking factor 1 [Source:HGNC Symbol;Acc:HGNC:13664]	35
ENSG00000147601	16862.6	-0.478133	0.717906	0.0479682	-9.9677	2.11e-23	5.01e-22	TERF1	telomeric repeat binding factor 1 [Source:HGNC Symbol;Acc:HGNC:11728]	8
ENSG00000044574	16840.5	-0.656736	0.634312	0.0854026	-7.68988	1.47e-14	1.61e-13	HSPA5	heat shock protein family A (Hsp70) member 5 [Source:HGNC Symbol;Acc:HGNC:5238]	1
ENSG00000144381	16815.4	-0.806329	0.571835	0.0707227	-11.4013	4.12e-30	1.78e-28	HSPD1	heat shock protein family D (Hsp60) member 1 [Source:HGNC Symbol;Acc:HGNC:5261]	14
ENSG00000124486	16721.9	-0.152946	0.899412	0.0508188	-3.00964	0.00261555	0.00738505	USP9X	ubiquitin specific peptidase 9 X-linked [Source:HGNC Symbol;Acc:HGNC:12632]	8
ENSG00000161960	16590.6	-1.26342	0.416557	0.0925411	-13.6525	1.95e-42	2.32e-40	EIF4A1	eukaryotic translation initiation factor 4A1 [Source:HGNC Symbol;Acc:HGNC:3282]	37
ENSG00000130726	16580.1	-1.57314	0.336076	0.10975	-14.3338	1.35e-46	2.23e-44	TRIM28	tripartite motif containing 28 [Source:HGNC Symbol;Acc:HGNC:16384]	15
ENSG00000089157	16532.6	-1.82383	0.28247	0.194965	-9.35466	8.39e-21	1.6e-19	RPLP0	ribosomal protein lateral stalk subunit P0 [Source:HGNC Symbol;Acc:HGNC:10371]	27
ENSG00000196262	16529.3	-1.363	0.388772	0.117689	-11.5814	5.12e-31	2.45e-29	PPIA	peptidylprolyl isomerase A [Source:HGNC Symbol;Acc:HGNC:9253]	10
ENSG00000181458	16349.8	0.71568	1.64226	0.0780572	9.16866	4.79e-20	8.48e-19	TMEM45A	transmembrane protein 45A [Source:HGNC Symbol;Acc:HGNC:25480]	7
ENSG00000184110	16204	-0.746058	0.596231	0.0875679	-8.51977	1.6e-17	2.3e-16	EIF3C	eukaryotic translation initiation factor 3 subunit C [Source:HGNC Symbol;Acc:HGNC:3279]	14
ENSG00000174748	16069.3	-0.679855	0.624228	0.0832175	-8.16962	3.09e-16	3.99e-15	RPL15	ribosomal protein L15 [Source:HGNC Symbol;Acc:HGNC:10306]	16
ENSG00000168028	16053.8	-1.45786	0.364033	0.0981732	-14.8499	6.97e-50	1.46e-47	RPSA	ribosomal protein SA [Source:HGNC Symbol;Acc:HGNC:6502]	9
ENSG00000133112	15970.7	-0.812247	0.569494	0.0881793	-9.21132	3.22e-20	5.82e-19	TPT1	tumor protein, translationally-controlled 1 [Source:HGNC Symbol;Acc:HGNC:12022]	14
ENSG00000241186	15889.6	-0.669666	0.628652	0.0681865	-9.82109	9.13e-23	2.05e-21	TDGF1	teratocarcinoma-derived growth factor 1 [Source:HGNC Symbol;Acc:HGNC:11701]	5
ENSG00000133138	15787.2	0.904432	1.87181	0.0791773	11.4229	3.21e-30	1.4e-28	TBC1D8B	TBC1 domain family member 8B [Source:HGNC Symbol;Acc:HGNC:24715]	7
ENSG00000165119	15784.6	-0.696954	0.616873	0.0537364	-12.9699	1.81e-38	1.59e-36	HNRNPK	heterogeneous nuclear ribonucleoprotein K [Source:HGNC Symbol;Acc:HGNC:5044]	11
ENSG00000114867	15760.9	-0.588416	0.665073	0.0539312	-10.9105	1.03e-27	3.61e-26	EIF4G1	eukaryotic translation initiation factor 4 gamma 1 [Source:HGNC Symbol;Acc:HGNC:3296]	38
ENSG00000113657	15712.7	-0.822675	0.565393	0.0854609	-9.62632	6.19e-22	1.31e-20	DPYSL3	dihydropyrimidinase like 3 [Source:HGNC Symbol;Acc:HGNC:3015]	9
ENSG00000170144	15711.4	-0.469731	0.722099	0.0791517	-5.93457	2.95e-09	1.92e-08	HNRNPA3	heterogeneous nuclear ribonucleoprotein A3 [Source:HGNC Symbol;Acc:HGNC:24941]	5
ENSG00000205542	15654.9	-1.11174	0.462736	0.0931763	-11.9316	8.1e-33	4.43e-31	TMSB4X	thymosin beta 4 X-linked [Source:HGNC Symbol;Acc:HGNC:11881]	4
ENSG00000145907	15611.7	-0.436996	0.738671	0.0548395	-7.96864	1.6e-15	1.92e-14	G3BP1	G3BP stress granule assembly factor 1 [Source:HGNC Symbol;Acc:HGNC:30292]	14
ENSG00000115306	15504.8	-0.873713	0.545741	0.0692541	-12.616	1.72e-36	1.28e-34	SPTBN1	spectrin beta, non-erythrocytic 1 [Source:HGNC Symbol;Acc:HGNC:11275]	7
ENSG00000145425	15486.3	-1.23178	0.425792	0.103649	-11.8842	1.43e-32	7.63e-31	RPS3A	ribosomal protein S3A [Source:HGNC Symbol;Acc:HGNC:10421]	14
ENSG00000188647	15327	1.25571	2.38785	0.0722339	17.3839	1.09e-67	8.93e-65	PTAR1	protein prenyltransferase alpha subunit repeat containing 1 [Source:HGNC Symbol;Acc:HGNC:30449]	6
ENSG00000067225	15282.2	-0.765144	0.588395	0.0692024	-11.0566	2.04e-28	7.58e-27	PKM	pyruvate kinase M1/2 [Source:HGNC Symbol;Acc:HGNC:9021]	25
ENSG00000179218	15213.7	-0.709855	0.611381	0.063343	-11.2065	3.79e-29	1.5e-27	CALR	calreticulin [Source:HGNC Symbol;Acc:HGNC:1455]	7
ENSG00000149273	15152.5	-1.0439	0.485014	0.0936985	-11.1411	7.92e-29	3.04e-27	RPS3	ribosomal protein S3 [Source:HGNC Symbol;Acc:HGNC:10420]	20
ENSG00000069275	14933.3	-0.253485	0.838868	0.0697663	-3.63335	0.000279769	0.000954417	NUCKS1	nuclear casein kinase and cyclin dependent kinase substrate 1 [Source:HGNC Symbol;Acc:HGNC:29923]	2
ENSG00000009307	14861.8	-0.42267	0.746043	0.0569474	-7.42211	1.15e-13	1.16e-12	CSDE1	cold shock domain containing E1 [Source:HGNC Symbol;Acc:HGNC:29905]	18
ENSG00000069869	14853.4	1.05595	2.07909	0.091317	11.5636	6.3e-31	2.99e-29	NEDD4	neural precursor cell expressed, developmentally down-regulated 4, E3 ubiquitin protein ligase [Source:HGNC Symbol;Acc:HGNC:7727]	13
ENSG00000063046	14842.9	-0.522773	0.696032	0.056169	-9.30716	1.31e-20	2.48e-19	EIF4B	eukaryotic translation initiation factor 4B [Source:HGNC Symbol;Acc:HGNC:3285]	14
ENSG00000133131	14712.5	0.714778	1.64123	0.0719632	9.93255	3e-23	7.03e-22	MORC4	MORC family CW-type zinc finger 4 [Source:HGNC Symbol;Acc:HGNC:23485]	4
ENSG00000089009	14704.7	-0.691228	0.619327	0.081431	-8.48851	2.09e-17	2.97e-16	AC004086.1	ribosomal protein L6 [Source:NCBI gene;Acc:6128]	13
ENSG00000108518	14659.5	-0.609931	0.655228	0.0644475	-9.464	2.96e-21	5.91e-20	PFN1	profilin 1 [Source:HGNC Symbol;Acc:HGNC:8881]	3
ENSG00000138336	14632.9	-0.291246	0.817196	0.058426	-4.98487	6.2e-07	3.14e-06	TET1	tet methylcytosine dioxygenase 1 [Source:HGNC Symbol;Acc:HGNC:29484]	1
ENSG00000127481	14625.7	-0.458332	0.727827	0.0586291	-7.81749	5.39e-15	6.16e-14	UBR4	ubiquitin protein ligase E3 component n-recognin 4 [Source:HGNC Symbol;Acc:HGNC:30313]	17
ENSG00000104327	14253.1	0.242932	1.1834	0.0750771	3.23576	0.00121318	0.00367172	CALB1	calbindin 1 [Source:HGNC Symbol;Acc:HGNC:1434]	11
ENSG00000155506	13763.8	-0.414576	0.75024	0.0714096	-5.8056	6.41e-09	4.03e-08	LARP1	La ribonucleoprotein domain family member 1 [Source:HGNC Symbol;Acc:HGNC:29531]	15
ENSG00000159217	13739.3	-0.643002	0.640379	0.0659355	-9.75198	1.81e-22	3.97e-21	IGF2BP1	insulin like growth factor 2 mRNA binding protein 1 [Source:HGNC Symbol;Acc:HGNC:28866]	6
ENSG00000163041	13673.1	-0.72914	0.603263	0.0953228	-7.64916	2.02e-14	2.19e-13	H3F3A	H3 histone family member 3A [Source:HGNC Symbol;Acc:HGNC:4764]	10
ENSG00000228253	13615.1	1.27711	2.42353	0.10094	12.6522	1.09e-36	8.21e-35	MT-ATP8	mitochondrially encoded ATP synthase membrane subunit 8 [Source:HGNC Symbol;Acc:HGNC:7415]	1
ENSG00000153201	13589.3	-0.587166	0.665649	0.066328	-8.85247	8.56e-19	1.38e-17	RANBP2	RAN binding protein 2 [Source:HGNC Symbol;Acc:HGNC:9848]	5
ENSG00000136068	13586.3	-0.303905	0.810057	0.0502175	-6.05177	1.43e-09	9.64e-09	FLNB	filamin B [Source:HGNC Symbol;Acc:HGNC:3755]	14
ENSG00000127616	13583.7	-0.505521	0.704406	0.0512094	-9.87165	5.53e-23	1.27e-21	SMARCA4	SWI/SNF related, matrix associated, actin dependent regulator of chromatin, subfamily a, member 4 [Source:HGNC Symbol;Acc:HGNC:11100]	54
ENSG00000140650	13501.3	0.44417	1.36053	0.0891577	4.98185	6.3e-07	3.18e-06	PMM2	phosphomannomutase 2 [Source:HGNC Symbol;Acc:HGNC:9115]	18
ENSG00000122406	13389.8	-0.383433	0.766611	0.0974561	-3.93442	8.34e-05	0.00031181	RPL5	ribosomal protein L5 [Source:HGNC Symbol;Acc:HGNC:10360]	11
ENSG00000131016	13371.1	-0.413896	0.750593	0.0655132	-6.31776	2.65e-10	1.95e-09	AKAP12	A-kinase anchoring protein 12 [Source:HGNC Symbol;Acc:HGNC:370]	5
ENSG00000163931	13332	-0.267479	0.83077	0.0764317	-3.49958	0.000465996	0.00152344	TKT	transketolase [Source:HGNC Symbol;Acc:HGNC:11834]	14
ENSG00000169764	13306.4	0.273752	1.20895	0.0606019	4.51722	6.27e-06	2.77e-05	UGP2	UDP-glucose pyrophosphorylase 2 [Source:HGNC Symbol;Acc:HGNC:12527]	32
ENSG00000142541	13152.8	-0.79311	0.577099	0.0690193	-11.4911	1.46e-30	6.62e-29	RPL13A	ribosomal protein L13a [Source:HGNC Symbol;Acc:HGNC:10304]	14
ENSG00000079246	13149.3	-1.1905	0.43815	0.113316	-10.506	8.1e-26	2.37e-24	XRCC5	X-ray repair cross complementing 5 [Source:HGNC Symbol;Acc:HGNC:12833]	10
ENSG00000165029	13105.6	-0.239189	0.847222	0.0513247	-4.6603	3.16e-06	1.45e-05	ABCA1	ATP binding cassette subfamily A member 1 [Source:HGNC Symbol;Acc:HGNC:29]	4
ENSG00000165671	13074.4	-0.179701	0.882886	0.046692	-3.84865	0.000118772	0.000431902	NSD1	nuclear receptor binding SET domain protein 1 [Source:HGNC Symbol;Acc:HGNC:14234]	17
ENSG00000107581	13063.7	-0.451447	0.731309	0.0549497	-8.21564	2.11e-16	2.76e-15	EIF3A	eukaryotic translation initiation factor 3 subunit A [Source:HGNC Symbol;Acc:HGNC:3271]	3
ENSG00000142937	13010.8	-1.03306	0.488672	0.0979726	-10.5444	5.39e-26	1.6e-24	RPS8	ribosomal protein S8 [Source:HGNC Symbol;Acc:HGNC:10441]	8
ENSG00000185885	12997.2	0.849139	1.80143	0.0949952	8.93876	3.94e-19	6.52e-18	IFITM1	interferon induced transmembrane protein 1 [Source:HGNC Symbol;Acc:HGNC:5412]	4
ENSG00000171988	12934.9	0.409926	1.32862	0.0509807	8.04081	8.92e-16	1.1e-14	JMJD1C	jumonji domain containing 1C [Source:HGNC Symbol;Acc:HGNC:12313]	12
ENSG00000100345	12858.5	-0.389235	0.763534	0.0658389	-5.91193	3.38e-09	2.2e-08	MYH9	myosin heavy chain 9 [Source:HGNC Symbol;Acc:HGNC:7579]	11
ENSG00000187735	12782	0.288118	1.22105	0.0866513	3.32502	0.000884118	0.00274311	TCEA1	transcription elongation factor A1 [Source:HGNC Symbol;Acc:HGNC:11612]	15
ENSG00000159140	12749.5	-0.392203	0.761965	0.0619565	-6.3303	2.45e-10	1.8e-09	SON	SON DNA binding protein [Source:HGNC Symbol;Acc:HGNC:11183]	20
ENSG00000229117	12735.5	-2.51634	0.174786	0.115486	-21.7892	2.94e-105	1.8e-101	RPL41	ribosomal protein L41 [Source:HGNC Symbol;Acc:HGNC:10354]	6
ENSG00000108654	12631.1	-0.196971	0.87238	0.0618094	-3.18675	0.00143879	0.00428218	DDX5	DEAD-box helicase 5 [Source:HGNC Symbol;Acc:HGNC:2746]	35
ENSG00000089280	12630.9	-0.561107	0.677782	0.0587239	-9.555	1.24e-21	2.54e-20	FUS	FUS RNA binding protein [Source:HGNC Symbol;Acc:HGNC:4010]	13
ENSG00000008311	12550.7	0.200065	1.14875	0.054081	3.69936	0.00021614	0.000751774	AASS	aminoadipate-semialdehyde synthase [Source:HGNC Symbol;Acc:HGNC:17366]	7
ENSG00000117724	12470.8	-0.189085	0.877162	0.0615017	-3.07447	0.00210878	0.00607437	CENPF	centromere protein F [Source:HGNC Symbol;Acc:HGNC:1857]	6
ENSG00000151914	12439.1	0.53754	1.4515	0.0739657	7.26742	3.66e-13	3.52e-12	DST	dystonin [Source:HGNC Symbol;Acc:HGNC:1090]	40
ENSG00000128050	12439	-0.628684	0.646766	0.0672402	-9.34982	8.78e-21	1.67e-19	PAICS	phosphoribosylaminoimidazole carboxylase and phosphoribosylaminoimidazolesuccinocarboxamide synthase [Source:HGNC Symbol;Acc:HGNC:8587]	8
ENSG00000151131	12292.8	0.737006	1.66671	0.0727323	10.1331	3.94e-24	1e-22	C12orf45	chromosome 12 open reading frame 45 [Source:HGNC Symbol;Acc:HGNC:28628]	6
ENSG00000130741	12180	-0.235677	0.849287	0.0560506	-4.20471	2.61e-05	0.000105157	EIF2S3	eukaryotic translation initiation factor 2 subunit gamma [Source:HGNC Symbol;Acc:HGNC:3267]	5
ENSG00000130985	12171.4	-0.496001	0.70907	0.0661156	-7.50202	6.28e-14	6.48e-13	UBA1	ubiquitin like modifier activating enzyme 1 [Source:HGNC Symbol;Acc:HGNC:12469]	9
ENSG00000108424	12071.1	-1.01783	0.493857	0.0612692	-16.6125	5.66e-62	3.3e-59	KPNB1	karyopherin subunit beta 1 [Source:HGNC Symbol;Acc:HGNC:6400]	14
ENSG00000122484	12044.8	0.869907	1.82754	0.0810651	10.731	7.28e-27	2.35e-25	RPAP2	RNA polymerase II associated protein 2 [Source:HGNC Symbol;Acc:HGNC:25791]	3
ENSG00000008083	11952	-0.466526	0.723705	0.0493469	-9.45402	3.26e-21	6.48e-20	JARID2	jumonji and AT-rich interaction domain containing 2 [Source:HGNC Symbol;Acc:HGNC:6196]	3
ENSG00000110917	11944.4	-0.89165	0.538997	0.0657406	-13.5632	6.62e-42	7.56e-40	MLEC	malectin [Source:HGNC Symbol;Acc:HGNC:28973]	5
ENSG00000197111	11932.3	-0.568447	0.674342	0.0480315	-11.8349	2.58e-32	1.36e-30	PCBP2	poly(rC) binding protein 2 [Source:HGNC Symbol;Acc:HGNC:8648]	26
ENSG00000006125	11929.1	-0.153899	0.898818	0.0472478	-3.25727	0.00112489	0.00342456	AP2B1	adaptor related protein complex 2 subunit beta 1 [Source:HGNC Symbol;Acc:HGNC:563]	22
ENSG00000092847	11866.8	-0.794474	0.576553	0.072908	-10.8969	1.19e-27	4.15e-26	AGO1	argonaute RISC component 1 [Source:HGNC Symbol;Acc:HGNC:3262]	3
ENSG00000169045	11816.7	-0.408317	0.753502	0.0459607	-8.88404	6.45e-19	1.05e-17	HNRNPH1	heterogeneous nuclear ribonucleoprotein H1 [Source:HGNC Symbol;Acc:HGNC:5041]	50
ENSG00000188846	11740.3	-1.13762	0.454508	0.0612735	-18.5663	6.02e-77	9.85e-74	RPL14	ribosomal protein L14 [Source:HGNC Symbol;Acc:HGNC:10305]	9
ENSG00000110367	11706.8	-0.40723	0.75407	0.0528626	-7.70355	1.32e-14	1.45e-13	DDX6	DEAD-box helicase 6 [Source:HGNC Symbol;Acc:HGNC:2747]	8
ENSG00000167996	11628.6	-1.07943	0.473217	0.0938334	-11.5037	1.26e-30	5.77e-29	FTH1	ferritin heavy chain 1 [Source:HGNC Symbol;Acc:HGNC:3976]	12
ENSG00000133026	11606.8	-0.451112	0.731479	0.0541024	-8.33813	7.55e-17	1.02e-15	MYH10	myosin heavy chain 10 [Source:HGNC Symbol;Acc:HGNC:7568]	11
ENSG00000101115	11493.4	-0.608093	0.656064	0.0710207	-8.56219	1.11e-17	1.61e-16	SALL4	spalt like transcription factor 4 [Source:HGNC Symbol;Acc:HGNC:15924]	5
ENSG00000138095	11473.7	-0.486107	0.713949	0.0876296	-5.54729	2.9e-08	1.7e-07	LRPPRC	leucine rich pentatricopeptide repeat containing [Source:HGNC Symbol;Acc:HGNC:15714]	9
ENSG00000120802	11469.3	-0.422956	0.745895	0.0518361	-8.15949	3.36e-16	4.33e-15	TMPO	thymopoietin [Source:HGNC Symbol;Acc:HGNC:11875]	13
ENSG00000265681	11418.9	-0.794967	0.576356	0.0820112	-9.6934	3.22e-22	6.96e-21	RPL17	ribosomal protein L17 [Source:HGNC Symbol;Acc:HGNC:10307]	24
ENSG00000114391	11331.9	-0.384309	0.766146	0.0720232	-5.33591	9.51e-08	5.26e-07	RPL24	ribosomal protein L24 [Source:HGNC Symbol;Acc:HGNC:10325]	6
ENSG00000149925	11258.9	-1.12194	0.459477	0.0879119	-12.7621	2.67e-37	2.13e-35	ALDOA	aldolase, fructose-bisphosphate A [Source:HGNC Symbol;Acc:HGNC:414]	19
ENSG00000130203	11241.7	0.396543	1.31635	0.0716657	5.53323	3.14e-08	1.84e-07	APOE	apolipoprotein E [Source:HGNC Symbol;Acc:HGNC:613]	5
ENSG00000015479	11150.9	-0.226978	0.854423	0.0645619	-3.51566	0.000438655	0.00144155	MATR3	matrin 3 [Source:HGNC Symbol;Acc:HGNC:6912]	28
ENSG00000147140	11134.9	-0.254147	0.838483	0.0551708	-4.60656	4.09e-06	1.85e-05	NONO	non-POU domain containing octamer binding [Source:HGNC Symbol;Acc:HGNC:7871]	15
ENSG00000110955	11133	-1.71953	0.303647	0.108396	-15.8634	1.14e-56	3.82e-54	ATP5F1B	ATP synthase F1 subunit beta [Source:HGNC Symbol;Acc:HGNC:830]	11
ENSG00000143549	11061.3	-0.568713	0.674218	0.0723769	-7.85765	3.91e-15	4.54e-14	TPM3	tropomyosin 3 [Source:HGNC Symbol;Acc:HGNC:12012]	27
ENSG00000130294	11028.3	0.319656	1.24803	0.060207	5.30928	1.1e-07	6.05e-07	KIF1A	kinesin family member 1A [Source:HGNC Symbol;Acc:HGNC:888]	31
ENSG00000170606	10965.8	-0.595927	0.661619	0.0966175	-6.1679	6.92e-10	4.84e-09	HSPA4	heat shock protein family A (Hsp70) member 4 [Source:HGNC Symbol;Acc:HGNC:5237]	5
ENSG00000125691	10930.7	-0.489392	0.712325	0.0656715	-7.45212	9.19e-14	9.32e-13	RPL23	ribosomal protein L23 [Source:HGNC Symbol;Acc:HGNC:10316]	11
ENSG00000108298	10913.3	-0.867112	0.548243	0.084396	-10.2743	9.2e-25	2.46e-23	RPL19	ribosomal protein L19 [Source:HGNC Symbol;Acc:HGNC:10312]	6
ENSG00000011304	10911.3	-0.720624	0.606835	0.0671616	-10.7297	7.38e-27	2.37e-25	PTBP1	polypyrimidine tract binding protein 1 [Source:HGNC Symbol;Acc:HGNC:9583]	21
ENSG00000169504	10795.5	-0.443504	0.735346	0.0801686	-5.53215	3.16e-08	1.85e-07	CLIC4	chloride intracellular channel 4 [Source:HGNC Symbol;Acc:HGNC:13518]	4
ENSG00000182481	10794.2	-0.684317	0.6223	0.0722584	-9.47042	2.79e-21	5.59e-20	KPNA2	karyopherin subunit alpha 2 [Source:HGNC Symbol;Acc:HGNC:6395]	7
ENSG00000138757	10683.6	-0.17497	0.885786	0.0542592	-3.22471	0.00126101	0.00380287	G3BP2	G3BP stress granule assembly factor 2 [Source:HGNC Symbol;Acc:HGNC:30291]	19
ENSG00000167553	10682.5	-1.51645	0.349544	0.126206	-12.0157	2.94e-33	1.67e-31	TUBA1C	tubulin alpha 1c [Source:HGNC Symbol;Acc:HGNC:20768]	10
ENSG00000144674	10634.2	0.888335	1.85104	0.0853226	10.4115	2.2e-25	6.21e-24	GOLGA4	golgin A4 [Source:HGNC Symbol;Acc:HGNC:4427]	12
ENSG00000135387	10623.8	-0.47439	0.719771	0.0738838	-6.42076	1.36e-10	1.02e-09	CAPRIN1	cell cycle associated protein 1 [Source:HGNC Symbol;Acc:HGNC:6743]	17
ENSG00000148143	10586.8	-0.438886	0.737704	0.0472353	-9.29149	1.52e-20	2.84e-19	ZNF462	zinc finger protein 462 [Source:HGNC Symbol;Acc:HGNC:21684]	12
ENSG00000167004	10534.4	-0.356593	0.781007	0.0726389	-4.90912	9.15e-07	4.53e-06	PDIA3	protein disulfide isomerase family A member 3 [Source:HGNC Symbol;Acc:HGNC:4606]	6
ENSG00000087460	10528.4	-0.685493	0.621793	0.0585674	-11.7043	1.21e-31	6.08e-30	GNAS	GNAS complex locus [Source:HGNC Symbol;Acc:HGNC:4392]	61
ENSG00000094916	10507.9	-0.226981	0.854421	0.0565068	-4.01689	5.9e-05	0.000225541	CBX5	chromobox 5 [Source:HGNC Symbol;Acc:HGNC:1555]	6
ENSG00000167526	10488.7	-0.516284	0.69917	0.079556	-6.48957	8.61e-11	6.61e-10	RPL13	ribosomal protein L13 [Source:HGNC Symbol;Acc:HGNC:10303]	15
ENSG00000104341	10479.7	-0.416928	0.749018	0.0607442	-6.86367	6.71e-12	5.68e-11	LAPTM4B	lysosomal protein transmembrane 4 beta [Source:HGNC Symbol;Acc:HGNC:13646]	4
ENSG00000285334	10456.4	-0.193634	0.8744	0.0665136	-2.9112	0.00360041	0.00989488	AC073264.5	NA	1
ENSG00000105993	10456.2	0.181823	1.13432	0.0411458	4.419	9.92e-06	4.25e-05	DNAJB6	DnaJ heat shock protein family (Hsp40) member B6 [Source:HGNC Symbol;Acc:HGNC:14888]	18
ENSG00000138668	10442.3	-0.840053	0.558623	0.0778252	-10.7941	3.67e-27	1.23e-25	HNRNPD	heterogeneous nuclear ribonucleoprotein D [Source:HGNC Symbol;Acc:HGNC:5036]	12
ENSG00000136450	10404	-0.416505	0.749238	0.0563085	-7.39684	1.39e-13	1.39e-12	SRSF1	serine and arginine rich splicing factor 1 [Source:HGNC Symbol;Acc:HGNC:10780]	9
ENSG00000132424	10314.3	1.20345	2.3029	0.075961	15.843	1.57e-56	5.21e-54	PNISR	PNN interacting serine and arginine rich protein [Source:HGNC Symbol;Acc:HGNC:21222]	11
ENSG00000102024	10294.6	-0.514315	0.700125	0.0940716	-5.46728	4.57e-08	2.62e-07	PLS3	plastin 3 [Source:HGNC Symbol;Acc:HGNC:9091]	10
ENSG00000111371	10170.6	-0.296721	0.814101	0.0575785	-5.15332	2.56e-07	1.36e-06	SLC38A1	solute carrier family 38 member 1 [Source:HGNC Symbol;Acc:HGNC:13447]	11
ENSG00000110958	10167.1	-0.673283	0.627078	0.0827735	-8.13404	4.15e-16	5.29e-15	PTGES3	prostaglandin E synthase 3 [Source:HGNC Symbol;Acc:HGNC:16049]	7
ENSG00000151338	10166.9	0.939454	1.9178	0.0864904	10.862	1.75e-27	6.02e-26	MIPOL1	mirror-image polydactyly 1 [Source:HGNC Symbol;Acc:HGNC:21460]	15
ENSG00000168036	10116.6	-0.728196	0.603658	0.0571073	-12.7514	3.06e-37	2.4e-35	CTNNB1	catenin beta 1 [Source:HGNC Symbol;Acc:HGNC:2514]	56
ENSG00000100393	10101.9	-0.26375	0.83292	0.0577122	-4.57009	4.88e-06	2.19e-05	EP300	E1A binding protein p300 [Source:HGNC Symbol;Acc:HGNC:3373]	12
ENSG00000087086	10101.1	-1.20517	0.433719	0.123318	-9.77283	1.47e-22	3.26e-21	FTL	ferritin light chain [Source:HGNC Symbol;Acc:HGNC:3999]	1
ENSG00000189403	10078.7	-0.667342	0.629666	0.0594808	-11.2194	3.27e-29	1.31e-27	HMGB1	high mobility group box 1 [Source:HGNC Symbol;Acc:HGNC:4983]	8
ENSG00000167460	10060.8	-0.538437	0.688517	0.067839	-7.93698	2.07e-15	2.45e-14	TPM4	tropomyosin 4 [Source:HGNC Symbol;Acc:HGNC:12013]	35
ENSG00000092820	10049.2	-1.00854	0.497049	0.065845	-15.3169	5.9e-53	1.54e-50	EZR	ezrin [Source:HGNC Symbol;Acc:HGNC:12691]	4
ENSG00000142676	10008	-1.02843	0.490245	0.0964656	-10.6611	1.55e-26	4.81e-25	RPL11	ribosomal protein L11 [Source:HGNC Symbol;Acc:HGNC:10301]	6
ENSG00000090861	10004.3	0.165131	1.12127	0.0566844	2.91316	0.00357793	0.0098419	AARS	alanyl-tRNA synthetase [Source:HGNC Symbol;Acc:HGNC:20]	7
ENSG00000171314	10000.4	-1.8643	0.274657	0.131434	-14.1843	1.15e-45	1.69e-43	PGAM1	phosphoglycerate mutase 1 [Source:HGNC Symbol;Acc:HGNC:8888]	3
ENSG00000124422	9998.67	-0.813423	0.56903	0.0744296	-10.9287	8.4e-28	2.97e-26	USP22	ubiquitin specific peptidase 22 [Source:HGNC Symbol;Acc:HGNC:12621]	11
ENSG00000152234	9900.72	-0.777495	0.583379	0.0583796	-13.3179	1.82e-40	1.84e-38	ATP5F1A	ATP synthase F1 subunit alpha [Source:HGNC Symbol;Acc:HGNC:823]	20
ENSG00000171863	9889.73	-0.477642	0.718151	0.0765854	-6.23672	4.47e-10	3.2e-09	RPS7	ribosomal protein S7 [Source:HGNC Symbol;Acc:HGNC:10440]	12
ENSG00000130702	9885.64	0.304901	1.23533	0.0605003	5.03966	4.66e-07	2.4e-06	LAMA5	laminin subunit alpha 5 [Source:HGNC Symbol;Acc:HGNC:6485]	14
ENSG00000122779	9850.44	0.149117	1.10889	0.0488046	3.05539	0.00224771	0.00643679	TRIM24	tripartite motif containing 24 [Source:HGNC Symbol;Acc:HGNC:11812]	6
ENSG00000090905	9811.01	0.788759	1.72759	0.0740641	10.6497	1.75e-26	5.41e-25	TNRC6A	trinucleotide repeat containing adaptor 6A [Source:HGNC Symbol;Acc:HGNC:11969]	18
ENSG00000124532	9791.4	-0.242552	0.845249	0.0678991	-3.57225	0.000353932	0.00118292	MRS2	magnesium transporter MRS2 [Source:HGNC Symbol;Acc:HGNC:13785]	6
ENSG00000136813	9771.21	-0.813602	0.56896	0.0595631	-13.6595	1.77e-42	2.12e-40	ECPAS	Ecm29 proteasome adaptor and scaffold [Source:HGNC Symbol;Acc:HGNC:29020]	6
ENSG00000115524	9767.56	-0.158754	0.895798	0.0441705	-3.59412	0.000325485	0.00109606	SF3B1	splicing factor 3b subunit 1 [Source:HGNC Symbol;Acc:HGNC:10768]	14
ENSG00000136231	9734.1	0.949136	1.93072	0.0571381	16.6113	5.78e-62	3.3e-59	IGF2BP3	insulin like growth factor 2 mRNA binding protein 3 [Source:HGNC Symbol;Acc:HGNC:28868]	18
ENSG00000198554	9696.44	0.177508	1.13093	0.0462906	3.83463	0.000125751	0.000454988	WDHD1	WD repeat and HMG-box DNA binding protein 1 [Source:HGNC Symbol;Acc:HGNC:23170]	5
ENSG00000144028	9694.76	-0.950123	0.517588	0.0770529	-12.3308	6.18e-35	4.06e-33	SNRNP200	small nuclear ribonucleoprotein U5 subunit 200 [Source:HGNC Symbol;Acc:HGNC:30859]	9
ENSG00000060237	9668.58	0.208156	1.15521	0.0427273	4.87174	1.11e-06	5.42e-06	WNK1	WNK lysine deficient protein kinase 1 [Source:HGNC Symbol;Acc:HGNC:14540]	21
ENSG00000140575	9654.82	-0.252512	0.839434	0.0825985	-3.0571	0.00223491	0.00640311	IQGAP1	IQ motif containing GTPase activating protein 1 [Source:HGNC Symbol;Acc:HGNC:6110]	18
ENSG00000106105	9604.95	-0.33182	0.794534	0.0734042	-4.52045	6.17e-06	2.73e-05	GARS	glycyl-tRNA synthetase [Source:HGNC Symbol;Acc:HGNC:4162]	10
ENSG00000029993	9520.61	-0.735444	0.600633	0.0841053	-8.74433	2.24e-18	3.5e-17	HMGB3	high mobility group box 3 [Source:HGNC Symbol;Acc:HGNC:5004]	5
ENSG00000135829	9504.47	-0.716851	0.608424	0.0629578	-11.3862	4.9e-30	2.11e-28	DHX9	DExH-box helicase 9 [Source:HGNC Symbol;Acc:HGNC:2750]	8
ENSG00000076716	9493.33	-0.340346	0.789852	0.0645769	-5.2704	1.36e-07	7.42e-07	GPC4	glypican 4 [Source:HGNC Symbol;Acc:HGNC:4452]	1
ENSG00000162601	9445.19	0.486309	1.40086	0.0582339	8.35097	6.77e-17	9.16e-16	MYSM1	Myb like, SWIRM and MPN domains 1 [Source:HGNC Symbol;Acc:HGNC:29401]	12
ENSG00000198034	9433.58	-1.21234	0.431567	0.10497	-11.5494	7.43e-31	3.47e-29	RPS4X	ribosomal protein S4 X-linked [Source:HGNC Symbol;Acc:HGNC:10424]	5
ENSG00000121741	9427.58	0.226594	1.17007	0.0651019	3.48061	0.000500274	0.00162404	ZMYM2	zinc finger MYM-type containing 2 [Source:HGNC Symbol;Acc:HGNC:12989]	11
ENSG00000165732	9387.94	-0.998054	0.500675	0.0882039	-11.3153	1.1e-29	4.58e-28	DDX21	DExD-box helicase 21 [Source:HGNC Symbol;Acc:HGNC:2744]	2
ENSG00000132341	9365.17	-1.55917	0.339346	0.0966723	-16.1284	1.61e-58	6.59e-56	RAN	RAN, member RAS oncogene family [Source:HGNC Symbol;Acc:HGNC:9846]	12
ENSG00000215301	9349.77	-0.65789	0.633804	0.0573354	-11.4744	1.77e-30	7.96e-29	DDX3X	DEAD-box helicase 3 X-linked [Source:HGNC Symbol;Acc:HGNC:2745]	69
ENSG00000172534	9328.27	-0.959107	0.514375	0.0565826	-16.9506	1.91e-64	1.38e-61	HCFC1	host cell factor C1 [Source:HGNC Symbol;Acc:HGNC:4839]	4
ENSG00000189091	9307.84	-0.882021	0.542607	0.0714918	-12.3374	5.7e-35	3.76e-33	SF3B3	splicing factor 3b subunit 3 [Source:HGNC Symbol;Acc:HGNC:10770]	15
ENSG00000111642	9295.48	-0.486701	0.713655	0.0648727	-7.5024	6.27e-14	6.47e-13	CHD4	chromodomain helicase DNA binding protein 4 [Source:HGNC Symbol;Acc:HGNC:1919]	54
ENSG00000204531	9252.56	-0.772616	0.585355	0.0886177	-8.71853	2.82e-18	4.36e-17	POU5F1	POU class 5 homeobox 1 [Source:HGNC Symbol;Acc:HGNC:9221]	9
ENSG00000175928	9247.18	0.230134	1.17294	0.060569	3.79954	0.000144968	0.000519159	LRRN1	leucine rich repeat neuronal 1 [Source:HGNC Symbol;Acc:HGNC:20980]	3
ENSG00000132507	9239.68	-1.24832	0.420939	0.108328	-11.5235	1e-30	4.64e-29	EIF5A	eukaryotic translation initiation factor 5A [Source:HGNC Symbol;Acc:HGNC:3300]	11
ENSG00000184357	9224.3	-0.514199	0.700182	0.0848763	-6.05821	1.38e-09	9.28e-09	HIST1H1B	histone cluster 1 H1 family member b [Source:HGNC Symbol;Acc:HGNC:4719]	1
ENSG00000182372	9219.41	0.284759	1.21821	0.0917866	3.10241	0.00191954	0.00556914	CLN8	CLN8 transmembrane ER and ERGIC protein [Source:HGNC Symbol;Acc:HGNC:2079]	14
ENSG00000147403	9216.9	-1.60791	0.328072	0.105045	-15.3068	6.88e-53	1.78e-50	RPL10	ribosomal protein L10 [Source:HGNC Symbol;Acc:HGNC:10298]	18
ENSG00000131473	9208.56	-0.864023	0.549418	0.06532	-13.2275	6.08e-40	5.76e-38	ACLY	ATP citrate lyase [Source:HGNC Symbol;Acc:HGNC:115]	10
ENSG00000065150	9184.09	-0.719333	0.607378	0.121058	-5.94208	2.81e-09	1.84e-08	IPO5	importin 5 [Source:HGNC Symbol;Acc:HGNC:6402]	30
ENSG00000101972	9179.26	-0.308462	0.807502	0.0597964	-5.15854	2.49e-07	1.32e-06	STAG2	stromal antigen 2 [Source:HGNC Symbol;Acc:HGNC:11355]	18
ENSG00000170027	9162.92	-0.751929	0.593809	0.0802594	-9.36873	7.34e-21	1.41e-19	YWHAG	tyrosine 3-monooxygenase/tryptophan 5-monooxygenase activation protein gamma [Source:HGNC Symbol;Acc:HGNC:12852]	1
ENSG00000160710	9155.08	-0.700551	0.615337	0.0551127	-12.7112	5.12e-37	3.97e-35	ADAR	adenosine deaminase RNA specific [Source:HGNC Symbol;Acc:HGNC:225]	21
ENSG00000197694	9154.2	-0.281942	0.822483	0.0821948	-3.43017	0.000603203	0.0019311	SPTAN1	spectrin alpha, non-erythrocytic 1 [Source:HGNC Symbol;Acc:HGNC:11273]	38
ENSG00000083857	9132.6	-0.673839	0.626837	0.067565	-9.97319	2e-23	4.75e-22	FAT1	FAT atypical cadherin 1 [Source:HGNC Symbol;Acc:HGNC:3595]	12
ENSG00000167548	9117.71	-0.447757	0.733182	0.0590929	-7.57717	3.53e-14	3.74e-13	KMT2D	lysine methyltransferase 2D [Source:HGNC Symbol;Acc:HGNC:7133]	8
ENSG00000196531	9115.89	-0.27349	0.827316	0.0613371	-4.4588	8.24e-06	3.58e-05	NACA	nascent polypeptide associated complex subunit alpha [Source:HGNC Symbol;Acc:HGNC:7629]	21
ENSG00000173473	9094.47	-0.402542	0.756524	0.0596734	-6.74576	1.52e-11	1.25e-10	SMARCC1	SWI/SNF related, matrix associated, actin dependent regulator of chromatin subfamily c member 1 [Source:HGNC Symbol;Acc:HGNC:11104]	8
ENSG00000142534	9093.51	-0.897477	0.536825	0.0902349	-9.94601	2.62e-23	6.19e-22	RPS11	ribosomal protein S11 [Source:HGNC Symbol;Acc:HGNC:10384]	9
ENSG00000196911	9078.91	0.802035	1.74356	0.0788284	10.1744	2.58e-24	6.66e-23	KPNA5	karyopherin subunit alpha 5 [Source:HGNC Symbol;Acc:HGNC:6398]	3
ENSG00000108828	9059.42	-0.956084	0.515454	0.112932	-8.46602	2.54e-17	3.59e-16	VAT1	vesicle amine transport 1 [Source:HGNC Symbol;Acc:HGNC:16919]	9
ENSG00000138413	8993.03	-1.19699	0.436185	0.0903491	-13.2485	4.61e-40	4.42e-38	IDH1	isocitrate dehydrogenase (NADP(+)) 1, cytosolic [Source:HGNC Symbol;Acc:HGNC:5382]	9
ENSG00000165280	8983.85	-0.908262	0.532827	0.0711399	-12.7673	2.5e-37	2.01e-35	VCP	valosin containing protein [Source:HGNC Symbol;Acc:HGNC:12666]	7
ENSG00000153147	8948.24	-0.274427	0.826779	0.0814301	-3.3701	0.000751416	0.00236513	SMARCA5	SWI/SNF related, matrix associated, actin dependent regulator of chromatin, subfamily a, member 5 [Source:HGNC Symbol;Acc:HGNC:11101]	3
ENSG00000111669	8940.18	-1.30847	0.40375	0.115252	-11.3531	7.16e-30	3.02e-28	TPI1	triosephosphate isomerase 1 [Source:HGNC Symbol;Acc:HGNC:12009]	10
ENSG00000115816	8940.01	0.288409	1.22129	0.0853509	3.37909	0.000727256	0.0022956	CEBPZ	CCAAT enhancer binding protein zeta [Source:HGNC Symbol;Acc:HGNC:24218]	3
ENSG00000168137	8922.22	0.695403	1.61934	0.0725493	9.58525	9.22e-22	1.92e-20	SETD5	SET domain containing 5 [Source:HGNC Symbol;Acc:HGNC:25566]	33
ENSG00000102144	8901.02	-0.823548	0.56505	0.0843966	-9.75807	1.7e-22	3.75e-21	PGK1	phosphoglycerate kinase 1 [Source:HGNC Symbol;Acc:HGNC:8896]	6
ENSG00000116133	8880.05	-1.62391	0.324454	0.111435	-14.5727	4.19e-48	7.73e-46	DHCR24	24-dehydrocholesterol reductase [Source:HGNC Symbol;Acc:HGNC:2859]	12
ENSG00000205339	8851.88	-0.550707	0.682685	0.0722188	-7.62553	2.43e-14	2.6e-13	IPO7	importin 7 [Source:HGNC Symbol;Acc:HGNC:9852]	8
ENSG00000162521	8837.29	-0.449215	0.732441	0.0563865	-7.96671	1.63e-15	1.95e-14	RBBP4	RB binding protein 4, chromatin remodeling factor [Source:HGNC Symbol;Acc:HGNC:9887]	19
ENSG00000178209	8823.31	-0.6227	0.649454	0.0466156	-13.3582	1.06e-40	1.1e-38	PLEC	plectin [Source:HGNC Symbol;Acc:HGNC:9069]	15
ENSG00000077097	8807.66	-0.348375	0.785468	0.0655735	-5.31274	1.08e-07	5.95e-07	TOP2B	DNA topoisomerase II beta [Source:HGNC Symbol;Acc:HGNC:11990]	7
ENSG00000115947	8788.7	0.304489	1.23498	0.0575615	5.28981	1.22e-07	6.7e-07	ORC4	origin recognition complex subunit 4 [Source:HGNC Symbol;Acc:HGNC:8490]	16
ENSG00000104447	8786.32	0.578589	1.49339	0.0877468	6.59384	4.29e-11	3.37e-10	TRPS1	transcriptional repressor GATA binding 1 [Source:HGNC Symbol;Acc:HGNC:12340]	12
ENSG00000174749	8770.75	0.76834	1.70331	0.0716085	10.7297	7.38e-27	2.37e-25	FAM241A	family with sequence similarity 241 member A [Source:HGNC Symbol;Acc:HGNC:26813]	1
ENSG00000172757	8765.85	-0.641027	0.641256	0.083985	-7.63264	2.3e-14	2.47e-13	CFL1	cofilin 1 [Source:HGNC Symbol;Acc:HGNC:1874]	15
ENSG00000144713	8739.1	-0.968258	0.511123	0.0891102	-10.8658	1.68e-27	5.78e-26	RPL32	ribosomal protein L32 [Source:HGNC Symbol;Acc:HGNC:10336]	8
ENSG00000145592	8731.59	-1.15245	0.449861	0.0954266	-12.0768	1.4e-33	8.3e-32	RPL37	ribosomal protein L37 [Source:HGNC Symbol;Acc:HGNC:10347]	6
ENSG00000137285	8683.97	-0.793023	0.577134	0.0883486	-8.97607	2.81e-19	4.69e-18	TUBB2B	tubulin beta 2B class IIb [Source:HGNC Symbol;Acc:HGNC:30829]	2
ENSG00000132688	8680.59	-0.415482	0.749769	0.0669868	-6.20244	5.56e-10	3.93e-09	NES	nestin [Source:HGNC Symbol;Acc:HGNC:7756]	1
ENSG00000196419	8653.48	-0.780122	0.582318	0.0773435	-10.0865	6.34e-24	1.57e-22	XRCC6	X-ray repair cross complementing 6 [Source:HGNC Symbol;Acc:HGNC:4055]	8
ENSG00000143947	8651.11	-1.11848	0.460577	0.0763972	-14.6404	1.55e-48	2.95e-46	RPS27A	ribosomal protein S27a [Source:HGNC Symbol;Acc:HGNC:10417]	11
ENSG00000149187	8641.71	-0.14273	0.905803	0.0488256	-2.92326	0.00346385	0.00956779	CELF1	CUGBP Elav-like family member 1 [Source:HGNC Symbol;Acc:HGNC:2549]	21
ENSG00000088247	8629.69	-0.924941	0.526702	0.0733652	-12.6074	1.92e-36	1.41e-34	KHSRP	KH-type splicing regulatory protein [Source:HGNC Symbol;Acc:HGNC:6316]	13
ENSG00000131747	8618.56	-0.465489	0.724225	0.0556888	-8.35876	6.34e-17	8.59e-16	TOP2A	DNA topoisomerase II alpha [Source:HGNC Symbol;Acc:HGNC:11989]	5
ENSG00000124614	8602.18	-0.879377	0.543602	0.0888481	-9.89753	4.27e-23	9.89e-22	RPS10	ribosomal protein S10 [Source:HGNC Symbol;Acc:HGNC:10383]	8
ENSG00000148773	8592.01	-0.460636	0.726666	0.0982465	-4.68858	2.75e-06	1.28e-05	MKI67	marker of proliferation Ki-67 [Source:HGNC Symbol;Acc:HGNC:7107]	5
ENSG00000071082	8556.6	-0.563821	0.676508	0.0653208	-8.63158	6.05e-18	9.08e-17	RPL31	ribosomal protein L31 [Source:HGNC Symbol;Acc:HGNC:10334]	11
ENSG00000119707	8491.82	0.286572	1.21974	0.0641978	4.46389	8.05e-06	3.49e-05	RBM25	RNA binding motif protein 25 [Source:HGNC Symbol;Acc:HGNC:23244]	12
ENSG00000179051	8467.55	-1.09078	0.469508	0.088373	-12.3429	5.32e-35	3.52e-33	RCC2	regulator of chromosome condensation 2 [Source:HGNC Symbol;Acc:HGNC:30297]	3
ENSG00000281540	8467.55	-1.09078	0.469508	0.088373	-12.3429	5.32e-35	3.52e-33	RCC2	regulator of chromosome condensation 2 [Source:HGNC Symbol;Acc:HGNC:30297]	3
ENSG00000112081	8411.06	-0.627054	0.647497	0.0799737	-7.84075	4.48e-15	5.17e-14	SRSF3	serine and arginine rich splicing factor 3 [Source:HGNC Symbol;Acc:HGNC:10785]	8
ENSG00000168214	8365.25	-0.326416	0.797515	0.0532293	-6.13225	8.66e-10	5.98e-09	RBPJ	recombination signal binding protein for immunoglobulin kappa J region [Source:HGNC Symbol;Acc:HGNC:5724]	31
ENSG00000174574	8357.56	-0.533118	0.69106	0.0668344	-7.9767	1.5e-15	1.8e-14	AKIRIN1	akirin 1 [Source:HGNC Symbol;Acc:HGNC:25744]	4
ENSG00000124207	8357.05	-1.23976	0.423444	0.0933548	-13.2801	3.02e-40	2.95e-38	CSE1L	chromosome segregation 1 like [Source:HGNC Symbol;Acc:HGNC:2431]	3
ENSG00000108953	8322.19	-0.701442	0.614957	0.0695324	-10.088	6.24e-24	1.55e-22	YWHAE	tyrosine 3-monooxygenase/tryptophan 5-monooxygenase activation protein epsilon [Source:HGNC Symbol;Acc:HGNC:12851]	13
ENSG00000183530	8312.62	0.413322	1.33175	0.0944947	4.37403	1.22e-05	5.15e-05	PRR14L	proline rich 14 like [Source:HGNC Symbol;Acc:HGNC:28738]	7
ENSG00000166441	8288.21	-0.889239	0.539899	0.133236	-6.67415	2.49e-11	2e-10	RPL27A	ribosomal protein L27a [Source:HGNC Symbol;Acc:HGNC:10329]	12
ENSG00000135316	8264.21	-0.861903	0.550226	0.0580423	-14.8496	7e-50	1.46e-47	SYNCRIP	synaptotagmin binding cytoplasmic RNA interacting protein [Source:HGNC Symbol;Acc:HGNC:16918]	4
ENSG00000198755	8248.63	-1.01233	0.495745	0.0630249	-16.0624	4.68e-58	1.77e-55	RPL10A	ribosomal protein L10a [Source:HGNC Symbol;Acc:HGNC:10299]	5
ENSG00000156976	8242.54	0.34594	1.27098	0.0800617	4.32092	1.55e-05	6.46e-05	EIF4A2	eukaryotic translation initiation factor 4A2 [Source:HGNC Symbol;Acc:HGNC:3284]	27
ENSG00000143384	8217.43	-0.319695	0.801239	0.0629071	-5.08202	3.73e-07	1.94e-06	MCL1	MCL1 apoptosis regulator, BCL2 family member [Source:HGNC Symbol;Acc:HGNC:6943]	4
ENSG00000162244	8212.27	-0.807472	0.571382	0.0696243	-11.5976	4.24e-31	2.05e-29	RPL29	ribosomal protein L29 [Source:HGNC Symbol;Acc:HGNC:10331]	10
ENSG00000185787	8178.18	-0.485117	0.714439	0.075742	-6.40486	1.51e-10	1.13e-09	MORF4L1	mortality factor 4 like 1 [Source:HGNC Symbol;Acc:HGNC:16989]	23
ENSG00000148303	8170.11	-0.457814	0.728089	0.0644036	-7.10851	1.17e-12	1.07e-11	RPL7A	ribosomal protein L7a [Source:HGNC Symbol;Acc:HGNC:10364]	9
ENSG00000280858	8170.11	-0.457814	0.728089	0.0644036	-7.10851	1.17e-12	1.07e-11	RPL7A	ribosomal protein L7a [Source:HGNC Symbol;Acc:HGNC:10364]	9
ENSG00000169564	8134.15	-0.817705	0.567344	0.0832116	-9.82682	8.63e-23	1.94e-21	PCBP1	poly(rC) binding protein 1 [Source:HGNC Symbol;Acc:HGNC:8647]	1
ENSG00000198911	8103.55	-0.547299	0.6843	0.077388	-7.07215	1.53e-12	1.38e-11	SREBF2	sterol regulatory element binding transcription factor 2 [Source:HGNC Symbol;Acc:HGNC:11290]	9
ENSG00000131051	8088.13	0.355564	1.27949	0.0786433	4.52122	6.15e-06	2.72e-05	RBM39	RNA binding motif protein 39 [Source:HGNC Symbol;Acc:HGNC:15923]	47
ENSG00000102096	8071.27	-1.00053	0.499818	0.0938014	-10.6664	1.46e-26	4.57e-25	PIM2	Pim-2 proto-oncogene, serine/threonine kinase [Source:HGNC Symbol;Acc:HGNC:8987]	3
ENSG00000148219	8049.28	0.832605	1.7809	0.0850518	9.78939	1.25e-22	2.78e-21	ASTN2	astrotactin 2 [Source:HGNC Symbol;Acc:HGNC:17021]	8
ENSG00000137818	8029.96	-0.720014	0.607091	0.0639251	-11.2634	1.99e-29	8.12e-28	RPLP1	ribosomal protein lateral stalk subunit P1 [Source:HGNC Symbol;Acc:HGNC:10372]	5
ENSG00000274474	7985.31	-0.592925	0.662997	0.0863322	-6.86795	6.51e-12	5.52e-11	YWHAE	tyrosine 3-monooxygenase/tryptophan 5-monooxygenase activation protein epsilon [Source:HGNC Symbol;Acc:HGNC:12851]	13
ENSG00000105372	7977.82	-0.810124	0.570333	0.0768863	-10.5366	5.86e-26	1.73e-24	RPS19	ribosomal protein S19 [Source:HGNC Symbol;Acc:HGNC:10402]	8
ENSG00000130175	7943.49	-0.289792	0.81802	0.0612665	-4.73002	2.24e-06	1.06e-05	PRKCSH	protein kinase C substrate 80K-H [Source:HGNC Symbol;Acc:HGNC:9411]	20
ENSG00000126777	7933.81	0.430429	1.34763	0.073336	5.86927	4.38e-09	2.8e-08	KTN1	kinectin 1 [Source:HGNC Symbol;Acc:HGNC:6467]	25
ENSG00000197756	7932.73	-1.50474	0.352393	0.0955216	-15.7529	6.56e-56	2.04e-53	RPL37A	ribosomal protein L37a [Source:HGNC Symbol;Acc:HGNC:10348]	13
ENSG00000152795	7929.15	-0.468742	0.722594	0.0524027	-8.94501	3.72e-19	6.18e-18	HNRNPDL	heterogeneous nuclear ribonucleoprotein D like [Source:HGNC Symbol;Acc:HGNC:5037]	10
ENSG00000176695	7891.84	0.749471	1.68118	0.0796088	9.41442	4.76e-21	9.27e-20	AC008977.1	olfactory receptor family 4 subfamily F member 17 [Source:NCBI gene;Acc:81099]	4
ENSG00000182944	7873.17	-0.442774	0.735719	0.0662753	-6.68083	2.38e-11	1.92e-10	EWSR1	EWS RNA binding protein 1 [Source:HGNC Symbol;Acc:HGNC:3508]	22
ENSG00000124766	7848.87	-0.219536	0.858842	0.0627316	-3.49961	0.000465938	0.00152344	SOX4	SRY-box 4 [Source:HGNC Symbol;Acc:HGNC:11200]	1
ENSG00000111716	7818.21	-1.0633	0.478535	0.135377	-7.85439	4.02e-15	4.65e-14	LDHB	lactate dehydrogenase B [Source:HGNC Symbol;Acc:HGNC:6541]	10
ENSG00000123384	7817.68	-0.358723	0.779855	0.064992	-5.51949	3.4e-08	1.98e-07	LRP1	LDL receptor related protein 1 [Source:HGNC Symbol;Acc:HGNC:6692]	12
ENSG00000180694	7800.46	0.63337	1.55118	0.0619408	10.2254	1.53e-24	4.01e-23	TMEM64	transmembrane protein 64 [Source:HGNC Symbol;Acc:HGNC:25441]	7
ENSG00000164300	7735.13	0.195714	1.14529	0.0475211	4.11847	3.81e-05	0.000149882	SERINC5	serine incorporator 5 [Source:HGNC Symbol;Acc:HGNC:18825]	6
ENSG00000186468	7717.61	-1.20651	0.433317	0.0671168	-17.9762	2.99e-72	3.06e-69	RPS23	ribosomal protein S23 [Source:HGNC Symbol;Acc:HGNC:10410]	9
ENSG00000086475	7707.69	-2.20347	0.217114	0.117992	-18.6747	7.95e-78	1.39e-74	SEPHS1	selenophosphate synthetase 1 [Source:HGNC Symbol;Acc:HGNC:19685]	6
ENSG00000182831	7701.56	-0.709826	0.611394	0.0794243	-8.93714	3.99e-19	6.61e-18	C16orf72	chromosome 16 open reading frame 72 [Source:HGNC Symbol;Acc:HGNC:30103]	2
ENSG00000197081	7698.22	-0.498449	0.707867	0.0721507	-6.90844	4.9e-12	4.19e-11	IGF2R	insulin like growth factor 2 receptor [Source:HGNC Symbol;Acc:HGNC:5467]	6
ENSG00000130396	7690.75	0.222691	1.16691	0.060009	3.71096	0.000206472	0.000720391	AFDN	afadin, adherens junction formation factor [Source:HGNC Symbol;Acc:HGNC:7137]	22
ENSG00000120438	7683.54	-1.20491	0.433796	0.0977196	-12.3303	6.22e-35	4.07e-33	TCP1	t-complex 1 [Source:HGNC Symbol;Acc:HGNC:11655]	18
ENSG00000169813	7669.89	-0.879236	0.543655	0.0837158	-10.5026	8.4e-26	2.45e-24	HNRNPF	heterogeneous nuclear ribonucleoprotein F [Source:HGNC Symbol;Acc:HGNC:5039]	7
ENSG00000109606	7669.19	-0.41806	0.74843	0.067087	-6.23161	4.62e-10	3.3e-09	DHX15	DEAH-box helicase 15 [Source:HGNC Symbol;Acc:HGNC:2738]	10
ENSG00000099783	7662.54	-0.786367	0.579802	0.0590643	-13.3137	1.93e-40	1.93e-38	HNRNPM	heterogeneous nuclear ribonucleoprotein M [Source:HGNC Symbol;Acc:HGNC:5046]	17
ENSG00000171681	7653.62	0.385121	1.30597	0.0546275	7.04994	1.79e-12	1.6e-11	ATF7IP	activating transcription factor 7 interacting protein [Source:HGNC Symbol;Acc:HGNC:20092]	24
ENSG00000060749	7642.59	0.265147	1.20176	0.0808011	3.28148	0.00103263	0.00316666	QSER1	glutamine and serine rich 1 [Source:HGNC Symbol;Acc:HGNC:26154]	7
ENSG00000174437	7635.61	-0.856146	0.552426	0.0799397	-10.7099	9.15e-27	2.92e-25	ATP2A2	ATPase sarcoplasmic/endoplasmic reticulum Ca2+ transporting 2 [Source:HGNC Symbol;Acc:HGNC:812]	12
ENSG00000173674	7632.38	-1.12062	0.459896	0.100133	-11.1913	4.5e-29	1.77e-27	EIF1AX	eukaryotic translation initiation factor 1A X-linked [Source:HGNC Symbol;Acc:HGNC:3250]	2
ENSG00000063177	7618.76	-0.713963	0.609643	0.0875746	-8.15263	3.56e-16	4.56e-15	RPL18	ribosomal protein L18 [Source:HGNC Symbol;Acc:HGNC:10310]	16
ENSG00000117139	7604.73	-0.385727	0.765393	0.0783734	-4.92166	8.58e-07	4.26e-06	KDM5B	lysine demethylase 5B [Source:HGNC Symbol;Acc:HGNC:18039]	40
ENSG00000197958	7602.1	-0.722922	0.605869	0.0981357	-7.36655	1.75e-13	1.74e-12	RPL12	ribosomal protein L12 [Source:HGNC Symbol;Acc:HGNC:10302]	5
ENSG00000168385	7592.67	-0.458038	0.727976	0.0737338	-6.21205	5.23e-10	3.71e-09	2019-09-02	septin 2 [Source:HGNC Symbol;Acc:HGNC:7729]	45
ENSG00000059804	7575.34	-0.202114	0.869276	0.0591796	-3.41527	0.00063719	0.00203195	SLC2A3	solute carrier family 2 member 3 [Source:HGNC Symbol;Acc:HGNC:11007]	11
ENSG00000197238	7557.28	-1.24654	0.421459	0.118976	-10.4772	1.1e-25	3.18e-24	HIST1H4J	histone cluster 1 H4 family member j [Source:HGNC Symbol;Acc:HGNC:4785]	1
ENSG00000008988	7540.8	-0.676212	0.625806	0.0713079	-9.48299	2.47e-21	4.96e-20	RPS20	ribosomal protein S20 [Source:HGNC Symbol;Acc:HGNC:10405]	12
ENSG00000133835	7538.57	0.304157	1.2347	0.0624504	4.87037	1.11e-06	5.45e-06	HSD17B4	hydroxysteroid 17-beta dehydrogenase 4 [Source:HGNC Symbol;Acc:HGNC:5213]	39
ENSG00000092841	7537.34	-0.704028	0.613856	0.0718516	-9.79836	1.14e-22	2.55e-21	MYL6	myosin light chain 6 [Source:HGNC Symbol;Acc:HGNC:7587]	21
ENSG00000109332	7534.36	-0.392324	0.761901	0.0795687	-4.93064	8.2e-07	4.08e-06	UBE2D3	ubiquitin conjugating enzyme E2 D3 [Source:HGNC Symbol;Acc:HGNC:12476]	33
ENSG00000057935	7520.39	0.621225	1.53818	0.0539438	11.5161	1.09e-30	5.03e-29	MTA3	metastasis associated 1 family member 3 [Source:HGNC Symbol;Acc:HGNC:23784]	19
ENSG00000163468	7515.85	-1.3369	0.395871	0.0942721	-14.1813	1.2e-45	1.76e-43	CCT3	chaperonin containing TCP1 subunit 3 [Source:HGNC Symbol;Acc:HGNC:1616]	16
ENSG00000115464	7513.11	0.456411	1.37212	0.07577	6.02364	1.71e-09	1.14e-08	USP34	ubiquitin specific peptidase 34 [Source:HGNC Symbol;Acc:HGNC:20066]	22
ENSG00000139644	7471.43	-0.451541	0.731261	0.0670449	-6.73491	1.64e-11	1.34e-10	TMBIM6	transmembrane BAX inhibitor motif containing 6 [Source:HGNC Symbol;Acc:HGNC:11723]	28
ENSG00000072274	7466.8	-0.458602	0.727691	0.0622256	-7.36998	1.71e-13	1.69e-12	TFRC	transferrin receptor [Source:HGNC Symbol;Acc:HGNC:11763]	15
ENSG00000130164	7461.09	-0.35629	0.781171	0.079095	-4.50459	6.65e-06	2.92e-05	LDLR	low density lipoprotein receptor [Source:HGNC Symbol;Acc:HGNC:6547]	14
ENSG00000198408	7421.79	-0.230649	0.852251	0.0592494	-3.89286	9.91e-05	0.000364798	OGA	O-GlcNAcase [Source:HGNC Symbol;Acc:HGNC:7056]	11
ENSG00000198242	7417.14	-0.920127	0.528462	0.095284	-9.65668	4.61e-22	9.83e-21	RPL23A	ribosomal protein L23a [Source:HGNC Symbol;Acc:HGNC:10317]	9
ENSG00000285148	7389.27	1.25257	2.38265	0.101006	12.4009	2.58e-35	1.77e-33	AC079949.3	NA	1
ENSG00000115484	7385.83	-1.04541	0.484507	0.098474	-10.6161	2.51e-26	7.69e-25	CCT4	chaperonin containing TCP1 subunit 4 [Source:HGNC Symbol;Acc:HGNC:1617]	4
ENSG00000172869	7381.14	0.871256	1.82925	0.102947	8.46312	2.6e-17	3.66e-16	DMXL1	Dmx like 1 [Source:HGNC Symbol;Acc:HGNC:2937]	15
ENSG00000035403	7375.18	-0.595396	0.661863	0.0688347	-8.64965	5.17e-18	7.8e-17	VCL	vinculin [Source:HGNC Symbol;Acc:HGNC:12665]	7
ENSG00000118785	7357.8	0.76091	1.69456	0.108866	6.98941	2.76e-12	2.42e-11	SPP1	secreted phosphoprotein 1 [Source:HGNC Symbol;Acc:HGNC:11255]	11
ENSG00000135679	7357.54	0.626791	1.54413	0.0744127	8.42317	3.66e-17	5.07e-16	MDM2	MDM2 proto-oncogene [Source:HGNC Symbol;Acc:HGNC:6973]	37
ENSG00000075292	7354.54	0.754145	1.68663	0.0908744	8.29876	1.05e-16	1.41e-15	ZNF638	zinc finger protein 638 [Source:HGNC Symbol;Acc:HGNC:17894]	27
ENSG00000197451	7346.28	-1.21721	0.430115	0.0883325	-13.7798	3.37e-43	4.31e-41	HNRNPAB	heterogeneous nuclear ribonucleoprotein A/B [Source:HGNC Symbol;Acc:HGNC:5034]	8
ENSG00000160551	7344.06	0.216452	1.16187	0.0661508	3.2721	0.00106751	0.00326629	TAOK1	TAO kinase 1 [Source:HGNC Symbol;Acc:HGNC:29259]	6
ENSG00000105640	7313.85	-1.22934	0.426512	0.109332	-11.2441	2.47e-29	1e-27	RPL18A	ribosomal protein L18a [Source:HGNC Symbol;Acc:HGNC:10311]	7
ENSG00000089597	7313.08	-0.325288	0.798139	0.0588011	-5.53201	3.17e-08	1.85e-07	GANAB	glucosidase II alpha subunit [Source:HGNC Symbol;Acc:HGNC:4138]	17
ENSG00000134308	7301.82	-0.966136	0.511875	0.0860517	-11.2274	2.99e-29	1.2e-27	YWHAQ	tyrosine 3-monooxygenase/tryptophan 5-monooxygenase activation protein theta [Source:HGNC Symbol;Acc:HGNC:12854]	5
ENSG00000092201	7298.78	-0.607017	0.656553	0.0650184	-9.33608	1e-20	1.89e-19	SUPT16H	SPT16 homolog, facilitates chromatin remodeling subunit [Source:HGNC Symbol;Acc:HGNC:11465]	8
ENSG00000166377	7279.03	0.738788	1.66877	0.0814063	9.07531	1.13e-19	1.96e-18	ATP9B	ATPase phospholipid transporting 9B (putative) [Source:HGNC Symbol;Acc:HGNC:13541]	26
ENSG00000104408	7255.46	-0.324498	0.798576	0.0754841	-4.29889	1.72e-05	7.08e-05	EIF3E	eukaryotic translation initiation factor 3 subunit E [Source:HGNC Symbol;Acc:HGNC:3277]	18
ENSG00000083312	7253.87	-0.698932	0.616028	0.0800072	-8.73586	2.42e-18	3.77e-17	TNPO1	transportin 1 [Source:HGNC Symbol;Acc:HGNC:6401]	14
ENSG00000112306	7232.35	-1.12126	0.459693	0.0925306	-12.1177	8.51e-34	5.12e-32	RPS12	ribosomal protein S12 [Source:HGNC Symbol;Acc:HGNC:10385]	2
ENSG00000174197	7209.27	-0.140003	0.907517	0.0472774	-2.96131	0.00306331	0.0085519	MGA	MAX dimerization protein MGA [Source:HGNC Symbol;Acc:HGNC:14010]	12
ENSG00000071127	7208.89	-0.414564	0.750246	0.0840581	-4.93188	8.14e-07	4.06e-06	WDR1	WD repeat domain 1 [Source:HGNC Symbol;Acc:HGNC:12754]	18
ENSG00000115355	7176.31	0.662077	1.58236	0.0866841	7.63781	2.21e-14	2.38e-13	CCDC88A	coiled-coil domain containing 88A [Source:HGNC Symbol;Acc:HGNC:25523]	68
ENSG00000164587	7161.4	-1.75294	0.296696	0.122187	-14.3465	1.12e-46	1.9e-44	RPS14	ribosomal protein S14 [Source:HGNC Symbol;Acc:HGNC:10387]	8
ENSG00000177565	7143.73	0.218593	1.1636	0.0714616	3.05889	0.00222159	0.00637091	TBL1XR1	transducin beta like 1 X-linked receptor 1 [Source:HGNC Symbol;Acc:HGNC:29529]	36
ENSG00000084234	7141.85	-0.175173	0.885661	0.0551088	-3.17868	0.00147948	0.00439369	APLP2	amyloid beta precursor like protein 2 [Source:HGNC Symbol;Acc:HGNC:598]	26
ENSG00000189067	7129.86	-0.612816	0.653919	0.089296	-6.86275	6.75e-12	5.71e-11	LITAF	lipopolysaccharide induced TNF factor [Source:HGNC Symbol;Acc:HGNC:16841]	21
ENSG00000155096	7126.55	-0.442891	0.735659	0.0586337	-7.55352	4.24e-14	4.44e-13	AZIN1	antizyme inhibitor 1 [Source:HGNC Symbol;Acc:HGNC:16432]	10
ENSG00000067560	7123.16	-0.614477	0.653167	0.0821649	-7.47859	7.51e-14	7.68e-13	RHOA	ras homolog family member A [Source:HGNC Symbol;Acc:HGNC:667]	6
ENSG00000089154	7096.44	-0.357345	0.7806	0.079296	-4.50647	6.59e-06	2.9e-05	GCN1	GCN1 activator of EIF2AK4 [Source:HGNC Symbol;Acc:HGNC:4199]	9
ENSG00000180747	7092.69	0.580896	1.49578	0.0810366	7.16831	7.59e-13	7.04e-12	SMG1P3	SMG1 pseudogene 3 [Source:HGNC Symbol;Acc:HGNC:49860]	6
ENSG00000143569	7051.79	-0.279346	0.823964	0.0593314	-4.70824	2.5e-06	1.17e-05	UBAP2L	ubiquitin associated protein 2 like [Source:HGNC Symbol;Acc:HGNC:29877]	20
ENSG00000196950	7047.21	-0.250094	0.840842	0.0652128	-3.83505	0.00012554	0.00045436	SLC39A10	solute carrier family 39 member 10 [Source:HGNC Symbol;Acc:HGNC:20861]	9
ENSG00000057608	7021.14	-0.601022	0.659287	0.0861102	-6.97968	2.96e-12	2.59e-11	GDI2	GDP dissociation inhibitor 2 [Source:HGNC Symbol;Acc:HGNC:4227]	9
ENSG00000114416	7007.31	0.219903	1.16466	0.0514026	4.27806	1.89e-05	7.73e-05	FXR1	FMR1 autosomal homolog 1 [Source:HGNC Symbol;Acc:HGNC:4023]	22
ENSG00000140416	6999.01	0.216369	1.16181	0.0536326	4.03428	5.48e-05	0.000210451	TPM1	tropomyosin 1 [Source:HGNC Symbol;Acc:HGNC:12010]	38
ENSG00000163682	6996.56	-1.04302	0.485311	0.123135	-8.47052	2.44e-17	3.46e-16	RPL9	ribosomal protein L9 [Source:HGNC Symbol;Acc:HGNC:10369]	16
ENSG00000148730	6983.32	-0.621994	0.649772	0.0762389	-8.15848	3.39e-16	4.36e-15	EIF4EBP2	eukaryotic translation initiation factor 4E binding protein 2 [Source:HGNC Symbol;Acc:HGNC:3289]	1
ENSG00000146476	6981.2	-0.801424	0.573782	0.105262	-7.61364	2.66e-14	2.85e-13	ARMT1	acidic residue methyltransferase 1 [Source:HGNC Symbol;Acc:HGNC:17872]	4
ENSG00000114857	6950.64	0.42825	1.3456	0.0588218	7.28046	3.33e-13	3.21e-12	NKTR	natural killer cell triggering receptor [Source:HGNC Symbol;Acc:HGNC:7833]	19
ENSG00000061676	6905.04	-0.387128	0.76465	0.0881219	-4.3931	1.12e-05	4.75e-05	NCKAP1	NCK associated protein 1 [Source:HGNC Symbol;Acc:HGNC:7666]	8
ENSG00000100354	6904.62	0.238053	1.1794	0.0703198	3.38529	0.000711023	0.00225015	TNRC6B	trinucleotide repeat containing adaptor 6B [Source:HGNC Symbol;Acc:HGNC:29190]	9
ENSG00000054118	6904.16	-0.521638	0.696581	0.0540355	-9.65361	4.75e-22	1.01e-20	THRAP3	thyroid hormone receptor associated protein 3 [Source:HGNC Symbol;Acc:HGNC:22964]	4
ENSG00000117868	6890.68	0.637568	1.5557	0.0593899	10.7353	6.95e-27	2.25e-25	ESYT2	extended synaptotagmin 2 [Source:HGNC Symbol;Acc:HGNC:22211]	7
ENSG00000198668	6887.54	-0.724174	0.605343	0.0831017	-8.71431	2.93e-18	4.51e-17	CALM1	calmodulin 1 [Source:HGNC Symbol;Acc:HGNC:1442]	19
ENSG00000105323	6872.67	-0.357234	0.78066	0.0713529	-5.00658	5.54e-07	2.82e-06	HNRNPUL1	heterogeneous nuclear ribonucleoprotein U like 1 [Source:HGNC Symbol;Acc:HGNC:17011]	22
ENSG00000003402	6871.98	0.443642	1.36003	0.0733147	6.0512	1.44e-09	9.67e-09	CFLAR	CASP8 and FADD like apoptosis regulator [Source:HGNC Symbol;Acc:HGNC:1876]	25
ENSG00000075618	6849.01	-0.792297	0.577424	0.0893137	-8.87095	7.25e-19	1.18e-17	FSCN1	fascin actin-bundling protein 1 [Source:HGNC Symbol;Acc:HGNC:11148]	5
ENSG00000278229	6829.64	-0.388074	0.764149	0.125225	-3.099	0.00194173	0.00563086	RPS17	ribosomal protein S17 [Source:HGNC Symbol;Acc:HGNC:10397]	9
ENSG00000116062	6827.94	-0.641288	0.64114	0.0677399	-9.46692	2.88e-21	5.77e-20	MSH6	mutS homolog 6 [Source:HGNC Symbol;Acc:HGNC:7329]	15
ENSG00000105193	6823.3	-1.39764	0.379549	0.105483	-13.2499	4.52e-40	4.35e-38	RPS16	ribosomal protein S16 [Source:HGNC Symbol;Acc:HGNC:10396]	8
ENSG00000113758	6812.55	-0.780949	0.581984	0.073869	-10.5721	4.01e-26	1.21e-24	DBN1	drebrin 1 [Source:HGNC Symbol;Acc:HGNC:2695]	11
ENSG00000082153	6805.7	-1.23826	0.423882	0.0859285	-14.4104	4.45e-47	7.64e-45	BZW1	basic leucine zipper and W2 domains 1 [Source:HGNC Symbol;Acc:HGNC:18380]	13
ENSG00000168906	6796.13	-0.315484	0.803582	0.063753	-4.94853	7.48e-07	3.75e-06	MAT2A	methionine adenosyltransferase 2A [Source:HGNC Symbol;Acc:HGNC:6904]	6
ENSG00000111816	6792.04	1.04196	2.05902	0.0883641	11.7916	4.31e-32	2.24e-30	FRK	fyn related Src family tyrosine kinase [Source:HGNC Symbol;Acc:HGNC:3955]	1
ENSG00000106682	6767.07	-0.627246	0.647411	0.0737465	-8.50544	1.81e-17	2.59e-16	EIF4H	eukaryotic translation initiation factor 4H [Source:HGNC Symbol;Acc:HGNC:12741]	5
ENSG00000174695	6748.95	-0.626885	0.647573	0.0851045	-7.36606	1.76e-13	1.74e-12	TMEM167A	transmembrane protein 167A [Source:HGNC Symbol;Acc:HGNC:28330]	6
ENSG00000167986	6734.78	-0.521565	0.696616	0.0611803	-8.52505	1.53e-17	2.2e-16	DDB1	damage specific DNA binding protein 1 [Source:HGNC Symbol;Acc:HGNC:2717]	25
ENSG00000173821	6723.74	0.772279	1.70797	0.0918661	8.40657	4.22e-17	5.81e-16	AC124319.1	ring finger protein 213 [Source:NCBI gene;Acc:57674]	20
ENSG00000120885	6710.51	0.430077	1.34731	0.0836412	5.14194	2.72e-07	1.44e-06	CLU	clusterin [Source:HGNC Symbol;Acc:HGNC:2095]	17
ENSG00000163904	6698.69	0.423569	1.34124	0.0602968	7.02474	2.14e-12	1.9e-11	SENP2	SUMO specific peptidase 2 [Source:HGNC Symbol;Acc:HGNC:23116]	13
ENSG00000150753	6688.41	-1.00215	0.499254	0.0847904	-11.8192	3.11e-32	1.63e-30	CCT5	chaperonin containing TCP1 subunit 5 [Source:HGNC Symbol;Acc:HGNC:1618]	15
ENSG00000154639	6676.67	-0.691315	0.619289	0.089469	-7.72686	1.1e-14	1.22e-13	CXADR	CXADR Ig-like cell adhesion molecule [Source:HGNC Symbol;Acc:HGNC:2559]	5
ENSG00000151746	6662.08	0.859833	1.81483	0.0666796	12.895	4.8e-38	4.05e-36	BICD1	BICD cargo adaptor 1 [Source:HGNC Symbol;Acc:HGNC:1049]	11
ENSG00000128739	6655.39	-0.660256	0.632766	0.0801875	-8.2339	1.81e-16	2.39e-15	SNRPN	small nuclear ribonucleoprotein polypeptide N [Source:HGNC Symbol;Acc:HGNC:11164]	12
ENSG00000140105	6635.44	0.604772	1.52074	0.0440033	13.7438	5.55e-43	7.02e-41	WARS	tryptophanyl-tRNA synthetase [Source:HGNC Symbol;Acc:HGNC:12729]	44
ENSG00000196367	6631.77	-0.394445	0.760782	0.042634	-9.25189	2.21e-20	4.04e-19	TRRAP	transformation/transcription domain associated protein [Source:HGNC Symbol;Acc:HGNC:12347]	10
ENSG00000124789	6620.49	-0.721966	0.606271	0.0614996	-11.7394	8.01e-32	4.09e-30	NUP153	nucleoporin 153 [Source:HGNC Symbol;Acc:HGNC:8062]	3
ENSG00000168066	6606.07	-0.741768	0.598006	0.0501868	-14.7801	1.97e-49	3.96e-47	SF1	splicing factor 1 [Source:HGNC Symbol;Acc:HGNC:12950]	21
ENSG00000140718	6603.86	0.689812	1.61307	0.0725068	9.51376	1.84e-21	3.73e-20	FTO	FTO alpha-ketoglutarate dependent dioxygenase [Source:HGNC Symbol;Acc:HGNC:24678]	23
ENSG00000188738	6574.37	1.19376	2.28749	0.0949539	12.572	3.01e-36	2.17e-34	FSIP2	fibrous sheath interacting protein 2 [Source:HGNC Symbol;Acc:HGNC:21675]	6
ENSG00000029363	6557.02	-0.707131	0.612537	0.0685869	-10.31	6.35e-25	1.73e-23	BCLAF1	BCL2 associated transcription factor 1 [Source:HGNC Symbol;Acc:HGNC:16863]	24
ENSG00000113368	6519.9	-0.772603	0.58536	0.0791602	-9.76	1.67e-22	3.68e-21	LMNB1	lamin B1 [Source:HGNC Symbol;Acc:HGNC:6637]	8
ENSG00000160014	6504.4	-0.785526	0.58014	0.0836285	-9.39305	5.83e-21	1.13e-19	CALM3	calmodulin 3 [Source:HGNC Symbol;Acc:HGNC:1449]	13
ENSG00000119318	6501.41	-0.402344	0.756628	0.0695301	-5.78661	7.18e-09	4.49e-08	RAD23B	RAD23 homolog B, nucleotide excision repair protein [Source:HGNC Symbol;Acc:HGNC:9813]	5
ENSG00000090060	6497.97	-0.227818	0.853926	0.0748389	-3.04411	0.00233372	0.00665746	PAPOLA	poly(A) polymerase alpha [Source:HGNC Symbol;Acc:HGNC:14981]	26
ENSG00000243716	6496.73	0.51217	1.42619	0.0578877	8.84766	8.94e-19	1.44e-17	NPIPB5	nuclear pore complex interacting protein family member B5 [Source:HGNC Symbol;Acc:HGNC:37233]	27
ENSG00000090863	6496.21	-0.34215	0.788865	0.0582568	-5.87313	4.28e-09	2.74e-08	GLG1	golgi glycoprotein 1 [Source:HGNC Symbol;Acc:HGNC:4316]	14
ENSG00000136527	6493.38	-0.194672	0.873772	0.0619511	-3.14235	0.00167599	0.00492128	TRA2B	transformer 2 beta homolog [Source:HGNC Symbol;Acc:HGNC:10781]	16
ENSG00000100644	6488.76	-0.318777	0.801749	0.0680689	-4.68315	2.83e-06	1.31e-05	HIF1A	hypoxia inducible factor 1 subunit alpha [Source:HGNC Symbol;Acc:HGNC:4910]	12
ENSG00000132475	6484.52	-0.605897	0.657063	0.0663598	-9.13048	6.82e-20	1.19e-18	H3F3B	H3 histone family member 3B [Source:HGNC Symbol;Acc:HGNC:4765]	13
ENSG00000285235	6472.31	0.652399	1.57178	0.0700086	9.31885	1.18e-20	2.22e-19	AC024918.1	NA	1
ENSG00000100380	6465.34	-0.205482	0.867249	0.0648575	-3.16821	0.00153382	0.00454241	ST13	ST13 Hsp70 interacting protein [Source:HGNC Symbol;Acc:HGNC:11343]	7
ENSG00000136942	6461.48	-0.525944	0.694505	0.0729488	-7.20977	5.6e-13	5.28e-12	RPL35	ribosomal protein L35 [Source:HGNC Symbol;Acc:HGNC:10344]	6
ENSG00000160877	6453.41	-0.873378	0.545867	0.0572225	-15.2628	1.35e-52	3.46e-50	NACC1	nucleus accumbens associated 1 [Source:HGNC Symbol;Acc:HGNC:20967]	3
ENSG00000134419	6453.37	-1.46814	0.361447	0.0956158	-15.3546	3.3e-53	8.8e-51	RPS15A	ribosomal protein S15a [Source:HGNC Symbol;Acc:HGNC:10389]	13
ENSG00000152818	6449.54	-0.250181	0.840791	0.0765288	-3.26911	0.00107886	0.00329768	UTRN	utrophin [Source:HGNC Symbol;Acc:HGNC:12635]	13
ENSG00000074181	6448.54	-0.958995	0.514415	0.0720215	-13.3154	1.88e-40	1.89e-38	NOTCH3	notch receptor 3 [Source:HGNC Symbol;Acc:HGNC:7883]	6
ENSG00000173660	6446.89	-1.00512	0.498227	0.108014	-9.30552	1.33e-20	2.52e-19	UQCRH	ubiquinol-cytochrome c reductase hinge protein [Source:HGNC Symbol;Acc:HGNC:12590]	5
ENSG00000082641	6416.6	-0.400812	0.757432	0.0654894	-6.12025	9.34e-10	6.42e-09	NFE2L1	nuclear factor, erythroid 2 like 1 [Source:HGNC Symbol;Acc:HGNC:7781]	23
ENSG00000155561	6415.99	-0.628548	0.646827	0.0749239	-8.38915	4.9e-17	6.73e-16	NUP205	nucleoporin 205 [Source:HGNC Symbol;Acc:HGNC:18658]	10
ENSG00000136628	6399.56	-0.217486	0.860063	0.0737064	-2.9507	0.0031705	0.00882905	EPRS	glutamyl-prolyl-tRNA synthetase [Source:HGNC Symbol;Acc:HGNC:3418]	6
ENSG00000134333	6366.66	-2.36088	0.194672	0.11745	-20.1012	7.21e-90	1.97e-86	LDHA	lactate dehydrogenase A [Source:HGNC Symbol;Acc:HGNC:6535]	25
ENSG00000177425	6349.73	0.665406	1.58601	0.0629933	10.5631	4.42e-26	1.33e-24	PAWR	pro-apoptotic WT1 regulator [Source:HGNC Symbol;Acc:HGNC:8614]	11
ENSG00000034510	6349.02	-1.30624	0.404374	0.102661	-12.7238	4.36e-37	3.39e-35	TMSB10	thymosin beta 10 [Source:HGNC Symbol;Acc:HGNC:11879]	1
ENSG00000155660	6338.97	-0.740703	0.598448	0.0821385	-9.01774	1.92e-19	3.25e-18	PDIA4	protein disulfide isomerase family A member 4 [Source:HGNC Symbol;Acc:HGNC:30167]	4
ENSG00000065911	6331.58	-0.367283	0.775241	0.0982702	-3.73748	0.000185877	0.000653552	MTHFD2	methylenetetrahydrofolate dehydrogenase (NADP+ dependent) 2, methenyltetrahydrofolate cyclohydrolase [Source:HGNC Symbol;Acc:HGNC:7434]	8
ENSG00000175130	6324.24	-1.31521	0.401868	0.0767284	-17.1411	7.33e-66	5.62e-63	MARCKSL1	MARCKS like 1 [Source:HGNC Symbol;Acc:HGNC:7142]	1
ENSG00000053254	6305.22	0.469256	1.3844	0.0691737	6.78373	1.17e-11	9.72e-11	FOXN3	forkhead box N3 [Source:HGNC Symbol;Acc:HGNC:1928]	19
ENSG00000244462	6282.34	-0.367163	0.775306	0.059741	-6.1459	7.95e-10	5.52e-09	RBM12	RNA binding motif protein 12 [Source:HGNC Symbol;Acc:HGNC:9898]	6
ENSG00000078618	6275.97	-0.12686	0.915823	0.0435726	-2.91145	0.00359754	0.00988921	NRDC	nardilysin convertase [Source:HGNC Symbol;Acc:HGNC:7995]	14
ENSG00000044115	6270.56	-0.155741	0.897671	0.0476585	-3.26785	0.00108366	0.00331033	CTNNA1	catenin alpha 1 [Source:HGNC Symbol;Acc:HGNC:2509]	44
ENSG00000116754	6267.7	0.283354	1.21702	0.0726593	3.89976	9.63e-05	0.000355604	SRSF11	serine and arginine rich splicing factor 11 [Source:HGNC Symbol;Acc:HGNC:10782]	16
ENSG00000109861	6266.7	-0.256462	0.837139	0.0589794	-4.34833	1.37e-05	5.75e-05	CTSC	cathepsin C [Source:HGNC Symbol;Acc:HGNC:2528]	9
ENSG00000114739	6248.39	-0.267631	0.830683	0.0659512	-4.05801	4.95e-05	0.000191432	ACVR2B	activin A receptor type 2B [Source:HGNC Symbol;Acc:HGNC:174]	3
ENSG00000111670	6216.13	0.510901	1.42494	0.0499825	10.2216	1.59e-24	4.16e-23	GNPTAB	N-acetylglucosamine-1-phosphate transferase subunits alpha and beta [Source:HGNC Symbol;Acc:HGNC:29670]	11
ENSG00000106263	6208.85	-0.853265	0.553531	0.066973	-12.7404	3.52e-37	2.76e-35	EIF3B	eukaryotic translation initiation factor 3 subunit B [Source:HGNC Symbol;Acc:HGNC:3280]	12
ENSG00000198146	6200.18	-0.559978	0.678312	0.088471	-6.32951	2.46e-10	1.81e-09	ZNF770	zinc finger protein 770 [Source:HGNC Symbol;Acc:HGNC:26061]	2
ENSG00000283976	6196.06	-1.26078	0.417317	0.12643	-9.97216	2.02e-23	4.8e-22	AC244216.3	NA	1
ENSG00000007202	6191.74	-0.407304	0.754031	0.0544683	-7.47781	7.56e-14	7.72e-13	KIAA0100	KIAA0100 [Source:HGNC Symbol;Acc:HGNC:28960]	16
ENSG00000164199	6189.89	0.29632	1.22801	0.066882	4.4305	9.4e-06	4.04e-05	ADGRV1	adhesion G protein-coupled receptor V1 [Source:HGNC Symbol;Acc:HGNC:17416]	37
ENSG00000135624	6180.46	-0.99976	0.500083	0.115574	-8.65039	5.13e-18	7.75e-17	CCT7	chaperonin containing TCP1 subunit 7 [Source:HGNC Symbol;Acc:HGNC:1622]	17
ENSG00000166197	6178.77	-0.61383	0.653459	0.0817819	-7.5057	6.11e-14	6.32e-13	NOLC1	nucleolar and coiled-body phosphoprotein 1 [Source:HGNC Symbol;Acc:HGNC:15608]	9
ENSG00000115268	6172.1	-0.88372	0.541968	0.0901346	-9.80444	1.08e-22	2.41e-21	RPS15	ribosomal protein S15 [Source:HGNC Symbol;Acc:HGNC:10388]	13
ENSG00000131469	6171.3	-0.700731	0.615261	0.0694303	-10.0926	5.96e-24	1.48e-22	RPL27	ribosomal protein L27 [Source:HGNC Symbol;Acc:HGNC:10328]	8
ENSG00000117592	6159.15	-0.449683	0.732204	0.0795639	-5.65184	1.59e-08	9.57e-08	PRDX6	peroxiredoxin 6 [Source:HGNC Symbol;Acc:HGNC:16753]	3
ENSG00000161547	6156.58	-0.922545	0.527578	0.0800303	-11.5274	9.6e-31	4.43e-29	SRSF2	serine and arginine rich splicing factor 2 [Source:HGNC Symbol;Acc:HGNC:10783]	11
ENSG00000080503	6153.23	0.403344	1.32257	0.0746079	5.40619	6.44e-08	3.64e-07	SMARCA2	SWI/SNF related, matrix associated, actin dependent regulator of chromatin, subfamily a, member 2 [Source:HGNC Symbol;Acc:HGNC:11098]	66
ENSG00000089220	6151.36	-0.691901	0.619037	0.0932005	-7.42379	1.14e-13	1.15e-12	PEBP1	phosphatidylethanolamine binding protein 1 [Source:HGNC Symbol;Acc:HGNC:8630]	2
ENSG00000170540	6138.01	-1.12931	0.457134	0.0986212	-11.451	2.32e-30	1.03e-28	ARL6IP1	ADP ribosylation factor like GTPase 6 interacting protein 1 [Source:HGNC Symbol;Acc:HGNC:697]	8
ENSG00000100888	6122.93	-0.351557	0.783738	0.0442898	-7.93765	2.06e-15	2.44e-14	CHD8	chromodomain helicase DNA binding protein 8 [Source:HGNC Symbol;Acc:HGNC:20153]	25
ENSG00000112972	6117.45	-1.32954	0.397894	0.0853893	-15.5704	1.16e-54	3.34e-52	HMGCS1	3-hydroxy-3-methylglutaryl-CoA synthase 1 [Source:HGNC Symbol;Acc:HGNC:5007]	7
ENSG00000213064	6096.78	0.261295	1.19855	0.0533773	4.89524	9.82e-07	4.84e-06	SFT2D2	SFT2 domain containing 2 [Source:HGNC Symbol;Acc:HGNC:25140]	4
ENSG00000150093	6096.19	-0.581209	0.668404	0.0915188	-6.3507	2.14e-10	1.59e-09	ITGB1	integrin subunit beta 1 [Source:HGNC Symbol;Acc:HGNC:6153]	19
ENSG00000170315	6095.65	-0.692848	0.618632	0.0741482	-9.34409	9.27e-21	1.76e-19	UBB	ubiquitin B [Source:HGNC Symbol;Acc:HGNC:12463]	9
ENSG00000187837	6094.08	-0.448579	0.732764	0.0803464	-5.58307	2.36e-08	1.4e-07	HIST1H1C	histone cluster 1 H1 family member c [Source:HGNC Symbol;Acc:HGNC:4716]	1
ENSG00000146731	6088.36	-0.752303	0.593655	0.0789435	-9.52964	1.58e-21	3.22e-20	CCT6A	chaperonin containing TCP1 subunit 6A [Source:HGNC Symbol;Acc:HGNC:1620]	9
ENSG00000100297	6086.16	-0.967892	0.511253	0.0668977	-14.4682	1.92e-47	3.35e-45	MCM5	minichromosome maintenance complex component 5 [Source:HGNC Symbol;Acc:HGNC:6948]	10
ENSG00000159712	6083.51	1.09031	2.12919	0.0920925	11.8393	2.45e-32	1.29e-30	ANKRD18CP	ankyrin repeat domain 18C, pseudogene [Source:HGNC Symbol;Acc:HGNC:43601]	1
ENSG00000172115	6083.11	-0.282672	0.822067	0.0763141	-3.70406	0.000212178	0.000738934	CYCS	cytochrome c, somatic [Source:HGNC Symbol;Acc:HGNC:19986]	4
ENSG00000105568	6065.64	-0.942088	0.520479	0.0782586	-12.0381	2.24e-33	1.3e-31	PPP2R1A	protein phosphatase 2 scaffold subunit Aalpha [Source:HGNC Symbol;Acc:HGNC:9302]	12
ENSG00000135048	6060.92	-0.719353	0.60737	0.0759915	-9.46623	2.9e-21	5.8e-20	CEMIP2	cell migration inducing hyaluronidase 2 [Source:HGNC Symbol;Acc:HGNC:11869]	13
ENSG00000141279	6056.83	0.278364	1.21282	0.0518201	5.37174	7.8e-08	4.36e-07	NPEPPS	aminopeptidase puromycin sensitive [Source:HGNC Symbol;Acc:HGNC:7900]	25
ENSG00000198589	6052.5	0.279941	1.21415	0.0670061	4.17785	2.94e-05	0.000117451	LRBA	LPS responsive beige-like anchor protein [Source:HGNC Symbol;Acc:HGNC:1742]	20
ENSG00000174231	6043.03	-0.768473	0.587038	0.0473863	-16.2172	3.81e-59	1.73e-56	PRPF8	pre-mRNA processing factor 8 [Source:HGNC Symbol;Acc:HGNC:17340]	16
ENSG00000111704	6041.63	-0.24411	0.844337	0.0786349	-3.10435	0.001907	0.00553799	NANOG	Nanog homeobox [Source:HGNC Symbol;Acc:HGNC:20857]	4
ENSG00000064607	6041.04	0.642583	1.56112	0.0586584	10.9547	6.31e-28	2.25e-26	SUGP2	SURP and G-patch domain containing 2 [Source:HGNC Symbol;Acc:HGNC:18641]	15
ENSG00000274442	6037	-0.763664	0.588999	0.0486778	-15.6881	1.82e-55	5.59e-53	PRPF8	pre-mRNA processing factor 8 [Source:HGNC Symbol;Acc:HGNC:17340]	14
ENSG00000108107	6033.25	-0.690379	0.619691	0.0701291	-9.8444	7.25e-23	1.64e-21	RPL28	ribosomal protein L28 [Source:HGNC Symbol;Acc:HGNC:10330]	11
ENSG00000198380	6032.19	0.272719	1.20808	0.0860872	3.16794	0.00153524	0.00454515	GFPT1	glutamine--fructose-6-phosphate transaminase 1 [Source:HGNC Symbol;Acc:HGNC:4241]	4
ENSG00000165105	6026.98	0.195018	1.14474	0.0591101	3.29924	0.000969481	0.00298607	RASEF	RAS and EF-hand domain containing [Source:HGNC Symbol;Acc:HGNC:26464]	2
ENSG00000004478	6024.05	-0.836052	0.560175	0.0843275	-9.91434	3.61e-23	8.4e-22	FKBP4	FKBP prolyl isomerase 4 [Source:HGNC Symbol;Acc:HGNC:3720]	8
ENSG00000075415	6019.98	-1.09259	0.468919	0.0825729	-13.2318	5.75e-40	5.49e-38	SLC25A3	solute carrier family 25 member 3 [Source:HGNC Symbol;Acc:HGNC:10989]	17
ENSG00000167191	6019.57	-0.203334	0.868541	0.0529254	-3.84189	0.000122088	0.000442584	GPRC5B	G protein-coupled receptor class C group 5 member B [Source:HGNC Symbol;Acc:HGNC:13308]	11
ENSG00000184575	6009.63	-0.304438	0.809758	0.0865828	-3.51614	0.000437865	0.00143914	XPOT	exportin for tRNA [Source:HGNC Symbol;Acc:HGNC:12826]	6
ENSG00000138071	6003.27	-0.856645	0.552235	0.102322	-8.37209	5.66e-17	7.71e-16	ACTR2	actin related protein 2 [Source:HGNC Symbol;Acc:HGNC:169]	5
ENSG00000261150	5999.68	-0.407035	0.754172	0.0610237	-6.67011	2.56e-11	2.05e-10	EPPK1	epiplakin 1 [Source:HGNC Symbol;Acc:HGNC:15577]	2
ENSG00000100941	5997.93	0.728928	1.65741	0.0764895	9.52979	1.58e-21	3.22e-20	PNN	pinin, desmosome associated protein [Source:HGNC Symbol;Acc:HGNC:9162]	6
ENSG00000205581	5992.22	-0.307978	0.807773	0.0669557	-4.59973	4.23e-06	1.91e-05	HMGN1	high mobility group nucleosome binding domain 1 [Source:HGNC Symbol;Acc:HGNC:4984]	21
ENSG00000283756	5966.46	0.510593	1.42464	0.0812131	6.28708	3.23e-10	2.35e-09	LO000005.1	NA	1
ENSG00000186298	5964.88	-0.782415	0.581393	0.0933363	-8.38275	5.17e-17	7.08e-16	PPP1CC	protein phosphatase 1 catalytic subunit gamma [Source:HGNC Symbol;Acc:HGNC:9283]	11
ENSG00000118058	5960.68	0.288215	1.22113	0.0712035	4.04777	5.17e-05	0.000199345	KMT2A	lysine methyltransferase 2A [Source:HGNC Symbol;Acc:HGNC:7132]	24
ENSG00000164754	5960.49	-0.44142	0.736409	0.0812178	-5.43502	5.48e-08	3.11e-07	RAD21	RAD21 cohesin complex component [Source:HGNC Symbol;Acc:HGNC:9811]	10
ENSG00000164066	5950.76	0.987344	1.98253	0.0693801	14.2309	5.89e-46	8.98e-44	INTU	inturned planar cell polarity protein [Source:HGNC Symbol;Acc:HGNC:29239]	8
ENSG00000112118	5944.54	-0.363195	0.777441	0.0613807	-5.91709	3.28e-09	2.13e-08	MCM3	minichromosome maintenance complex component 3 [Source:HGNC Symbol;Acc:HGNC:6945]	6
ENSG00000156261	5931.83	-0.985983	0.504882	0.0779754	-12.6448	1.2e-36	9e-35	CCT8	chaperonin containing TCP1 subunit 8 [Source:HGNC Symbol;Acc:HGNC:1623]	12
ENSG00000164134	5925.16	-0.603294	0.658249	0.0841558	-7.16878	7.57e-13	7.02e-12	NAA15	N(alpha)-acetyltransferase 15, NatA auxiliary subunit [Source:HGNC Symbol;Acc:HGNC:30782]	8
ENSG00000105426	5913.49	-0.24092	0.846205	0.0632007	-3.81199	0.000137852	0.000495775	PTPRS	protein tyrosine phosphatase receptor type S [Source:HGNC Symbol;Acc:HGNC:9681]	10
ENSG00000188612	5899.73	-1.03358	0.488497	0.0894015	-11.5611	6.49e-31	3.06e-29	SUMO2	small ubiquitin like modifier 2 [Source:HGNC Symbol;Acc:HGNC:11125]	3
ENSG00000101126	5881.85	0.208011	1.15509	0.0689055	3.01878	0.00253791	0.00718168	ADNP	activity dependent neuroprotector homeobox [Source:HGNC Symbol;Acc:HGNC:15766]	8
ENSG00000078369	5862.84	-0.710983	0.610904	0.0958578	-7.41706	1.2e-13	1.2e-12	GNB1	G protein subunit beta 1 [Source:HGNC Symbol;Acc:HGNC:4396]	10
ENSG00000134440	5849.69	-0.276129	0.825804	0.0572011	-4.82735	1.38e-06	6.69e-06	NARS	asparaginyl-tRNA synthetase [Source:HGNC Symbol;Acc:HGNC:7643]	12
ENSG00000084774	5846.56	-0.229842	0.852728	0.0611732	-3.75723	0.000171806	0.0006066	CAD	carbamoyl-phosphate synthetase 2, aspartate transcarbamylase, and dihydroorotase [Source:HGNC Symbol;Acc:HGNC:1424]	11
ENSG00000170421	5829.97	-1.18455	0.439963	0.0741433	-15.9765	1.86e-57	6.83e-55	KRT8	keratin 8 [Source:HGNC Symbol;Acc:HGNC:6446]	17
ENSG00000113810	5826.56	0.410796	1.32942	0.0733501	5.60048	2.14e-08	1.27e-07	SMC4	structural maintenance of chromosomes 4 [Source:HGNC Symbol;Acc:HGNC:14013]	27
ENSG00000169018	5805.17	-0.805648	0.572105	0.0890086	-9.05135	1.41e-19	2.43e-18	FEM1B	fem-1 homolog B [Source:HGNC Symbol;Acc:HGNC:3649]	4
ENSG00000134287	5803.9	-0.640134	0.641653	0.0818523	-7.8206	5.26e-15	6.02e-14	ARF3	ADP ribosylation factor 3 [Source:HGNC Symbol;Acc:HGNC:654]	10
ENSG00000225840	5780.5	3.3445	10.1577	0.668154	5.00559	5.57e-07	2.84e-06	AC010970.1	RNA, 18S ribosomal pseudogene	1
ENSG00000130508	5776.36	-1.01485	0.494879	0.106328	-9.54455	1.37e-21	2.8e-20	PXDN	peroxidasin [Source:HGNC Symbol;Acc:HGNC:14966]	14
ENSG00000092621	5773.84	0.406798	1.32574	0.0685593	5.93352	2.97e-09	1.93e-08	PHGDH	phosphoglycerate dehydrogenase [Source:HGNC Symbol;Acc:HGNC:8923]	34
ENSG00000166913	5768.81	-0.349966	0.784602	0.0961768	-3.63878	0.000273928	0.000936054	YWHAB	tyrosine 3-monooxygenase/tryptophan 5-monooxygenase activation protein beta [Source:HGNC Symbol;Acc:HGNC:12849]	8
ENSG00000062485	5760.96	-0.804594	0.572523	0.0818289	-9.83264	8.15e-23	1.84e-21	CS	citrate synthase [Source:HGNC Symbol;Acc:HGNC:2422]	33
ENSG00000169100	5758.87	-0.708661	0.611888	0.0799161	-8.86756	7.48e-19	1.21e-17	SLC25A6	solute carrier family 25 member 6 [Source:HGNC Symbol;Acc:HGNC:10992]	3
ENSG00000188229	5746.57	-0.855204	0.552787	0.0750813	-11.3904	4.67e-30	2.01e-28	TUBB4B	tubulin beta 4B class IVb [Source:HGNC Symbol;Acc:HGNC:20771]	2
ENSG00000173230	5731.13	0.382496	1.3036	0.0695484	5.49971	3.8e-08	2.2e-07	GOLGB1	golgin B1 [Source:HGNC Symbol;Acc:HGNC:4429]	9
ENSG00000134986	5728.1	-0.287575	0.819278	0.0582707	-4.93516	8.01e-07	3.99e-06	NREP	neuronal regeneration related protein [Source:HGNC Symbol;Acc:HGNC:16834]	23
ENSG00000142949	5723.8	-0.608302	0.655968	0.0950129	-6.40231	1.53e-10	1.15e-09	PTPRF	protein tyrosine phosphatase receptor type F [Source:HGNC Symbol;Acc:HGNC:9670]	16
ENSG00000196591	5723.34	-0.896119	0.53733	0.077253	-11.5998	4.13e-31	2e-29	HDAC2	histone deacetylase 2 [Source:HGNC Symbol;Acc:HGNC:4853]	17
ENSG00000085733	5720.04	0.227002	1.1704	0.0667185	3.40238	0.000668008	0.00212196	CTTN	cortactin [Source:HGNC Symbol;Acc:HGNC:3338]	15
ENSG00000221983	5697.35	-0.944995	0.519431	0.0659231	-14.3348	1.33e-46	2.23e-44	UBA52	ubiquitin A-52 residue ribosomal protein fusion product 1 [Source:HGNC Symbol;Acc:HGNC:12458]	14
ENSG00000141867	5694.92	-0.381775	0.767493	0.0732168	-5.2143	1.85e-07	9.92e-07	BRD4	bromodomain containing 4 [Source:HGNC Symbol;Acc:HGNC:13575]	12
ENSG00000166226	5687.62	-0.796518	0.575737	0.0856157	-9.3034	1.36e-20	2.56e-19	CCT2	chaperonin containing TCP1 subunit 2 [Source:HGNC Symbol;Acc:HGNC:1615]	14
ENSG00000004487	5678.95	-0.818659	0.566969	0.0704192	-11.6255	3.06e-31	1.5e-29	KDM1A	lysine demethylase 1A [Source:HGNC Symbol;Acc:HGNC:29079]	6
ENSG00000138685	5671.74	-0.240801	0.846276	0.0672304	-3.58172	0.000341336	0.00114347	FGF2	fibroblast growth factor 2 [Source:HGNC Symbol;Acc:HGNC:3676]	4
ENSG00000121579	5667.1	-0.748855	0.595076	0.0846773	-8.84364	9.26e-19	1.49e-17	NAA50	N(alpha)-acetyltransferase 50, NatE catalytic subunit [Source:HGNC Symbol;Acc:HGNC:29533]	11
ENSG00000123983	5667.08	-0.577865	0.669955	0.0685562	-8.42906	3.48e-17	4.83e-16	ACSL3	acyl-CoA synthetase long chain family member 3 [Source:HGNC Symbol;Acc:HGNC:3570]	11
ENSG00000111530	5667.08	-0.792498	0.577344	0.0800926	-9.89476	4.39e-23	1.01e-21	CAND1	cullin associated and neddylation dissociated 1 [Source:HGNC Symbol;Acc:HGNC:30688]	8
ENSG00000070831	5662.38	-0.786573	0.579719	0.069655	-11.2924	1.43e-29	5.89e-28	CDC42	cell division cycle 42 [Source:HGNC Symbol;Acc:HGNC:1736]	11
ENSG00000198830	5649.13	-1.19542	0.43666	0.0745576	-16.0335	7.46e-58	2.77e-55	HMGN2	high mobility group nucleosomal binding domain 2 [Source:HGNC Symbol;Acc:HGNC:4986]	10
ENSG00000111605	5644.84	0.281118	1.21514	0.0721696	3.89525	9.81e-05	0.000361575	CPSF6	cleavage and polyadenylation specific factor 6 [Source:HGNC Symbol;Acc:HGNC:13871]	8
ENSG00000072110	5643.5	-0.393332	0.761369	0.0671835	-5.85458	4.78e-09	3.04e-08	ACTN1	actinin alpha 1 [Source:HGNC Symbol;Acc:HGNC:163]	21
ENSG00000167552	5639.75	-1.93611	0.26132	0.20728	-9.34055	9.58e-21	1.82e-19	TUBA1A	tubulin alpha 1a [Source:HGNC Symbol;Acc:HGNC:20766]	9
ENSG00000163399	5637.21	-0.875877	0.544922	0.0722726	-12.1191	8.37e-34	5.05e-32	ATP1A1	ATPase Na+/K+ transporting subunit alpha 1 [Source:HGNC Symbol;Acc:HGNC:799]	11
ENSG00000183337	5634.64	-0.260246	0.834946	0.0550458	-4.72781	2.27e-06	1.07e-05	BCOR	BCL6 corepressor [Source:HGNC Symbol;Acc:HGNC:20893]	12
ENSG00000145741	5634.25	-0.99605	0.501371	0.0588189	-16.9342	2.52e-64	1.77e-61	BTF3	basic transcription factor 3 [Source:HGNC Symbol;Acc:HGNC:1125]	9
ENSG00000120137	5604.77	-0.716103	0.60874	0.107553	-6.65815	2.77e-11	2.22e-10	PANK3	pantothenate kinase 3 [Source:HGNC Symbol;Acc:HGNC:19365]	3
ENSG00000077235	5583.85	-1.02412	0.491711	0.0705367	-14.5189	9.19e-48	1.63e-45	GTF3C1	general transcription factor IIIC subunit 1 [Source:HGNC Symbol;Acc:HGNC:4664]	13
ENSG00000137776	5567.36	0.213005	1.1591	0.0643006	3.31264	0.000924194	0.00285842	SLTM	SAFB like transcription modulator [Source:HGNC Symbol;Acc:HGNC:20709]	26
ENSG00000143933	5555.67	-0.807352	0.57143	0.101262	-7.97287	1.55e-15	1.86e-14	CALM2	calmodulin 2 [Source:HGNC Symbol;Acc:HGNC:1445]	16
ENSG00000213988	5555.01	0.454811	1.3706	0.0628593	7.23537	4.64e-13	4.42e-12	ZNF90	zinc finger protein 90 [Source:HGNC Symbol;Acc:HGNC:13165]	6
ENSG00000167635	5550.75	-0.399051	0.758357	0.0751361	-5.31104	1.09e-07	6e-07	ZNF146	zinc finger protein 146 [Source:HGNC Symbol;Acc:HGNC:12931]	5
ENSG00000113161	5550.33	-0.650483	0.637067	0.064375	-10.1046	5.27e-24	1.32e-22	HMGCR	3-hydroxy-3-methylglutaryl-CoA reductase [Source:HGNC Symbol;Acc:HGNC:5006]	13
ENSG00000088325	5548.98	-0.749272	0.594904	0.0708225	-10.5796	3.71e-26	1.12e-24	TPX2	TPX2 microtubule nucleation factor [Source:HGNC Symbol;Acc:HGNC:1249]	2
ENSG00000133318	5538.34	-0.255984	0.837416	0.0684325	-3.74067	0.000183527	0.000645938	RTN3	reticulon 3 [Source:HGNC Symbol;Acc:HGNC:10469]	14
ENSG00000071054	5516.07	-0.794326	0.576612	0.0773862	-10.2644	1.02e-24	2.72e-23	MAP4K4	mitogen-activated protein kinase kinase kinase kinase 4 [Source:HGNC Symbol;Acc:HGNC:6866]	21
ENSG00000182899	5510.13	-0.995789	0.501461	0.077039	-12.9258	3.22e-38	2.76e-36	RPL35A	ribosomal protein L35a [Source:HGNC Symbol;Acc:HGNC:10345]	11
ENSG00000102172	5507.61	-1.29942	0.406288	0.106991	-12.1452	6.08e-34	3.69e-32	SMS	spermine synthase [Source:HGNC Symbol;Acc:HGNC:11123]	4
ENSG00000164032	5501.83	-1.81342	0.284516	0.112223	-16.1591	9.8e-59	4.15e-56	H2AFZ	H2A histone family member Z [Source:HGNC Symbol;Acc:HGNC:4741]	7
ENSG00000049618	5498.48	-0.174301	0.886197	0.0531369	-3.28023	0.00103723	0.00318036	ARID1B	AT-rich interaction domain 1B [Source:HGNC Symbol;Acc:HGNC:18040]	36
ENSG00000185658	5496.45	0.469118	1.38426	0.0521433	8.9967	2.33e-19	3.91e-18	BRWD1	bromodomain and WD repeat domain containing 1 [Source:HGNC Symbol;Acc:HGNC:12760]	16
ENSG00000072364	5494.65	0.248996	1.18838	0.0641743	3.88	0.000104458	0.0003828	AFF4	AF4/FMR2 family member 4 [Source:HGNC Symbol;Acc:HGNC:17869]	9
ENSG00000113328	5493.59	0.355696	1.2796	0.0843672	4.21604	2.49e-05	0.000100342	CCNG1	cyclin G1 [Source:HGNC Symbol;Acc:HGNC:1592]	13
ENSG00000060982	5493.01	-1.21591	0.4305	0.11047	-11.0067	3.55e-28	1.29e-26	BCAT1	branched chain amino acid transaminase 1 [Source:HGNC Symbol;Acc:HGNC:976]	10
ENSG00000285352	5490.15	0.511166	1.4252	0.0879135	5.81442	6.08e-09	3.84e-08	AC275401.6	NA	1
ENSG00000286522	5488.75	-1.25537	0.418885	0.106542	-11.7829	4.78e-32	2.47e-30	HIST1H3B	histone cluster 1 H3 family member b [Source:HGNC Symbol;Acc:HGNC:4776]	1
ENSG00000205213	5487.41	-0.32681	0.797298	0.0720036	-4.5388	5.66e-06	2.51e-05	LGR4	leucine rich repeat containing G protein-coupled receptor 4 [Source:HGNC Symbol;Acc:HGNC:13299]	6
ENSG00000133606	5482.85	-0.247561	0.842319	0.0689625	-3.58979	0.000330942	0.00111169	MKRN1	makorin ring finger protein 1 [Source:HGNC Symbol;Acc:HGNC:7112]	16
ENSG00000110395	5466.39	-0.569129	0.674024	0.0805497	-7.06556	1.6e-12	1.44e-11	CBL	Cbl proto-oncogene [Source:HGNC Symbol;Acc:HGNC:1541]	5
ENSG00000184697	5464.52	-0.824591	0.564642	0.0665717	-12.3865	3.09e-35	2.09e-33	CLDN6	claudin 6 [Source:HGNC Symbol;Acc:HGNC:2048]	3
ENSG00000054523	5464.01	-0.287906	0.81909	0.05828	-4.94004	7.81e-07	3.9e-06	KIF1B	kinesin family member 1B [Source:HGNC Symbol;Acc:HGNC:16636]	13
ENSG00000065526	5462.53	0.441333	1.35786	0.0671203	6.57525	4.86e-11	3.8e-10	SPEN	spen family transcriptional repressor [Source:HGNC Symbol;Acc:HGNC:17575]	5
ENSG00000085224	5452.89	0.252116	1.19095	0.0781585	3.2257	0.00125665	0.00379066	ATRX	ATRX chromatin remodeler [Source:HGNC Symbol;Acc:HGNC:886]	24
ENSG00000203812	5451.74	-1.07778	0.473758	0.0753955	-14.295	2.35e-46	3.75e-44	HIST2H2AA3	histone cluster 2 H2A family member a3 [Source:HGNC Symbol;Acc:HGNC:4736]	1
ENSG00000177600	5441.8	-1.30256	0.405405	0.209041	-6.23114	4.63e-10	3.31e-09	RPLP2	ribosomal protein lateral stalk subunit P2 [Source:HGNC Symbol;Acc:HGNC:10377]	8
ENSG00000166012	5414.26	0.643331	1.56193	0.0727417	8.84404	9.23e-19	1.48e-17	TAF1D	TATA-box binding protein associated factor, RNA polymerase I subunit D [Source:HGNC Symbol;Acc:HGNC:28759]	22
ENSG00000267041	5395.58	-0.522776	0.696031	0.0707611	-7.3879	1.49e-13	1.49e-12	ZNF850	zinc finger protein 850 [Source:HGNC Symbol;Acc:HGNC:27994]	3
ENSG00000136731	5386.07	-0.277414	0.825069	0.0876287	-3.16579	0.00154664	0.00457598	UGGT1	UDP-glucose glycoprotein glucosyltransferase 1 [Source:HGNC Symbol;Acc:HGNC:15663]	7
ENSG00000168298	5383.96	-0.339519	0.790305	0.072726	-4.66847	3.03e-06	1.4e-05	HIST1H1E	histone cluster 1 H1 family member e [Source:HGNC Symbol;Acc:HGNC:4718]	1
ENSG00000014216	5379.59	-0.425635	0.744511	0.0530937	-8.01669	1.09e-15	1.32e-14	CAPN1	calpain 1 [Source:HGNC Symbol;Acc:HGNC:1476]	28
ENSG00000181555	5379.33	0.251111	1.19012	0.0761352	3.29823	0.00097297	0.00299569	SETD2	SET domain containing 2, histone lysine methyltransferase [Source:HGNC Symbol;Acc:HGNC:18420]	9
ENSG00000197746	5378.23	-0.443892	0.735149	0.0834785	-5.31744	1.05e-07	5.8e-07	PSAP	prosaposin [Source:HGNC Symbol;Acc:HGNC:9498]	6
ENSG00000124193	5378.22	-1.06315	0.478585	0.0661548	-16.0707	4.1e-58	1.57e-55	SRSF6	serine and arginine rich splicing factor 6 [Source:HGNC Symbol;Acc:HGNC:10788]	6
ENSG00000100129	5374.6	-1.30944	0.403477	0.100142	-13.0758	4.53e-39	4.07e-37	EIF3L	eukaryotic translation initiation factor 3 subunit L [Source:HGNC Symbol;Acc:HGNC:18138]	15
ENSG00000100664	5371.95	-0.9709	0.510188	0.0526177	-18.452	5.03e-76	7.71e-73	EIF5	eukaryotic translation initiation factor 5 [Source:HGNC Symbol;Acc:HGNC:3299]	21
ENSG00000136051	5370.62	0.288354	1.22125	0.064713	4.45589	8.35e-06	3.62e-05	WASHC4	WASH complex subunit 4 [Source:HGNC Symbol;Acc:HGNC:29174]	14
ENSG00000176619	5366.61	-0.684469	0.622235	0.0680597	-10.0569	8.57e-24	2.1e-22	LMNB2	lamin B2 [Source:HGNC Symbol;Acc:HGNC:6638]	6
ENSG00000213923	5359.56	0.317758	1.24639	0.0683905	4.64623	3.38e-06	1.55e-05	CSNK1E	casein kinase 1 epsilon [Source:HGNC Symbol;Acc:HGNC:2453]	15
ENSG00000123505	5355.46	-1.03762	0.487131	0.0780347	-13.2969	2.41e-40	2.4e-38	AMD1	adenosylmethionine decarboxylase 1 [Source:HGNC Symbol;Acc:HGNC:457]	8
ENSG00000082781	5351.46	-0.860679	0.550693	0.0941213	-9.14436	6e-20	1.05e-18	ITGB5	integrin subunit beta 5 [Source:HGNC Symbol;Acc:HGNC:6160]	13
ENSG00000128245	5342.95	-1.16912	0.444693	0.0971553	-12.0335	2.37e-33	1.36e-31	YWHAH	tyrosine 3-monooxygenase/tryptophan 5-monooxygenase activation protein eta [Source:HGNC Symbol;Acc:HGNC:12853]	6
ENSG00000119285	5337.89	-0.557907	0.679287	0.0751633	-7.4226	1.15e-13	1.16e-12	HEATR1	HEAT repeat containing 1 [Source:HGNC Symbol;Acc:HGNC:25517]	5
ENSG00000135968	5336.64	0.808416	1.75129	0.0869591	9.29651	1.45e-20	2.71e-19	GCC2	GRIP and coiled-coil domain containing 2 [Source:HGNC Symbol;Acc:HGNC:23218]	13
ENSG00000036054	5324.62	-0.276754	0.825446	0.0658439	-4.20318	2.63e-05	0.000105837	TBC1D23	TBC1 domain family member 23 [Source:HGNC Symbol;Acc:HGNC:25622]	9
ENSG00000077782	5300.08	-0.386004	0.765246	0.0632051	-6.10716	1.01e-09	6.95e-09	FGFR1	fibroblast growth factor receptor 1 [Source:HGNC Symbol;Acc:HGNC:3688]	43
ENSG00000198793	5296	-0.356346	0.781141	0.0557998	-6.38615	1.7e-10	1.27e-09	MTOR	mechanistic target of rapamycin kinase [Source:HGNC Symbol;Acc:HGNC:3942]	7
ENSG00000166508	5289	-1.18543	0.439692	0.0711554	-16.6598	2.57e-62	1.54e-59	MCM7	minichromosome maintenance complex component 7 [Source:HGNC Symbol;Acc:HGNC:6950]	13
ENSG00000009954	5286.77	-0.351937	0.783532	0.0455202	-7.73143	1.06e-14	1.18e-13	BAZ1B	bromodomain adjacent to zinc finger domain 1B [Source:HGNC Symbol;Acc:HGNC:961]	3
ENSG00000215021	5283.83	-0.641295	0.641137	0.0673329	-9.52425	1.66e-21	3.38e-20	PHB2	prohibitin 2 [Source:HGNC Symbol;Acc:HGNC:30306]	14
ENSG00000277778	5276.63	0.60075	1.5165	0.0854416	7.03112	2.05e-12	1.82e-11	PGM5P2	phosphoglucomutase 5 pseudogene 2 [Source:HGNC Symbol;Acc:HGNC:18965]	2
ENSG00000087365	5275.59	-0.844212	0.557015	0.0780149	-10.8212	2.73e-27	9.25e-26	SF3B2	splicing factor 3b subunit 2 [Source:HGNC Symbol;Acc:HGNC:10769]	16
ENSG00000122218	5273.84	-0.2812	0.822906	0.0618478	-4.54665	5.45e-06	2.43e-05	COPA	coatomer protein complex subunit alpha [Source:HGNC Symbol;Acc:HGNC:2230]	20
ENSG00000121892	5272.33	-0.201244	0.8698	0.0684478	-2.94011	0.00328095	0.00910562	PDS5A	PDS5 cohesin associated factor A [Source:HGNC Symbol;Acc:HGNC:29088]	10
ENSG00000172809	5267.61	-0.673912	0.626805	0.075631	-8.91053	5.08e-19	8.34e-18	RPL38	ribosomal protein L38 [Source:HGNC Symbol;Acc:HGNC:10349]	8
ENSG00000160049	5266.74	-0.342277	0.788795	0.0611376	-5.59847	2.16e-08	1.28e-07	DFFA	DNA fragmentation factor subunit alpha [Source:HGNC Symbol;Acc:HGNC:2772]	3
ENSG00000241343	5262.64	-0.877029	0.544487	0.108758	-8.06402	7.38e-16	9.18e-15	RPL36A	ribosomal protein L36a [Source:HGNC Symbol;Acc:HGNC:10359]	10
ENSG00000205937	5249.14	-0.227026	0.854394	0.0627581	-3.61749	0.000297478	0.00101006	RNPS1	RNA binding protein with serine rich domain 1 [Source:HGNC Symbol;Acc:HGNC:10080]	26
ENSG00000186340	5243.15	0.265238	1.20183	0.0834959	3.17666	0.0014898	0.00442058	THBS2	thrombospondin 2 [Source:HGNC Symbol;Acc:HGNC:11786]	7
ENSG00000185624	5230.32	-0.514918	0.699833	0.0614255	-8.3828	5.17e-17	7.08e-16	P4HB	prolyl 4-hydroxylase subunit beta [Source:HGNC Symbol;Acc:HGNC:8548]	24
ENSG00000164880	5230.06	-0.373183	0.772077	0.106551	-3.50238	0.000461113	0.00150929	INTS1	integrator complex subunit 1 [Source:HGNC Symbol;Acc:HGNC:24555]	8
ENSG00000154277	5223.06	-0.483672	0.715155	0.0828466	-5.83816	5.28e-09	3.35e-08	UCHL1	ubiquitin C-terminal hydrolase L1 [Source:HGNC Symbol;Acc:HGNC:12513]	12
ENSG00000179295	5213.65	-0.647399	0.63843	0.0808297	-8.00941	1.15e-15	1.4e-14	PTPN11	protein tyrosine phosphatase non-receptor type 11 [Source:HGNC Symbol;Acc:HGNC:9644]	7
ENSG00000115310	5207.91	-0.635187	0.643857	0.0973693	-6.52349	6.87e-11	5.31e-10	RTN4	reticulon 4 [Source:HGNC Symbol;Acc:HGNC:14085]	15
ENSG00000273673	5202.64	-1.00143	0.499504	0.0928199	-10.789	3.88e-27	1.29e-25	AC011295.1	ribosomal protein L9 pseudogene 9	3
ENSG00000177853	5196.8	0.445093	1.3614	0.0602828	7.38342	1.54e-13	1.53e-12	ZNF518A	zinc finger protein 518A [Source:HGNC Symbol;Acc:HGNC:29009]	10
ENSG00000141959	5192.47	-0.821893	0.565699	0.0680677	-12.0747	1.44e-33	8.5e-32	PFKL	phosphofructokinase, liver type [Source:HGNC Symbol;Acc:HGNC:8876]	12
ENSG00000002834	5181.53	-0.647627	0.63833	0.0618152	-10.4768	1.1e-25	3.18e-24	LASP1	LIM and SH3 protein 1 [Source:HGNC Symbol;Acc:HGNC:6513]	9
ENSG00000134644	5178.79	0.255442	1.1937	0.07434	3.43614	0.000590074	0.00189154	PUM1	pumilio RNA binding family member 1 [Source:HGNC Symbol;Acc:HGNC:14957]	23
ENSG00000112308	5168.66	-0.484126	0.71493	0.0808067	-5.99116	2.08e-09	1.38e-08	C6orf62	chromosome 6 open reading frame 62 [Source:HGNC Symbol;Acc:HGNC:20998]	2
ENSG00000225630	5166.43	1.16189	2.2375	0.110398	10.5245	6.66e-26	1.95e-24	MTND2P28	MT-ND2 pseudogene 28 [Source:HGNC Symbol;Acc:HGNC:42129]	1
ENSG00000147162	5160.71	0.700882	1.6255	0.0936363	7.48515	7.15e-14	7.34e-13	OGT	O-linked N-acetylglucosamine (GlcNAc) transferase [Source:HGNC Symbol;Acc:HGNC:8127]	11
ENSG00000166986	5157.28	0.542958	1.45696	0.0966403	5.61834	1.93e-08	1.15e-07	MARS	methionyl-tRNA synthetase [Source:HGNC Symbol;Acc:HGNC:6898]	35
ENSG00000167258	5151.59	-0.242381	0.845349	0.0814621	-2.97539	0.0029262	0.00819709	CDK12	cyclin dependent kinase 12 [Source:HGNC Symbol;Acc:HGNC:24224]	10
ENSG00000180263	5141.65	0.646742	1.56563	0.0790315	8.18335	2.76e-16	3.58e-15	FGD6	FYVE, RhoGEF and PH domain containing 6 [Source:HGNC Symbol;Acc:HGNC:21740]	7
ENSG00000064666	5135.63	-0.585031	0.666635	0.0894218	-6.54238	6.05e-11	4.7e-10	CNN2	calponin 2 [Source:HGNC Symbol;Acc:HGNC:2156]	12
ENSG00000198265	5131.03	0.275438	1.21036	0.0648895	4.24473	2.19e-05	8.89e-05	HELZ	helicase with zinc finger [Source:HGNC Symbol;Acc:HGNC:16878]	12
ENSG00000131236	5123.09	-0.879418	0.543587	0.0892544	-9.85294	6.66e-23	1.51e-21	CAP1	cyclase associated actin cytoskeleton regulatory protein 1 [Source:HGNC Symbol;Acc:HGNC:20040]	19
ENSG00000112249	5122.11	0.399218	1.31879	0.0548239	7.28183	3.29e-13	3.18e-12	ASCC3	activating signal cointegrator 1 complex subunit 3 [Source:HGNC Symbol;Acc:HGNC:18697]	7
ENSG00000107779	5098.12	-0.418475	0.748215	0.0571829	-7.31819	2.51e-13	2.46e-12	BMPR1A	bone morphogenetic protein receptor type 1A [Source:HGNC Symbol;Acc:HGNC:1076]	5
ENSG00000119772	5095.66	-1.00577	0.498006	0.0742997	-13.5366	9.51e-42	1.07e-39	DNMT3A	DNA methyltransferase 3 alpha [Source:HGNC Symbol;Acc:HGNC:2978]	15
ENSG00000137693	5080.33	-0.897744	0.536725	0.0828806	-10.8318	2.43e-27	8.27e-26	YAP1	Yes associated protein 1 [Source:HGNC Symbol;Acc:HGNC:16262]	11
ENSG00000156218	5073.39	0.725021	1.65292	0.0746138	9.71698	2.55e-22	5.54e-21	ADAMTSL3	ADAMTS like 3 [Source:HGNC Symbol;Acc:HGNC:14633]	8
ENSG00000113569	5068.03	-0.670476	0.628299	0.0792727	-8.45785	2.72e-17	3.81e-16	NUP155	nucleoporin 155 [Source:HGNC Symbol;Acc:HGNC:8063]	8
ENSG00000167491	5066.3	-0.413762	0.750664	0.05819	-7.11054	1.16e-12	1.06e-11	GATAD2A	GATA zinc finger domain containing 2A [Source:HGNC Symbol;Acc:HGNC:29989]	13
ENSG00000188994	5057.23	0.436711	1.35352	0.080391	5.43234	5.56e-08	3.16e-07	ZNF292	zinc finger protein 292 [Source:HGNC Symbol;Acc:HGNC:18410]	9
ENSG00000167470	5044.73	-0.558956	0.678793	0.0650854	-8.58804	8.85e-18	1.3e-16	MIDN	midnolin [Source:HGNC Symbol;Acc:HGNC:16298]	6
ENSG00000092148	5040.86	-0.289154	0.818382	0.0864828	-3.34349	0.000827322	0.00258092	HECTD1	HECT domain E3 ubiquitin protein ligase 1 [Source:HGNC Symbol;Acc:HGNC:20157]	19
ENSG00000120948	5037.37	-0.321868	0.800033	0.0768165	-4.19009	2.79e-05	0.000111694	TARDBP	TAR DNA binding protein [Source:HGNC Symbol;Acc:HGNC:11571]	32
ENSG00000110700	5020.23	-1.19631	0.436391	0.0957136	-12.4988	7.58e-36	5.36e-34	RPS13	ribosomal protein S13 [Source:HGNC Symbol;Acc:HGNC:10386]	10
ENSG00000131504	5017.52	-1.08433	0.471613	0.0593018	-18.2849	1.09e-74	1.41e-71	DIAPH1	diaphanous related formin 1 [Source:HGNC Symbol;Acc:HGNC:2876]	18
ENSG00000149311	5016.75	0.834248	1.78293	0.0936716	8.90609	5.29e-19	8.67e-18	ATM	ATM serine/threonine kinase [Source:HGNC Symbol;Acc:HGNC:795]	30
ENSG00000143742	4992.31	-0.682835	0.62294	0.0912856	-7.4802	7.42e-14	7.59e-13	SRP9	signal recognition particle 9 [Source:HGNC Symbol;Acc:HGNC:11304]	9
ENSG00000167005	4967.62	-0.675969	0.625912	0.0844677	-8.0027	1.22e-15	1.47e-14	NUDT21	nudix hydrolase 21 [Source:HGNC Symbol;Acc:HGNC:13870]	7
ENSG00000136504	4954.05	-0.869071	0.547499	0.0863268	-10.0672	7.71e-24	1.89e-22	KAT7	lysine acetyltransferase 7 [Source:HGNC Symbol;Acc:HGNC:17016]	18
ENSG00000119314	4953.87	-0.555972	0.680198	0.0775045	-7.17342	7.31e-13	6.8e-12	PTBP3	polypyrimidine tract binding protein 3 [Source:HGNC Symbol;Acc:HGNC:10253]	8
ENSG00000121774	4950.06	-0.260357	0.834881	0.0662701	-3.92873	8.54e-05	0.000318406	KHDRBS1	KH RNA binding domain containing, signal transduction associated 1 [Source:HGNC Symbol;Acc:HGNC:18116]	4
ENSG00000078140	4949.53	-0.984724	0.505322	0.0719669	-13.683	1.28e-42	1.57e-40	UBE2K	ubiquitin conjugating enzyme E2 K [Source:HGNC Symbol;Acc:HGNC:4914]	7
ENSG00000105281	4942.52	-0.225576	0.855254	0.0739412	-3.05075	0.00228274	0.00652394	SLC1A5	solute carrier family 1 member 5 [Source:HGNC Symbol;Acc:HGNC:10943]	6
ENSG00000106723	4929.34	-0.324232	0.798724	0.056711	-5.71726	1.08e-08	6.64e-08	SPIN1	spindlin 1 [Source:HGNC Symbol;Acc:HGNC:11243]	6
ENSG00000136193	4923.77	-0.583714	0.667244	0.0937386	-6.22704	4.75e-10	3.39e-09	SCRN1	secernin 1 [Source:HGNC Symbol;Acc:HGNC:22192]	10
ENSG00000198625	4921.87	0.999521	1.99934	0.108444	9.21695	3.06e-20	5.54e-19	MDM4	MDM4 regulator of p53 [Source:HGNC Symbol;Acc:HGNC:6974]	17
ENSG00000103257	4921.64	-0.704063	0.613841	0.118112	-5.96096	2.51e-09	1.65e-08	SLC7A5	solute carrier family 7 member 5 [Source:HGNC Symbol;Acc:HGNC:11063]	3
ENSG00000078177	4920.85	-0.327346	0.797002	0.0757355	-4.32222	1.54e-05	6.43e-05	N4BP2	NEDD4 binding protein 2 [Source:HGNC Symbol;Acc:HGNC:29851]	4
ENSG00000277196	4900.64	-0.682192	0.623218	0.0625648	-10.9038	1.11e-27	3.86e-26	AC007325.2	Homo sapiens proline dehydrogenase 1, mitochondrial (LOC102724788), transcript variant 1, mRNA. [Source:RefSeq mRNA;Acc:NM_001368249]	2
ENSG00000122565	4898.24	-0.368576	0.774547	0.0655082	-5.62641	1.84e-08	1.1e-07	CBX3	chromobox 3 [Source:HGNC Symbol;Acc:HGNC:1553]	8
ENSG00000080603	4896.3	-0.436377	0.738988	0.0805282	-5.41893	6e-08	3.4e-07	SRCAP	Snf2 related CREBBP activator protein [Source:HGNC Symbol;Acc:HGNC:16974]	5
ENSG00000171940	4882.4	-0.303022	0.810553	0.0825923	-3.66889	0.000243605	0.000840631	ZNF217	zinc finger protein 217 [Source:HGNC Symbol;Acc:HGNC:13009]	5
ENSG00000104824	4881.95	-1.25566	0.418802	0.112019	-11.2093	3.67e-29	1.45e-27	HNRNPL	heterogeneous nuclear ribonucleoprotein L [Source:HGNC Symbol;Acc:HGNC:5045]	15
ENSG00000282947	4881.95	-1.25566	0.418802	0.112019	-11.2093	3.67e-29	1.45e-27	HNRNPL	heterogeneous nuclear ribonucleoprotein L [Source:HGNC Symbol;Acc:HGNC:5045]	15
ENSG00000143870	4877.55	-1.18197	0.440748	0.114764	-10.2992	7.11e-25	1.92e-23	PDIA6	protein disulfide isomerase family A member 6 [Source:HGNC Symbol;Acc:HGNC:30168]	8
ENSG00000203814	4876.55	-0.741714	0.598028	0.0808145	-9.17798	4.39e-20	7.81e-19	HIST2H2BF	histone cluster 2 H2B family member f [Source:HGNC Symbol;Acc:HGNC:24700]	5
ENSG00000105220	4875.01	-1.04654	0.484127	0.0994921	-10.5188	7.07e-26	2.07e-24	GPI	glucose-6-phosphate isomerase [Source:HGNC Symbol;Acc:HGNC:4458]	21
ENSG00000228327	4860.99	0.544687	1.4587	0.127774	4.26289	2.02e-05	8.24e-05	AL669831.1	general transcription factor IIi (GTF2I) pseudogene	2
ENSG00000157110	4853.68	0.247005	1.18674	0.0631979	3.90845	9.29e-05	0.00034427	RBPMS	RNA binding protein, mRNA processing factor [Source:HGNC Symbol;Acc:HGNC:19097]	20
ENSG00000134824	4849.71	-1.14927	0.450853	0.0825799	-13.9171	4.99e-44	6.69e-42	FADS2	fatty acid desaturase 2 [Source:HGNC Symbol;Acc:HGNC:3575]	15
ENSG00000177733	4829.42	-0.973589	0.509238	0.0973786	-9.99798	1.56e-23	3.73e-22	HNRNPA0	heterogeneous nuclear ribonucleoprotein A0 [Source:HGNC Symbol;Acc:HGNC:5030]	1
ENSG00000213639	4824.63	-0.759104	0.590863	0.0900777	-8.42721	3.54e-17	4.9e-16	PPP1CB	protein phosphatase 1 catalytic subunit beta [Source:HGNC Symbol;Acc:HGNC:9282]	9
ENSG00000161203	4823.34	-1.57094	0.33659	0.108126	-14.5288	7.97e-48	1.45e-45	AP2M1	adaptor related protein complex 2 subunit mu 1 [Source:HGNC Symbol;Acc:HGNC:564]	22
ENSG00000116539	4821.52	0.884578	1.84622	0.0960881	9.20591	3.39e-20	6.1e-19	ASH1L	ASH1 like histone lysine methyltransferase [Source:HGNC Symbol;Acc:HGNC:19088]	7
ENSG00000184445	4813.32	0.42069	1.33857	0.0782587	5.37563	7.63e-08	4.27e-07	KNTC1	kinetochore associated 1 [Source:HGNC Symbol;Acc:HGNC:17255]	15
ENSG00000066135	4808.35	-0.701834	0.61479	0.0624838	-11.2323	2.83e-29	1.14e-27	KDM4A	lysine demethylase 4A [Source:HGNC Symbol;Acc:HGNC:22978]	5
ENSG00000138032	4802.26	-0.445766	0.734194	0.0670783	-6.64547	3.02e-11	2.41e-10	PPM1B	protein phosphatase, Mg2+/Mn2+ dependent 1B [Source:HGNC Symbol;Acc:HGNC:9276]	11
ENSG00000143401	4800.09	-0.429987	0.742268	0.070397	-6.10803	1.01e-09	6.91e-09	ANP32E	acidic nuclear phosphoprotein 32 family member E [Source:HGNC Symbol;Acc:HGNC:16673]	10
ENSG00000138688	4798.74	0.624229	1.54139	0.0817619	7.63471	2.26e-14	2.44e-13	KIAA1109	KIAA1109 [Source:HGNC Symbol;Acc:HGNC:26953]	16
ENSG00000075340	4793.07	-0.594489	0.662279	0.0841611	-7.0637	1.62e-12	1.46e-11	ADD2	adducin 2 [Source:HGNC Symbol;Acc:HGNC:244]	14
ENSG00000162688	4778.97	-0.88859	0.540142	0.0685787	-12.9572	2.14e-38	1.85e-36	AGL	amylo-alpha-1, 6-glucosidase, 4-alpha-glucanotransferase [Source:HGNC Symbol;Acc:HGNC:321]	8
ENSG00000128272	4775.85	-0.58377	0.667218	0.0727538	-8.02392	1.02e-15	1.25e-14	ATF4	activating transcription factor 4 [Source:HGNC Symbol;Acc:HGNC:786]	3
ENSG00000173726	4775.24	-0.603622	0.6581	0.0725728	-8.31747	8.99e-17	1.21e-15	TOMM20	translocase of outer mitochondrial membrane 20 [Source:HGNC Symbol;Acc:HGNC:20947]	3
ENSG00000139998	4772.81	-0.740441	0.598556	0.0860173	-8.60806	7.43e-18	1.1e-16	RAB15	RAB15, member RAS oncogene family [Source:HGNC Symbol;Acc:HGNC:20150]	10
ENSG00000158417	4770.86	-0.328478	0.796376	0.0557386	-5.89318	3.79e-09	2.45e-08	EIF5B	eukaryotic translation initiation factor 5B [Source:HGNC Symbol;Acc:HGNC:30793]	5
ENSG00000046604	4756.91	-0.819181	0.566764	0.0937226	-8.74048	2.32e-18	3.62e-17	DSG2	desmoglein 2 [Source:HGNC Symbol;Acc:HGNC:3049]	2
ENSG00000065883	4754.08	0.52422	1.43816	0.070988	7.38463	1.53e-13	1.52e-12	CDK13	cyclin dependent kinase 13 [Source:HGNC Symbol;Acc:HGNC:1733]	22
ENSG00000170832	4750.57	0.246078	1.18598	0.0534656	4.60255	4.17e-06	1.89e-05	USP32	ubiquitin specific peptidase 32 [Source:HGNC Symbol;Acc:HGNC:19143]	15
ENSG00000169714	4743.87	-0.466766	0.723585	0.0816855	-5.71419	1.1e-08	6.75e-08	CNBP	CCHC-type zinc finger nucleic acid binding protein [Source:HGNC Symbol;Acc:HGNC:13164]	10
ENSG00000101361	4743.06	-0.850955	0.554418	0.0559355	-15.2131	2.89e-52	7.24e-50	NOP56	NOP56 ribonucleoprotein [Source:HGNC Symbol;Acc:HGNC:15911]	21
ENSG00000139697	4736.23	-0.418105	0.748407	0.0506118	-8.26102	1.44e-16	1.92e-15	SBNO1	strawberry notch homolog 1 [Source:HGNC Symbol;Acc:HGNC:22973]	3
ENSG00000066468	4736.02	0.750409	1.68227	0.0663149	11.3158	1.1e-29	4.56e-28	FGFR2	fibroblast growth factor receptor 2 [Source:HGNC Symbol;Acc:HGNC:3689]	27
ENSG00000118705	4735.6	-0.995333	0.50162	0.0824998	-12.0647	1.62e-33	9.55e-32	RPN2	ribophorin II [Source:HGNC Symbol;Acc:HGNC:10382]	8
ENSG00000096696	4727.97	-0.537955	0.688747	0.0630249	-8.53559	1.39e-17	2.02e-16	DSP	desmoplakin [Source:HGNC Symbol;Acc:HGNC:3052]	3
ENSG00000175029	4725.08	-0.551219	0.682443	0.0819928	-6.72277	1.78e-11	1.45e-10	CTBP2	C-terminal binding protein 2 [Source:HGNC Symbol;Acc:HGNC:2495]	14
ENSG00000005339	4723.83	-0.357169	0.780695	0.0865015	-4.12905	3.64e-05	0.000143586	CREBBP	CREB binding protein [Source:HGNC Symbol;Acc:HGNC:2348]	20
ENSG00000124767	4721.93	-0.318872	0.801697	0.10541	-3.02506	0.00248581	0.00705035	GLO1	glyoxalase I [Source:HGNC Symbol;Acc:HGNC:4323]	2
ENSG00000165934	4720.44	-0.252693	0.839328	0.0762805	-3.31269	0.000924044	0.00285832	CPSF2	cleavage and polyadenylation specific factor 2 [Source:HGNC Symbol;Acc:HGNC:2325]	5
ENSG00000090621	4714.37	-0.386187	0.765149	0.0725076	-5.32616	1e-07	5.54e-07	PABPC4	poly(A) binding protein cytoplasmic 4 [Source:HGNC Symbol;Acc:HGNC:8557]	25
ENSG00000187772	4703.46	-0.822395	0.565502	0.0695109	-11.8312	2.69e-32	1.42e-30	LIN28B	lin-28 homolog B [Source:HGNC Symbol;Acc:HGNC:32207]	3
ENSG00000149212	4702.07	0.338879	1.26477	0.0925879	3.66008	0.000252138	0.000867515	SESN3	sestrin 3 [Source:HGNC Symbol;Acc:HGNC:23060]	6
ENSG00000167232	4700.81	1.03483	2.04887	0.0980219	10.5571	4.71e-26	1.4e-24	ZNF91	zinc finger protein 91 [Source:HGNC Symbol;Acc:HGNC:13166]	12
ENSG00000162433	4695.92	-1.451	0.365768	0.0680725	-21.3155	8.16e-101	3.34e-97	AK4	adenylate kinase 4 [Source:HGNC Symbol;Acc:HGNC:363]	8
ENSG00000178445	4686.44	-0.385889	0.765307	0.0748153	-5.15789	2.5e-07	1.32e-06	GLDC	glycine decarboxylase [Source:HGNC Symbol;Acc:HGNC:4313]	22
ENSG00000117335	4681.9	0.652721	1.57213	0.0994011	6.56654	5.15e-11	4.03e-10	CD46	CD46 molecule [Source:HGNC Symbol;Acc:HGNC:6953]	19
ENSG00000143252	4670.88	-0.919604	0.528654	0.131897	-6.97216	3.12e-12	2.72e-11	SDHC	succinate dehydrogenase complex subunit C [Source:HGNC Symbol;Acc:HGNC:10682]	9
ENSG00000108055	4635.17	-0.516949	0.698848	0.0601091	-8.60017	7.96e-18	1.18e-16	SMC3	structural maintenance of chromosomes 3 [Source:HGNC Symbol;Acc:HGNC:2468]	2
ENSG00000068878	4622.96	-0.280431	0.823345	0.070865	-3.95726	7.58e-05	0.00028529	PSME4	proteasome activator subunit 4 [Source:HGNC Symbol;Acc:HGNC:20635]	9
ENSG00000145012	4622.33	-0.400479	0.757607	0.0885101	-4.52467	6.05e-06	2.68e-05	LPP	LIM domain containing preferred translocation partner in lipoma [Source:HGNC Symbol;Acc:HGNC:6679]	22
ENSG00000103342	4617.4	-0.924491	0.526866	0.0799758	-11.5596	6.6e-31	3.1e-29	GSPT1	G1 to S phase transition 1 [Source:HGNC Symbol;Acc:HGNC:4621]	10
ENSG00000135018	4610.97	-0.623462	0.649112	0.0862111	-7.2318	4.77e-13	4.52e-12	UBQLN1	ubiquilin 1 [Source:HGNC Symbol;Acc:HGNC:12508]	6
ENSG00000092964	4607.24	-0.754768	0.592642	0.0830397	-9.08924	9.97e-20	1.73e-18	DPYSL2	dihydropyrimidinase like 2 [Source:HGNC Symbol;Acc:HGNC:3014]	8
ENSG00000100836	4606.76	-0.396763	0.75956	0.0526653	-7.53368	4.93e-14	5.13e-13	PABPN1	poly(A) binding protein nuclear 1 [Source:HGNC Symbol;Acc:HGNC:8565]	8
ENSG00000115875	4605.62	-0.522585	0.696123	0.0686538	-7.61189	2.7e-14	2.89e-13	SRSF7	serine and arginine rich splicing factor 7 [Source:HGNC Symbol;Acc:HGNC:10789]	12
ENSG00000005022	4601.6	-0.776396	0.583823	0.105588	-7.35308	1.94e-13	1.92e-12	SLC25A5	solute carrier family 25 member 5 [Source:HGNC Symbol;Acc:HGNC:10991]	4
ENSG00000168003	4599.72	-0.222115	0.857308	0.0740857	-2.99808	0.00271684	0.00765343	SLC3A2	solute carrier family 3 member 2 [Source:HGNC Symbol;Acc:HGNC:11026]	23
ENSG00000101057	4598.28	-1.09648	0.467658	0.0730448	-15.011	6.22e-51	1.41e-48	MYBL2	MYB proto-oncogene like 2 [Source:HGNC Symbol;Acc:HGNC:7548]	2
ENSG00000181315	4597.04	0.841302	1.79167	0.0832717	10.1031	5.35e-24	1.34e-22	ZNF322	zinc finger protein 322 [Source:HGNC Symbol;Acc:HGNC:23640]	8
ENSG00000173575	4590.75	0.582496	1.49744	0.0862904	6.75042	1.47e-11	1.21e-10	CHD2	chromodomain helicase DNA binding protein 2 [Source:HGNC Symbol;Acc:HGNC:1917]	29
ENSG00000131149	4590.51	0.217099	1.16239	0.0733704	2.95894	0.00308695	0.00861593	GSE1	Gse1 coiled-coil protein [Source:HGNC Symbol;Acc:HGNC:28979]	16
ENSG00000095002	4581.52	-0.790828	0.578012	0.0834557	-9.47602	2.64e-21	5.3e-20	MSH2	mutS homolog 2 [Source:HGNC Symbol;Acc:HGNC:7325]	10
ENSG00000171490	4559	-0.501003	0.706615	0.0657901	-7.61517	2.63e-14	2.82e-13	RSL1D1	ribosomal L1 domain containing 1 [Source:HGNC Symbol;Acc:HGNC:24534]	12
ENSG00000214265	4543.53	0.488913	1.40339	0.0659357	7.415	1.22e-13	1.22e-12	AC124312.1	novel protein	2
ENSG00000091039	4536.32	-0.329167	0.795996	0.0736865	-4.46713	7.93e-06	3.44e-05	OSBPL8	oxysterol binding protein like 8 [Source:HGNC Symbol;Acc:HGNC:16396]	18
ENSG00000136758	4526.02	-0.659511	0.633093	0.0808609	-8.15612	3.46e-16	4.44e-15	YME1L1	YME1 like 1 ATPase [Source:HGNC Symbol;Acc:HGNC:12843]	9
ENSG00000116580	4524.85	0.677881	1.59979	0.0575758	11.7737	5.33e-32	2.75e-30	GON4L	gon-4 like [Source:HGNC Symbol;Acc:HGNC:25973]	19
ENSG00000112531	4522.17	-0.276036	0.825857	0.0618035	-4.46635	7.96e-06	3.46e-05	QKI	QKI, KH domain containing RNA binding [Source:HGNC Symbol;Acc:HGNC:21100]	17
ENSG00000179059	4521.38	-0.793877	0.576792	0.0653355	-12.1508	5.68e-34	3.45e-32	ZFP42	ZFP42 zinc finger protein [Source:HGNC Symbol;Acc:HGNC:30949]	3
ENSG00000173692	4498.95	-0.720369	0.606942	0.0791836	-9.09745	9.25e-20	1.61e-18	PSMD1	proteasome 26S subunit, non-ATPase 1 [Source:HGNC Symbol;Acc:HGNC:9554]	13
ENSG00000204843	4494.02	-0.48995	0.71205	0.0522826	-9.37118	7.17e-21	1.38e-19	DCTN1	dynactin subunit 1 [Source:HGNC Symbol;Acc:HGNC:2711]	27
ENSG00000149136	4492.79	-0.76067	0.590222	0.0795232	-9.56539	1.12e-21	2.31e-20	SSRP1	structure specific recognition protein 1 [Source:HGNC Symbol;Acc:HGNC:11327]	5
ENSG00000140534	4492.31	-0.164347	0.892333	0.0477519	-3.44168	0.000578111	0.00185682	TICRR	TOPBP1 interacting checkpoint and replication regulator [Source:HGNC Symbol;Acc:HGNC:28704]	3
ENSG00000110651	4479.63	-0.664014	0.63112	0.070326	-9.44195	3.66e-21	7.24e-20	CD81	CD81 molecule [Source:HGNC Symbol;Acc:HGNC:1701]	17
ENSG00000103495	4472.33	-1.06049	0.479469	0.0828748	-12.7963	1.72e-37	1.41e-35	MAZ	MYC associated zinc finger protein [Source:HGNC Symbol;Acc:HGNC:6914]	16
ENSG00000083845	4470.63	-1.74243	0.298866	0.117548	-14.8231	1.04e-49	2.12e-47	RPS5	ribosomal protein S5 [Source:HGNC Symbol;Acc:HGNC:10426]	9
ENSG00000052126	4462.14	0.619092	1.53591	0.0876465	7.06351	1.62e-12	1.46e-11	PLEKHA5	pleckstrin homology domain containing A5 [Source:HGNC Symbol;Acc:HGNC:30036]	16
ENSG00000173812	4447.69	-0.736941	0.60001	0.0637514	-11.5596	6.6e-31	3.1e-29	EIF1	eukaryotic translation initiation factor 1 [Source:HGNC Symbol;Acc:HGNC:3249]	7
ENSG00000075151	4441.5	0.354483	1.27853	0.0617092	5.7444	9.22e-09	5.7e-08	EIF4G3	eukaryotic translation initiation factor 4 gamma 3 [Source:HGNC Symbol;Acc:HGNC:3298]	14
ENSG00000285174	4440.4	0.671764	1.59302	0.0872774	7.69689	1.39e-14	1.53e-13	AC240508.1	NA	1
ENSG00000109475	4434.01	-1.02485	0.491461	0.115612	-8.8646	7.68e-19	1.24e-17	RPL34	ribosomal protein L34 [Source:HGNC Symbol;Acc:HGNC:10340]	7
ENSG00000120694	4428.1	-0.714383	0.609466	0.0894967	-7.98223	1.44e-15	1.72e-14	HSPH1	heat shock protein family H (Hsp110) member 1 [Source:HGNC Symbol;Acc:HGNC:16969]	9
ENSG00000185896	4425.51	-0.652204	0.636307	0.0668012	-9.76336	1.62e-22	3.56e-21	LAMP1	lysosomal associated membrane protein 1 [Source:HGNC Symbol;Acc:HGNC:6499]	3
ENSG00000142230	4423.85	-0.817415	0.567458	0.071923	-11.3651	6.24e-30	2.65e-28	SAE1	SUMO1 activating enzyme subunit 1 [Source:HGNC Symbol;Acc:HGNC:30660]	14
ENSG00000062650	4421.51	-0.334807	0.79289	0.0917778	-3.64802	0.000264268	0.000905945	WAPL	WAPL cohesin release factor [Source:HGNC Symbol;Acc:HGNC:23293]	6
ENSG00000060138	4417.27	-0.221255	0.857819	0.0643749	-3.43698	0.000588239	0.00188639	YBX3	Y-box binding protein 3 [Source:HGNC Symbol;Acc:HGNC:2428]	18
ENSG00000197372	4408.81	0.283142	1.21684	0.0567304	4.99101	6.01e-07	3.04e-06	ZNF675	zinc finger protein 675 [Source:HGNC Symbol;Acc:HGNC:30768]	9
ENSG00000185591	4402.57	-0.393729	0.76116	0.0462178	-8.519	1.61e-17	2.32e-16	SP1	Sp1 transcription factor [Source:HGNC Symbol;Acc:HGNC:11205]	4
ENSG00000148843	4398.19	-0.727206	0.604073	0.0741249	-9.81055	1.01e-22	2.28e-21	PDCD11	programmed cell death 11 [Source:HGNC Symbol;Acc:HGNC:13408]	7
ENSG00000143621	4396.75	-1.29707	0.406953	0.0861878	-15.0493	3.49e-51	8.08e-49	ILF2	interleukin enhancer binding factor 2 [Source:HGNC Symbol;Acc:HGNC:6037]	5
ENSG00000198492	4381.59	-0.829038	0.562904	0.0721079	-11.4972	1.36e-30	6.19e-29	YTHDF2	YTH N6-methyladenosine RNA binding protein 2 [Source:HGNC Symbol;Acc:HGNC:31675]	9
ENSG00000025800	4375.85	-0.810711	0.570101	0.0598345	-13.5492	8.01e-42	9.1e-40	KPNA6	karyopherin subunit alpha 6 [Source:HGNC Symbol;Acc:HGNC:6399]	4
ENSG00000132463	4373.45	-1.1155	0.461532	0.0992951	-11.2342	2.77e-29	1.12e-27	GRSF1	G-rich RNA sequence binding factor 1 [Source:HGNC Symbol;Acc:HGNC:4610]	8
ENSG00000087274	4373.4	-0.49296	0.710566	0.0685606	-7.19013	6.47e-13	6.06e-12	ADD1	adducin 1 [Source:HGNC Symbol;Acc:HGNC:243]	29
ENSG00000120705	4364.7	-0.735756	0.600503	0.0656687	-11.2041	3.89e-29	1.54e-27	ETF1	eukaryotic translation termination factor 1 [Source:HGNC Symbol;Acc:HGNC:3477]	9
ENSG00000117505	4363.16	-0.288216	0.818914	0.0535006	-5.38714	7.16e-08	4.02e-07	DR1	down-regulator of transcription 1 [Source:HGNC Symbol;Acc:HGNC:3017]	3
ENSG00000091409	4362.69	-0.646985	0.638613	0.0601457	-10.757	5.49e-27	1.8e-25	ITGA6	integrin subunit alpha 6 [Source:HGNC Symbol;Acc:HGNC:6142]	11
ENSG00000149428	4362.64	-1.04587	0.484353	0.0657602	-15.9043	5.92e-57	2.05e-54	HYOU1	hypoxia up-regulated 1 [Source:HGNC Symbol;Acc:HGNC:16931]	23
ENSG00000280682	4362.64	-1.04587	0.484353	0.0657602	-15.9043	5.92e-57	2.05e-54	HYOU1	hypoxia up-regulated 1 [Source:HGNC Symbol;Acc:HGNC:16931]	23
ENSG00000147100	4357.91	-0.295926	0.814549	0.0689895	-4.28943	1.79e-05	7.37e-05	SLC16A2	solute carrier family 16 member 2 [Source:HGNC Symbol;Acc:HGNC:10923]	3
ENSG00000122912	4351.97	0.622976	1.54005	0.0732291	8.50723	1.78e-17	2.55e-16	SLC25A16	solute carrier family 25 member 16 [Source:HGNC Symbol;Acc:HGNC:10986]	7
ENSG00000138674	4351.64	0.319761	1.24812	0.0799191	4.00107	6.31e-05	0.000240306	SEC31A	SEC31 homolog A, COPII coat complex component [Source:HGNC Symbol;Acc:HGNC:17052]	41
ENSG00000134057	4343.84	-1.30551	0.404579	0.0900233	-14.5019	1.18e-47	2.07e-45	CCNB1	cyclin B1 [Source:HGNC Symbol;Acc:HGNC:1579]	7
ENSG00000114346	4341.97	-0.313272	0.804814	0.0632965	-4.94928	7.45e-07	3.74e-06	ECT2	epithelial cell transforming 2 [Source:HGNC Symbol;Acc:HGNC:3155]	16
ENSG00000115091	4335.2	-1.12283	0.459192	0.0944971	-11.8822	1.47e-32	7.8e-31	ACTR3	actin related protein 3 [Source:HGNC Symbol;Acc:HGNC:170]	8
ENSG00000086061	4334.53	-1.14437	0.452386	0.0707671	-16.171	8.08e-59	3.48e-56	DNAJA1	DnaJ heat shock protein family (Hsp40) member A1 [Source:HGNC Symbol;Acc:HGNC:5229]	3
ENSG00000120733	4320.91	-0.436263	0.739046	0.0543501	-8.0269	1e-15	1.22e-14	KDM3B	lysine demethylase 3B [Source:HGNC Symbol;Acc:HGNC:1337]	9
ENSG00000142453	4319.28	-0.578515	0.669653	0.0879599	-6.57704	4.8e-11	3.76e-10	CARM1	coactivator associated arginine methyltransferase 1 [Source:HGNC Symbol;Acc:HGNC:23393]	10
ENSG00000138759	4316.64	0.396654	1.31645	0.0694098	5.71466	1.1e-08	6.74e-08	FRAS1	Fraser extracellular matrix complex subunit 1 [Source:HGNC Symbol;Acc:HGNC:19185]	7
ENSG00000137076	4316.47	-0.733006	0.601649	0.0662906	-11.0575	2.02e-28	7.52e-27	TLN1	talin 1 [Source:HGNC Symbol;Acc:HGNC:11845]	8
ENSG00000166847	4315.25	-0.962821	0.513053	0.0972769	-9.89774	4.26e-23	9.88e-22	DCTN5	dynactin subunit 5 [Source:HGNC Symbol;Acc:HGNC:24594]	8
ENSG00000113575	4314.39	-1.16415	0.446228	0.120143	-9.68968	3.34e-22	7.2e-21	PPP2CA	protein phosphatase 2 catalytic subunit alpha [Source:HGNC Symbol;Acc:HGNC:9299]	6
ENSG00000101367	4309.74	-0.887892	0.540403	0.0978649	-9.07262	1.16e-19	2e-18	MAPRE1	microtubule associated protein RP/EB family member 1 [Source:HGNC Symbol;Acc:HGNC:6890]	1
ENSG00000156482	4306.41	-1.62143	0.325012	0.117158	-13.8397	1.47e-43	1.92e-41	RPL30	ribosomal protein L30 [Source:HGNC Symbol;Acc:HGNC:10333]	13
ENSG00000105401	4295.96	-0.581494	0.668271	0.0521939	-11.141	7.92e-29	3.04e-27	CDC37	cell division cycle 37 [Source:HGNC Symbol;Acc:HGNC:1735]	10
ENSG00000137073	4292.49	-0.241203	0.846039	0.0550491	-4.3816	1.18e-05	4.99e-05	UBAP2	ubiquitin associated protein 2 [Source:HGNC Symbol;Acc:HGNC:14185]	12
ENSG00000110713	4292.43	-0.379619	0.76864	0.0871887	-4.354	1.34e-05	5.61e-05	NUP98	nucleoporin 98 [Source:HGNC Symbol;Acc:HGNC:8068]	21
ENSG00000164904	4291.83	-0.409529	0.752869	0.076716	-5.33825	9.38e-08	5.2e-07	ALDH7A1	aldehyde dehydrogenase 7 family member A1 [Source:HGNC Symbol;Acc:HGNC:877]	37
ENSG00000161813	4285.49	-0.181661	0.881687	0.0510498	-3.55851	0.000372965	0.00124129	LARP4	La ribonucleoprotein domain family member 4 [Source:HGNC Symbol;Acc:HGNC:24320]	20
ENSG00000169246	4280.5	0.506577	1.42068	0.070039	7.23279	4.73e-13	4.49e-12	NPIPB3	nuclear pore complex interacting protein family member B3 [Source:HGNC Symbol;Acc:HGNC:28989]	14
ENSG00000101444	4275.4	-0.722906	0.605876	0.0716765	-10.0857	6.39e-24	1.58e-22	AHCY	adenosylhomocysteinase [Source:HGNC Symbol;Acc:HGNC:343]	6
ENSG00000170348	4266.44	-0.693258	0.618456	0.0687589	-10.0824	6.61e-24	1.63e-22	TMED10	transmembrane p24 trafficking protein 10 [Source:HGNC Symbol;Acc:HGNC:16998]	7
ENSG00000172053	4265.17	-0.855429	0.552701	0.0701794	-12.1892	3.55e-34	2.2e-32	QARS	glutaminyl-tRNA synthetase [Source:HGNC Symbol;Acc:HGNC:9751]	52
ENSG00000162769	4264.2	0.835384	1.78433	0.075343	11.0877	1.44e-28	5.42e-27	FLVCR1	feline leukemia virus subgroup C cellular receptor 1 [Source:HGNC Symbol;Acc:HGNC:24682]	5
ENSG00000280987	4262.52	-0.525336	0.694797	0.0754268	-6.96485	3.29e-12	2.86e-11	MATR3	matrin 3 [Source:NCBI gene;Acc:9782]	11
ENSG00000139132	4258.88	0.443704	1.36009	0.0696867	6.36713	1.93e-10	1.43e-09	FGD4	FYVE, RhoGEF and PH domain containing 4 [Source:HGNC Symbol;Acc:HGNC:19125]	16
ENSG00000138778	4258.58	0.330903	1.2578	0.099103	3.33898	0.000840861	0.00262107	CENPE	centromere protein E [Source:HGNC Symbol;Acc:HGNC:1856]	8
ENSG00000039560	4256.37	-0.425205	0.744733	0.0792551	-5.36501	8.09e-08	4.51e-07	RAI14	retinoic acid induced 14 [Source:HGNC Symbol;Acc:HGNC:14873]	28
ENSG00000124575	4255.92	-0.394732	0.760631	0.0845409	-4.66912	3.02e-06	1.4e-05	HIST1H1D	histone cluster 1 H1 family member d [Source:HGNC Symbol;Acc:HGNC:4717]	1
ENSG00000136238	4252.35	-1.07768	0.47379	0.0955175	-11.2826	1.6e-29	6.58e-28	RAC1	Rac family small GTPase 1 [Source:HGNC Symbol;Acc:HGNC:9801]	6
ENSG00000170515	4251.15	-0.70096	0.615163	0.0600133	-11.6801	1.61e-31	8.01e-30	PA2G4	proliferation-associated 2G4 [Source:HGNC Symbol;Acc:HGNC:8550]	7
ENSG00000077147	4250.42	-0.854985	0.552871	0.10884	-7.85544	3.98e-15	4.62e-14	TM9SF3	transmembrane 9 superfamily member 3 [Source:HGNC Symbol;Acc:HGNC:21529]	7
ENSG00000147596	4248.01	-0.617825	0.651653	0.0543424	-11.3691	5.96e-30	2.54e-28	PRDM14	PR/SET domain 14 [Source:HGNC Symbol;Acc:HGNC:14001]	2
ENSG00000089006	4241.72	-0.311938	0.805559	0.0471209	-6.61995	3.59e-11	2.84e-10	SNX5	sorting nexin 5 [Source:HGNC Symbol;Acc:HGNC:14969]	19
ENSG00000181274	4231.08	-1.12987	0.456956	0.0795901	-14.1961	9.68e-46	1.46e-43	FRAT2	FRAT regulator of WNT signaling pathway 2 [Source:HGNC Symbol;Acc:HGNC:16048]	1
ENSG00000197894	4221.68	-0.754598	0.592711	0.0874335	-8.63053	6.11e-18	9.16e-17	ADH5	alcohol dehydrogenase 5 (class III), chi polypeptide [Source:HGNC Symbol;Acc:HGNC:253]	13
ENSG00000166681	4219.49	-1.20612	0.433433	0.0921261	-13.0921	3.66e-39	3.3e-37	BEX3	brain expressed X-linked 3 [Source:HGNC Symbol;Acc:HGNC:13388]	4
ENSG00000203995	4210.45	0.39171	1.31195	0.06299	6.2186	5.02e-10	3.57e-09	ZYG11A	zyg-11 family member A, cell cycle regulator [Source:HGNC Symbol;Acc:HGNC:32058]	3
ENSG00000120992	4206.7	-0.303082	0.810519	0.0864456	-3.50605	0.000454818	0.00149067	LYPLA1	lysophospholipase 1 [Source:HGNC Symbol;Acc:HGNC:6737]	15
ENSG00000179010	4206.2	-1.08702	0.470733	0.0713168	-15.2421	1.86e-52	4.7e-50	MRFAP1	Morf4 family associated protein 1 [Source:HGNC Symbol;Acc:HGNC:24549]	5
ENSG00000198752	4198.76	-0.487651	0.713185	0.0638424	-7.63835	2.2e-14	2.37e-13	CDC42BPB	CDC42 binding protein kinase beta [Source:HGNC Symbol;Acc:HGNC:1738]	9
ENSG00000092439	4193.48	0.509606	1.42366	0.081746	6.23402	4.55e-10	3.25e-09	TRPM7	transient receptor potential cation channel subfamily M member 7 [Source:HGNC Symbol;Acc:HGNC:17994]	10
ENSG00000152104	4176.91	-0.365031	0.776452	0.0875195	-4.17085	3.03e-05	0.000120864	PTPN14	protein tyrosine phosphatase non-receptor type 14 [Source:HGNC Symbol;Acc:HGNC:9647]	5
ENSG00000173402	4175.92	-0.891267	0.53914	0.102961	-8.65637	4.87e-18	7.38e-17	DAG1	dystroglycan 1 [Source:HGNC Symbol;Acc:HGNC:2666]	22
ENSG00000168610	4174.79	-0.260527	0.834783	0.0578453	-4.50385	6.67e-06	2.93e-05	STAT3	signal transducer and activator of transcription 3 [Source:HGNC Symbol;Acc:HGNC:11364]	14
ENSG00000091527	4174.36	-0.638834	0.642232	0.0697949	-9.15303	5.54e-20	9.74e-19	CDV3	CDV3 homolog [Source:HGNC Symbol;Acc:HGNC:26928]	9
ENSG00000179361	4170.67	-0.47756	0.718191	0.0691982	-6.90133	5.15e-12	4.4e-11	ARID3B	AT-rich interaction domain 3B [Source:HGNC Symbol;Acc:HGNC:14350]	6
ENSG00000078043	4167.68	0.336843	1.26299	0.049565	6.79599	1.08e-11	8.95e-11	PIAS2	protein inhibitor of activated STAT 2 [Source:HGNC Symbol;Acc:HGNC:17311]	16
ENSG00000130182	4160.56	-0.603577	0.65812	0.0848337	-7.11483	1.12e-12	1.03e-11	ZSCAN10	zinc finger and SCAN domain containing 10 [Source:HGNC Symbol;Acc:HGNC:12997]	10
ENSG00000113558	4157.76	-0.493641	0.71023	0.0754828	-6.53979	6.16e-11	4.78e-10	SKP1	S-phase kinase associated protein 1 [Source:HGNC Symbol;Acc:HGNC:10899]	13
ENSG00000139218	4156.06	0.302213	1.23303	0.0579901	5.21146	1.87e-07	1.01e-06	SCAF11	SR-related CTD associated factor 11 [Source:HGNC Symbol;Acc:HGNC:10784]	15
ENSG00000147689	4153.66	0.881837	1.84272	0.243105	3.62738	0.000286308	0.000974815	FAM83A	family with sequence similarity 83 member A [Source:HGNC Symbol;Acc:HGNC:28210]	8
ENSG00000068654	4146.79	-0.724313	0.605285	0.0664683	-10.8971	1.19e-27	4.15e-26	POLR1A	RNA polymerase I subunit A [Source:HGNC Symbol;Acc:HGNC:17264]	10
ENSG00000122026	4145.64	-1.64189	0.320436	0.0974457	-16.8493	1.06e-63	6.86e-61	RPL21	ribosomal protein L21 [Source:HGNC Symbol;Acc:HGNC:10313]	10
ENSG00000132300	4145.35	0.216405	1.16183	0.06005	3.60374	0.000313669	0.00105956	PTCD3	pentatricopeptide repeat domain 3 [Source:HGNC Symbol;Acc:HGNC:24717]	20
ENSG00000076003	4144.69	-1.49333	0.355192	0.113941	-13.1061	3.04e-39	2.75e-37	MCM6	minichromosome maintenance complex component 6 [Source:HGNC Symbol;Acc:HGNC:6949]	3
ENSG00000157741	4117.89	0.404946	1.32404	0.0863462	4.68979	2.73e-06	1.27e-05	UBN2	ubinuclein 2 [Source:HGNC Symbol;Acc:HGNC:21931]	4
ENSG00000107372	4117.61	-0.465115	0.724413	0.0637975	-7.2905	3.09e-13	2.99e-12	ZFAND5	zinc finger AN1-type containing 5 [Source:HGNC Symbol;Acc:HGNC:13008]	8
ENSG00000181222	4115.86	-0.76849	0.587031	0.0718697	-10.6928	1.1e-26	3.48e-25	POLR2A	RNA polymerase II subunit A [Source:HGNC Symbol;Acc:HGNC:9187]	10
ENSG00000189159	4113.81	-1.01145	0.496046	0.0780953	-12.9515	2.3e-38	1.98e-36	JPT1	Jupiter microtubule associated homolog 1 [Source:HGNC Symbol;Acc:HGNC:14569]	12
ENSG00000166165	4106.13	-0.696994	0.616856	0.0801066	-8.70083	3.29e-18	5.06e-17	CKB	creatine kinase B [Source:HGNC Symbol;Acc:HGNC:1991]	17
ENSG00000168092	4097.98	-0.738673	0.59929	0.0695683	-10.618	2.46e-26	7.55e-25	PAFAH1B2	platelet activating factor acetylhydrolase 1b catalytic subunit 2 [Source:HGNC Symbol;Acc:HGNC:8575]	8
ENSG00000198231	4088.81	-0.390206	0.763021	0.0556416	-7.01286	2.34e-12	2.06e-11	DDX42	DEAD-box helicase 42 [Source:HGNC Symbol;Acc:HGNC:18676]	19
ENSG00000106278	4088.02	-0.330132	0.795464	0.0665263	-4.96243	6.96e-07	3.5e-06	PTPRZ1	protein tyrosine phosphatase receptor type Z1 [Source:HGNC Symbol;Acc:HGNC:9685]	21
ENSG00000084090	4086.41	-0.795797	0.576025	0.0729063	-10.9153	9.74e-28	3.42e-26	STARD7	StAR related lipid transfer domain containing 7 [Source:HGNC Symbol;Acc:HGNC:18063]	6
ENSG00000173064	4081.91	0.286565	1.21973	0.0769913	3.72204	0.00019762	0.000692318	HECTD4	HECT domain E3 ubiquitin protein ligase 4 [Source:HGNC Symbol;Acc:HGNC:26611]	15
ENSG00000183246	4072.89	-1.04425	0.484898	0.113221	-9.22304	2.89e-20	5.25e-19	RIMBP3C	RIMS binding protein 3C [Source:HGNC Symbol;Acc:HGNC:33892]	2
ENSG00000088930	4064.28	-0.727823	0.603814	0.0679014	-10.7188	8.31e-27	2.66e-25	XRN2	5'-3' exoribonuclease 2 [Source:HGNC Symbol;Acc:HGNC:12836]	1
ENSG00000165416	4061.88	-0.5377	0.688868	0.0635499	-8.46106	2.65e-17	3.72e-16	SUGT1	SGT1 homolog, MIS12 kinetochore complex assembly cochaperone [Source:HGNC Symbol;Acc:HGNC:16987]	4
ENSG00000064419	4059.22	-0.63733	0.642902	0.0598413	-10.6503	1.74e-26	5.38e-25	TNPO3	transportin 3 [Source:HGNC Symbol;Acc:HGNC:17103]	5
ENSG00000058262	4056.06	-0.831808	0.561825	0.0719236	-11.5652	6.19e-31	2.94e-29	SEC61A1	Sec61 translocon alpha 1 subunit [Source:HGNC Symbol;Acc:HGNC:18276]	7
ENSG00000071626	4053.68	-0.938542	0.52176	0.0788878	-11.8972	1.22e-32	6.57e-31	DAZAP1	DAZ associated protein 1 [Source:HGNC Symbol;Acc:HGNC:2683]	11
ENSG00000108848	4049.67	1.12599	2.18252	0.112378	10.0197	1.25e-23	3.02e-22	LUC7L3	LUC7 like 3 pre-mRNA splicing factor [Source:HGNC Symbol;Acc:HGNC:24309]	23
ENSG00000140264	4047.84	-0.838163	0.559356	0.104092	-8.05216	8.13e-16	1e-14	SERF2	small EDRK-rich factor 2 [Source:HGNC Symbol;Acc:HGNC:10757]	17
ENSG00000122482	4045.8	-0.237349	0.848303	0.0632477	-3.75269	0.000174947	0.000616978	ZNF644	zinc finger protein 644 [Source:HGNC Symbol;Acc:HGNC:29222]	12
ENSG00000284950	4044.01	0.721608	1.64902	0.0569865	12.6628	9.51e-37	7.22e-35	AC246795.3	Endogenous retrovirus group K member 8 Rec protein [Source:UniProtKB/Swiss-Prot;Acc:P61575]	2
ENSG00000104904	4034.5	-1.17566	0.442681	0.0920818	-12.7676	2.49e-37	2.01e-35	OAZ1	ornithine decarboxylase antizyme 1 [Source:HGNC Symbol;Acc:HGNC:8095]	11
ENSG00000198900	4032.88	-0.526716	0.694133	0.0622401	-8.46264	2.61e-17	3.68e-16	TOP1	DNA topoisomerase I [Source:HGNC Symbol;Acc:HGNC:11986]	1
ENSG00000151247	4016.01	-0.416881	0.749042	0.0798122	-5.22327	1.76e-07	9.46e-07	EIF4E	eukaryotic translation initiation factor 4E [Source:HGNC Symbol;Acc:HGNC:3287]	11
ENSG00000108671	4015.08	-0.8269	0.563739	0.071055	-11.6375	2.66e-31	1.3e-29	PSMD11	proteasome 26S subunit, non-ATPase 11 [Source:HGNC Symbol;Acc:HGNC:9556]	12
ENSG00000115020	4011.33	0.395767	1.31564	0.0712249	5.55659	2.75e-08	1.62e-07	PIKFYVE	phosphoinositide kinase, FYVE-type zinc finger containing [Source:HGNC Symbol;Acc:HGNC:23785]	9
ENSG00000142657	4011.17	-0.655387	0.634905	0.0729078	-8.98926	2.49e-19	4.18e-18	PGD	phosphogluconate dehydrogenase [Source:HGNC Symbol;Acc:HGNC:8891]	10
ENSG00000164687	4010.87	-0.976585	0.508181	0.107509	-9.08377	1.05e-19	1.82e-18	FABP5	fatty acid binding protein 5 [Source:HGNC Symbol;Acc:HGNC:3560]	4
ENSG00000141646	4007.76	-0.754842	0.592611	0.0575293	-13.121	2.5e-39	2.28e-37	SMAD4	SMAD family member 4 [Source:HGNC Symbol;Acc:HGNC:6770]	17
ENSG00000198700	3997.88	-0.629253	0.646511	0.0984038	-6.3946	1.61e-10	1.2e-09	IPO9	importin 9 [Source:HGNC Symbol;Acc:HGNC:19425]	4
ENSG00000241978	3992.59	-0.845694	0.556443	0.0620668	-13.6256	2.82e-42	3.33e-40	AKAP2	A-kinase anchoring protein 2 [Source:HGNC Symbol;Acc:HGNC:372]	8
ENSG00000213585	3991.22	-0.459425	0.727276	0.0794451	-5.78293	7.34e-09	4.58e-08	VDAC1	voltage dependent anion channel 1 [Source:HGNC Symbol;Acc:HGNC:12669]	7
ENSG00000093000	3988.97	-0.464178	0.724884	0.0697367	-6.65616	2.81e-11	2.24e-10	NUP50	nucleoporin 50 [Source:HGNC Symbol;Acc:HGNC:8065]	19
ENSG00000167600	3973.25	0.285044	1.21845	0.0670884	4.24878	2.15e-05	8.74e-05	CYP2S1	cytochrome P450 family 2 subfamily S member 1 [Source:HGNC Symbol;Acc:HGNC:15654]	6
ENSG00000046653	3968.85	-0.762426	0.589504	0.0827151	-9.2175	3.04e-20	5.52e-19	GPM6B	glycoprotein M6B [Source:HGNC Symbol;Acc:HGNC:4461]	11
ENSG00000143494	3968.32	0.576936	1.49168	0.0585086	9.86072	6.16e-23	1.41e-21	VASH2	vasohibin 2 [Source:HGNC Symbol;Acc:HGNC:25723]	12
ENSG00000165209	3966.42	-0.401016	0.757325	0.0597771	-6.70853	1.97e-11	1.6e-10	STRBP	spermatid perinuclear RNA binding protein [Source:HGNC Symbol;Acc:HGNC:16462]	10
ENSG00000091136	3961.79	-0.243489	0.8447	0.0754813	-3.22582	0.00125614	0.00378959	LAMB1	laminin subunit beta 1 [Source:HGNC Symbol;Acc:HGNC:6486]	13
ENSG00000184640	3958.14	-0.762447	0.589496	0.0988886	-7.71016	1.26e-14	1.39e-13	2019-09-09	septin 9 [Source:HGNC Symbol;Acc:HGNC:7323]	47
ENSG00000089248	3956.14	-0.205791	0.867063	0.0687031	-2.99536	0.00274117	0.00771665	ERP29	endoplasmic reticulum protein 29 [Source:HGNC Symbol;Acc:HGNC:13799]	5
ENSG00000181785	3947.45	1.18764	2.27779	0.0982761	12.0847	1.27e-33	7.58e-32	OR5AS1	olfactory receptor family 5 subfamily AS member 1 [Source:HGNC Symbol;Acc:HGNC:15261]	2
ENSG00000258947	3939.94	-1.28239	0.411115	0.101962	-12.577	2.82e-36	2.04e-34	TUBB3	tubulin beta 3 class III [Source:HGNC Symbol;Acc:HGNC:20772]	15
ENSG00000143420	3937.27	-0.439062	0.737614	0.0729104	-6.02194	1.72e-09	1.15e-08	ENSA	endosulfine alpha [Source:HGNC Symbol;Acc:HGNC:3360]	15
ENSG00000173517	3936.85	0.587119	1.50224	0.0686015	8.5584	1.14e-17	1.66e-16	PEAK1	pseudopodium enriched atypical kinase 1 [Source:HGNC Symbol;Acc:HGNC:29431]	12
ENSG00000276966	3934.46	-1.21094	0.431986	0.0814259	-14.8717	5.03e-50	1.07e-47	HIST1H4E	histone cluster 1 H4 family member e [Source:HGNC Symbol;Acc:HGNC:4790]	1
ENSG00000112851	3933.58	0.463339	1.37873	0.0659101	7.02986	2.07e-12	1.84e-11	ERBIN	erbb2 interacting protein [Source:HGNC Symbol;Acc:HGNC:15842]	17
ENSG00000126787	3933.15	-0.181049	0.882061	0.061637	-2.93734	0.00331036	0.00917791	DLGAP5	DLG associated protein 5 [Source:HGNC Symbol;Acc:HGNC:16864]	5
ENSG00000116489	3932.75	-0.405167	0.755149	0.0831874	-4.87054	1.11e-06	5.45e-06	CAPZA1	capping actin protein of muscle Z-line subunit alpha 1 [Source:HGNC Symbol;Acc:HGNC:1488]	6
ENSG00000173598	3932.3	-0.469209	0.72236	0.10059	-4.66455	3.09e-06	1.42e-05	NUDT4	nudix hydrolase 4 [Source:HGNC Symbol;Acc:HGNC:8051]	7
ENSG00000178947	3928.02	0.450344	1.36637	0.0690234	6.52451	6.82e-11	5.28e-10	SMIM10L2A	small integral membrane protein 10 like 2A [Source:HGNC Symbol;Acc:HGNC:34499]	1
ENSG00000112701	3920.29	0.279031	1.21338	0.068786	4.05651	4.98e-05	0.000192544	SENP6	SUMO specific peptidase 6 [Source:HGNC Symbol;Acc:HGNC:20944]	12
ENSG00000058673	3917.92	0.263465	1.20036	0.0775812	3.39599	0.000683807	0.00216822	ZC3H11A	zinc finger CCCH-type containing 11A [Source:HGNC Symbol;Acc:HGNC:29093]	15
ENSG00000102908	3914.05	0.385485	1.3063	0.0827825	4.6566	3.21e-06	1.48e-05	NFAT5	nuclear factor of activated T cells 5 [Source:HGNC Symbol;Acc:HGNC:7774]	13
ENSG00000165821	3904.34	-0.815895	0.568056	0.0852748	-9.56784	1.09e-21	2.26e-20	SALL2	spalt like transcription factor 2 [Source:HGNC Symbol;Acc:HGNC:10526]	7
ENSG00000198836	3901.82	-0.322366	0.799757	0.0802635	-4.01634	5.91e-05	0.000226027	OPA1	OPA1 mitochondrial dynamin like GTPase [Source:HGNC Symbol;Acc:HGNC:8140]	32
ENSG00000071794	3893.98	0.29067	1.22321	0.0774871	3.7512	0.00017599	0.000620387	HLTF	helicase like transcription factor [Source:HGNC Symbol;Acc:HGNC:11099]	9
ENSG00000115241	3892.63	-1.07517	0.474616	0.0982699	-10.941	7.34e-28	2.6e-26	PPM1G	protein phosphatase, Mg2+/Mn2+ dependent 1G [Source:HGNC Symbol;Acc:HGNC:9278]	3
ENSG00000159131	3892.04	-0.308196	0.807651	0.0665717	-4.62953	3.66e-06	1.67e-05	GART	phosphoribosylglycinamide formyltransferase, phosphoribosylglycinamide synthetase, phosphoribosylaminoimidazole synthetase [Source:HGNC Symbol;Acc:HGNC:4163]	18
ENSG00000109111	3883.04	-0.522023	0.696395	0.071261	-7.32551	2.38e-13	2.33e-12	SUPT6H	SPT6 homolog, histone chaperone and transcription elongation factor [Source:HGNC Symbol;Acc:HGNC:11470]	12
ENSG00000070770	3876.17	-0.414146	0.750464	0.0857451	-4.82997	1.37e-06	6.61e-06	CSNK2A2	casein kinase 2 alpha 2 [Source:HGNC Symbol;Acc:HGNC:2459]	6
ENSG00000128487	3872.25	0.223448	1.16752	0.0585403	3.81699	0.000135087	0.000486186	SPECC1	sperm antigen with calponin homology and coiled-coil domains 1 [Source:HGNC Symbol;Acc:HGNC:30615]	23
ENSG00000122966	3869.1	0.346749	1.27169	0.0861535	4.02478	5.7e-05	0.000218652	CIT	citron rho-interacting serine/threonine kinase [Source:HGNC Symbol;Acc:HGNC:1985]	19
ENSG00000103194	3867.06	-1.03702	0.487334	0.0810682	-12.7919	1.82e-37	1.48e-35	USP10	ubiquitin specific peptidase 10 [Source:HGNC Symbol;Acc:HGNC:12608]	19
ENSG00000180008	3858.05	0.510164	1.42421	0.0709744	7.188	6.57e-13	6.15e-12	SOCS4	suppressor of cytokine signaling 4 [Source:HGNC Symbol;Acc:HGNC:19392]	4
ENSG00000109685	3852.21	0.333287	1.25988	0.0755775	4.40987	1.03e-05	4.42e-05	NSD2	nuclear receptor binding SET domain protein 2 [Source:HGNC Symbol;Acc:HGNC:12766]	27
ENSG00000117519	3851.5	-0.701926	0.614751	0.097628	-7.1898	6.49e-13	6.07e-12	CNN3	calponin 3 [Source:HGNC Symbol;Acc:HGNC:2157]	7
ENSG00000095139	3849.77	-0.6402	0.641624	0.0878684	-7.28589	3.2e-13	3.09e-12	ARCN1	archain 1 [Source:HGNC Symbol;Acc:HGNC:649]	5
ENSG00000141456	3848.05	-0.422736	0.746009	0.0509537	-8.29646	1.07e-16	1.43e-15	PELP1	proline, glutamate and leucine rich protein 1 [Source:HGNC Symbol;Acc:HGNC:30134]	15
ENSG00000137267	3846.39	-0.988752	0.503913	0.100046	-9.88299	4.93e-23	1.13e-21	TUBB2A	tubulin beta 2A class IIa [Source:HGNC Symbol;Acc:HGNC:12412]	2
ENSG00000181666	3844.97	0.249648	1.18892	0.0577705	4.32138	1.55e-05	6.45e-05	ZNF875	zinc finger protein 875 [Source:HGNC Symbol;Acc:HGNC:4928]	28
ENSG00000243709	3841.06	-1.19003	0.438294	0.0984358	-12.0894	1.2e-33	7.18e-32	LEFTY1	left-right determination factor 1 [Source:HGNC Symbol;Acc:HGNC:6552]	2
ENSG00000114573	3840.74	-0.566895	0.675068	0.104556	-5.42195	5.9e-08	3.34e-07	ATP6V1A	ATPase H+ transporting V1 subunit A [Source:HGNC Symbol;Acc:HGNC:851]	6
ENSG00000154518	3839.7	-0.992013	0.502776	0.09028	-10.9882	4.36e-28	1.58e-26	ATP5MC3	ATP synthase membrane subunit c locus 3 [Source:HGNC Symbol;Acc:HGNC:843]	5
ENSG00000198431	3838.15	-0.686793	0.621233	0.0936591	-7.3329	2.25e-13	2.21e-12	TXNRD1	thioredoxin reductase 1 [Source:HGNC Symbol;Acc:HGNC:12437]	24
ENSG00000107929	3835.49	-0.200467	0.870269	0.0547233	-3.66328	0.000249008	0.000857465	LARP4B	La ribonucleoprotein domain family member 4B [Source:HGNC Symbol;Acc:HGNC:28987]	12
ENSG00000136381	3828.23	-0.549216	0.683392	0.053671	-10.233	1.41e-24	3.72e-23	IREB2	iron responsive element binding protein 2 [Source:HGNC Symbol;Acc:HGNC:6115]	10
ENSG00000023287	3823.44	0.280485	1.2146	0.0737131	3.80509	0.000141754	0.000508466	RB1CC1	RB1 inducible coiled-coil 1 [Source:HGNC Symbol;Acc:HGNC:15574]	10
ENSG00000275713	3821.89	-0.913405	0.530931	0.0810565	-11.2687	1.87e-29	7.67e-28	HIST1H2BH	histone cluster 1 H2B family member h [Source:HGNC Symbol;Acc:HGNC:4755]	1
ENSG00000127184	3811.95	-0.836352	0.560058	0.0686017	-12.1914	3.45e-34	2.15e-32	COX7C	cytochrome c oxidase subunit 7C [Source:HGNC Symbol;Acc:HGNC:2292]	7
ENSG00000138363	3806.53	-0.761254	0.589983	0.0872617	-8.7238	2.69e-18	4.17e-17	ATIC	5-aminoimidazole-4-carboxamide ribonucleotide formyltransferase/IMP cyclohydrolase [Source:HGNC Symbol;Acc:HGNC:794]	14
ENSG00000096717	3801.96	-0.70703	0.61258	0.069472	-10.1772	2.51e-24	6.49e-23	SIRT1	sirtuin 1 [Source:HGNC Symbol;Acc:HGNC:14929]	6
ENSG00000129250	3801.36	-0.521179	0.696802	0.0646503	-8.06151	7.54e-16	9.35e-15	KIF1C	kinesin family member 1C [Source:HGNC Symbol;Acc:HGNC:6317]	4
ENSG00000189079	3801.25	0.408093	1.32693	0.058444	6.98263	2.9e-12	2.54e-11	ARID2	AT-rich interaction domain 2 [Source:HGNC Symbol;Acc:HGNC:18037]	9
ENSG00000237296	3800.8	0.814139	1.75825	0.107247	7.59124	3.17e-14	3.36e-13	SMG1P1	SMG1 pseudogene 1 [Source:HGNC Symbol;Acc:HGNC:44186]	7
ENSG00000197024	3798.85	-0.330244	0.795402	0.0737779	-4.47619	7.6e-06	3.31e-05	ZNF398	zinc finger protein 398 [Source:HGNC Symbol;Acc:HGNC:18373]	5
ENSG00000164054	3798.06	-1.09257	0.468925	0.0931011	-11.7353	8.4e-32	4.28e-30	SHISA5	shisa family member 5 [Source:HGNC Symbol;Acc:HGNC:30376]	20
ENSG00000130811	3798.04	-0.54145	0.68708	0.0614212	-8.81535	1.19e-18	1.9e-17	EIF3G	eukaryotic translation initiation factor 3 subunit G [Source:NCBI gene;Acc:8666]	15
ENSG00000147677	3796.49	-0.522508	0.69616	0.0673905	-7.75345	8.94e-15	9.99e-14	EIF3H	eukaryotic translation initiation factor 3 subunit H [Source:HGNC Symbol;Acc:HGNC:3273]	12
ENSG00000106299	3791.29	-0.326342	0.797556	0.0891263	-3.66157	0.000250679	0.000862614	WASL	WASP like actin nucleation promoting factor [Source:HGNC Symbol;Acc:HGNC:12735]	1
ENSG00000073792	3790.56	0.388522	1.30905	0.0942874	4.12062	3.78e-05	0.000148565	IGF2BP2	insulin like growth factor 2 mRNA binding protein 2 [Source:HGNC Symbol;Acc:HGNC:28867]	11
ENSG00000125835	3784.61	-0.645497	0.639273	0.072958	-8.84751	8.95e-19	1.44e-17	SNRPB	small nuclear ribonucleoprotein polypeptides B and B1 [Source:HGNC Symbol;Acc:HGNC:11153]	3
ENSG00000021776	3781.33	-0.330141	0.795459	0.0788967	-4.18447	2.86e-05	0.000114251	AQR	aquarius intron-binding spliceosomal factor [Source:HGNC Symbol;Acc:HGNC:29513]	6
ENSG00000273656	3778.74	1.17804	2.26269	0.0894322	13.1724	1.26e-39	1.18e-37	AC139494.1	glucuronidase, beta (GUSB) pseudogene	4
ENSG00000169905	3771.8	-0.242881	0.845056	0.0687926	-3.53063	0.000414569	0.00136826	TOR1AIP2	torsin 1A interacting protein 2 [Source:HGNC Symbol;Acc:HGNC:24055]	6
ENSG00000186432	3768.59	-0.975932	0.508411	0.104889	-9.3044	1.35e-20	2.54e-19	KPNA4	karyopherin subunit alpha 4 [Source:HGNC Symbol;Acc:HGNC:6397]	3
ENSG00000270882	3767.29	-1.85722	0.276007	0.0860574	-21.5812	2.7e-103	1.32e-99	HIST2H4A	histone cluster 2 H4 family member a [Source:HGNC Symbol;Acc:HGNC:4794]	4
ENSG00000101557	3756.68	-0.569247	0.673968	0.0765239	-7.43881	1.02e-13	1.03e-12	USP14	ubiquitin specific peptidase 14 [Source:HGNC Symbol;Acc:HGNC:12612]	9
ENSG00000087087	3753.67	-0.380458	0.768194	0.0844501	-4.50512	6.63e-06	2.92e-05	SRRT	serrate, RNA effector molecule [Source:HGNC Symbol;Acc:HGNC:24101]	19
ENSG00000175166	3747.96	-1.60935	0.327745	0.107666	-14.9476	1.61e-50	3.54e-48	PSMD2	proteasome 26S subunit, non-ATPase 2 [Source:HGNC Symbol;Acc:HGNC:9559]	20
ENSG00000065135	3742.65	-0.787172	0.579479	0.0692124	-11.3733	5.68e-30	2.43e-28	GNAI3	G protein subunit alpha i3 [Source:HGNC Symbol;Acc:HGNC:4387]	1
ENSG00000100030	3737.19	-0.766538	0.587827	0.0777672	-9.85683	6.4e-23	1.46e-21	MAPK1	mitogen-activated protein kinase 1 [Source:HGNC Symbol;Acc:HGNC:6871]	4
ENSG00000173597	3736.54	1.02926	2.04098	0.0904777	11.3759	5.52e-30	2.36e-28	SULT1B1	sulfotransferase family 1B member 1 [Source:HGNC Symbol;Acc:HGNC:17845]	3
ENSG00000132361	3734.83	-0.712087	0.610436	0.0834792	-8.53011	1.46e-17	2.11e-16	CLUH	clustered mitochondria homolog [Source:HGNC Symbol;Acc:HGNC:29094]	15
ENSG00000124222	3729.29	1.36573	2.57706	0.10844	12.5943	2.27e-36	1.65e-34	STX16	syntaxin 16 [Source:HGNC Symbol;Acc:HGNC:11431]	20
ENSG00000196411	3728.36	-1.00977	0.496627	0.0907748	-11.1239	9.6e-29	3.66e-27	EPHB4	EPH receptor B4 [Source:HGNC Symbol;Acc:HGNC:3395]	10
ENSG00000074696	3726.38	-0.245876	0.843304	0.0550116	-4.46953	7.84e-06	3.41e-05	HACD3	3-hydroxyacyl-CoA dehydratase 3 [Source:HGNC Symbol;Acc:HGNC:24175]	12
ENSG00000145725	3725.89	0.483553	1.39818	0.0929774	5.20076	1.98e-07	1.06e-06	PPIP5K2	diphosphoinositol pentakisphosphate kinase 2 [Source:HGNC Symbol;Acc:HGNC:29035]	17
ENSG00000242265	3724.25	-0.638158	0.642533	0.0664602	-9.60211	7.83e-22	1.64e-20	PEG10	paternally expressed 10 [Source:HGNC Symbol;Acc:HGNC:14005]	9
ENSG00000069956	3723.5	-0.618287	0.651444	0.0987649	-6.26019	3.85e-10	2.77e-09	MAPK6	mitogen-activated protein kinase 6 [Source:HGNC Symbol;Acc:HGNC:6879]	8
ENSG00000088205	3721.9	-0.464894	0.724525	0.0505248	-9.20129	3.54e-20	6.35e-19	DDX18	DEAD-box helicase 18 [Source:HGNC Symbol;Acc:HGNC:2741]	6
ENSG00000281917	3716.94	-0.321442	0.800269	0.0767849	-4.18627	2.84e-05	0.000113404	SLC16A1	solute carrier family 16 member 1 [Source:HGNC Symbol;Acc:HGNC:10922]	7
ENSG00000155380	3716.83	-0.321615	0.800174	0.0768014	-4.18762	2.82e-05	0.000112805	SLC16A1	solute carrier family 16 member 1 [Source:HGNC Symbol;Acc:HGNC:10922]	7
ENSG00000153922	3702.49	0.325221	1.25286	0.0885343	3.67339	0.000239352	0.000827347	CHD1	chromodomain helicase DNA binding protein 1 [Source:HGNC Symbol;Acc:HGNC:1915]	12
ENSG00000130158	3700.72	0.521126	1.43507	0.100823	5.16874	2.36e-07	1.25e-06	DOCK6	dedicator of cytokinesis 6 [Source:HGNC Symbol;Acc:HGNC:19189]	16
ENSG00000095787	3689.72	0.24442	1.18462	0.0814164	3.0021	0.00268122	0.00755656	WAC	WW domain containing adaptor with coiled-coil [Source:HGNC Symbol;Acc:HGNC:17327]	24
ENSG00000169375	3681.36	-0.453171	0.730436	0.0541595	-8.36734	5.89e-17	8.02e-16	SIN3A	SIN3 transcription regulator family member A [Source:HGNC Symbol;Acc:HGNC:19353]	15
ENSG00000063244	3677.92	-0.607535	0.656317	0.0664695	-9.14007	6.24e-20	1.09e-18	U2AF2	U2 small nuclear RNA auxiliary factor 2 [Source:HGNC Symbol;Acc:HGNC:23156]	8
ENSG00000198918	3675.34	-1.86618	0.2743	0.130989	-14.2468	4.7e-46	7.25e-44	RPL39	ribosomal protein L39 [Source:HGNC Symbol;Acc:HGNC:10350]	3
ENSG00000244398	3668.16	-0.404906	0.755286	0.0749836	-5.39992	6.67e-08	3.76e-07	AC116533.1	ribosomal protein L36a (RPL36A) pseudogene	1
ENSG00000089094	3657.12	-0.698329	0.616286	0.0644692	-10.832	2.43e-27	8.27e-26	KDM2B	lysine demethylase 2B [Source:HGNC Symbol;Acc:HGNC:13610]	19
ENSG00000071564	3653.49	-0.515715	0.699446	0.0742263	-6.94788	3.71e-12	3.21e-11	TCF3	transcription factor 3 [Source:HGNC Symbol;Acc:HGNC:11633]	21
ENSG00000164111	3650.56	-0.876212	0.544796	0.0750491	-11.6752	1.71e-31	8.46e-30	ANXA5	annexin A5 [Source:HGNC Symbol;Acc:HGNC:543]	11
ENSG00000116251	3648.88	-1.04591	0.48434	0.109489	-9.5526	1.26e-21	2.6e-20	RPL22	ribosomal protein L22 [Source:HGNC Symbol;Acc:HGNC:10315]	7
ENSG00000273802	3647.87	-0.574942	0.671313	0.0878849	-6.54199	6.07e-11	4.71e-10	HIST1H2BG	histone cluster 1 H2B family member g [Source:HGNC Symbol;Acc:HGNC:4746]	1
ENSG00000010292	3646.95	-0.331027	0.79497	0.0898765	-3.68313	0.000230383	0.000798597	NCAPD2	non-SMC condensin I complex subunit D2 [Source:HGNC Symbol;Acc:HGNC:24305]	13
ENSG00000148175	3638.52	0.470891	1.38597	0.0625085	7.53323	4.95e-14	5.15e-13	STOM	stomatin [Source:HGNC Symbol;Acc:HGNC:3383]	3
ENSG00000161551	3633.71	1.05388	2.07611	0.0906723	11.623	3.15e-31	1.54e-29	ZNF577	zinc finger protein 577 [Source:HGNC Symbol;Acc:HGNC:28673]	18
ENSG00000138592	3625.35	0.360814	1.28415	0.0694908	5.19226	2.08e-07	1.11e-06	USP8	ubiquitin specific peptidase 8 [Source:HGNC Symbol;Acc:HGNC:12631]	19
ENSG00000120800	3625.17	-0.709723	0.611438	0.0695969	-10.1976	2.03e-24	5.29e-23	UTP20	UTP20 small subunit processome component [Source:HGNC Symbol;Acc:HGNC:17897]	4
ENSG00000163902	3623.49	-0.883367	0.542101	0.0848846	-10.4067	2.31e-25	6.51e-24	RPN1	ribophorin I [Source:HGNC Symbol;Acc:HGNC:10381]	8
ENSG00000143951	3618.22	0.879353	1.83955	0.0866886	10.1438	3.53e-24	9e-23	WDPCP	WD repeat containing planar cell polarity effector [Source:HGNC Symbol;Acc:HGNC:28027]	17
ENSG00000198093	3617.01	0.559258	1.47351	0.0739249	7.56522	3.87e-14	4.08e-13	ZNF649	zinc finger protein 649 [Source:HGNC Symbol;Acc:HGNC:25741]	7
ENSG00000104549	3615.24	-1.204	0.434071	0.0827398	-14.5516	5.7e-48	1.04e-45	SQLE	squalene epoxidase [Source:HGNC Symbol;Acc:HGNC:11279]	6
ENSG00000256229	3612.92	0.184859	1.13671	0.061265	3.01738	0.00254973	0.00721332	ZNF486	zinc finger protein 486 [Source:HGNC Symbol;Acc:HGNC:20807]	2
ENSG00000130255	3610.55	-0.870424	0.546986	0.0769093	-11.3175	1.07e-29	4.48e-28	RPL36	ribosomal protein L36 [Source:HGNC Symbol;Acc:HGNC:13631]	8
ENSG00000247627	3610.46	0.944279	1.92423	0.0918101	10.2851	8.22e-25	2.21e-23	MTND4P12	MT-ND4 pseudogene 12 [Source:HGNC Symbol;Acc:HGNC:42199]	1
ENSG00000213281	3610.36	-0.515896	0.699359	0.108563	-4.75205	2.01e-06	9.55e-06	NRAS	NRAS proto-oncogene, GTPase [Source:HGNC Symbol;Acc:HGNC:7989]	1
ENSG00000131467	3609.01	-1.32109	0.400232	0.106283	-12.4299	1.8e-35	1.24e-33	PSME3	proteasome activator subunit 3 [Source:HGNC Symbol;Acc:HGNC:9570]	17
ENSG00000170417	3596.66	0.544549	1.45856	0.093461	5.82649	5.66e-09	3.58e-08	TMEM182	transmembrane protein 182 [Source:HGNC Symbol;Acc:HGNC:26391]	11
ENSG00000101966	3590.35	-0.406851	0.754268	0.0809782	-5.02421	5.06e-07	2.59e-06	XIAP	X-linked inhibitor of apoptosis [Source:HGNC Symbol;Acc:HGNC:592]	11
ENSG00000137845	3589.88	-0.254166	0.838471	0.0774078	-3.28347	0.00102537	0.00314558	ADAM10	ADAM metallopeptidase domain 10 [Source:HGNC Symbol;Acc:HGNC:188]	17
ENSG00000108946	3587.77	-0.383657	0.766492	0.0595279	-6.445	1.16e-10	8.76e-10	PRKAR1A	protein kinase cAMP-dependent type I regulatory subunit alpha [Source:HGNC Symbol;Acc:HGNC:9388]	21
ENSG00000099942	3576.82	-0.724913	0.605034	0.0647939	-11.188	4.67e-29	1.83e-27	CRKL	CRK like proto-oncogene, adaptor protein [Source:HGNC Symbol;Acc:HGNC:2363]	2
ENSG00000124571	3576.53	-0.691714	0.619118	0.0648614	-10.6645	1.49e-26	4.66e-25	XPO5	exportin 5 [Source:HGNC Symbol;Acc:HGNC:17675]	12
ENSG00000101745	3574.67	0.690323	1.61365	0.0737916	9.35504	8.36e-21	1.59e-19	ANKRD12	ankyrin repeat domain 12 [Source:HGNC Symbol;Acc:HGNC:29135]	9
ENSG00000123213	3574.32	-0.719626	0.607255	0.0668187	-10.7698	4.78e-27	1.58e-25	NLN	neurolysin [Source:HGNC Symbol;Acc:HGNC:16058]	10
ENSG00000151718	3570.43	0.442833	1.35927	0.0627373	7.05853	1.68e-12	1.51e-11	WWC2	WW and C2 domain containing 2 [Source:HGNC Symbol;Acc:HGNC:24148]	10
ENSG00000114850	3567.73	-0.763311	0.589143	0.0557688	-13.6871	1.21e-42	1.5e-40	SSR3	signal sequence receptor subunit 3 [Source:HGNC Symbol;Acc:HGNC:11325]	9
ENSG00000079482	3564.14	0.269195	1.20514	0.0539444	4.99024	6.03e-07	3.05e-06	OPHN1	oligophrenin 1 [Source:HGNC Symbol;Acc:HGNC:8148]	5
ENSG00000113360	3563.89	-0.314727	0.804003	0.0977039	-3.22123	0.00127641	0.00384411	DROSHA	drosha ribonuclease III [Source:HGNC Symbol;Acc:HGNC:17904]	21
ENSG00000126457	3562.59	-0.458477	0.727754	0.0593762	-7.72156	1.15e-14	1.27e-13	PRMT1	protein arginine methyltransferase 1 [Source:HGNC Symbol;Acc:HGNC:5187]	21
ENSG00000204842	3559.49	0.514258	1.42826	0.0815054	6.30949	2.8e-10	2.05e-09	ATXN2	ataxin 2 [Source:HGNC Symbol;Acc:HGNC:10555]	35
ENSG00000130227	3558.12	-0.587837	0.66534	0.0615747	-9.54673	1.34e-21	2.75e-20	XPO7	exportin 7 [Source:HGNC Symbol;Acc:HGNC:14108]	9
ENSG00000160633	3555.04	-0.460488	0.72674	0.0537953	-8.56	1.13e-17	1.64e-16	SAFB	scaffold attachment factor B [Source:HGNC Symbol;Acc:HGNC:10520]	14
ENSG00000178952	3554.07	-1.33521	0.396334	0.114584	-11.6527	2.22e-31	1.1e-29	TUFM	Tu translation elongation factor, mitochondrial [Source:HGNC Symbol;Acc:HGNC:12420]	4
ENSG00000122417	3553.74	0.909783	1.87876	0.109421	8.31456	9.21e-17	1.23e-15	ODF2L	outer dense fiber of sperm tails 2 like [Source:HGNC Symbol;Acc:HGNC:29225]	22
ENSG00000035928	3550.17	0.388585	1.30911	0.0800902	4.85184	1.22e-06	5.95e-06	RFC1	replication factor C subunit 1 [Source:HGNC Symbol;Acc:HGNC:9969]	17
ENSG00000148672	3549.14	-0.395972	0.759977	0.0797937	-4.96245	6.96e-07	3.5e-06	GLUD1	glutamate dehydrogenase 1 [Source:HGNC Symbol;Acc:HGNC:4335]	4
ENSG00000104177	3548.58	0.463327	1.37872	0.0565409	8.19455	2.52e-16	3.27e-15	MYEF2	myelin expression factor 2 [Source:HGNC Symbol;Acc:HGNC:17940]	17
ENSG00000180370	3547.62	-1.09531	0.468036	0.0754082	-14.5251	8.41e-48	1.52e-45	PAK2	p21 (RAC1) activated kinase 2 [Source:HGNC Symbol;Acc:HGNC:8591]	3
ENSG00000131143	3536.87	-0.540134	0.687707	0.0904841	-5.96938	2.38e-09	1.57e-08	COX4I1	cytochrome c oxidase subunit 4I1 [Source:HGNC Symbol;Acc:HGNC:2265]	18
ENSG00000070614	3533.72	-1.05181	0.482363	0.0873458	-12.0419	2.14e-33	1.24e-31	NDST1	N-deacetylase and N-sulfotransferase 1 [Source:HGNC Symbol;Acc:HGNC:7680]	9
ENSG00000165733	3533.25	-0.874759	0.545345	0.061972	-14.1154	3.05e-45	4.43e-43	BMS1	BMS1 ribosome biogenesis factor [Source:HGNC Symbol;Acc:HGNC:23505]	1
ENSG00000102054	3529.12	-0.812335	0.569459	0.0926832	-8.76464	1.87e-18	2.94e-17	RBBP7	RB binding protein 7, chromatin remodeling factor [Source:HGNC Symbol;Acc:HGNC:9890]	12
ENSG00000077254	3526.18	0.779741	1.71682	0.0975783	7.99092	1.34e-15	1.61e-14	USP33	ubiquitin specific peptidase 33 [Source:HGNC Symbol;Acc:HGNC:20059]	18
ENSG00000055917	3519.08	-0.497276	0.708443	0.0573321	-8.67361	4.19e-18	6.37e-17	PUM2	pumilio RNA binding family member 2 [Source:HGNC Symbol;Acc:HGNC:14958]	11
ENSG00000126945	3517.39	-0.740697	0.59845	0.078262	-9.46432	2.95e-21	5.9e-20	HNRNPH2	heterogeneous nuclear ribonucleoprotein H2 [Source:HGNC Symbol;Acc:HGNC:5042]	1
ENSG00000166181	3513.48	-0.584924	0.666684	0.0720343	-8.12008	4.66e-16	5.9e-15	API5	apoptosis inhibitor 5 [Source:HGNC Symbol;Acc:HGNC:594]	11
ENSG00000047315	3511.4	-0.529745	0.692677	0.0789434	-6.71044	1.94e-11	1.58e-10	POLR2B	RNA polymerase II subunit B [Source:HGNC Symbol;Acc:HGNC:9188]	13
ENSG00000127483	3508.31	0.52798	1.44191	0.0621213	8.49917	1.91e-17	2.72e-16	HP1BP3	heterochromatin protein 1 binding protein 3 [Source:HGNC Symbol;Acc:HGNC:24973]	14
ENSG00000118816	3504.78	-0.770178	0.586345	0.0905773	-8.50299	1.85e-17	2.64e-16	CCNI	cyclin I [Source:HGNC Symbol;Acc:HGNC:1595]	9
ENSG00000102225	3503.46	-0.266877	0.831116	0.0861545	-3.09766	0.00195056	0.00565445	CDK16	cyclin dependent kinase 16 [Source:HGNC Symbol;Acc:HGNC:8749]	23
ENSG00000075539	3502.87	0.669396	1.59041	0.0698292	9.58619	9.14e-22	1.9e-20	FRYL	FRY like transcription coactivator [Source:HGNC Symbol;Acc:HGNC:29127]	20
ENSG00000274290	3499.95	-0.446922	0.733607	0.0732443	-6.10179	1.05e-09	7.17e-09	HIST1H2BE	histone cluster 1 H2B family member e [Source:HGNC Symbol;Acc:HGNC:4753]	2
ENSG00000156574	3492.99	-0.823855	0.56493	0.0996028	-8.27141	1.32e-16	1.76e-15	NODAL	nodal growth differentiation factor [Source:HGNC Symbol;Acc:HGNC:7865]	2
ENSG00000111206	3492.5	-0.75928	0.590791	0.073317	-10.3561	3.93e-25	1.08e-23	FOXM1	forkhead box M1 [Source:HGNC Symbol;Acc:HGNC:3818]	10
ENSG00000185278	3490.41	0.880807	1.8414	0.116572	7.55589	4.16e-14	4.37e-13	ZBTB37	zinc finger and BTB domain containing 37 [Source:HGNC Symbol;Acc:HGNC:28365]	4
ENSG00000206053	3489.04	-0.297966	0.813398	0.0844642	-3.52772	0.000419155	0.0013819	JPT2	Jupiter microtubule associated homolog 2 [Source:HGNC Symbol;Acc:HGNC:14137]	14
ENSG00000069345	3488.19	-0.813768	0.568894	0.0814281	-9.99371	1.62e-23	3.88e-22	DNAJA2	DnaJ heat shock protein family (Hsp40) member A2 [Source:HGNC Symbol;Acc:HGNC:14884]	4
ENSG00000237094	3486.68	-0.290245	0.817763	0.0889596	-3.26267	0.0011037	0.00336567	AL732372.2	pseudogene similar to part of septin 14 SEPT14	25
ENSG00000124610	3486.36	-1.32419	0.399372	0.0874898	-15.1354	9.46e-52	2.3e-49	HIST1H1A	histone cluster 1 H1 family member a [Source:HGNC Symbol;Acc:HGNC:4715]	1
ENSG00000158246	3481.32	-1.07843	0.473543	0.0905718	-11.9069	1.09e-32	5.89e-31	TENT5B	terminal nucleotidyltransferase 5B [Source:HGNC Symbol;Acc:HGNC:28273]	1
ENSG00000124214	3479.17	-0.585343	0.666491	0.0615928	-9.50343	2.03e-21	4.1e-20	STAU1	staufen double-stranded RNA binding protein 1 [Source:HGNC Symbol;Acc:HGNC:11370]	10
ENSG00000160208	3476.7	-0.895704	0.537485	0.0798401	-11.2187	3.3e-29	1.31e-27	RRP1B	ribosomal RNA processing 1B [Source:HGNC Symbol;Acc:HGNC:23818]	2
ENSG00000166233	3475.73	-0.339376	0.790383	0.0723523	-4.6906	2.72e-06	1.27e-05	ARIH1	ariadne RBR E3 ubiquitin protein ligase 1 [Source:HGNC Symbol;Acc:HGNC:689]	10
ENSG00000185728	3475.52	-0.719154	0.607453	0.0559295	-12.8582	7.73e-38	6.43e-36	YTHDF3	YTH N6-methyladenosine RNA binding protein 3 [Source:HGNC Symbol;Acc:HGNC:26465]	16
ENSG00000013810	3473.12	-0.779969	0.582379	0.0629535	-12.3896	2.98e-35	2.02e-33	TACC3	transforming acidic coiled-coil containing protein 3 [Source:HGNC Symbol;Acc:HGNC:11524]	18
ENSG00000146463	3470.91	-0.326945	0.797223	0.101084	-3.23439	0.00121902	0.00368665	ZMYM4	zinc finger MYM-type containing 4 [Source:HGNC Symbol;Acc:HGNC:13055]	6
ENSG00000077549	3470.1	-0.705312	0.61331	0.0864791	-8.15586	3.47e-16	4.45e-15	CAPZB	capping actin protein of muscle Z-line subunit beta [Source:HGNC Symbol;Acc:HGNC:1491]	9
ENSG00000170522	3469.44	-0.558323	0.679091	0.0740151	-7.54337	4.58e-14	4.78e-13	ELOVL6	ELOVL fatty acid elongase 6 [Source:HGNC Symbol;Acc:HGNC:15829]	8
ENSG00000242715	3469.16	0.94287	1.92235	0.0559269	16.859	9.01e-64	5.98e-61	CCDC169	coiled-coil domain containing 169 [Source:HGNC Symbol;Acc:HGNC:34361]	13
ENSG00000196712	3468.35	0.381702	1.30288	0.0821087	4.64874	3.34e-06	1.53e-05	NF1	neurofibromin 1 [Source:HGNC Symbol;Acc:HGNC:7765]	23
ENSG00000168172	3461.53	0.985465	1.97995	0.0904611	10.8938	1.23e-27	4.28e-26	HOOK3	hook microtubule tethering protein 3 [Source:HGNC Symbol;Acc:HGNC:23576]	6
ENSG00000187446	3460.5	-0.228213	0.853691	0.0704395	-3.23985	0.00119592	0.00362349	CHP1	calcineurin like EF-hand protein 1 [Source:HGNC Symbol;Acc:HGNC:17433]	9
ENSG00000120071	3457.2	0.299507	1.23072	0.071514	4.1881	2.81e-05	0.000112605	KANSL1	KAT8 regulatory NSL complex subunit 1 [Source:HGNC Symbol;Acc:HGNC:24565]	36
ENSG00000130939	3449.59	-0.432069	0.741198	0.0536072	-8.05991	7.64e-16	9.46e-15	UBE4B	ubiquitination factor E4B [Source:HGNC Symbol;Acc:HGNC:12500]	10
ENSG00000022840	3443.14	-0.298376	0.813167	0.0688167	-4.33581	1.45e-05	6.07e-05	RNF10	ring finger protein 10 [Source:HGNC Symbol;Acc:HGNC:10055]	25
ENSG00000125166	3441.69	-0.618182	0.651491	0.0843914	-7.32518	2.39e-13	2.34e-12	GOT2	glutamic-oxaloacetic transaminase 2 [Source:HGNC Symbol;Acc:HGNC:4433]	7
ENSG00000119689	3438.63	0.265887	1.20237	0.0568941	4.67336	2.96e-06	1.37e-05	DLST	dihydrolipoamide S-succinyltransferase [Source:HGNC Symbol;Acc:HGNC:2911]	16
ENSG00000107863	3437.61	0.456732	1.37243	0.0687773	6.64074	3.12e-11	2.48e-10	ARHGAP21	Rho GTPase activating protein 21 [Source:HGNC Symbol;Acc:HGNC:23725]	20
ENSG00000070214	3437.04	-1.23228	0.425645	0.132446	-9.304	1.35e-20	2.55e-19	SLC44A1	solute carrier family 44 member 1 [Source:HGNC Symbol;Acc:HGNC:18798]	7
ENSG00000129534	3426.73	0.237984	1.17934	0.0565925	4.20521	2.61e-05	0.000104958	MIS18BP1	MIS18 binding protein 1 [Source:HGNC Symbol;Acc:HGNC:20190]	12
ENSG00000243678	3426.09	-1.14525	0.452111	0.0965676	-11.8596	1.92e-32	1.02e-30	NME2	NME/NM23 nucleoside diphosphate kinase 2 [Source:HGNC Symbol;Acc:HGNC:7850]	9
ENSG00000111057	3424.31	-1.18295	0.440451	0.0920177	-12.8556	8e-38	6.61e-36	KRT18	keratin 18 [Source:HGNC Symbol;Acc:HGNC:6430]	7
ENSG00000125977	3418.37	-0.785531	0.580138	0.0735348	-10.6824	1.23e-26	3.87e-25	EIF2S2	eukaryotic translation initiation factor 2 subunit beta [Source:HGNC Symbol;Acc:HGNC:3266]	1
ENSG00000277075	3417.35	-1.10852	0.46377	0.103095	-10.7524	5.78e-27	1.89e-25	HIST1H2AE	histone cluster 1 H2A family member e [Source:HGNC Symbol;Acc:HGNC:4724]	1
ENSG00000118579	3415.31	-0.50716	0.703606	0.0792253	-6.40149	1.54e-10	1.15e-09	MED28	mediator complex subunit 28 [Source:HGNC Symbol;Acc:HGNC:24628]	4
ENSG00000086598	3412.06	-1.29406	0.407801	0.134123	-9.64834	5e-22	1.06e-20	TMED2	transmembrane p24 trafficking protein 2 [Source:HGNC Symbol;Acc:HGNC:16996]	5
ENSG00000146083	3410.72	-0.268475	0.830197	0.0616931	-4.35178	1.35e-05	5.66e-05	RNF44	ring finger protein 44 [Source:HGNC Symbol;Acc:HGNC:19180]	8
ENSG00000149806	3408.2	-0.709121	0.611693	0.0928003	-7.64137	2.15e-14	2.32e-13	FAU	FAU ubiquitin like and ribosomal protein S30 fusion [Source:HGNC Symbol;Acc:HGNC:3597]	9
ENSG00000130402	3407.82	-0.34534	0.787122	0.0878678	-3.93022	8.49e-05	0.000316874	ACTN4	actinin alpha 4 [Source:HGNC Symbol;Acc:HGNC:166]	11
ENSG00000282844	3407.82	-0.34534	0.787122	0.0878678	-3.93022	8.49e-05	0.000316874	ACTN4	actinin alpha 4 [Source:HGNC Symbol;Acc:HGNC:166]	11
ENSG00000005156	3405.82	-0.644888	0.639542	0.0794038	-8.12163	4.6e-16	5.83e-15	LIG3	DNA ligase 3 [Source:HGNC Symbol;Acc:HGNC:6600]	16
ENSG00000033867	3404.01	1.19953	2.29665	0.0928241	12.9226	3.36e-38	2.87e-36	SLC4A7	solute carrier family 4 member 7 [Source:HGNC Symbol;Acc:HGNC:11033]	18
ENSG00000116830	3400.43	0.439339	1.35598	0.072308	6.07594	1.23e-09	8.37e-09	TTF2	transcription termination factor 2 [Source:HGNC Symbol;Acc:HGNC:12398]	7
ENSG00000099995	3399.14	-0.66508	0.630654	0.0888578	-7.48477	7.17e-14	7.35e-13	SF3A1	splicing factor 3a subunit 1 [Source:HGNC Symbol;Acc:HGNC:10765]	10
ENSG00000116030	3398.32	-0.51543	0.699584	0.0955867	-5.39227	6.96e-08	3.91e-07	SUMO1	small ubiquitin like modifier 1 [Source:HGNC Symbol;Acc:HGNC:12502]	10
ENSG00000198677	3397.96	0.521389	1.43534	0.0853171	6.11119	9.89e-10	6.78e-09	TTC37	tetratricopeptide repeat domain 37 [Source:HGNC Symbol;Acc:HGNC:23639]	16
ENSG00000065427	3395.24	-0.839495	0.558839	0.0731073	-11.483	1.61e-30	7.24e-29	KARS	lysyl-tRNA synthetase [Source:HGNC Symbol;Acc:HGNC:6215]	12
ENSG00000139726	3394.57	-0.609441	0.65545	0.0622522	-9.78988	1.24e-22	2.77e-21	DENR	density regulated re-initiation and release factor [Source:HGNC Symbol;Acc:HGNC:2769]	4
ENSG00000182287	3393.24	-0.401412	0.757117	0.0734254	-5.46693	4.58e-08	2.63e-07	AP1S2	adaptor related protein complex 1 subunit sigma 2 [Source:HGNC Symbol;Acc:HGNC:560]	6
ENSG00000145386	3392.84	-1.28723	0.409738	0.117836	-10.9239	8.86e-28	3.13e-26	CCNA2	cyclin A2 [Source:HGNC Symbol;Acc:HGNC:1578]	2
ENSG00000177463	3389.57	0.52951	1.44344	0.0637952	8.30014	1.04e-16	1.39e-15	NR2C2	nuclear receptor subfamily 2 group C member 2 [Source:HGNC Symbol;Acc:HGNC:7972]	13
ENSG00000132849	3386.44	0.607948	1.52409	0.0589852	10.3068	6.57e-25	1.78e-23	PATJ	PATJ crumbs cell polarity complex component [Source:HGNC Symbol;Acc:HGNC:28881]	18
ENSG00000148840	3385.67	-0.732785	0.601741	0.0735183	-9.96738	2.12e-23	5.02e-22	PPRC1	PPARG related coactivator 1 [Source:HGNC Symbol;Acc:HGNC:30025]	6
ENSG00000132646	3382.11	-0.829345	0.562785	0.102263	-8.10996	5.06e-16	6.38e-15	PCNA	proliferating cell nuclear antigen [Source:HGNC Symbol;Acc:HGNC:8729]	2
ENSG00000166532	3380.56	0.53501	1.44895	0.077855	6.87188	6.34e-12	5.37e-11	RIMKLB	ribosomal modification protein rimK like family member B [Source:HGNC Symbol;Acc:HGNC:29228]	13
ENSG00000100823	3374.91	-1.22931	0.426521	0.0777535	-15.8104	2.64e-56	8.64e-54	APEX1	apurinic/apyrimidinic endodeoxyribonuclease 1 [Source:HGNC Symbol;Acc:HGNC:587]	20
ENSG00000073111	3372.97	-0.817173	0.567553	0.0784583	-10.4154	2.11e-25	5.98e-24	MCM2	minichromosome maintenance complex component 2 [Source:HGNC Symbol;Acc:HGNC:6944]	9
ENSG00000205189	3372.65	-0.586465	0.665973	0.0843326	-6.9542	3.55e-12	3.07e-11	ZBTB10	zinc finger and BTB domain containing 10 [Source:HGNC Symbol;Acc:HGNC:30953]	5
ENSG00000110880	3371.52	-0.510139	0.702155	0.0619832	-8.23027	1.87e-16	2.46e-15	CORO1C	coronin 1C [Source:HGNC Symbol;Acc:HGNC:2254]	19
ENSG00000135404	3370.37	-1.25161	0.419981	0.12289	-10.1847	2.32e-24	6.03e-23	CD63	CD63 molecule [Source:HGNC Symbol;Acc:HGNC:1692]	16
ENSG00000067369	3366.75	0.411138	1.32973	0.0669142	6.14426	8.03e-10	5.57e-09	TP53BP1	tumor protein p53 binding protein 1 [Source:HGNC Symbol;Acc:HGNC:11999]	17
ENSG00000111319	3366.27	0.32279	1.25075	0.0888726	3.63206	0.000281172	0.000958538	SCNN1A	sodium channel epithelial 1 alpha subunit [Source:HGNC Symbol;Acc:HGNC:10599]	23
ENSG00000166747	3359.03	-0.369339	0.774137	0.0884545	-4.17547	2.97e-05	0.000118589	AP1G1	adaptor related protein complex 1 subunit gamma 1 [Source:HGNC Symbol;Acc:HGNC:555]	22
ENSG00000141522	3358.98	-0.654634	0.635236	0.0749572	-8.73344	2.47e-18	3.85e-17	ARHGDIA	Rho GDP dissociation inhibitor alpha [Source:HGNC Symbol;Acc:HGNC:678]	17
ENSG00000139514	3357.35	-0.350166	0.784494	0.0882676	-3.96709	7.28e-05	0.000274401	SLC7A1	solute carrier family 7 member 1 [Source:HGNC Symbol;Acc:HGNC:11057]	3
ENSG00000082458	3354.82	-0.203987	0.868148	0.0604706	-3.37332	0.000742665	0.00233973	DLG3	discs large MAGUK scaffold protein 3 [Source:HGNC Symbol;Acc:HGNC:2902]	10
ENSG00000203811	3352.13	-1.03858	0.486807	0.0853295	-12.1714	4.42e-34	2.69e-32	HIST2H3C	histone cluster 2 H3 family member c [Source:HGNC Symbol;Acc:HGNC:20503]	1
ENSG00000203852	3352.13	-1.03858	0.486807	0.0853295	-12.1714	4.42e-34	2.69e-32	HIST2H3A	histone cluster 2 H3 family member a [Source:HGNC Symbol;Acc:HGNC:20505]	1
ENSG00000197601	3352.08	0.463435	1.37882	0.0599042	7.73627	1.02e-14	1.14e-13	FAR1	fatty acyl-CoA reductase 1 [Source:HGNC Symbol;Acc:HGNC:26222]	6
ENSG00000140350	3351.85	-0.228716	0.853394	0.0786383	-2.90846	0.00363215	0.0099743	ANP32A	acidic nuclear phosphoprotein 32 family member A [Source:HGNC Symbol;Acc:HGNC:13233]	11
ENSG00000171848	3350.82	-1.11698	0.461058	0.0769138	-14.5225	8.73e-48	1.56e-45	RRM2	ribonucleotide reductase regulatory subunit M2 [Source:HGNC Symbol;Acc:HGNC:10452]	19
ENSG00000134744	3349.6	0.321465	1.2496	0.0734852	4.37455	1.22e-05	5.14e-05	TUT4	terminal uridylyl transferase 4 [Source:HGNC Symbol;Acc:HGNC:28981]	21
ENSG00000125484	3344.98	-0.703754	0.613972	0.0694648	-10.1311	4.02e-24	1.02e-22	GTF3C4	general transcription factor IIIC subunit 4 [Source:HGNC Symbol;Acc:HGNC:4667]	2
ENSG00000164091	3344.84	-0.874785	0.545335	0.109265	-8.00606	1.18e-15	1.43e-14	WDR82	WD repeat domain 82 [Source:HGNC Symbol;Acc:HGNC:28826]	4
ENSG00000113387	3343.35	-0.434571	0.739914	0.0661819	-6.56631	5.16e-11	4.03e-10	SUB1	SUB1 homolog, transcriptional regulator [Source:HGNC Symbol;Acc:HGNC:19985]	13
ENSG00000101290	3342.34	-0.665281	0.630566	0.0759024	-8.76495	1.87e-18	2.93e-17	CDS2	CDP-diacylglycerol synthase 2 [Source:HGNC Symbol;Acc:HGNC:1801]	6
ENSG00000125868	3338.28	-1.02364	0.491874	0.101774	-10.058	8.47e-24	2.07e-22	DSTN	destrin, actin depolymerizing factor [Source:HGNC Symbol;Acc:HGNC:15750]	3
ENSG00000196914	3336.9	0.283483	1.21713	0.0609756	4.64912	3.33e-06	1.53e-05	ARHGEF12	Rho guanine nucleotide exchange factor 12 [Source:HGNC Symbol;Acc:HGNC:14193]	14
ENSG00000146414	3336.65	0.295547	1.22735	0.0728806	4.05522	5.01e-05	0.000193583	SHPRH	SNF2 histone linker PHD RING helicase [Source:HGNC Symbol;Acc:HGNC:19336]	11
ENSG00000173198	3329.95	0.769216	1.70434	0.0819215	9.38967	6.02e-21	1.16e-19	CYSLTR1	cysteinyl leukotriene receptor 1 [Source:HGNC Symbol;Acc:HGNC:17451]	3
ENSG00000062194	3321.24	0.396114	1.31596	0.0897499	4.41353	1.02e-05	4.35e-05	GPBP1	GC-rich promoter binding protein 1 [Source:HGNC Symbol;Acc:HGNC:29520]	9
ENSG00000169174	3312.77	-0.983211	0.505852	0.0860398	-11.4274	3.05e-30	1.33e-28	PCSK9	proprotein convertase subtilisin/kexin type 9 [Source:HGNC Symbol;Acc:HGNC:20001]	2
ENSG00000115239	3311.99	0.767099	1.70184	0.0721268	10.6354	2.04e-26	6.28e-25	ASB3	ankyrin repeat and SOCS box containing 3 [Source:HGNC Symbol;Acc:HGNC:16013]	17
ENSG00000100650	3310.16	0.552431	1.46655	0.0757036	7.29728	2.94e-13	2.85e-12	SRSF5	serine and arginine rich splicing factor 5 [Source:HGNC Symbol;Acc:HGNC:10787]	19
ENSG00000104643	3310.01	0.352483	1.27676	0.0557506	6.32249	2.57e-10	1.89e-09	MTMR9	myotubularin related protein 9 [Source:HGNC Symbol;Acc:HGNC:14596]	4
ENSG00000110696	3309.88	-0.740303	0.598614	0.0648235	-11.4203	3.31e-30	1.44e-28	C11orf58	chromosome 11 open reading frame 58 [Source:HGNC Symbol;Acc:HGNC:16990]	10
ENSG00000184432	3309.16	-0.369608	0.773993	0.0556509	-6.64155	3.1e-11	2.47e-10	COPB2	coatomer protein complex subunit beta 2 [Source:HGNC Symbol;Acc:HGNC:2232]	13
ENSG00000108091	3307.87	-0.692595	0.61874	0.0864855	-8.00822	1.16e-15	1.41e-14	CCDC6	coiled-coil domain containing 6 [Source:HGNC Symbol;Acc:HGNC:18782]	3
ENSG00000115762	3304.94	-0.600527	0.659513	0.0637161	-9.42505	4.3e-21	8.41e-20	PLEKHB2	pleckstrin homology domain containing B2 [Source:HGNC Symbol;Acc:HGNC:19236]	11
ENSG00000132485	3304.25	0.314651	1.24371	0.0717898	4.38295	1.17e-05	4.96e-05	ZRANB2	zinc finger RANBP2-type containing 2 [Source:HGNC Symbol;Acc:HGNC:13058]	7
ENSG00000136156	3302.7	-0.317923	0.802224	0.0879296	-3.61566	0.000299584	0.00101679	ITM2B	integral membrane protein 2B [Source:HGNC Symbol;Acc:HGNC:6174]	11
ENSG00000163939	3300.85	-0.432865	0.740789	0.069562	-6.22272	4.89e-10	3.48e-09	PBRM1	polybromo 1 [Source:HGNC Symbol;Acc:HGNC:30064]	20
ENSG00000164163	3299.43	-1.13049	0.45676	0.110049	-10.2726	9.36e-25	2.51e-23	ABCE1	ATP binding cassette subfamily E member 1 [Source:HGNC Symbol;Acc:HGNC:69]	10
ENSG00000067334	3299.39	-0.745511	0.596457	0.0753627	-9.8923	4.5e-23	1.04e-21	DNTTIP2	deoxynucleotidyltransferase terminal interacting protein 2 [Source:HGNC Symbol;Acc:HGNC:24013]	7
ENSG00000265241	3297.43	-0.845982	0.556332	0.107731	-7.85275	4.07e-15	4.71e-14	RBM8A	RNA binding motif protein 8A [Source:HGNC Symbol;Acc:HGNC:9905]	9
ENSG00000165637	3294.59	-1.14556	0.452013	0.107419	-10.6644	1.49e-26	4.66e-25	VDAC2	voltage dependent anion channel 2 [Source:HGNC Symbol;Acc:HGNC:12672]	14
ENSG00000100811	3294.08	-0.644605	0.639668	0.0860233	-7.49338	6.71e-14	6.9e-13	YY1	YY1 transcription factor [Source:HGNC Symbol;Acc:HGNC:12856]	7
ENSG00000273703	3291.75	-1.1155	0.46153	0.100136	-11.1399	8.02e-29	3.08e-27	HIST1H2BM	histone cluster 1 H2B family member m [Source:HGNC Symbol;Acc:HGNC:4750]	1
ENSG00000163349	3290.98	-0.54113	0.687232	0.0567201	-9.54036	1.42e-21	2.91e-20	HIPK1	homeodomain interacting protein kinase 1 [Source:HGNC Symbol;Acc:HGNC:19006]	11
ENSG00000175455	3289.86	0.691153	1.61457	0.0879964	7.85433	4.02e-15	4.65e-14	CCDC14	coiled-coil domain containing 14 [Source:HGNC Symbol;Acc:HGNC:25766]	22
ENSG00000113282	3287.1	-0.644642	0.639652	0.0772351	-8.34649	7.03e-17	9.51e-16	CLINT1	clathrin interactor 1 [Source:HGNC Symbol;Acc:HGNC:23186]	10
ENSG00000156970	3282.59	0.53781	1.45177	0.0983221	5.46988	4.5e-08	2.59e-07	BUB1B	BUB1 mitotic checkpoint serine/threonine kinase B [Source:HGNC Symbol;Acc:HGNC:1149]	11
ENSG00000170776	3280.18	0.33365	1.2602	0.0817245	4.08263	4.45e-05	0.000173496	AKAP13	A-kinase anchoring protein 13 [Source:HGNC Symbol;Acc:HGNC:371]	24
ENSG00000244038	3279.89	-0.997422	0.500894	0.0728961	-13.6828	1.29e-42	1.57e-40	DDOST	dolichyl-diphosphooligosaccharide--protein glycosyltransferase non-catalytic subunit [Source:HGNC Symbol;Acc:HGNC:2728]	6
ENSG00000219626	3278.18	0.88157	1.84238	0.0817741	10.7806	4.25e-27	1.41e-25	FAM228B	family with sequence similarity 228 member B [Source:HGNC Symbol;Acc:HGNC:24736]	10
ENSG00000003056	3275.04	-0.534745	0.690281	0.0775297	-6.8973	5.3e-12	4.52e-11	M6PR	mannose-6-phosphate receptor, cation dependent [Source:HGNC Symbol;Acc:HGNC:6752]	13
ENSG00000204695	3274.99	1.15274	2.22335	0.0938396	12.2841	1.1e-34	7.06e-33	OR14J1	olfactory receptor family 14 subfamily J member 1 [Source:HGNC Symbol;Acc:HGNC:13971]	2
ENSG00000003756	3274.96	0.441171	1.35771	0.0790182	5.58316	2.36e-08	1.4e-07	RBM5	RNA binding motif protein 5 [Source:HGNC Symbol;Acc:HGNC:9902]	26
ENSG00000067900	3270.09	0.24807	1.18762	0.0818083	3.03233	0.00242672	0.0068987	ROCK1	Rho associated coiled-coil containing protein kinase 1 [Source:HGNC Symbol;Acc:HGNC:10251]	7
ENSG00000165494	3266.4	0.373618	1.2956	0.0561731	6.6512	2.91e-11	2.32e-10	PCF11	PCF11 cleavage and polyadenylation factor subunit [Source:HGNC Symbol;Acc:HGNC:30097]	7
ENSG00000084754	3263.75	-0.302997	0.810567	0.0704264	-4.30233	1.69e-05	6.98e-05	HADHA	hydroxyacyl-CoA dehydrogenase trifunctional multienzyme complex subunit alpha [Source:HGNC Symbol;Acc:HGNC:4801]	11
ENSG00000126261	3262.05	-0.301952	0.811154	0.0686669	-4.39734	1.1e-05	4.66e-05	UBA2	ubiquitin like modifier activating enzyme 2 [Source:HGNC Symbol;Acc:HGNC:30661]	10
ENSG00000104413	3258.92	-0.435106	0.739639	0.0613961	-7.08687	1.37e-12	1.24e-11	ESRP1	epithelial splicing regulatory protein 1 [Source:HGNC Symbol;Acc:HGNC:25966]	12
ENSG00000141446	3257.14	0.225561	1.16923	0.0584465	3.85928	0.000113723	0.000414955	ESCO1	establishment of sister chromatid cohesion N-acetyltransferase 1 [Source:HGNC Symbol;Acc:HGNC:24645]	4
ENSG00000196313	3250.33	-0.551386	0.682364	0.0621804	-8.86752	7.48e-19	1.21e-17	POM121	POM121 transmembrane nucleoporin [Source:HGNC Symbol;Acc:HGNC:19702]	5
ENSG00000170248	3249.8	-0.298909	0.812867	0.0526959	-5.67233	1.41e-08	8.56e-08	PDCD6IP	programmed cell death 6 interacting protein [Source:HGNC Symbol;Acc:HGNC:8766]	18
ENSG00000023734	3246.95	-1.38871	0.381907	0.140364	-9.8936	4.44e-23	1.02e-21	STRAP	serine/threonine kinase receptor associated protein [Source:HGNC Symbol;Acc:HGNC:30796]	6
ENSG00000148200	3246.43	-0.944929	0.519455	0.141914	-6.65844	2.77e-11	2.21e-10	NR6A1	nuclear receptor subfamily 6 group A member 1 [Source:HGNC Symbol;Acc:HGNC:7985]	5
ENSG00000108950	3245.47	0.883273	1.84456	0.0738402	11.962	5.62e-33	3.14e-31	FAM20A	FAM20A golgi associated secretory pathway pseudokinase [Source:HGNC Symbol;Acc:HGNC:23015]	7
ENSG00000160075	3244.06	-0.508839	0.702788	0.08299	-6.13133	8.71e-10	6.01e-09	SSU72	SSU72 homolog, RNA polymerase II CTD phosphatase [Source:HGNC Symbol;Acc:HGNC:25016]	4
ENSG00000149100	3243.32	-1.28268	0.41103	0.094923	-13.5129	1.31e-41	1.46e-39	EIF3M	eukaryotic translation initiation factor 3 subunit M [Source:HGNC Symbol;Acc:HGNC:24460]	13
ENSG00000197312	3242.08	-0.312655	0.805159	0.0661148	-4.72897	2.26e-06	1.06e-05	DDI2	DNA damage inducible 1 homolog 2 [Source:HGNC Symbol;Acc:HGNC:24578]	6
ENSG00000155313	3240.33	0.575325	1.49001	0.0706023	8.14882	3.68e-16	4.7e-15	USP25	ubiquitin specific peptidase 25 [Source:HGNC Symbol;Acc:HGNC:12624]	10
ENSG00000105926	3238.63	-0.318462	0.801925	0.0671521	-4.74239	2.11e-06	9.98e-06	MPP6	membrane palmitoylated protein 6 [Source:HGNC Symbol;Acc:HGNC:18167]	9
ENSG00000196705	3236.49	0.417791	1.33588	0.0905876	4.61202	3.99e-06	1.81e-05	ZNF431	zinc finger protein 431 [Source:HGNC Symbol;Acc:HGNC:20809]	7
ENSG00000156515	3235.36	-1.22885	0.426658	0.0872053	-14.0915	4.29e-45	6.15e-43	HK1	hexokinase 1 [Source:HGNC Symbol;Acc:HGNC:4922]	18
ENSG00000198952	3234.77	-0.368076	0.774815	0.0743617	-4.94981	7.43e-07	3.73e-06	SMG5	SMG5 nonsense mediated mRNA decay factor [Source:HGNC Symbol;Acc:HGNC:24644]	5
ENSG00000127914	3232.87	0.353673	1.27781	0.0893104	3.96004	7.49e-05	0.00028216	AKAP9	A-kinase anchoring protein 9 [Source:HGNC Symbol;Acc:HGNC:379]	16
ENSG00000113140	3232.21	-0.287346	0.819408	0.0939755	-3.05767	0.00223063	0.00639459	SPARC	secreted protein acidic and cysteine rich [Source:HGNC Symbol;Acc:HGNC:11219]	9
ENSG00000163811	3227.67	-0.517212	0.698721	0.0640931	-8.06969	7.05e-16	8.78e-15	WDR43	WD repeat domain 43 [Source:HGNC Symbol;Acc:HGNC:28945]	6
ENSG00000169641	3226.2	-0.241524	0.845851	0.0670299	-3.60323	0.000314282	0.00106124	LUZP1	leucine zipper protein 1 [Source:HGNC Symbol;Acc:HGNC:14985]	5
ENSG00000284832	3225.67	-0.453092	0.730476	0.078171	-5.79616	6.78e-09	4.25e-08	POLR2A	RNA polymerase II subunit A [Source:HGNC Symbol;Acc:HGNC:9187]	2
ENSG00000100401	3225.61	-0.781654	0.5817	0.0899483	-8.69003	3.62e-18	5.55e-17	RANGAP1	Ran GTPase activating protein 1 [Source:HGNC Symbol;Acc:HGNC:9854]	7
ENSG00000147130	3225.1	-0.491268	0.711399	0.0631776	-7.77599	7.49e-15	8.42e-14	ZMYM3	zinc finger MYM-type containing 3 [Source:HGNC Symbol;Acc:HGNC:13054]	9
ENSG00000147065	3224.68	-0.32905	0.79606	0.0828933	-3.96957	7.2e-05	0.000271779	MSN	moesin [Source:HGNC Symbol;Acc:HGNC:7373]	6
ENSG00000196187	3216.88	0.438579	1.35527	0.0858201	5.11044	3.21e-07	1.68e-06	TMEM63A	transmembrane protein 63A [Source:HGNC Symbol;Acc:HGNC:29118]	9
ENSG00000186063	3211.85	-0.43288	0.740782	0.0885872	-4.88648	1.03e-06	5.05e-06	AIDA	axin interactor, dorsalization associated [Source:HGNC Symbol;Acc:HGNC:25761]	6
ENSG00000188976	3211.4	-0.712587	0.610225	0.0649396	-10.9731	5.15e-28	1.87e-26	NOC2L	NOC2 like nucleolar associated transcriptional repressor [Source:HGNC Symbol;Acc:HGNC:24517]	6
ENSG00000107854	3210.92	-0.648495	0.637945	0.078334	-8.2786	1.25e-16	1.66e-15	TNKS2	tankyrase 2 [Source:HGNC Symbol;Acc:HGNC:15677]	1
ENSG00000135916	3203.39	-0.84876	0.555262	0.0862582	-9.83976	7.59e-23	1.72e-21	ITM2C	integral membrane protein 2C [Source:HGNC Symbol;Acc:HGNC:6175]	10
ENSG00000167085	3203.09	-1.08089	0.472739	0.1112	-9.72016	2.47e-22	5.37e-21	PHB	prohibitin [Source:HGNC Symbol;Acc:HGNC:8912]	15
ENSG00000177156	3200.34	-0.616675	0.652172	0.0755509	-8.16238	3.28e-16	4.23e-15	TALDO1	transaldolase 1 [Source:HGNC Symbol;Acc:HGNC:11559]	9
ENSG00000182473	3189.17	-0.46915	0.72239	0.0726956	-6.45362	1.09e-10	8.29e-10	EXOC7	exocyst complex component 7 [Source:HGNC Symbol;Acc:HGNC:23214]	21
ENSG00000198826	3188.57	-0.227812	0.853929	0.0676858	-3.36573	0.000763419	0.00239865	ARHGAP11A	Rho GTPase activating protein 11A [Source:HGNC Symbol;Acc:HGNC:15783]	8
ENSG00000274750	3187.13	-1.37098	0.386628	0.111419	-12.3047	8.54e-35	5.55e-33	HIST1H3E	histone cluster 1 H3 family member e [Source:HGNC Symbol;Acc:HGNC:4769]	2
ENSG00000162493	3187.12	-0.625621	0.648141	0.0678782	-9.21682	3.06e-20	5.54e-19	PDPN	podoplanin [Source:HGNC Symbol;Acc:HGNC:29602]	12
ENSG00000108829	3181.78	-0.634183	0.644305	0.0916239	-6.92159	4.47e-12	3.84e-11	LRRC59	leucine rich repeat containing 59 [Source:HGNC Symbol;Acc:HGNC:28817]	3
ENSG00000182446	3178.43	-0.667733	0.629495	0.0823425	-8.10922	5.09e-16	6.42e-15	NPLOC4	NPL4 homolog, ubiquitin recognition factor [Source:HGNC Symbol;Acc:HGNC:18261]	21
ENSG00000129003	3176.87	1.15613	2.22858	0.105842	10.9231	8.94e-28	3.15e-26	VPS13C	vacuolar protein sorting 13 homolog C [Source:HGNC Symbol;Acc:HGNC:23594]	12
ENSG00000112200	3176.3	0.28253	1.21633	0.0700866	4.03115	5.55e-05	0.000213141	ZNF451	zinc finger protein 451 [Source:HGNC Symbol;Acc:HGNC:21091]	18
ENSG00000111674	3175.8	0.531839	1.44577	0.0876938	6.06473	1.32e-09	8.93e-09	ENO2	enolase 2 [Source:HGNC Symbol;Acc:HGNC:3353]	14
ENSG00000167792	3175.66	-0.707161	0.612524	0.0935496	-7.55921	4.06e-14	4.26e-13	NDUFV1	NADH:ubiquinone oxidoreductase core subunit V1 [Source:HGNC Symbol;Acc:HGNC:7716]	29
ENSG00000115541	3175.35	-0.763243	0.589171	0.067552	-11.2986	1.33e-29	5.5e-28	HSPE1	heat shock protein family E (Hsp10) member 1 [Source:HGNC Symbol;Acc:HGNC:5269]	7
ENSG00000180596	3175.22	-0.55907	0.67874	0.0739744	-7.55761	4.11e-14	4.31e-13	HIST1H2BC	histone cluster 1 H2B family member c [Source:HGNC Symbol;Acc:HGNC:4757]	2
ENSG00000167863	3173.92	-0.492653	0.710717	0.0829027	-5.94254	2.81e-09	1.83e-08	ATP5PD	ATP synthase peripheral stalk subunit d [Source:HGNC Symbol;Acc:HGNC:845]	5
ENSG00000101596	3172.83	0.426798	1.34425	0.0840199	5.07973	3.78e-07	1.96e-06	SMCHD1	structural maintenance of chromosomes flexible hinge domain containing 1 [Source:HGNC Symbol;Acc:HGNC:29090]	15
ENSG00000063245	3170.49	-0.62767	0.647221	0.0932127	-6.73374	1.65e-11	1.35e-10	EPN1	epsin 1 [Source:HGNC Symbol;Acc:HGNC:21604]	7
ENSG00000184867	3166.36	-0.57342	0.672022	0.0793813	-7.22361	5.06e-13	4.79e-12	ARMCX2	armadillo repeat containing X-linked 2 [Source:HGNC Symbol;Acc:HGNC:16869]	13
ENSG00000114120	3165.62	0.302527	1.2333	0.0801283	3.77553	0.000159665	0.000566912	SLC25A36	solute carrier family 25 member 36 [Source:HGNC Symbol;Acc:HGNC:25554]	16
ENSG00000154174	3158.77	-0.856094	0.552446	0.0962204	-8.89722	5.73e-19	9.34e-18	TOMM70	translocase of outer mitochondrial membrane 70 [Source:HGNC Symbol;Acc:HGNC:11985]	3
ENSG00000162924	3157.84	0.548566	1.46263	0.0753684	7.27846	3.38e-13	3.26e-12	REL	REL proto-oncogene, NF-kB subunit [Source:HGNC Symbol;Acc:HGNC:9954]	3
ENSG00000163539	3156.08	0.299432	1.23066	0.0675943	4.42983	9.43e-06	4.05e-05	CLASP2	cytoplasmic linker associated protein 2 [Source:HGNC Symbol;Acc:HGNC:17078]	26
ENSG00000149485	3151.95	-0.624025	0.648858	0.0641163	-9.73271	2.19e-22	4.76e-21	FADS1	fatty acid desaturase 1 [Source:HGNC Symbol;Acc:HGNC:3574]	21
ENSG00000095319	3141.22	-0.397573	0.759134	0.0659975	-6.02406	1.7e-09	1.14e-08	NUP188	nucleoporin 188 [Source:HGNC Symbol;Acc:HGNC:17859]	11
ENSG00000100596	3137.83	-0.34356	0.788094	0.0835431	-4.11237	3.92e-05	0.000153651	SPTLC2	serine palmitoyltransferase long chain base subunit 2 [Source:HGNC Symbol;Acc:HGNC:11278]	6
ENSG00000177200	3135.91	0.600076	1.5158	0.104779	5.72707	1.02e-08	6.28e-08	CHD9	chromodomain helicase DNA binding protein 9 [Source:HGNC Symbol;Acc:HGNC:25701]	21
ENSG00000125676	3134.62	0.387906	1.30849	0.0599749	6.46781	9.94e-11	7.58e-10	THOC2	THO complex 2 [Source:HGNC Symbol;Acc:HGNC:19073]	20
ENSG00000117569	3133.02	0.370473	1.29278	0.0648151	5.71585	1.09e-08	6.69e-08	PTBP2	polypyrimidine tract binding protein 2 [Source:HGNC Symbol;Acc:HGNC:17662]	11
ENSG00000198015	3131.62	-0.214883	0.861616	0.0660505	-3.25332	0.00114066	0.00346933	MRPL42	mitochondrial ribosomal protein L42 [Source:HGNC Symbol;Acc:HGNC:14493]	10
ENSG00000186566	3129.76	0.378847	1.3003	0.0552479	6.85723	7.02e-12	5.94e-11	GPATCH8	G-patch domain containing 8 [Source:HGNC Symbol;Acc:HGNC:29066]	11
ENSG00000143033	3127.29	0.419557	1.33752	0.0761579	5.50904	3.61e-08	2.09e-07	MTF2	metal response element binding transcription factor 2 [Source:HGNC Symbol;Acc:HGNC:29535]	14
ENSG00000153207	3126.44	-0.418658	0.74812	0.133685	-3.13168	0.00173811	0.00508302	AHCTF1	AT-hook containing transcription factor 1 [Source:HGNC Symbol;Acc:HGNC:24618]	7
ENSG00000135164	3125.96	0.305053	1.23546	0.067943	4.48985	7.13e-06	3.12e-05	DMTF1	cyclin D binding myb like transcription factor 1 [Source:HGNC Symbol;Acc:HGNC:14603]	38
ENSG00000244754	3125.32	0.97322	1.96322	0.0908213	10.7158	8.58e-27	2.75e-25	N4BP2L2	NEDD4 binding protein 2 like 2 [Source:HGNC Symbol;Acc:HGNC:26916]	15
ENSG00000186329	3124.62	1.21777	2.32587	0.0995114	12.2375	1.96e-34	1.23e-32	TMEM212	transmembrane protein 212 [Source:HGNC Symbol;Acc:HGNC:34295]	5
ENSG00000100353	3124.43	-0.325393	0.798081	0.0672778	-4.83655	1.32e-06	6.41e-06	EIF3D	eukaryotic translation initiation factor 3 subunit D [Source:HGNC Symbol;Acc:HGNC:3278]	12
ENSG00000165175	3124.24	-0.604955	0.657492	0.080993	-7.46923	8.07e-14	8.23e-13	MID1IP1	MID1 interacting protein 1 [Source:HGNC Symbol;Acc:HGNC:20715]	4
ENSG00000169398	3115.99	0.218825	1.16379	0.0670875	3.26179	0.00110713	0.00337529	PTK2	protein tyrosine kinase 2 [Source:HGNC Symbol;Acc:HGNC:9611]	57
ENSG00000186174	3113.13	-0.310124	0.806572	0.0980449	-3.16308	0.00156107	0.00461255	BCL9L	BCL9 like [Source:HGNC Symbol;Acc:HGNC:23688]	5
ENSG00000134243	3107.68	-0.424227	0.745238	0.07899	-5.37065	7.85e-08	4.38e-07	SORT1	sortilin 1 [Source:HGNC Symbol;Acc:HGNC:11186]	10
ENSG00000152061	3106.87	0.360958	1.28428	0.0730489	4.94132	7.76e-07	3.88e-06	RABGAP1L	RAB GTPase activating protein 1 like [Source:HGNC Symbol;Acc:HGNC:24663]	22
ENSG00000108344	3104.67	-0.926615	0.526091	0.0770184	-12.0311	2.44e-33	1.4e-31	PSMD3	proteasome 26S subunit, non-ATPase 3 [Source:HGNC Symbol;Acc:HGNC:9560]	5
ENSG00000234704	3102.57	-0.282891	0.821942	0.0857158	-3.30034	0.000965681	0.00297511	BRD2	bromodomain containing 2 [Source:HGNC Symbol;Acc:HGNC:1103]	13
ENSG00000138160	3102.16	-0.821692	0.565778	0.0778292	-10.5576	4.68e-26	1.4e-24	KIF11	kinesin family member 11 [Source:HGNC Symbol;Acc:HGNC:6388]	1
ENSG00000186767	3095.8	-0.233834	0.850372	0.0745799	-3.13535	0.00171652	0.00502586	SPIN4	spindlin family member 4 [Source:HGNC Symbol;Acc:HGNC:27040]	1
ENSG00000178913	3094.9	-0.218718	0.859329	0.0645801	-3.38677	0.000707206	0.00223894	TAF7	TATA-box binding protein associated factor 7 [Source:HGNC Symbol;Acc:HGNC:11541]	3
ENSG00000099901	3089.86	-1.33325	0.396873	0.0953263	-13.9862	1.89e-44	2.58e-42	RANBP1	RAN binding protein 1 [Source:HGNC Symbol;Acc:HGNC:9847]	14
ENSG00000172890	3089.8	1.05344	2.07548	0.106022	9.93611	2.9e-23	6.8e-22	NADSYN1	NAD synthetase 1 [Source:HGNC Symbol;Acc:HGNC:29832]	23
ENSG00000139746	3087.65	0.208422	1.15542	0.0625768	3.33065	0.000866424	0.00269469	RBM26	RNA binding motif protein 26 [Source:HGNC Symbol;Acc:HGNC:20327]	7
ENSG00000111581	3086.37	-0.258402	0.836014	0.0695414	-3.7158	0.000202564	0.000707763	NUP107	nucleoporin 107 [Source:HGNC Symbol;Acc:HGNC:29914]	13
ENSG00000137642	3084.79	-0.378778	0.769089	0.0584798	-6.47708	9.35e-11	7.15e-10	SORL1	sortilin related receptor 1 [Source:HGNC Symbol;Acc:HGNC:11185]	13
ENSG00000108468	3083.62	-0.373737	0.771781	0.0660686	-5.65679	1.54e-08	9.32e-08	CBX1	chromobox 1 [Source:HGNC Symbol;Acc:HGNC:1551]	6
ENSG00000088832	3083.32	-0.869397	0.547375	0.100399	-8.65946	4.74e-18	7.2e-17	FKBP1A	FKBP prolyl isomerase 1A [Source:HGNC Symbol;Acc:HGNC:3711]	11
ENSG00000084463	3081.85	-0.615495	0.652706	0.0670619	-9.17801	4.39e-20	7.81e-19	WBP11	WW domain binding protein 11 [Source:HGNC Symbol;Acc:HGNC:16461]	5
ENSG00000149115	3080.04	-0.330666	0.795169	0.101305	-3.26405	0.00109831	0.00335215	TNKS1BP1	tankyrase 1 binding protein 1 [Source:HGNC Symbol;Acc:HGNC:19081]	7
ENSG00000125753	3079.87	-0.587668	0.665418	0.0745024	-7.8879	3.07e-15	3.59e-14	VASP	vasodilator stimulated phosphoprotein [Source:HGNC Symbol;Acc:HGNC:12652]	11
ENSG00000130749	3079.15	-0.472688	0.720621	0.109509	-4.31643	1.59e-05	6.58e-05	AC008755.1	zinc finger CCCH-type containing 4 [Source:NCBI gene;Acc:23211]	5
ENSG00000171126	3075.9	0.906707	1.87476	0.0586685	15.4547	7.01e-54	1.93e-51	KCNG3	potassium voltage-gated channel modifier subfamily G member 3 [Source:HGNC Symbol;Acc:HGNC:18306]	2
ENSG00000123136	3068.61	-0.631133	0.645669	0.0717706	-8.79375	1.45e-18	2.29e-17	DDX39A	DExD-box helicase 39A [Source:HGNC Symbol;Acc:HGNC:17821]	21
ENSG00000105887	3065.08	-0.704676	0.61358	0.0841614	-8.37291	5.62e-17	7.66e-16	MTPN	myotrophin [Source:HGNC Symbol;Acc:HGNC:15667]	2
ENSG00000139154	3064.56	0.511972	1.426	0.0614977	8.32505	8.43e-17	1.13e-15	AEBP2	AE binding protein 2 [Source:HGNC Symbol;Acc:HGNC:24051]	7
ENSG00000084207	3061.87	3.75703	13.5201	0.146587	25.63	7.07e-145	1.74e-140	GSTP1	glutathione S-transferase pi 1 [Source:HGNC Symbol;Acc:HGNC:4638]	8
ENSG00000102974	3061.08	-0.430702	0.741901	0.0639367	-6.73637	1.62e-11	1.33e-10	CTCF	CCCTC-binding factor [Source:HGNC Symbol;Acc:HGNC:13723]	17
ENSG00000183431	3060.07	-0.591806	0.663512	0.0719022	-8.23071	1.86e-16	2.46e-15	SF3A3	splicing factor 3a subunit 3 [Source:HGNC Symbol;Acc:HGNC:10767]	8
ENSG00000117984	3058.17	-0.4009	0.757386	0.0716406	-5.59598	2.19e-08	1.3e-07	CTSD	cathepsin D [Source:HGNC Symbol;Acc:HGNC:2529]	14
ENSG00000137955	3057.59	-0.367444	0.775155	0.0709674	-5.17764	2.25e-07	1.2e-06	RABGGTB	Rab geranylgeranyltransferase subunit beta [Source:HGNC Symbol;Acc:HGNC:9796]	14
ENSG00000124177	3055.26	0.606213	1.52226	0.102966	5.88751	3.92e-09	2.53e-08	CHD6	chromodomain helicase DNA binding protein 6 [Source:HGNC Symbol;Acc:HGNC:19057]	9
ENSG00000163466	3055.23	-0.632036	0.645265	0.0728215	-8.67926	3.98e-18	6.07e-17	ARPC2	actin related protein 2/3 complex subunit 2 [Source:HGNC Symbol;Acc:HGNC:705]	18
ENSG00000168411	3050.37	-0.466066	0.723936	0.0626573	-7.43833	1.02e-13	1.03e-12	RFWD3	ring finger and WD repeat domain 3 [Source:HGNC Symbol;Acc:HGNC:25539]	12
ENSG00000205352	3046.33	-0.465193	0.724374	0.0795452	-5.84816	4.97e-09	3.16e-08	PRR13	proline rich 13 [Source:HGNC Symbol;Acc:HGNC:24528]	13
ENSG00000108312	3044.95	-0.44684	0.733648	0.0616759	-7.24498	4.33e-13	4.13e-12	UBTF	upstream binding transcription factor [Source:HGNC Symbol;Acc:HGNC:12511]	14
ENSG00000176208	3041.93	0.45407	1.3699	0.0869363	5.22302	1.76e-07	9.47e-07	ATAD5	ATPase family AAA domain containing 5 [Source:HGNC Symbol;Acc:HGNC:25752]	3
ENSG00000224081	3036.37	0.557026	1.47123	0.0690499	8.06701	7.2e-16	8.97e-15	SLC44A3-AS1	SLC44A3 antisense RNA 1 [Source:HGNC Symbol;Acc:HGNC:49057]	19
ENSG00000179134	3035.08	-0.378973	0.768985	0.0787596	-4.81177	1.5e-06	7.2e-06	SAMD4B	sterile alpha motif domain containing 4B [Source:HGNC Symbol;Acc:HGNC:25492]	14
ENSG00000276368	3030.74	-0.821537	0.565839	0.0783359	-10.4874	9.88e-26	2.87e-24	HIST1H2AJ	histone cluster 1 H2A family member j [Source:HGNC Symbol;Acc:HGNC:4727]	1
ENSG00000101752	3030.16	0.218516	1.16354	0.0645157	3.38702	0.000706552	0.00223716	MIB1	mindbomb E3 ubiquitin protein ligase 1 [Source:HGNC Symbol;Acc:HGNC:21086]	4
ENSG00000197903	3028.92	-0.341317	0.78932	0.0870971	-3.91881	8.9e-05	0.000330796	HIST1H2BK	histone cluster 1 H2B family member k [Source:HGNC Symbol;Acc:HGNC:13954]	1
ENSG00000105701	3028.79	-0.309424	0.806964	0.0669123	-4.62432	3.76e-06	1.71e-05	FKBP8	FKBP prolyl isomerase 8 [Source:HGNC Symbol;Acc:HGNC:3724]	14
ENSG00000013573	3026.56	0.308961	1.23882	0.0751291	4.11241	3.92e-05	0.000153651	DDX11	DEAD/H-box helicase 11 [Source:HGNC Symbol;Acc:HGNC:2736]	30
ENSG00000103353	3026.33	-0.646591	0.638788	0.0787071	-8.21515	2.12e-16	2.77e-15	UBFD1	ubiquitin family domain containing 1 [Source:HGNC Symbol;Acc:HGNC:30565]	10
ENSG00000120549	3021.32	0.273835	1.20902	0.0735965	3.72076	0.000198625	0.00069499	KIAA1217	KIAA1217 [Source:HGNC Symbol;Acc:HGNC:25428]	17
ENSG00000108561	3019.4	-1.51649	0.349536	0.113349	-13.3789	8.03e-41	8.46e-39	C1QBP	complement C1q binding protein [Source:HGNC Symbol;Acc:HGNC:1243]	7
ENSG00000221914	3015.66	0.22383	1.16783	0.0636451	3.51685	0.000436699	0.0014355	PPP2R2A	protein phosphatase 2 regulatory subunit Balpha [Source:HGNC Symbol;Acc:HGNC:9304]	28
ENSG00000236418	3013.27	0.841294	1.79166	0.0812652	10.3524	4.08e-25	1.12e-23	HLA-DQA1	major histocompatibility complex, class II, DQ alpha 1 [Source:HGNC Symbol;Acc:HGNC:4942]	11
ENSG00000169203	3012.11	1.32905	2.51237	0.126988	10.466	1.24e-25	3.55e-24	NPIPB12	nuclear pore complex interacting protein family, member B12 [Source:HGNC Symbol;Acc:HGNC:37491]	9
ENSG00000155657	3010.82	0.600104	1.51583	0.134021	4.47768	7.55e-06	3.29e-05	TTN	titin [Source:HGNC Symbol;Acc:HGNC:12403]	17
ENSG00000122545	3010.65	-0.486326	0.713841	0.0774493	-6.27928	3.4e-10	2.46e-09	2019-09-07	septin 7 [Source:HGNC Symbol;Acc:HGNC:1717]	19
ENSG00000204120	3007.14	0.513533	1.42754	0.0743416	6.90775	4.92e-12	4.21e-11	GIGYF2	GRB10 interacting GYF protein 2 [Source:HGNC Symbol;Acc:HGNC:11960]	46
ENSG00000066933	3005.88	0.669959	1.59103	0.107011	6.26065	3.83e-10	2.76e-09	MYO9A	myosin IXA [Source:HGNC Symbol;Acc:HGNC:7608]	21
ENSG00000188596	2999.43	0.728177	1.65654	0.0749781	9.71186	2.68e-22	5.82e-21	CFAP54	cilia and flagella associated protein 54 [Source:HGNC Symbol;Acc:HGNC:26456]	9
ENSG00000144401	2997.08	0.316035	1.2449	0.0600779	5.26042	1.44e-07	7.81e-07	METTL21A	methyltransferase like 21A [Source:HGNC Symbol;Acc:HGNC:30476]	13
ENSG00000072042	2995.56	-0.362202	0.777976	0.0593712	-6.10063	1.06e-09	7.22e-09	RDH11	retinol dehydrogenase 11 [Source:HGNC Symbol;Acc:HGNC:17964]	11
ENSG00000130935	2994.6	-0.56645	0.675276	0.0839843	-6.74472	1.53e-11	1.26e-10	NOL11	nucleolar protein 11 [Source:HGNC Symbol;Acc:HGNC:24557]	11
ENSG00000125686	2993.73	-0.550555	0.682757	0.0600607	-9.16665	4.88e-20	8.63e-19	MED1	mediator complex subunit 1 [Source:HGNC Symbol;Acc:HGNC:9234]	5
ENSG00000157827	2991.09	0.502219	1.41639	0.0815098	6.16146	7.21e-10	5.03e-09	FMNL2	formin like 2 [Source:HGNC Symbol;Acc:HGNC:18267]	4
ENSG00000138594	2984.11	-0.335111	0.792723	0.0777452	-4.31038	1.63e-05	6.75e-05	TMOD3	tropomodulin 3 [Source:HGNC Symbol;Acc:HGNC:11873]	11
ENSG00000132305	2979.33	-0.298766	0.812947	0.0642634	-4.64909	3.33e-06	1.53e-05	IMMT	inner membrane mitochondrial protein [Source:HGNC Symbol;Acc:HGNC:6047]	12
ENSG00000158195	2974.14	-0.206917	0.866387	0.0614715	-3.36606	0.000762489	0.00239603	WASF2	WASP family member 2 [Source:HGNC Symbol;Acc:HGNC:12733]	2
ENSG00000120063	2972.74	-0.726217	0.604487	0.10171	-7.1401	9.33e-13	8.6e-12	GNA13	G protein subunit alpha 13 [Source:HGNC Symbol;Acc:HGNC:4381]	2
ENSG00000168259	2968.23	-0.277833	0.824829	0.052909	-5.25116	1.51e-07	8.2e-07	DNAJC7	DnaJ heat shock protein family (Hsp40) member C7 [Source:HGNC Symbol;Acc:HGNC:12392]	23
ENSG00000277157	2965.59	-0.679482	0.62439	0.0961937	-7.06369	1.62e-12	1.46e-11	HIST1H4D	histone cluster 1 H4 family member d [Source:HGNC Symbol;Acc:HGNC:4782]	1
ENSG00000095564	2964.12	0.629759	1.54731	0.0971392	6.48306	8.99e-11	6.88e-10	BTAF1	B-TFIID TATA-box binding protein associated factor 1 [Source:HGNC Symbol;Acc:HGNC:17307]	4
ENSG00000168280	2962.59	-0.702748	0.614401	0.0929682	-7.55902	4.06e-14	4.27e-13	KIF5C	kinesin family member 5C [Source:HGNC Symbol;Acc:HGNC:6325]	5
ENSG00000058804	2961.39	-0.899117	0.536215	0.100156	-8.97718	2.78e-19	4.65e-18	NDC1	NDC1 transmembrane nucleoporin [Source:HGNC Symbol;Acc:HGNC:25525]	2
ENSG00000088986	2958.64	-1.18389	0.440164	0.113279	-10.451	1.45e-25	4.15e-24	DYNLL1	dynein light chain LC8-type 1 [Source:HGNC Symbol;Acc:HGNC:15476]	11
ENSG00000134884	2956.52	0.866455	1.82318	0.0818429	10.5868	3.43e-26	1.04e-24	ARGLU1	arginine and glutamate rich 1 [Source:HGNC Symbol;Acc:HGNC:25482]	4
ENSG00000186575	2950.54	-0.708883	0.611794	0.0689033	-10.2881	7.97e-25	2.15e-23	NF2	neurofibromin 2 [Source:HGNC Symbol;Acc:HGNC:7773]	11
ENSG00000186591	2949.62	-0.332736	0.794029	0.0603943	-5.50939	3.6e-08	2.09e-07	UBE2H	ubiquitin conjugating enzyme E2 H [Source:HGNC Symbol;Acc:HGNC:12484]	10
ENSG00000171603	2948.6	-0.768175	0.58716	0.0711531	-10.7961	3.59e-27	1.2e-25	CLSTN1	calsyntenin 1 [Source:HGNC Symbol;Acc:HGNC:17447]	6
ENSG00000180304	2946.37	-0.667624	0.629543	0.0620186	-10.7649	5.04e-27	1.65e-25	OAZ2	ornithine decarboxylase antizyme 2 [Source:HGNC Symbol;Acc:HGNC:8096]	9
ENSG00000282458	2943.82	-0.313978	0.804421	0.0921126	-3.40863	0.000652901	0.00207989	WASH5P	WASP family homolog 5, pseudogene [Source:HGNC Symbol;Acc:HGNC:33884]	10
ENSG00000197045	2943.81	-0.768579	0.586995	0.0657995	-11.6806	1.6e-31	7.97e-30	GMFB	glia maturation factor beta [Source:HGNC Symbol;Acc:HGNC:4373]	10
ENSG00000136824	2941.68	-0.531597	0.691789	0.0786662	-6.75763	1.4e-11	1.16e-10	SMC2	structural maintenance of chromosomes 2 [Source:HGNC Symbol;Acc:HGNC:14011]	5
ENSG00000150760	2941.26	0.194062	1.14398	0.0548122	3.54048	0.000399394	0.00132262	DOCK1	dedicator of cytokinesis 1 [Source:HGNC Symbol;Acc:HGNC:2987]	6
ENSG00000138246	2940.33	0.35547	1.2794	0.0564416	6.29802	3.01e-10	2.2e-09	DNAJC13	DnaJ heat shock protein family (Hsp40) member C13 [Source:HGNC Symbol;Acc:HGNC:30343]	9
ENSG00000102226	2937.24	-0.461455	0.726253	0.105152	-4.38847	1.14e-05	4.84e-05	USP11	ubiquitin specific peptidase 11 [Source:HGNC Symbol;Acc:HGNC:12609]	12
ENSG00000175215	2927.67	-0.612813	0.653921	0.0659155	-9.29695	1.45e-20	2.7e-19	CTDSP2	CTD small phosphatase 2 [Source:HGNC Symbol;Acc:HGNC:17077]	8
ENSG00000089351	2925.56	-0.331193	0.794879	0.0771097	-4.29509	1.75e-05	7.2e-05	GRAMD1A	GRAM domain containing 1A [Source:HGNC Symbol;Acc:HGNC:29305]	14
ENSG00000151923	2924.9	0.313475	1.2427	0.0636641	4.92388	8.48e-07	4.22e-06	TIAL1	TIA1 cytotoxic granule associated RNA binding protein like 1 [Source:HGNC Symbol;Acc:HGNC:11804]	13
ENSG00000065154	2924.5	-0.85547	0.552685	0.0830602	-10.2994	7.09e-25	1.91e-23	OAT	ornithine aminotransferase [Source:HGNC Symbol;Acc:HGNC:8091]	8
ENSG00000185189	2914.6	0.766774	1.70146	0.130101	5.89369	3.78e-09	2.44e-08	NRBP2	nuclear receptor binding protein 2 [Source:HGNC Symbol;Acc:HGNC:19339]	10
ENSG00000125304	2911.09	-0.399308	0.758222	0.0901623	-4.42877	9.48e-06	4.07e-05	TM9SF2	transmembrane 9 superfamily member 2 [Source:HGNC Symbol;Acc:HGNC:11865]	6
ENSG00000180573	2909.68	-0.440299	0.736982	0.0769489	-5.72197	1.05e-08	6.47e-08	HIST1H2AC	histone cluster 1 H2A family member c [Source:HGNC Symbol;Acc:HGNC:4733]	3
ENSG00000142207	2908.5	-0.379592	0.768655	0.0633804	-5.98911	2.11e-09	1.4e-08	URB1	URB1 ribosome biogenesis homolog [Source:HGNC Symbol;Acc:HGNC:17344]	3
ENSG00000172845	2905.61	-0.382593	0.767058	0.0715257	-5.34903	8.84e-08	4.91e-07	SP3	Sp3 transcription factor [Source:HGNC Symbol;Acc:HGNC:11208]	12
ENSG00000094975	2900.79	0.501036	1.41523	0.0682595	7.34017	2.13e-13	2.1e-12	SUCO	SUN domain containing ossification factor [Source:HGNC Symbol;Acc:HGNC:1240]	10
ENSG00000139146	2899.84	-0.822635	0.565408	0.0872401	-9.42956	4.12e-21	8.09e-20	SINHCAF	SIN3-HDAC complex associated factor [Source:HGNC Symbol;Acc:HGNC:30702]	9
ENSG00000276371	2899.84	-0.822635	0.565408	0.0872401	-9.42956	4.12e-21	8.09e-20	SINHCAF	SIN3-HDAC complex associated factor [Source:HGNC Symbol;Acc:HGNC:30702]	9
ENSG00000136536	2899.45	-0.29493	0.815112	0.0672032	-4.38863	1.14e-05	4.84e-05	2019-03-07	membrane associated ring-CH-type finger 7 [Source:HGNC Symbol;Acc:HGNC:17393]	9
ENSG00000145390	2893.06	0.623639	1.54076	0.0861205	7.24147	4.44e-13	4.23e-12	USP53	ubiquitin specific peptidase 53 [Source:HGNC Symbol;Acc:HGNC:29255]	9
ENSG00000114353	2890.81	-0.833624	0.561118	0.0896762	-9.29594	1.46e-20	2.73e-19	GNAI2	G protein subunit alpha i2 [Source:HGNC Symbol;Acc:HGNC:4385]	12
ENSG00000153989	2889.63	-0.721157	0.606611	0.115518	-6.24283	4.3e-10	3.08e-09	NUS1	NUS1 dehydrodolichyl diphosphate synthase subunit [Source:HGNC Symbol;Acc:HGNC:21042]	1
ENSG00000139842	2888.63	-0.27388	0.827092	0.0629979	-4.34745	1.38e-05	5.77e-05	CUL4A	cullin 4A [Source:HGNC Symbol;Acc:HGNC:2554]	12
ENSG00000139641	2888.29	-0.90011	0.535846	0.0638715	-14.0925	4.22e-45	6.1e-43	ESYT1	extended synaptotagmin 1 [Source:HGNC Symbol;Acc:HGNC:29534]	10
ENSG00000165678	2885.21	-0.913096	0.531044	0.0983207	-9.28692	1.59e-20	2.96e-19	GHITM	growth hormone inducible transmembrane protein [Source:HGNC Symbol;Acc:HGNC:17281]	1
ENSG00000010256	2884.83	-0.965822	0.511987	0.119069	-8.11146	5e-16	6.3e-15	UQCRC1	ubiquinol-cytochrome c reductase core protein 1 [Source:HGNC Symbol;Acc:HGNC:12585]	10
ENSG00000005483	2884.53	0.604945	1.52092	0.0783965	7.71648	1.2e-14	1.32e-13	KMT2E	lysine methyltransferase 2E [Source:HGNC Symbol;Acc:HGNC:18541]	17
ENSG00000119402	2881.01	-0.611775	0.654391	0.0606521	-10.0866	6.33e-24	1.57e-22	FBXW2	F-box and WD repeat domain containing 2 [Source:HGNC Symbol;Acc:HGNC:13608]	5
ENSG00000105939	2878.23	-0.535997	0.689682	0.0806878	-6.64285	3.08e-11	2.45e-10	ZC3HAV1	zinc finger CCCH-type containing, antiviral 1 [Source:HGNC Symbol;Acc:HGNC:23721]	4
ENSG00000223367	2875.93	-1.25749	0.41827	0.10524	-11.9488	6.59e-33	3.63e-31	RPS18	ribosomal protein S18 [Source:HGNC Symbol;Acc:HGNC:10401]	8
ENSG00000226225	2875.93	-1.25749	0.41827	0.10524	-11.9488	6.59e-33	3.63e-31	RPS18	ribosomal protein S18 [Source:HGNC Symbol;Acc:HGNC:10401]	8
ENSG00000231500	2875.93	-1.25749	0.41827	0.10524	-11.9488	6.59e-33	3.63e-31	RPS18	ribosomal protein S18 [Source:HGNC Symbol;Acc:HGNC:10401]	8
ENSG00000235650	2875.93	-1.25749	0.41827	0.10524	-11.9488	6.59e-33	3.63e-31	RPS18	ribosomal protein S18 [Source:HGNC Symbol;Acc:HGNC:10401]	8
ENSG00000196586	2875.66	0.612895	1.52932	0.0603079	10.1628	2.91e-24	7.46e-23	MYO6	myosin VI [Source:HGNC Symbol;Acc:HGNC:7605]	16
ENSG00000078403	2875.19	0.400161	1.31965	0.0840089	4.76331	1.9e-06	9.05e-06	MLLT10	MLLT10 histone lysine methyltransferase DOT1L cofactor [Source:HGNC Symbol;Acc:HGNC:16063]	26
ENSG00000141551	2874.59	-0.652336	0.636249	0.0661588	-9.86016	6.19e-23	1.41e-21	CSNK1D	casein kinase 1 delta [Source:HGNC Symbol;Acc:HGNC:2452]	26
ENSG00000136699	2873.17	-1.10462	0.465024	0.0686523	-16.0901	2.99e-58	1.2e-55	SMPD4	sphingomyelin phosphodiesterase 4 [Source:HGNC Symbol;Acc:HGNC:32949]	20
ENSG00000180398	2871.25	0.279728	1.21397	0.0532059	5.25746	1.46e-07	7.94e-07	MCFD2	multiple coagulation factor deficiency 2 [Source:HGNC Symbol;Acc:HGNC:18451]	18
ENSG00000197714	2870.86	0.367328	1.28996	0.0820383	4.47752	7.55e-06	3.29e-05	ZNF460	zinc finger protein 460 [Source:HGNC Symbol;Acc:HGNC:21628]	3
ENSG00000175931	2867.27	-0.77746	0.583393	0.0808939	-9.61086	7.19e-22	1.51e-20	UBE2O	ubiquitin conjugating enzyme E2 O [Source:HGNC Symbol;Acc:HGNC:29554]	6
ENSG00000182718	2866.59	-1.00407	0.49859	0.106328	-9.44313	3.62e-21	7.17e-20	ANXA2	annexin A2 [Source:HGNC Symbol;Acc:HGNC:537]	38
ENSG00000198961	2865.75	-0.286483	0.819898	0.0778201	-3.68136	0.000231996	0.000803847	PJA2	praja ring finger ubiquitin ligase 2 [Source:HGNC Symbol;Acc:HGNC:17481]	4
ENSG00000116350	2863.98	-0.297595	0.813608	0.0715068	-4.16177	3.16e-05	0.000125448	SRSF4	serine and arginine rich splicing factor 4 [Source:HGNC Symbol;Acc:HGNC:10786]	8
ENSG00000121644	2862.87	-0.387891	0.764246	0.0894715	-4.33535	1.46e-05	6.08e-05	DESI2	desumoylating isopeptidase 2 [Source:HGNC Symbol;Acc:HGNC:24264]	4
ENSG00000135049	2858.34	0.314804	1.24384	0.060686	5.18742	2.13e-07	1.14e-06	AGTPBP1	ATP/GTP binding protein 1 [Source:HGNC Symbol;Acc:HGNC:17258]	8
ENSG00000134910	2858.15	-0.527819	0.693602	0.109005	-4.84217	1.28e-06	6.23e-06	STT3A	STT3 oligosaccharyltransferase complex catalytic subunit A [Source:HGNC Symbol;Acc:HGNC:6172]	17
ENSG00000180357	2858.01	-0.281016	0.823011	0.075405	-3.72676	0.000193961	0.000680027	ZNF609	zinc finger protein 609 [Source:HGNC Symbol;Acc:HGNC:29003]	4
ENSG00000163938	2857.33	-0.358891	0.779764	0.0656927	-5.46319	4.68e-08	2.68e-07	GNL3	G protein nucleolar 3 [Source:HGNC Symbol;Acc:HGNC:29931]	12
ENSG00000178409	2856.14	-0.907029	0.533282	0.0624875	-14.5154	9.68e-48	1.71e-45	BEND3	BEN domain containing 3 [Source:HGNC Symbol;Acc:HGNC:23040]	2
ENSG00000079332	2854.49	-0.218505	0.859456	0.0620658	-3.52053	0.000430682	0.00141705	SAR1A	secretion associated Ras related GTPase 1A [Source:HGNC Symbol;Acc:HGNC:10534]	8
ENSG00000115216	2853.59	-0.819487	0.566643	0.0952233	-8.60595	7.57e-18	1.12e-16	NRBP1	nuclear receptor binding protein 1 [Source:HGNC Symbol;Acc:HGNC:7993]	9
ENSG00000138376	2852.19	0.340005	1.26576	0.0628985	5.40562	6.46e-08	3.65e-07	BARD1	BRCA1 associated RING domain 1 [Source:HGNC Symbol;Acc:HGNC:952]	15
ENSG00000004534	2852.04	0.459078	1.37466	0.0979895	4.68497	2.8e-06	1.3e-05	RBM6	RNA binding motif protein 6 [Source:HGNC Symbol;Acc:HGNC:9903]	20
ENSG00000111011	2849.17	0.322049	1.2501	0.069603	4.62694	3.71e-06	1.69e-05	RSRC2	arginine and serine rich coiled-coil 2 [Source:HGNC Symbol;Acc:HGNC:30559]	20
ENSG00000163605	2844.96	-0.622519	0.649536	0.0669352	-9.30032	1.4e-20	2.63e-19	PPP4R2	protein phosphatase 4 regulatory subunit 2 [Source:HGNC Symbol;Acc:HGNC:18296]	7
ENSG00000130779	2844.09	0.26722	1.20349	0.0669561	3.99098	6.58e-05	0.00024987	CLIP1	CAP-Gly domain containing linker protein 1 [Source:HGNC Symbol;Acc:HGNC:10461]	21
ENSG00000100632	2843.41	-1.07733	0.473906	0.096752	-11.1349	8.48e-29	3.24e-27	ERH	ERH mRNA splicing and mitosis factor [Source:HGNC Symbol;Acc:HGNC:3447]	4
ENSG00000132382	2842.92	-0.497101	0.708529	0.0911435	-5.45405	4.92e-08	2.81e-07	MYBBP1A	MYB binding protein 1a [Source:HGNC Symbol;Acc:HGNC:7546]	13
ENSG00000101901	2839.51	1.11029	2.15889	0.136878	8.11155	5e-16	6.3e-15	ALG13	ALG13 UDP-N-acetylglucosaminyltransferase subunit [Source:HGNC Symbol;Acc:HGNC:30881]	41
ENSG00000116237	2836.91	-1.07226	0.475574	0.0812159	-13.2025	8.48e-40	8.01e-38	ICMT	isoprenylcysteine carboxyl methyltransferase [Source:HGNC Symbol;Acc:HGNC:5350]	4
ENSG00000196218	2835.5	0.779382	1.7164	0.107103	7.27694	3.41e-13	3.3e-12	RYR1	ryanodine receptor 1 [Source:HGNC Symbol;Acc:HGNC:10483]	10
ENSG00000125834	2834.49	-0.732611	0.601814	0.0738285	-9.92315	3.3e-23	7.7e-22	STK35	serine/threonine kinase 35 [Source:HGNC Symbol;Acc:HGNC:16254]	2
ENSG00000096433	2829.45	0.266006	1.20247	0.0803942	3.30877	0.000937084	0.002895	ITPR3	inositol 1,4,5-trisphosphate receptor type 3 [Source:HGNC Symbol;Acc:HGNC:6182]	2
ENSG00000166135	2829.31	-0.606382	0.656842	0.0802643	-7.55482	4.19e-14	4.4e-13	HIF1AN	hypoxia inducible factor 1 subunit alpha inhibitor [Source:HGNC Symbol;Acc:HGNC:17113]	5
ENSG00000183604	2824.3	0.941913	1.92107	0.0852159	11.0533	2.11e-28	7.86e-27	SMG1P5	SMG1 pseudogene 5 [Source:HGNC Symbol;Acc:HGNC:49862]	3
ENSG00000166851	2824.22	-0.78911	0.578701	0.0756769	-10.4274	1.86e-25	5.29e-24	PLK1	polo like kinase 1 [Source:HGNC Symbol;Acc:HGNC:9077]	9
ENSG00000037474	2821.81	-0.283546	0.821569	0.056217	-5.04377	4.56e-07	2.35e-06	NSUN2	NOP2/Sun RNA methyltransferase 2 [Source:HGNC Symbol;Acc:HGNC:25994]	9
ENSG00000155760	2816.58	-1.61379	0.326739	0.126465	-12.7608	2.71e-37	2.15e-35	FZD7	frizzled class receptor 7 [Source:HGNC Symbol;Acc:HGNC:4045]	1
ENSG00000118181	2815.56	-0.98794	0.504197	0.0824058	-11.9887	4.07e-33	2.29e-31	RPS25	ribosomal protein S25 [Source:HGNC Symbol;Acc:HGNC:10413]	6
ENSG00000280831	2815.56	-0.98794	0.504197	0.0824058	-11.9887	4.07e-33	2.29e-31	RPS25	ribosomal protein S25 [Source:HGNC Symbol;Acc:HGNC:10413]	6
ENSG00000056097	2814.23	-0.627045	0.647501	0.0635304	-9.87	5.62e-23	1.29e-21	ZFR	zinc finger RNA binding protein [Source:HGNC Symbol;Acc:HGNC:17277]	7
ENSG00000143924	2814.14	-0.25731	0.836647	0.0668825	-3.84719	0.00011948	0.000434347	EML4	EMAP like 4 [Source:HGNC Symbol;Acc:HGNC:1316]	8
ENSG00000162702	2813.89	-0.666917	0.629851	0.0722361	-9.23247	2.64e-20	4.82e-19	ZNF281	zinc finger protein 281 [Source:HGNC Symbol;Acc:HGNC:13075]	3
ENSG00000143702	2813.09	0.439526	1.35616	0.0916746	4.79441	1.63e-06	7.82e-06	CEP170	centrosomal protein 170 [Source:HGNC Symbol;Acc:HGNC:28920]	25
ENSG00000180776	2811.73	-0.48723	0.713394	0.0753896	-6.46283	1.03e-10	7.82e-10	ZDHHC20	zinc finger DHHC-type containing 20 [Source:HGNC Symbol;Acc:HGNC:20749]	10
ENSG00000198799	2808.79	0.177681	1.13106	0.0590871	3.00711	0.00263747	0.00744436	LRIG2	leucine rich repeats and immunoglobulin like domains 2 [Source:HGNC Symbol;Acc:HGNC:20889]	5
ENSG00000176915	2807.83	-0.210387	0.864306	0.0615803	-3.41646	0.00063441	0.00202362	ANKLE2	ankyrin repeat and LEM domain containing 2 [Source:HGNC Symbol;Acc:HGNC:29101]	12
ENSG00000129682	2806.58	-0.28438	0.821094	0.060167	-4.72652	2.28e-06	1.08e-05	FGF13	fibroblast growth factor 13 [Source:HGNC Symbol;Acc:HGNC:3670]	8
ENSG00000197170	2803.35	-0.790222	0.578255	0.072942	-10.8336	2.39e-27	8.13e-26	PSMD12	proteasome 26S subunit, non-ATPase 12 [Source:HGNC Symbol;Acc:HGNC:9557]	8
ENSG00000101639	2802.4	0.449656	1.36571	0.0665505	6.75661	1.41e-11	1.16e-10	CEP192	centrosomal protein 192 [Source:HGNC Symbol;Acc:HGNC:25515]	15
ENSG00000114302	2802.33	-0.886625	0.540878	0.13137	-6.74909	1.49e-11	1.22e-10	PRKAR2A	protein kinase cAMP-dependent type II regulatory subunit alpha [Source:HGNC Symbol;Acc:HGNC:9391]	7
ENSG00000141385	2797.98	-1.04018	0.486265	0.0629651	-16.52	2.63e-61	1.35e-58	AFG3L2	AFG3 like matrix AAA peptidase subunit 2 [Source:HGNC Symbol;Acc:HGNC:315]	4
ENSG00000144645	2796.46	-0.232082	0.851406	0.0753461	-3.08021	0.00206857	0.00597469	OSBPL10	oxysterol binding protein like 10 [Source:HGNC Symbol;Acc:HGNC:16395]	18
ENSG00000125968	2794.68	0.314143	1.24327	0.0899664	3.49178	0.00047982	0.00156592	ID1	inhibitor of DNA binding 1, HLH protein [Source:HGNC Symbol;Acc:HGNC:5360]	2
ENSG00000266412	2793.49	-0.99938	0.500215	0.0908086	-11.0053	3.6e-28	1.31e-26	NCOA4	nuclear receptor coactivator 4 [Source:HGNC Symbol;Acc:HGNC:7671]	7
ENSG00000174953	2792.01	-0.289463	0.818206	0.0802912	-3.60517	0.000311952	0.00105482	DHX36	DEAH-box helicase 36 [Source:HGNC Symbol;Acc:HGNC:14410]	13
ENSG00000088448	2791.89	0.509787	1.42384	0.0945784	5.3901	7.04e-08	3.96e-07	ANKRD10	ankyrin repeat domain 10 [Source:HGNC Symbol;Acc:HGNC:20265]	11
ENSG00000120742	2791.88	-0.419568	0.747648	0.0916638	-4.57725	4.71e-06	2.12e-05	SERP1	stress associated endoplasmic reticulum protein 1 [Source:HGNC Symbol;Acc:HGNC:10759]	8
ENSG00000066044	2788.03	-0.523014	0.695916	0.0646998	-8.0837	6.28e-16	7.86e-15	ELAVL1	ELAV like RNA binding protein 1 [Source:HGNC Symbol;Acc:HGNC:3312]	5
ENSG00000145819	2787.05	0.954743	1.93823	0.0899613	10.6128	2.6e-26	7.96e-25	ARHGAP26	Rho GTPase activating protein 26 [Source:HGNC Symbol;Acc:HGNC:17073]	23
ENSG00000196159	2782.81	-0.386296	0.765092	0.0997591	-3.87228	0.00010782	0.000394413	FAT4	FAT atypical cadherin 4 [Source:HGNC Symbol;Acc:HGNC:23109]	3
ENSG00000168268	2781.88	-1.15047	0.450477	0.0927636	-12.4022	2.54e-35	1.74e-33	NT5DC2	5'-nucleotidase domain containing 2 [Source:HGNC Symbol;Acc:HGNC:25717]	15
ENSG00000129691	2778.56	-0.332791	0.793999	0.0754557	-4.41042	1.03e-05	4.41e-05	ASH2L	ASH2 like, histone lysine methyltransferase complex subunit [Source:HGNC Symbol;Acc:HGNC:744]	12
ENSG00000274276	2774.35	-0.394481	0.760763	0.0782187	-5.0433	4.58e-07	2.35e-06	CBSL	cystathionine-beta-synthase like [Source:HGNC Symbol;Acc:HGNC:51829]	10
ENSG00000163655	2769.93	-0.958384	0.514633	0.0841832	-11.3845	5e-30	2.15e-28	GMPS	guanine monophosphate synthase [Source:HGNC Symbol;Acc:HGNC:4378]	3
ENSG00000284526	2766.04	-0.479903	0.717026	0.0722658	-6.6408	3.12e-11	2.48e-10	AC015802.6	novel protein	1
ENSG00000138069	2761.61	-0.608092	0.656064	0.0993863	-6.11847	9.45e-10	6.49e-09	RAB1A	RAB1A, member RAS oncogene family [Source:HGNC Symbol;Acc:HGNC:9758]	6
ENSG00000009413	2760.1	0.343063	1.26845	0.0855254	4.01124	6.04e-05	0.000230755	REV3L	REV3 like, DNA directed polymerase zeta catalytic subunit [Source:HGNC Symbol;Acc:HGNC:9968]	14
ENSG00000165527	2759.9	-0.262782	0.833479	0.0893057	-2.9425	0.00325577	0.00904189	ARF6	ADP ribosylation factor 6 [Source:HGNC Symbol;Acc:HGNC:659]	1
ENSG00000177889	2756.93	-0.724882	0.605046	0.0927026	-7.81943	5.31e-15	6.07e-14	UBE2N	ubiquitin conjugating enzyme E2 N [Source:HGNC Symbol;Acc:HGNC:12492]	6
ENSG00000134758	2754.96	-0.343473	0.788142	0.0800712	-4.2896	1.79e-05	7.37e-05	RNF138	ring finger protein 138 [Source:HGNC Symbol;Acc:HGNC:17765]	9
ENSG00000278173	2754.78	-0.726628	0.604315	0.0866844	-8.38246	5.18e-17	7.09e-16	NLRP7	NLR family pyrin domain containing 7 [Source:HGNC Symbol;Acc:HGNC:22947]	5
ENSG00000197119	2753.65	0.635272	1.55323	0.0921109	6.89683	5.32e-12	4.54e-11	SLC25A29	solute carrier family 25 member 29 [Source:HGNC Symbol;Acc:HGNC:20116]	20
ENSG00000068697	2753.15	-0.449157	0.732471	0.0791869	-5.67212	1.41e-08	8.57e-08	LAPTM4A	lysosomal protein transmembrane 4 alpha [Source:HGNC Symbol;Acc:HGNC:6924]	2
ENSG00000234651	2752.59	-0.572266	0.67256	0.0620492	-9.22278	2.9e-20	5.26e-19	BAG6	BCL2 associated athanogene 6 [Source:HGNC Symbol;Acc:HGNC:13919]	33
ENSG00000183943	2750.46	-0.449561	0.732266	0.0569112	-7.89933	2.8e-15	3.3e-14	PRKX	protein kinase X-linked [Source:HGNC Symbol;Acc:HGNC:9441]	4
ENSG00000161533	2747.65	-0.184364	0.880037	0.0603402	-3.05541	0.0022475	0.00643679	ACOX1	acyl-CoA oxidase 1 [Source:HGNC Symbol;Acc:HGNC:119]	13
ENSG00000079459	2747.58	-0.545463	0.685172	0.0638065	-8.5487	1.24e-17	1.81e-16	FDFT1	farnesyl-diphosphate farnesyltransferase 1 [Source:HGNC Symbol;Acc:HGNC:3629]	26
ENSG00000130204	2747.5	-1.20127	0.434892	0.0753601	-15.9404	3.32e-57	1.18e-54	TOMM40	translocase of outer mitochondrial membrane 40 [Source:HGNC Symbol;Acc:HGNC:18001]	7
ENSG00000114686	2742.88	-0.440214	0.737025	0.0780764	-5.63825	1.72e-08	1.03e-07	MRPL3	mitochondrial ribosomal protein L3 [Source:HGNC Symbol;Acc:HGNC:10379]	10
ENSG00000089159	2738.34	-1.18979	0.438368	0.0966543	-12.3097	8.03e-35	5.24e-33	PXN	paxillin [Source:HGNC Symbol;Acc:HGNC:9718]	22
ENSG00000182158	2735.68	-0.239273	0.847172	0.0769081	-3.11116	0.00186356	0.00541953	CREB3L2	cAMP responsive element binding protein 3 like 2 [Source:HGNC Symbol;Acc:HGNC:23720]	8
ENSG00000166831	2734.26	-0.198251	0.871606	0.0602592	-3.28998	0.00100194	0.00307756	RBPMS2	RNA binding protein, mRNA processing factor 2 [Source:HGNC Symbol;Acc:HGNC:19098]	2
ENSG00000097007	2731.64	-0.378616	0.769175	0.0860528	-4.39981	1.08e-05	4.61e-05	ABL1	ABL proto-oncogene 1, non-receptor tyrosine kinase [Source:HGNC Symbol;Acc:HGNC:76]	3
ENSG00000198482	2730.94	0.365434	1.28827	0.0750743	4.86763	1.13e-06	5.52e-06	ZNF808	zinc finger protein 808 [Source:HGNC Symbol;Acc:HGNC:33230]	7
ENSG00000116459	2728.23	-0.934182	0.523339	0.08564	-10.9082	1.05e-27	3.69e-26	ATP5PB	ATP synthase peripheral stalk-membrane subunit b [Source:HGNC Symbol;Acc:HGNC:840]	6
ENSG00000198791	2726.35	-1.08651	0.4709	0.094812	-11.4596	2.11e-30	9.38e-29	CNOT7	CCR4-NOT transcription complex subunit 7 [Source:HGNC Symbol;Acc:HGNC:14101]	13
ENSG00000173281	2725.51	-0.445664	0.734246	0.0554494	-8.0373	9.18e-16	1.13e-14	PPP1R3B	protein phosphatase 1 regulatory subunit 3B [Source:HGNC Symbol;Acc:HGNC:14942]	2
ENSG00000107438	2722.46	-0.61368	0.653528	0.0915251	-6.70504	2.01e-11	1.63e-10	PDLIM1	PDZ and LIM domain 1 [Source:HGNC Symbol;Acc:HGNC:2067]	5
ENSG00000005007	2720.29	-0.523005	0.695921	0.0907012	-5.76624	8.11e-09	5.04e-08	UPF1	UPF1 RNA helicase and ATPase [Source:HGNC Symbol;Acc:HGNC:9962]	13
ENSG00000001630	2717.68	-1.46563	0.362078	0.104443	-14.0329	9.81e-45	1.35e-42	CYP51A1	cytochrome P450 family 51 subfamily A member 1 [Source:HGNC Symbol;Acc:HGNC:2649]	4
ENSG00000116478	2716.83	-0.428288	0.743143	0.102435	-4.18107	2.9e-05	0.000115859	HDAC1	histone deacetylase 1 [Source:HGNC Symbol;Acc:HGNC:4852]	10
ENSG00000087302	2716.39	-1.23374	0.425215	0.117297	-10.518	7.14e-26	2.09e-24	RTRAF	RNA transcription, translation and transport factor [Source:HGNC Symbol;Acc:HGNC:23169]	7
ENSG00000167721	2714.87	-1.43496	0.369858	0.100132	-14.3306	1.41e-46	2.32e-44	TSR1	TSR1 ribosome maturation factor [Source:HGNC Symbol;Acc:HGNC:25542]	5
ENSG00000070087	2714.26	-0.873711	0.545741	0.101345	-8.62114	6.63e-18	9.9e-17	PFN2	profilin 2 [Source:HGNC Symbol;Acc:HGNC:8882]	18
ENSG00000103365	2713.91	-0.230774	0.852178	0.0714644	-3.22922	0.0012413	0.00374942	GGA2	golgi associated, gamma adaptin ear containing, ARF binding protein 2 [Source:HGNC Symbol;Acc:HGNC:16064]	17
ENSG00000079785	2713.51	-0.960195	0.513988	0.085904	-11.1775	5.25e-29	2.06e-27	DDX1	DEAD-box helicase 1 [Source:HGNC Symbol;Acc:HGNC:2734]	8
ENSG00000106258	2708.24	0.467076	1.38231	0.0689432	6.77479	1.25e-11	1.03e-10	CYP3A5	cytochrome P450 family 3 subfamily A member 5 [Source:HGNC Symbol;Acc:HGNC:2638]	16
ENSG00000158406	2704.24	-1.6653	0.315278	0.102868	-16.1888	6.05e-59	2.65e-56	HIST1H4H	histone cluster 1 H4 family member h [Source:HGNC Symbol;Acc:HGNC:4788]	4
ENSG00000102900	2703.1	-0.268588	0.830132	0.0666919	-4.0273	5.64e-05	0.000216494	NUP93	nucleoporin 93 [Source:HGNC Symbol;Acc:HGNC:28958]	21
ENSG00000130818	2701.95	-0.816558	0.567795	0.0789801	-10.3388	4.7e-25	1.29e-23	ZNF426	zinc finger protein 426 [Source:HGNC Symbol;Acc:HGNC:20725]	5
ENSG00000163681	2701.74	0.412587	1.33107	0.0662152	6.231	4.63e-10	3.31e-09	SLMAP	sarcolemma associated protein [Source:HGNC Symbol;Acc:HGNC:16643]	31
ENSG00000177885	2699.81	-0.813311	0.569074	0.0618756	-13.1443	1.84e-39	1.69e-37	GRB2	growth factor receptor bound protein 2 [Source:HGNC Symbol;Acc:HGNC:4566]	12
ENSG00000113522	2698.37	0.30599	1.23627	0.0834117	3.66843	0.000244049	0.000842043	RAD50	RAD50 double strand break repair protein [Source:HGNC Symbol;Acc:HGNC:9816]	16
ENSG00000161654	2696.63	-0.430147	0.742186	0.0897584	-4.79227	1.65e-06	7.9e-06	LSM12	LSM12 homolog [Source:HGNC Symbol;Acc:HGNC:26407]	4
ENSG00000100991	2693.42	-0.200067	0.87051	0.0635953	-3.14594	0.00165555	0.00486467	TRPC4AP	transient receptor potential cation channel subfamily C member 4 associated protein [Source:HGNC Symbol;Acc:HGNC:16181]	2
ENSG00000126602	2692.71	-0.598622	0.660384	0.0729873	-8.20172	2.37e-16	3.08e-15	TRAP1	TNF receptor associated protein 1 [Source:HGNC Symbol;Acc:HGNC:16264]	17
ENSG00000099875	2692.49	-0.219717	0.858734	0.0649131	-3.38478	0.000712343	0.00225375	MKNK2	MAP kinase interacting serine/threonine kinase 2 [Source:HGNC Symbol;Acc:HGNC:7111]	13
ENSG00000135821	2691.38	-0.732336	0.601928	0.065948	-11.1048	1.19e-28	4.51e-27	GLUL	glutamate-ammonia ligase [Source:HGNC Symbol;Acc:HGNC:4341]	13
ENSG00000162390	2691.25	0.382612	1.3037	0.0562326	6.80411	1.02e-11	8.48e-11	ACOT11	acyl-CoA thioesterase 11 [Source:HGNC Symbol;Acc:HGNC:18156]	5
ENSG00000163694	2689.59	-0.485841	0.714081	0.0748107	-6.49427	8.34e-11	6.42e-10	RBM47	RNA binding motif protein 47 [Source:HGNC Symbol;Acc:HGNC:30358]	15
ENSG00000274174	2688.52	-0.7168	0.608446	0.0852255	-8.41062	4.08e-17	5.63e-16	NLRP7	NLR family pyrin domain containing 7 [Source:HGNC Symbol;Acc:HGNC:22947]	5
ENSG00000107077	2688.15	0.645069	1.56381	0.0748737	8.61543	6.97e-18	1.04e-16	KDM4C	lysine demethylase 4C [Source:HGNC Symbol;Acc:HGNC:17071]	15
ENSG00000144791	2686.51	-0.25371	0.838737	0.0609615	-4.16181	3.16e-05	0.000125447	LIMD1	LIM domains containing 1 [Source:HGNC Symbol;Acc:HGNC:6612]	4
ENSG00000108064	2685.55	-0.757747	0.591419	0.0921222	-8.22546	1.94e-16	2.56e-15	TFAM	transcription factor A, mitochondrial [Source:HGNC Symbol;Acc:HGNC:11741]	4
ENSG00000159086	2684.66	0.494763	1.40909	0.071137	6.95507	3.52e-12	3.06e-11	PAXBP1	PAX3 and PAX7 binding protein 1 [Source:HGNC Symbol;Acc:HGNC:13579]	9
ENSG00000146918	2684.11	-0.346543	0.786466	0.064179	-5.39964	6.68e-08	3.76e-07	NCAPG2	non-SMC condensin II complex subunit G2 [Source:HGNC Symbol;Acc:HGNC:21904]	11
ENSG00000284967	2681.21	-0.867308	0.548169	0.0758603	-11.433	2.86e-30	1.26e-28	FDFT1	farnesyl-diphosphate farnesyltransferase 1 [Source:HGNC Symbol;Acc:HGNC:3629]	6
ENSG00000143776	2679.23	0.304719	1.23518	0.100237	3.03999	0.00236589	0.00674375	CDC42BPA	CDC42 binding protein kinase alpha [Source:HGNC Symbol;Acc:HGNC:1737]	13
ENSG00000100280	2678.9	-0.857478	0.551917	0.0671298	-12.7734	2.31e-37	1.87e-35	AP1B1	adaptor related protein complex 1 subunit beta 1 [Source:HGNC Symbol;Acc:HGNC:554]	11
ENSG00000075711	2677.79	0.445642	1.36192	0.0667702	6.67427	2.48e-11	2e-10	DLG1	discs large MAGUK scaffold protein 1 [Source:HGNC Symbol;Acc:HGNC:2900]	71
ENSG00000131389	2677.34	0.421845	1.33964	0.128778	3.27574	0.00105385	0.00322812	SLC6A6	solute carrier family 6 member 6 [Source:HGNC Symbol;Acc:HGNC:11052]	12
ENSG00000131828	2673.39	-0.338599	0.790809	0.0619049	-5.46967	4.51e-08	2.59e-07	PDHA1	pyruvate dehydrogenase E1 alpha 1 subunit [Source:HGNC Symbol;Acc:HGNC:8806]	13
ENSG00000173933	2673.32	-0.444297	0.734942	0.0666578	-6.66535	2.64e-11	2.12e-10	RBM4	RNA binding motif protein 4 [Source:HGNC Symbol;Acc:HGNC:9901]	13
ENSG00000197140	2671.89	1.27232	2.4155	0.116015	10.9669	5.51e-28	1.99e-26	ADAM32	ADAM metallopeptidase domain 32 [Source:HGNC Symbol;Acc:HGNC:15479]	11
ENSG00000161847	2668.44	-0.654283	0.635391	0.10886	-6.01033	1.85e-09	1.23e-08	RAVER1	ribonucleoprotein, PTB binding 1 [Source:HGNC Symbol;Acc:HGNC:30296]	7
ENSG00000156467	2667.33	-0.301183	0.811586	0.082329	-3.65829	0.000253901	0.000873089	UQCRB	ubiquinol-cytochrome c reductase binding protein [Source:HGNC Symbol;Acc:HGNC:12582]	9
ENSG00000100731	2667.13	0.576802	1.49154	0.082045	7.03031	2.06e-12	1.83e-11	PCNX1	pecanex 1 [Source:HGNC Symbol;Acc:HGNC:19740]	15
ENSG00000051341	2665.72	0.350156	1.2747	0.0728359	4.80746	1.53e-06	7.35e-06	POLQ	DNA polymerase theta [Source:HGNC Symbol;Acc:HGNC:9186]	4
ENSG00000112419	2664.8	-0.342263	0.788803	0.0584133	-5.85933	4.65e-09	2.96e-08	PHACTR2	phosphatase and actin regulator 2 [Source:HGNC Symbol;Acc:HGNC:20956]	12
ENSG00000111731	2663.91	0.22863	1.17172	0.0713795	3.20301	0.00135997	0.00407227	C2CD5	C2 calcium dependent domain containing 5 [Source:HGNC Symbol;Acc:HGNC:29062]	18
ENSG00000141425	2659.91	0.554484	1.46864	0.0675027	8.21425	2.13e-16	2.79e-15	RPRD1A	regulation of nuclear pre-mRNA domain containing 1A [Source:HGNC Symbol;Acc:HGNC:25560]	11
ENSG00000109381	2655.24	0.481749	1.39644	0.0613447	7.85315	4.06e-15	4.69e-14	ELF2	E74 like ETS transcription factor 2 [Source:HGNC Symbol;Acc:HGNC:3317]	13
ENSG00000112996	2654	-0.661094	0.632398	0.0712542	-9.27797	1.73e-20	3.21e-19	MRPS30	mitochondrial ribosomal protein S30 [Source:HGNC Symbol;Acc:HGNC:8769]	4
ENSG00000168374	2654	-0.688749	0.620391	0.0920498	-7.48235	7.3e-14	7.48e-13	ARF4	ADP ribosylation factor 4 [Source:HGNC Symbol;Acc:HGNC:655]	9
ENSG00000133858	2652.57	0.49617	1.41046	0.0870114	5.70236	1.18e-08	7.22e-08	ZFC3H1	zinc finger C3H1-type containing [Source:HGNC Symbol;Acc:HGNC:28328]	12
ENSG00000149091	2650.52	-0.614785	0.653027	0.089296	-6.8848	5.79e-12	4.93e-11	DGKZ	diacylglycerol kinase zeta [Source:HGNC Symbol;Acc:HGNC:2857]	24
ENSG00000160007	2649.42	-0.439157	0.737566	0.0713553	-6.1545	7.53e-10	5.25e-09	ARHGAP35	Rho GTPase activating protein 35 [Source:HGNC Symbol;Acc:HGNC:4591]	6
ENSG00000277775	2643.7	-1.13202	0.456275	0.083186	-13.6083	3.57e-42	4.2e-40	HIST1H3F	histone cluster 1 H3 family member f [Source:HGNC Symbol;Acc:HGNC:4773]	1
ENSG00000117906	2640.61	-0.830267	0.562425	0.100205	-8.28573	1.17e-16	1.56e-15	RCN2	reticulocalbin 2 [Source:HGNC Symbol;Acc:HGNC:9935]	6
ENSG00000275379	2640.34	-0.566552	0.675229	0.0966582	-5.8614	4.59e-09	2.93e-08	HIST1H3I	histone cluster 1 H3 family member i [Source:HGNC Symbol;Acc:HGNC:4771]	1
ENSG00000127314	2639.42	-0.230266	0.852478	0.0720601	-3.19547	0.00139603	0.00416754	RAP1B	RAP1B, member of RAS oncogene family [Source:HGNC Symbol;Acc:HGNC:9857]	33
ENSG00000160285	2636.01	-0.921286	0.528038	0.0812265	-11.3422	8.11e-30	3.4e-28	LSS	lanosterol synthase [Source:HGNC Symbol;Acc:HGNC:6708]	11
ENSG00000215193	2633.97	-0.85971	0.551063	0.067671	-12.7043	5.6e-37	4.32e-35	PEX26	peroxisomal biogenesis factor 26 [Source:HGNC Symbol;Acc:HGNC:22965]	5
ENSG00000126012	2633.79	-0.430747	0.741878	0.087919	-4.89936	9.61e-07	4.75e-06	KDM5C	lysine demethylase 5C [Source:HGNC Symbol;Acc:HGNC:11114]	15
ENSG00000136891	2632.66	-0.519262	0.697728	0.0762191	-6.81276	9.57e-12	8e-11	TEX10	testis expressed 10 [Source:HGNC Symbol;Acc:HGNC:25988]	4
ENSG00000157933	2631.99	-0.728001	0.60374	0.0921649	-7.89889	2.81e-15	3.31e-14	SKI	SKI proto-oncogene [Source:HGNC Symbol;Acc:HGNC:10896]	4
ENSG00000156052	2625.93	-0.674973	0.626344	0.0733403	-9.2033	3.47e-20	6.25e-19	GNAQ	G protein subunit alpha q [Source:HGNC Symbol;Acc:HGNC:4390]	2
ENSG00000149532	2620.04	-0.396858	0.759511	0.0892386	-4.44715	8.7e-06	3.76e-05	CPSF7	cleavage and polyadenylation specific factor 7 [Source:HGNC Symbol;Acc:HGNC:30098]	26
ENSG00000089022	2619.01	-0.258282	0.836083	0.0674738	-3.82788	0.00012925	0.000466625	MAPKAPK5	mitogen-activated protein kinase-activated protein kinase 5 [Source:HGNC Symbol;Acc:HGNC:6889]	10
ENSG00000172954	2617.76	0.645809	1.56462	0.0887863	7.27374	3.5e-13	3.37e-12	LCLAT1	lysocardiolipin acyltransferase 1 [Source:HGNC Symbol;Acc:HGNC:26756]	12
ENSG00000112379	2616.3	0.359356	1.28285	0.0570413	6.29992	2.98e-10	2.17e-09	ARFGEF3	ARFGEF family member 3 [Source:HGNC Symbol;Acc:HGNC:21213]	1
ENSG00000184787	2615.79	0.327376	1.25473	0.0712137	4.59709	4.28e-06	1.93e-05	UBE2G2	ubiquitin conjugating enzyme E2 G2 [Source:HGNC Symbol;Acc:HGNC:12483]	12
ENSG00000102038	2613.52	-0.213519	0.862431	0.0717048	-2.97774	0.00290378	0.008138	SMARCA1	SWI/SNF related, matrix associated, actin dependent regulator of chromatin, subfamily a, member 1 [Source:HGNC Symbol;Acc:HGNC:11097]	5
ENSG00000149084	2613.15	-0.305485	0.80917	0.0743139	-4.11074	3.94e-05	0.000154659	HSD17B12	hydroxysteroid 17-beta dehydrogenase 12 [Source:HGNC Symbol;Acc:HGNC:18646]	14
ENSG00000163946	2612.04	0.696631	1.62072	0.0656487	10.6115	2.63e-26	8.06e-25	TASOR	transcription activation suppressor [Source:HGNC Symbol;Acc:HGNC:30314]	10
ENSG00000096401	2611.66	-0.354455	0.782165	0.0679355	-5.21752	1.81e-07	9.75e-07	CDC5L	cell division cycle 5 like [Source:HGNC Symbol;Acc:HGNC:1743]	1
ENSG00000013306	2610.53	-0.77475	0.58449	0.0745403	-10.3937	2.65e-25	7.41e-24	SLC25A39	solute carrier family 25 member 39 [Source:HGNC Symbol;Acc:HGNC:24279]	17
ENSG00000153561	2609.1	-0.581182	0.668416	0.147332	-3.94471	7.99e-05	0.000299504	RMND5A	required for meiotic nuclear division 5 homolog A [Source:HGNC Symbol;Acc:HGNC:25850]	4
ENSG00000174705	2607.82	-0.417983	0.74847	0.0614108	-6.80635	1e-11	8.35e-11	SH3PXD2B	SH3 and PX domains 2B [Source:HGNC Symbol;Acc:HGNC:29242]	5
ENSG00000147224	2606.42	-0.866617	0.548431	0.130317	-6.65005	2.93e-11	2.33e-10	PRPS1	phosphoribosyl pyrophosphate synthetase 1 [Source:HGNC Symbol;Acc:HGNC:9462]	9
ENSG00000113163	2605.94	-0.643734	0.640054	0.0851992	-7.55564	4.17e-14	4.37e-13	COL4A3BP	collagen type IV alpha 3 binding protein [Source:HGNC Symbol;Acc:HGNC:2205]	29
ENSG00000167291	2605.02	-0.848448	0.555382	0.105959	-8.00729	1.17e-15	1.42e-14	TBC1D16	TBC1 domain family member 16 [Source:HGNC Symbol;Acc:HGNC:28356]	9
ENSG00000165672	2600.53	-1.48435	0.357411	0.153549	-9.66695	4.17e-22	8.94e-21	PRDX3	peroxiredoxin 3 [Source:HGNC Symbol;Acc:HGNC:9354]	3
ENSG00000133313	2598.9	-0.442702	0.735755	0.0690879	-6.40782	1.48e-10	1.11e-09	CNDP2	carnosine dipeptidase 2 [Source:HGNC Symbol;Acc:HGNC:24437]	29
ENSG00000176225	2597.97	0.668257	1.58915	0.0691948	9.65763	4.56e-22	9.75e-21	RTTN	rotatin [Source:HGNC Symbol;Acc:HGNC:18654]	23
ENSG00000128585	2595.86	0.313336	1.24258	0.0958484	3.26908	0.00107898	0.00329768	MKLN1	muskelin 1 [Source:HGNC Symbol;Acc:HGNC:7109]	12
ENSG00000181789	2595.2	-0.345399	0.78709	0.0869711	-3.97143	7.14e-05	0.000269874	COPG1	coatomer protein complex subunit gamma 1 [Source:HGNC Symbol;Acc:HGNC:2236]	10
ENSG00000126247	2594.12	-1.13546	0.455189	0.114353	-9.92943	3.1e-23	7.24e-22	CAPNS1	calpain small subunit 1 [Source:HGNC Symbol;Acc:HGNC:1481]	17
ENSG00000274779	2593.01	-0.388807	0.763761	0.0989542	-3.92916	8.52e-05	0.000317986	NOMO1	NODAL modulator 1 [Source:HGNC Symbol;Acc:HGNC:30060]	8
ENSG00000112697	2592.79	-0.369708	0.773939	0.0738387	-5.00698	5.53e-07	2.82e-06	TMEM30A	transmembrane protein 30A [Source:HGNC Symbol;Acc:HGNC:16667]	4
ENSG00000159377	2591.11	-1.19455	0.436923	0.091421	-13.0665	5.12e-39	4.57e-37	PSMB4	proteasome subunit beta 4 [Source:HGNC Symbol;Acc:HGNC:9541]	7
ENSG00000079819	2590.58	0.287156	1.22023	0.0710394	4.04221	5.3e-05	0.000203814	EPB41L2	erythrocyte membrane protein band 4.1 like 2 [Source:HGNC Symbol;Acc:HGNC:3379]	33
ENSG00000240972	2588.35	-0.346336	0.786579	0.0838291	-4.13145	3.6e-05	0.000142165	MIF	macrophage migration inhibitory factor [Source:HGNC Symbol;Acc:HGNC:7097]	3
ENSG00000276701	2588.35	-0.346336	0.786579	0.0838291	-4.13145	3.6e-05	0.000142165	MIF	macrophage migration inhibitory factor [Source:HGNC Symbol;Acc:HGNC:7097]	3
ENSG00000103275	2586.36	-0.423583	0.745571	0.0726169	-5.83312	5.44e-09	3.45e-08	UBE2I	ubiquitin conjugating enzyme E2 I [Source:HGNC Symbol;Acc:HGNC:12485]	19
ENSG00000101193	2584.39	-0.843795	0.557176	0.103991	-8.11412	4.89e-16	6.18e-15	GID8	GID complex subunit 8 homolog [Source:HGNC Symbol;Acc:HGNC:15857]	2
ENSG00000107937	2582.39	-0.579809	0.669052	0.087038	-6.66156	2.71e-11	2.17e-10	GTPBP4	GTP binding protein 4 [Source:HGNC Symbol;Acc:HGNC:21535]	5
ENSG00000028203	2582.31	0.80549	1.74774	0.0768475	10.4817	1.05e-25	3.04e-24	VEZT	vezatin, adherens junctions transmembrane protein [Source:HGNC Symbol;Acc:HGNC:18258]	41
ENSG00000100504	2580.56	-0.313863	0.804485	0.0635837	-4.93623	7.96e-07	3.97e-06	PYGL	glycogen phosphorylase L [Source:HGNC Symbol;Acc:HGNC:9725]	7
ENSG00000131626	2580.53	0.526056	1.43999	0.0864191	6.08726	1.15e-09	7.82e-09	PPFIA1	PTPRF interacting protein alpha 1 [Source:HGNC Symbol;Acc:HGNC:9245]	27
ENSG00000106588	2579.11	-1.78477	0.290222	0.145113	-12.2992	9.15e-35	5.93e-33	PSMA2	proteasome subunit alpha 2 [Source:HGNC Symbol;Acc:HGNC:9531]	5
ENSG00000103769	2578.32	-1.00102	0.499647	0.106643	-9.3866	6.2e-21	1.19e-19	RAB11A	RAB11A, member RAS oncogene family [Source:HGNC Symbol;Acc:HGNC:9760]	9
ENSG00000196747	2576.44	-1.02333	0.49198	0.0985797	-10.3807	3.03e-25	8.43e-24	HIST1H2AI	histone cluster 1 H2A family member i [Source:HGNC Symbol;Acc:HGNC:4725]	1
ENSG00000052802	2571.59	-0.257681	0.836431	0.0747439	-3.44752	0.000565768	0.00182075	MSMO1	methylsterol monooxygenase 1 [Source:HGNC Symbol;Acc:HGNC:10545]	5
ENSG00000073712	2565.95	-0.485735	0.714133	0.0965416	-5.03135	4.87e-07	2.5e-06	FERMT2	fermitin family member 2 [Source:HGNC Symbol;Acc:HGNC:15767]	15
ENSG00000139180	2565.69	-1.04421	0.48491	0.0698651	-14.9461	1.65e-50	3.59e-48	NDUFA9	NADH:ubiquinone oxidoreductase subunit A9 [Source:HGNC Symbol;Acc:HGNC:7693]	9
ENSG00000041357	2565	-0.931444	0.524333	0.0850038	-10.9577	6.11e-28	2.18e-26	PSMA4	proteasome subunit alpha 4 [Source:HGNC Symbol;Acc:HGNC:9533]	21
ENSG00000122705	2560	-0.812927	0.569226	0.0778345	-10.4443	1.56e-25	4.45e-24	CLTA	clathrin light chain A [Source:HGNC Symbol;Acc:HGNC:2090]	10
ENSG00000100403	2559.91	-0.574055	0.671726	0.0691885	-8.29696	1.07e-16	1.43e-15	ZC3H7B	zinc finger CCCH-type containing 7B [Source:HGNC Symbol;Acc:HGNC:30869]	2
ENSG00000150510	2558.7	-0.201168	0.869846	0.0565872	-3.55501	0.000377968	0.00125675	FAM124A	family with sequence similarity 124 member A [Source:HGNC Symbol;Acc:HGNC:26413]	4
ENSG00000109339	2558.65	0.928573	1.90339	0.105691	8.78569	1.55e-18	2.46e-17	MAPK10	mitogen-activated protein kinase 10 [Source:HGNC Symbol;Acc:HGNC:6872]	192
ENSG00000104133	2558.63	0.622987	1.54006	0.0659238	9.4501	3.38e-21	6.71e-20	SPG11	SPG11 vesicle trafficking associated, spatacsin [Source:HGNC Symbol;Acc:HGNC:11226]	25
ENSG00000148634	2557.98	0.59369	1.5091	0.0721703	8.22624	1.93e-16	2.54e-15	HERC4	HECT and RLD domain containing E3 ubiquitin protein ligase 4 [Source:HGNC Symbol;Acc:HGNC:24521]	15
ENSG00000198198	2557.52	0.829927	1.7776	0.0879408	9.43734	3.82e-21	7.54e-20	SZT2	SZT2 subunit of KICSTOR complex [Source:HGNC Symbol;Acc:HGNC:29040]	19
ENSG00000132694	2557.46	-0.352458	0.783248	0.066425	-5.30611	1.12e-07	6.15e-07	ARHGEF11	Rho guanine nucleotide exchange factor 11 [Source:HGNC Symbol;Acc:HGNC:14580]	7
ENSG00000164062	2557.41	-0.828323	0.563184	0.0969338	-8.54524	1.28e-17	1.86e-16	APEH	acylaminoacyl-peptide hydrolase [Source:HGNC Symbol;Acc:HGNC:586]	16
ENSG00000101150	2556.59	-0.485815	0.714094	0.0764986	-6.35064	2.14e-10	1.59e-09	TPD52L2	TPD52 like 2 [Source:HGNC Symbol;Acc:HGNC:12007]	10
ENSG00000196787	2555.84	-0.804342	0.572623	0.091577	-8.78323	1.59e-18	2.51e-17	HIST1H2AG	histone cluster 1 H2A family member g [Source:HGNC Symbol;Acc:HGNC:4737]	1
ENSG00000228198	2554.45	1.08988	2.12856	0.0986037	11.0531	2.12e-28	7.86e-27	OR2M3	olfactory receptor family 2 subfamily M member 3 [Source:HGNC Symbol;Acc:HGNC:8269]	2
ENSG00000278677	2553.89	-0.568239	0.67444	0.0765534	-7.42278	1.15e-13	1.16e-12	HIST1H2AM	histone cluster 1 H2A family member m [Source:HGNC Symbol;Acc:HGNC:4735]	1
ENSG00000167642	2552.77	-0.819894	0.566484	0.076031	-10.7837	4.11e-27	1.37e-25	SPINT2	serine peptidase inhibitor, Kunitz type 2 [Source:HGNC Symbol;Acc:HGNC:11247]	11
ENSG00000151150	2552.65	0.618624	1.53541	0.0727023	8.50901	1.75e-17	2.52e-16	ANK3	ankyrin 3 [Source:HGNC Symbol;Acc:HGNC:494]	32
ENSG00000132128	2551.93	-0.586115	0.666134	0.0763227	-7.67943	1.6e-14	1.74e-13	LRRC41	leucine rich repeat containing 41 [Source:HGNC Symbol;Acc:HGNC:16917]	8
ENSG00000115207	2551.48	-0.399604	0.758066	0.0575359	-6.94529	3.78e-12	3.26e-11	GTF3C2	general transcription factor IIIC subunit 2 [Source:HGNC Symbol;Acc:HGNC:4665]	14
ENSG00000112237	2551.28	-0.680466	0.623964	0.100895	-6.74428	1.54e-11	1.26e-10	CCNC	cyclin C [Source:HGNC Symbol;Acc:HGNC:1581]	19
ENSG00000164244	2549.18	-0.431082	0.741705	0.101471	-4.24832	2.15e-05	8.76e-05	PRRC1	proline rich coiled-coil 1 [Source:HGNC Symbol;Acc:HGNC:28164]	6
ENSG00000102572	2546.12	-0.549121	0.683436	0.103764	-5.29201	1.21e-07	6.63e-07	STK24	serine/threonine kinase 24 [Source:HGNC Symbol;Acc:HGNC:11403]	8
ENSG00000136485	2545.2	-0.466121	0.723908	0.0848409	-5.49406	3.93e-08	2.27e-07	DCAF7	DDB1 and CUL4 associated factor 7 [Source:HGNC Symbol;Acc:HGNC:30915]	6
ENSG00000139718	2544.79	-0.319374	0.801418	0.0808444	-3.95047	7.8e-05	0.000292917	SETD1B	SET domain containing 1B, histone lysine methyltransferase [Source:HGNC Symbol;Acc:HGNC:29187]	4
ENSG00000218739	2543.63	0.582681	1.49763	0.0805718	7.23183	4.77e-13	4.52e-12	CEBPZOS	CEBPZ opposite strand [Source:HGNC Symbol;Acc:HGNC:49288]	7
ENSG00000133422	2541.93	-0.530648	0.692244	0.0765847	-6.92891	4.24e-12	3.65e-11	MORC2	MORC family CW-type zinc finger 2 [Source:HGNC Symbol;Acc:HGNC:23573]	6
ENSG00000066117	2540.61	-0.978068	0.507659	0.0721935	-13.5479	8.16e-42	9.22e-40	SMARCD1	SWI/SNF related, matrix associated, actin dependent regulator of chromatin, subfamily d, member 1 [Source:HGNC Symbol;Acc:HGNC:11106]	12
ENSG00000163781	2540.41	-0.325649	0.79794	0.0920742	-3.53681	0.000404993	0.00133935	TOPBP1	DNA topoisomerase II binding protein 1 [Source:HGNC Symbol;Acc:HGNC:17008]	10
ENSG00000125743	2540.08	-0.724415	0.605242	0.078881	-9.18364	4.17e-20	7.44e-19	SNRPD2	small nuclear ribonucleoprotein D2 polypeptide [Source:HGNC Symbol;Acc:HGNC:11159]	8
ENSG00000137804	2540.08	-0.279823	0.823692	0.0684126	-4.09023	4.31e-05	0.000168173	NUSAP1	nucleolar and spindle associated protein 1 [Source:HGNC Symbol;Acc:HGNC:18538]	14
ENSG00000196268	2532.07	0.371732	1.2939	0.0788229	4.71604	2.4e-06	1.13e-05	ZNF493	zinc finger protein 493 [Source:HGNC Symbol;Acc:HGNC:23708]	9
ENSG00000134250	2530.33	-1.17208	0.443781	0.103345	-11.3414	8.18e-30	3.43e-28	NOTCH2	notch receptor 2 [Source:HGNC Symbol;Acc:HGNC:7882]	13
ENSG00000137409	2529.55	-0.623393	0.649143	0.0748163	-8.33231	7.93e-17	1.07e-15	MTCH1	mitochondrial carrier 1 [Source:HGNC Symbol;Acc:HGNC:17586]	6
ENSG00000077942	2528.59	-0.579525	0.669184	0.0661664	-8.7586	1.98e-18	3.09e-17	FBLN1	fibulin 1 [Source:HGNC Symbol;Acc:HGNC:3600]	18
ENSG00000065000	2521.83	-0.578966	0.669443	0.105029	-5.51244	3.54e-08	2.06e-07	AP3D1	adaptor related protein complex 3 subunit delta 1 [Source:HGNC Symbol;Acc:HGNC:568]	14
ENSG00000233369	2521.48	-0.32214	0.799883	0.0687711	-4.68423	2.81e-06	1.3e-05	GTF2IP4	general transcription factor IIi pseudogene 4 [Source:HGNC Symbol;Acc:HGNC:51716]	2
ENSG00000168653	2519.15	-0.363292	0.777389	0.080664	-4.50377	6.68e-06	2.93e-05	NDUFS5	NADH:ubiquinone oxidoreductase subunit S5 [Source:HGNC Symbol;Acc:HGNC:7712]	2
ENSG00000139613	2518.05	0.443487	1.35989	0.119931	3.69784	0.000217442	0.000755979	SMARCC2	SWI/SNF related, matrix associated, actin dependent regulator of chromatin subfamily c member 2 [Source:HGNC Symbol;Acc:HGNC:11105]	15
ENSG00000112245	2517.11	-0.663479	0.631354	0.110951	-5.97991	2.23e-09	1.48e-08	PTP4A1	protein tyrosine phosphatase 4A1 [Source:HGNC Symbol;Acc:HGNC:9634]	6
ENSG00000197061	2514.23	-1.77995	0.291194	0.108957	-16.3362	5.46e-60	2.63e-57	HIST1H4C	histone cluster 1 H4 family member c [Source:HGNC Symbol;Acc:HGNC:4787]	1
ENSG00000237889	2508.25	-1.05187	0.482344	0.0735772	-14.2961	2.31e-46	3.74e-44	DDX39B	DExD-box helicase 39B [Source:HGNC Symbol;Acc:HGNC:13917]	22
ENSG00000186812	2507.53	0.2115	1.15789	0.0546	3.87362	0.000107229	0.000392485	ZNF397	zinc finger protein 397 [Source:HGNC Symbol;Acc:HGNC:18818]	12
ENSG00000143321	2506.66	-0.69977	0.61567	0.0759811	-9.20979	3.27e-20	5.9e-19	HDGF	heparin binding growth factor [Source:HGNC Symbol;Acc:HGNC:4856]	10
ENSG00000213178	2506.28	-0.778634	0.582918	0.0830817	-9.37191	7.12e-21	1.37e-19	RPL22P1	ribosomal protein L22 pseudogene 1 [Source:HGNC Symbol;Acc:HGNC:17998]	1
ENSG00000198218	2505.01	-0.621769	0.649874	0.0890304	-6.98378	2.87e-12	2.52e-11	QRICH1	glutamine rich 1 [Source:HGNC Symbol;Acc:HGNC:24713]	13
ENSG00000048991	2504	0.779931	1.71705	0.101141	7.7113	1.25e-14	1.37e-13	R3HDM1	R3H domain containing 1 [Source:HGNC Symbol;Acc:HGNC:9757]	20
ENSG00000101974	2501	-0.56227	0.677236	0.114362	-4.91659	8.81e-07	4.37e-06	ATP11C	ATPase phospholipid transporting 11C [Source:HGNC Symbol;Acc:HGNC:13554]	9
ENSG00000163430	2500.4	0.596489	1.51203	0.107325	5.55778	2.73e-08	1.61e-07	FSTL1	follistatin like 1 [Source:HGNC Symbol;Acc:HGNC:3972]	10
ENSG00000101695	2500.16	-0.313338	0.804777	0.0960373	-3.26267	0.00110366	0.00336567	RNF125	ring finger protein 125 [Source:HGNC Symbol;Acc:HGNC:21150]	5
ENSG00000282086	2498.89	0.613186	1.52963	0.103494	5.92486	3.13e-09	2.04e-08	PKD1P6	polycystin 1, transient receptor potential channel interacting pseudogene 6 [Source:HGNC Symbol;Acc:HGNC:30070]	6
ENSG00000196961	2498.26	-0.575333	0.671131	0.0768687	-7.48462	7.18e-14	7.36e-13	AP2A1	adaptor related protein complex 2 subunit alpha 1 [Source:HGNC Symbol;Acc:HGNC:561]	8
ENSG00000151422	2497.83	0.7929	1.73255	0.0690922	11.476	1.74e-30	7.83e-29	FER	FER tyrosine kinase [Source:HGNC Symbol;Acc:HGNC:3655]	10
ENSG00000158941	2494.18	-0.576642	0.670523	0.0748142	-7.70766	1.28e-14	1.41e-13	CCAR2	cell cycle and apoptosis regulator 2 [Source:HGNC Symbol;Acc:HGNC:23360]	14
ENSG00000135372	2494.02	-0.506152	0.704098	0.0826845	-6.12148	9.27e-10	6.38e-09	NAT10	N-acetyltransferase 10 [Source:HGNC Symbol;Acc:HGNC:29830]	10
ENSG00000133028	2493.89	-0.538225	0.688618	0.0791437	-6.8006	1.04e-11	8.67e-11	SCO1	SCO cytochrome c oxidase assembly protein 1 [Source:HGNC Symbol;Acc:HGNC:10603]	5
ENSG00000166483	2491.18	-0.538297	0.688583	0.0699189	-7.69887	1.37e-14	1.51e-13	WEE1	WEE1 G2 checkpoint kinase [Source:HGNC Symbol;Acc:HGNC:12761]	8
ENSG00000067167	2490.6	-0.782646	0.581299	0.125062	-6.25807	3.9e-10	2.8e-09	TRAM1	translocation associated membrane protein 1 [Source:HGNC Symbol;Acc:HGNC:20568]	5
ENSG00000278828	2486.27	-1.43338	0.370262	0.0949395	-15.0978	1.67e-51	3.99e-49	HIST1H3H	histone cluster 1 H3 family member h [Source:HGNC Symbol;Acc:HGNC:4775]	1
ENSG00000163125	2479.82	-0.198287	0.871585	0.0633454	-3.13025	0.0017466	0.00510475	RPRD2	regulation of nuclear pre-mRNA domain containing 2 [Source:HGNC Symbol;Acc:HGNC:29039]	4
ENSG00000100523	2478.78	0.860141	1.81522	0.0879281	9.78232	1.34e-22	2.98e-21	DDHD1	DDHD domain containing 1 [Source:HGNC Symbol;Acc:HGNC:19714]	10
ENSG00000162408	2478.12	-0.373157	0.772091	0.0652588	-5.71812	1.08e-08	6.61e-08	NOL9	nucleolar protein 9 [Source:HGNC Symbol;Acc:HGNC:26265]	5
ENSG00000178035	2476.77	-0.794267	0.576636	0.0862673	-9.20705	3.35e-20	6.04e-19	IMPDH2	inosine monophosphate dehydrogenase 2 [Source:HGNC Symbol;Acc:HGNC:6053]	12
ENSG00000150459	2476.24	-0.79889	0.574791	0.0940796	-8.49164	2.04e-17	2.9e-16	SAP18	Sin3A associated protein 18 [Source:HGNC Symbol;Acc:HGNC:10530]	8
ENSG00000183723	2475.75	-0.361461	0.778376	0.0668623	-5.40604	6.44e-08	3.64e-07	CMTM4	CKLF like MARVEL transmembrane domain containing 4 [Source:HGNC Symbol;Acc:HGNC:19175]	5
ENSG00000157764	2475.51	0.49767	1.41193	0.0762354	6.52808	6.66e-11	5.16e-10	BRAF	B-Raf proto-oncogene, serine/threonine kinase [Source:HGNC Symbol;Acc:HGNC:1097]	21
ENSG00000116670	2473.1	-0.804568	0.572533	0.0726463	-11.0752	1.66e-28	6.2e-27	MAD2L2	mitotic arrest deficient 2 like 2 [Source:HGNC Symbol;Acc:HGNC:6764]	9
ENSG00000073578	2470.42	-0.351435	0.783804	0.0588199	-5.97476	2.3e-09	1.52e-08	SDHA	succinate dehydrogenase complex flavoprotein subunit A [Source:HGNC Symbol;Acc:HGNC:10680]	20
ENSG00000072832	2467.27	-0.98523	0.505145	0.088921	-11.0798	1.57e-28	5.9e-27	CRMP1	collapsin response mediator protein 1 [Source:HGNC Symbol;Acc:HGNC:2365]	6
ENSG00000101856	2465.47	-0.821757	0.565752	0.0909391	-9.03635	1.62e-19	2.77e-18	PGRMC1	progesterone receptor membrane component 1 [Source:HGNC Symbol;Acc:HGNC:16090]	2
ENSG00000138442	2463.56	-0.324138	0.798776	0.0900465	-3.59967	0.000318622	0.00107424	WDR12	WD repeat domain 12 [Source:HGNC Symbol;Acc:HGNC:14098]	8
ENSG00000132155	2463.31	-0.338665	0.790773	0.0692401	-4.89117	1e-06	4.94e-06	RAF1	Raf-1 proto-oncogene, serine/threonine kinase [Source:HGNC Symbol;Acc:HGNC:9829]	12
ENSG00000274081	2462.83	-1.05813	0.480254	0.111109	-9.52336	1.68e-21	3.4e-20	PUF60	poly(U) binding splicing factor 60 [Source:HGNC Symbol;Acc:HGNC:17042]	25
ENSG00000211460	2459.97	-0.876155	0.544818	0.103276	-8.48364	2.18e-17	3.1e-16	TSN	translin [Source:HGNC Symbol;Acc:HGNC:12379]	12
ENSG00000102893	2459.27	0.356261	1.2801	0.0814944	4.3716	1.23e-05	5.2e-05	PHKB	phosphorylase kinase regulatory subunit beta [Source:HGNC Symbol;Acc:HGNC:8927]	17
ENSG00000100412	2458.58	-0.517787	0.698442	0.0787709	-6.57333	4.92e-11	3.85e-10	ACO2	aconitase 2 [Source:HGNC Symbol;Acc:HGNC:118]	7
ENSG00000164548	2458.13	-0.219017	0.85915	0.0642741	-3.40755	0.000655485	0.0020865	TRA2A	transformer 2 alpha homolog [Source:HGNC Symbol;Acc:HGNC:16645]	12
ENSG00000131508	2455.05	-0.867705	0.548018	0.0947099	-9.16172	5.11e-20	9.01e-19	UBE2D2	ubiquitin conjugating enzyme E2 D2 [Source:HGNC Symbol;Acc:HGNC:12475]	8
ENSG00000143126	2454.55	-0.584762	0.666759	0.087848	-6.65652	2.8e-11	2.24e-10	CELSR2	cadherin EGF LAG seven-pass G-type receptor 2 [Source:HGNC Symbol;Acc:HGNC:3231]	4
ENSG00000077380	2452.24	0.247657	1.18728	0.0728924	3.39757	0.00067988	0.0021566	DYNC1I2	dynein cytoplasmic 1 intermediate chain 2 [Source:HGNC Symbol;Acc:HGNC:2964]	25
ENSG00000111602	2451.97	-0.36855	0.77456	0.060457	-6.09607	1.09e-09	7.42e-09	TIMELESS	timeless circadian regulator [Source:HGNC Symbol;Acc:HGNC:11813]	5
ENSG00000127463	2449.71	-0.37636	0.770379	0.0638041	-5.89868	3.66e-09	2.37e-08	EMC1	ER membrane protein complex subunit 1 [Source:HGNC Symbol;Acc:HGNC:28957]	13
ENSG00000106771	2447.54	-0.339471	0.790331	0.0740456	-4.58462	4.55e-06	2.05e-05	TMEM245	transmembrane protein 245 [Source:HGNC Symbol;Acc:HGNC:1363]	5
ENSG00000050438	2446.93	0.765894	1.70042	0.096457	7.94027	2.02e-15	2.4e-14	SLC4A8	solute carrier family 4 member 8 [Source:HGNC Symbol;Acc:HGNC:11034]	18
ENSG00000196730	2446.6	0.249623	1.1889	0.0765504	3.2609	0.0011106	0.00338462	DAPK1	death associated protein kinase 1 [Source:HGNC Symbol;Acc:HGNC:2674]	19
ENSG00000167306	2446.41	0.803448	1.74527	0.135247	5.94059	2.84e-09	1.85e-08	MYO5B	myosin VB [Source:HGNC Symbol;Acc:HGNC:7603]	7
ENSG00000115109	2445.06	0.757962	1.6911	0.0971057	7.80553	5.93e-15	6.74e-14	EPB41L5	erythrocyte membrane protein band 4.1 like 5 [Source:HGNC Symbol;Acc:HGNC:19819]	10
ENSG00000106484	2444.39	-0.963145	0.512938	0.111163	-8.66429	4.54e-18	6.9e-17	MEST	mesoderm specific transcript [Source:HGNC Symbol;Acc:HGNC:7028]	17
ENSG00000047230	2440.8	-0.253342	0.838951	0.076215	-3.32405	0.0008872	0.00275198	CTPS2	CTP synthase 2 [Source:HGNC Symbol;Acc:HGNC:2520]	5
ENSG00000107651	2435.04	-0.532851	0.691187	0.0829914	-6.42056	1.36e-10	1.02e-09	SEC23IP	SEC23 interacting protein [Source:HGNC Symbol;Acc:HGNC:17018]	8
ENSG00000213741	2432.45	-2.25416	0.209619	0.123894	-18.1943	5.73e-74	6.7e-71	RPS29	ribosomal protein S29 [Source:HGNC Symbol;Acc:HGNC:10419]	8
ENSG00000134717	2432.35	-0.231406	0.851805	0.0778289	-2.97326	0.00294653	0.00824839	BTF3L4	basic transcription factor 3 like 4 [Source:HGNC Symbol;Acc:HGNC:30547]	8
ENSG00000130826	2431.99	-0.428826	0.742866	0.0894103	-4.79616	1.62e-06	7.75e-06	DKC1	dyskerin pseudouridine synthase 1 [Source:HGNC Symbol;Acc:HGNC:2890]	13
ENSG00000166145	2431.77	-0.215623	0.861174	0.0694322	-3.10552	0.00189942	0.00551793	SPINT1	serine peptidase inhibitor, Kunitz type 1 [Source:HGNC Symbol;Acc:HGNC:11246]	11
ENSG00000132842	2426.97	0.257093	1.19507	0.0862901	2.97941	0.00288807	0.0080949	AP3B1	adaptor related protein complex 3 subunit beta 1 [Source:HGNC Symbol;Acc:HGNC:566]	8
ENSG00000090372	2425.4	-0.488948	0.712544	0.0934614	-5.23155	1.68e-07	9.07e-07	STRN4	striatin 4 [Source:HGNC Symbol;Acc:HGNC:15721]	24
ENSG00000165219	2425.22	-0.179819	0.882814	0.0584386	-3.07706	0.00209055	0.00603036	GAPVD1	GTPase activating protein and VPS9 domains 1 [Source:HGNC Symbol;Acc:HGNC:23375]	20
ENSG00000257923	2424.97	0.747681	1.67909	0.0646706	11.5614	6.47e-31	3.06e-29	CUX1	cut like homeobox 1 [Source:HGNC Symbol;Acc:HGNC:2557]	23
ENSG00000100567	2424.08	-0.788975	0.578755	0.0779786	-10.1178	4.6e-24	1.16e-22	PSMA3	proteasome subunit alpha 3 [Source:HGNC Symbol;Acc:HGNC:9532]	13
ENSG00000177479	2423.37	-0.251533	0.840003	0.0770914	-3.26279	0.00110321	0.00336502	ARIH2	ariadne RBR E3 ubiquitin protein ligase 2 [Source:HGNC Symbol;Acc:HGNC:690]	31
ENSG00000187742	2423.29	0.418139	1.3362	0.0687852	6.07892	1.21e-09	8.22e-09	SECISBP2	SECIS binding protein 2 [Source:HGNC Symbol;Acc:HGNC:30972]	9
ENSG00000198521	2422.35	0.375313	1.29712	0.0689179	5.4458	5.16e-08	2.94e-07	ZNF43	zinc finger protein 43 [Source:HGNC Symbol;Acc:HGNC:13109]	12
ENSG00000165525	2420.98	0.656028	1.57574	0.0899271	7.29511	2.98e-13	2.9e-12	NEMF	nuclear export mediator factor [Source:HGNC Symbol;Acc:HGNC:10663]	15
ENSG00000108588	2419.96	-0.43779	0.738265	0.056129	-7.79971	6.2e-15	7.04e-14	CCDC47	coiled-coil domain containing 47 [Source:HGNC Symbol;Acc:HGNC:24856]	7
ENSG00000165629	2418.81	-1.16302	0.446578	0.125384	-9.27559	1.77e-20	3.28e-19	ATP5F1C	ATP synthase F1 subunit gamma [Source:HGNC Symbol;Acc:HGNC:833]	10
ENSG00000152102	2417.4	-0.561722	0.677493	0.0698057	-8.04694	8.49e-16	1.04e-14	FAM168B	family with sequence similarity 168 member B [Source:HGNC Symbol;Acc:HGNC:27016]	2
ENSG00000066654	2416.35	0.21756	1.16277	0.0667357	3.26003	0.00111401	0.00339417	THUMPD1	THUMP domain containing 1 [Source:HGNC Symbol;Acc:HGNC:23807]	6
ENSG00000136810	2415.38	-0.770347	0.586277	0.112649	-6.83845	8.01e-12	6.73e-11	TXN	thioredoxin [Source:HGNC Symbol;Acc:HGNC:12435]	3
ENSG00000272325	2414.9	-0.981402	0.506487	0.0947143	-10.3617	3.7e-25	1.02e-23	NUDT3	nudix hydrolase 3 [Source:HGNC Symbol;Acc:HGNC:8050]	1
ENSG00000129083	2414.18	-0.825671	0.56422	0.0684801	-12.0571	1.78e-33	1.04e-31	COPB1	coatomer protein complex subunit beta 1 [Source:HGNC Symbol;Acc:HGNC:2231]	12
ENSG00000010278	2413.67	-0.555338	0.680498	0.0622511	-8.92093	4.62e-19	7.63e-18	CD9	CD9 molecule [Source:HGNC Symbol;Acc:HGNC:1709]	16
ENSG00000114503	2411.7	-0.685384	0.62184	0.0875542	-7.82811	4.95e-15	5.69e-14	NCBP2	nuclear cap binding protein subunit 2 [Source:HGNC Symbol;Acc:HGNC:7659]	13
ENSG00000036257	2410.6	-0.294109	0.815576	0.0944618	-3.11353	0.00184866	0.00538005	CUL3	cullin 3 [Source:HGNC Symbol;Acc:HGNC:2553]	16
ENSG00000137575	2410.3	-0.937544	0.522121	0.119034	-7.87624	3.37e-15	3.94e-14	SDCBP	syndecan binding protein [Source:HGNC Symbol;Acc:HGNC:10662]	13
ENSG00000197136	2409.9	-0.621227	0.650118	0.0941726	-6.59669	4.2e-11	3.31e-10	PCNX3	pecanex 3 [Source:HGNC Symbol;Acc:HGNC:18760]	5
ENSG00000166471	2409.18	-0.357361	0.780591	0.0733384	-4.87277	1.1e-06	5.39e-06	TMEM41B	transmembrane protein 41B [Source:HGNC Symbol;Acc:HGNC:28948]	7
ENSG00000196312	2407.52	0.660166	1.58026	0.0670247	9.8496	6.88e-23	1.56e-21	MFSD14C	major facilitator superfamily domain containing 14C [Source:HGNC Symbol;Acc:HGNC:23672]	12
ENSG00000278588	2407.06	-0.790405	0.578182	0.0704644	-11.2171	3.36e-29	1.34e-27	HIST1H2BI	histone cluster 1 H2B family member i [Source:HGNC Symbol;Acc:HGNC:4756]	1
ENSG00000140632	2406.95	-0.230377	0.852412	0.0676797	-3.40394	0.000664224	0.00211158	GLYR1	glyoxylate reductase 1 homolog [Source:HGNC Symbol;Acc:HGNC:24434]	13
ENSG00000160796	2405.64	-0.298312	0.813203	0.0878159	-3.39702	0.000681244	0.00216065	NBEAL2	neurobeachin like 2 [Source:HGNC Symbol;Acc:HGNC:31928]	17
ENSG00000164305	2404.8	-0.915017	0.530338	0.106411	-8.59887	8.05e-18	1.19e-16	CASP3	caspase 3 [Source:HGNC Symbol;Acc:HGNC:1504]	6
ENSG00000085872	2403.43	-0.427597	0.743499	0.071134	-6.01114	1.84e-09	1.23e-08	CHERP	calcium homeostasis endoplasmic reticulum protein [Source:HGNC Symbol;Acc:HGNC:16930]	7
ENSG00000134982	2396.24	-0.284698	0.820914	0.0644195	-4.41943	9.9e-06	4.24e-05	APC	APC regulator of WNT signaling pathway [Source:HGNC Symbol;Acc:HGNC:583]	10
ENSG00000090273	2396.03	-0.49638	0.708883	0.0731848	-6.78256	1.18e-11	9.79e-11	NUDC	nuclear distribution C, dynein complex regulator [Source:HGNC Symbol;Acc:HGNC:8045]	4
ENSG00000253719	2393.28	-0.796827	0.575614	0.072682	-10.9632	5.74e-28	2.06e-26	ATXN7L3B	ataxin 7 like 3B [Source:HGNC Symbol;Acc:HGNC:37931]	1
ENSG00000197728	2392.5	-1.95919	0.257172	0.318415	-6.15297	7.6e-10	5.29e-09	RPS26	ribosomal protein S26 [Source:HGNC Symbol;Acc:HGNC:10414]	4
ENSG00000069329	2392.19	-0.916949	0.529628	0.0816475	-11.2306	2.89e-29	1.16e-27	VPS35	VPS35 retromer complex component [Source:HGNC Symbol;Acc:HGNC:13487]	12
ENSG00000108106	2386.29	-0.878629	0.543884	0.0763035	-11.5149	1.11e-30	5.09e-29	UBE2S	ubiquitin conjugating enzyme E2 S [Source:HGNC Symbol;Acc:HGNC:17895]	4
ENSG00000075856	2385.95	-0.260632	0.834722	0.0591066	-4.40953	1.04e-05	4.42e-05	SART3	spliceosome associated factor 3, U4/U6 recycling protein [Source:HGNC Symbol;Acc:HGNC:16860]	17
ENSG00000102753	2384.93	-0.989316	0.503716	0.0869331	-11.3802	5.25e-30	2.25e-28	KPNA3	karyopherin subunit alpha 3 [Source:HGNC Symbol;Acc:HGNC:6396]	2
ENSG00000255823	2384.28	1.47085	2.77185	0.135728	10.8368	2.3e-27	7.87e-26	MTRNR2L8	MT-RNR2 like 8 [Source:HGNC Symbol;Acc:HGNC:37165]	1
ENSG00000228284	2381.27	0.971057	1.96028	0.103374	9.39362	5.8e-21	1.12e-19	HLA-DQA1	major histocompatibility complex, class II, DQ alpha 1 [Source:HGNC Symbol;Acc:HGNC:4942]	10
ENSG00000184007	2379.31	-0.861531	0.550368	0.118899	-7.24592	4.3e-13	4.1e-12	PTP4A2	protein tyrosine phosphatase 4A2 [Source:HGNC Symbol;Acc:HGNC:9635]	22
ENSG00000115919	2378.98	0.876318	1.83568	0.0694544	12.6172	1.7e-36	1.27e-34	KYNU	kynureninase [Source:HGNC Symbol;Acc:HGNC:6469]	9
ENSG00000086102	2378.46	-0.187706	0.878001	0.0540584	-3.47228	0.000516054	0.00167261	NFX1	nuclear transcription factor, X-box binding 1 [Source:HGNC Symbol;Acc:HGNC:7803]	6
ENSG00000183808	2378.3	0.537372	1.45133	0.0706108	7.61034	2.73e-14	2.92e-13	RBM12B	RNA binding motif protein 12B [Source:HGNC Symbol;Acc:HGNC:32310]	8
ENSG00000140332	2373.59	-0.402084	0.756764	0.0831856	-4.83358	1.34e-06	6.49e-06	TLE3	TLE family member 3, transcriptional corepressor [Source:HGNC Symbol;Acc:HGNC:11839]	26
ENSG00000171530	2373.19	-0.799448	0.574569	0.0980545	-8.1531	3.55e-16	4.55e-15	TBCA	tubulin folding cofactor A [Source:HGNC Symbol;Acc:HGNC:11579]	10
ENSG00000196865	2368.68	0.249465	1.18877	0.0789312	3.16054	0.00157477	0.00464855	NHLRC2	NHL repeat containing 2 [Source:HGNC Symbol;Acc:HGNC:24731]	2
ENSG00000189241	2365.27	-0.893978	0.538128	0.079701	-11.2166	3.38e-29	1.34e-27	TSPYL1	TSPY like 1 [Source:HGNC Symbol;Acc:HGNC:12382]	2
ENSG00000107263	2365.11	-0.622712	0.649449	0.097897	-6.36089	2.01e-10	1.49e-09	RAPGEF1	Rap guanine nucleotide exchange factor 1 [Source:HGNC Symbol;Acc:HGNC:4568]	7
ENSG00000225972	2364.11	-0.486187	0.713909	0.096485	-5.03899	4.68e-07	2.4e-06	MTND1P23	MT-ND1 pseudogene 23 [Source:HGNC Symbol;Acc:HGNC:42092]	1
ENSG00000105968	2363.03	-0.8878	0.540437	0.12765	-6.95497	3.53e-12	3.06e-11	H2AFV	H2A histone family member V [Source:HGNC Symbol;Acc:HGNC:20664]	8
ENSG00000179222	2360.86	-0.650501	0.637059	0.0816762	-7.96439	1.66e-15	1.98e-14	MAGED1	MAGE family member D1 [Source:HGNC Symbol;Acc:HGNC:6813]	10
ENSG00000274726	2357.72	0.826265	1.77309	0.101853	8.11233	4.97e-16	6.27e-15	ARHGEF10	Rho guanine nucleotide exchange factor 10 [Source:HGNC Symbol;Acc:HGNC:14103]	16
ENSG00000163660	2352.7	0.689724	1.61297	0.0999678	6.89946	5.22e-12	4.46e-11	CCNL1	cyclin L1 [Source:HGNC Symbol;Acc:HGNC:20569]	26
ENSG00000112339	2347.18	-0.619881	0.650724	0.0693204	-8.94226	3.81e-19	6.33e-18	HBS1L	HBS1 like translational GTPase [Source:HGNC Symbol;Acc:HGNC:4834]	16
ENSG00000196642	2344.61	-0.347905	0.785724	0.0662208	-5.25371	1.49e-07	8.09e-07	RABL6	RAB, member RAS oncogene family like 6 [Source:HGNC Symbol;Acc:HGNC:24703]	11
ENSG00000112297	2343.57	-0.496983	0.708587	0.0767395	-6.47623	9.4e-11	7.19e-10	CRYBG1	crystallin beta-gamma domain containing 1 [Source:HGNC Symbol;Acc:HGNC:356]	5
ENSG00000159202	2342.4	-0.338927	0.790629	0.0939351	-3.6081	0.000308453	0.001044	UBE2Z	ubiquitin conjugating enzyme E2 Z [Source:HGNC Symbol;Acc:HGNC:25847]	8
ENSG00000108984	2342.06	-0.231812	0.851564	0.0757942	-3.05845	0.00222488	0.00637886	MAP2K6	mitogen-activated protein kinase kinase 6 [Source:HGNC Symbol;Acc:HGNC:6846]	9
ENSG00000102189	2339.39	0.325053	1.25271	0.0822427	3.95236	7.74e-05	0.000290789	EEA1	early endosome antigen 1 [Source:HGNC Symbol;Acc:HGNC:3185]	5
ENSG00000115368	2338.66	-0.487466	0.713277	0.0687069	-7.09486	1.29e-12	1.18e-11	WDR75	WD repeat domain 75 [Source:HGNC Symbol;Acc:HGNC:25725]	7
ENSG00000233927	2337.89	-1.71588	0.304416	0.11134	-15.4112	1.38e-53	3.75e-51	RPS28	ribosomal protein S28 [Source:HGNC Symbol;Acc:HGNC:10418]	4
ENSG00000213024	2337.28	-0.609812	0.655282	0.0633782	-9.62179	6.47e-22	1.36e-20	NUP62	nucleoporin 62 [Source:HGNC Symbol;Acc:HGNC:8066]	23
ENSG00000166200	2335.37	-0.650531	0.637046	0.086804	-7.49424	6.67e-14	6.86e-13	COPS2	COP9 signalosome subunit 2 [Source:HGNC Symbol;Acc:HGNC:30747]	8
ENSG00000173889	2333.05	0.564616	1.47899	0.103363	5.46245	4.7e-08	2.69e-07	PHC3	polyhomeotic homolog 3 [Source:HGNC Symbol;Acc:HGNC:15682]	17
ENSG00000160072	2331.94	-0.88275	0.542333	0.071589	-12.3308	6.18e-35	4.06e-33	ATAD3B	ATPase family AAA domain containing 3B [Source:HGNC Symbol;Acc:HGNC:24007]	5
ENSG00000135749	2331.53	0.314815	1.24385	0.0667051	4.7195	2.36e-06	1.11e-05	PCNX2	pecanex 2 [Source:HGNC Symbol;Acc:HGNC:8736]	23
ENSG00000104728	2330.4	0.948337	1.92965	0.0950336	9.97897	1.88e-23	4.49e-22	ARHGEF10	Rho guanine nucleotide exchange factor 10 [Source:HGNC Symbol;Acc:HGNC:14103]	15
ENSG00000183864	2329.13	-0.445347	0.734408	0.0745153	-5.97659	2.28e-09	1.5e-08	TOB2	transducer of ERBB2, 2 [Source:HGNC Symbol;Acc:HGNC:11980]	2
ENSG00000170275	2325.62	-0.684578	0.622188	0.112418	-6.0896	1.13e-09	7.71e-09	CRTAP	cartilage associated protein [Source:HGNC Symbol;Acc:HGNC:2379]	3
ENSG00000138756	2324.61	0.348693	1.27341	0.0747516	4.66468	3.09e-06	1.42e-05	BMP2K	BMP2 inducible kinase [Source:HGNC Symbol;Acc:HGNC:18041]	8
ENSG00000023228	2322.75	-0.578285	0.66976	0.0871324	-6.63686	3.2e-11	2.54e-10	NDUFS1	NADH:ubiquinone oxidoreductase core subunit S1 [Source:HGNC Symbol;Acc:HGNC:7707]	10
ENSG00000283447	2322.75	-0.578285	0.66976	0.0871324	-6.63686	3.2e-11	2.54e-10	NDUFS1	NADH:ubiquinone oxidoreductase core subunit S1 [Source:HGNC Symbol;Acc:HGNC:7707]	10
ENSG00000144580	2321.56	-0.453558	0.73024	0.060878	-7.45028	9.31e-14	9.45e-13	CNOT9	CCR4-NOT transcription complex subunit 9 [Source:HGNC Symbol;Acc:HGNC:10445]	9
ENSG00000223547	2320.86	-0.547994	0.683971	0.0768222	-7.13327	9.8e-13	9.02e-12	ZNF844	zinc finger protein 844 [Source:HGNC Symbol;Acc:HGNC:25932]	3
ENSG00000118263	2320.51	-0.380279	0.768289	0.119805	-3.17415	0.00150275	0.00445741	KLF7	Kruppel like factor 7 [Source:HGNC Symbol;Acc:HGNC:6350]	10
ENSG00000137807	2320.29	-0.439352	0.737466	0.0726682	-6.046	1.48e-09	9.98e-09	AC027237.1	kinesin family member 23 [Source:NCBI gene;Acc:9493]	15
ENSG00000116497	2319.77	0.379751	1.30112	0.063651	5.96614	2.43e-09	1.6e-08	S100PBP	S100P binding protein [Source:HGNC Symbol;Acc:HGNC:25768]	16
ENSG00000104529	2319.51	-1.03521	0.487945	0.0591398	-17.5044	1.33e-68	1.16e-65	EEF1D	eukaryotic translation elongation factor 1 delta [Source:HGNC Symbol;Acc:HGNC:3211]	56
ENSG00000110048	2319.17	-0.678301	0.624901	0.0917799	-7.39052	1.46e-13	1.46e-12	OSBP	oxysterol binding protein [Source:HGNC Symbol;Acc:HGNC:8503]	3
ENSG00000132549	2318.94	1.02844	2.03982	0.100392	10.2442	1.26e-24	3.33e-23	VPS13B	vacuolar protein sorting 13 homolog B [Source:HGNC Symbol;Acc:HGNC:2183]	12
ENSG00000283780	2317.95	-0.400796	0.75744	0.0984347	-4.07169	4.67e-05	0.000181184	MAML1	mastermind like transcriptional coactivator 1 [Source:HGNC Symbol;Acc:HGNC:13632]	3
ENSG00000188021	2317.93	-0.567185	0.674932	0.0790756	-7.17269	7.35e-13	6.83e-12	UBQLN2	ubiquilin 2 [Source:HGNC Symbol;Acc:HGNC:12509]	1
ENSG00000259956	2316.04	-0.729409	0.603151	0.0691028	-10.5554	4.8e-26	1.43e-24	RBM15B	RNA binding motif protein 15B [Source:HGNC Symbol;Acc:HGNC:24303]	1
ENSG00000126067	2315.07	-1.2185	0.42973	0.11141	-10.937	7.67e-28	2.72e-26	PSMB2	proteasome subunit beta 2 [Source:HGNC Symbol;Acc:HGNC:9539]	3
ENSG00000171552	2314.82	-0.842879	0.55753	0.0927985	-9.08289	1.06e-19	1.83e-18	BCL2L1	BCL2 like 1 [Source:HGNC Symbol;Acc:HGNC:992]	9
ENSG00000152256	2312.52	-0.668355	0.629224	0.11309	-5.90993	3.42e-09	2.22e-08	PDK1	pyruvate dehydrogenase kinase 1 [Source:HGNC Symbol;Acc:HGNC:8809]	9
ENSG00000160336	2311.55	0.306157	1.23641	0.0836811	3.65861	0.000253583	0.000872118	ZNF761	zinc finger protein 761 [Source:HGNC Symbol;Acc:HGNC:23179]	4
ENSG00000137500	2308.82	0.598179	1.5138	0.0864571	6.91879	4.56e-12	3.91e-11	CCDC90B	coiled-coil domain containing 90B [Source:HGNC Symbol;Acc:HGNC:28108]	19
ENSG00000137831	2308.52	0.634752	1.55267	0.0719334	8.82416	1.1e-18	1.76e-17	UACA	uveal autoantigen with coiled-coil domains and ankyrin repeats [Source:HGNC Symbol;Acc:HGNC:15947]	14
ENSG00000165650	2307.44	-0.350009	0.784579	0.0779789	-4.48851	7.17e-06	3.14e-05	PDZD8	PDZ domain containing 8 [Source:HGNC Symbol;Acc:HGNC:26974]	4
ENSG00000079616	2306.49	-0.588165	0.665188	0.0712917	-8.25012	1.58e-16	2.1e-15	KIF22	kinesin family member 22 [Source:HGNC Symbol;Acc:HGNC:6391]	10
ENSG00000111229	2304.58	-0.521889	0.69646	0.0849658	-6.14234	8.13e-10	5.63e-09	ARPC3	actin related protein 2/3 complex subunit 3 [Source:HGNC Symbol;Acc:HGNC:706]	9
ENSG00000134222	2302.23	-1.02445	0.491596	0.0834568	-12.2753	1.23e-34	7.86e-33	PSRC1	proline and serine rich coiled-coil 1 [Source:HGNC Symbol;Acc:HGNC:24472]	12
ENSG00000127022	2302.18	0.741441	1.67185	0.124527	5.95407	2.62e-09	1.71e-08	CANX	calnexin [Source:HGNC Symbol;Acc:HGNC:1473]	19
ENSG00000055208	2301.94	-0.281842	0.82254	0.0731642	-3.85218	0.000117069	0.000426316	TAB2	TGF-beta activated kinase 1 (MAP3K7) binding protein 2 [Source:HGNC Symbol;Acc:HGNC:17075]	9
ENSG00000140367	2297.97	0.730954	1.65974	0.1085	6.73691	1.62e-11	1.33e-10	UBE2Q2	ubiquitin conjugating enzyme E2 Q2 [Source:HGNC Symbol;Acc:HGNC:19248]	8
ENSG00000080371	2295.85	-0.243808	0.844513	0.0698896	-3.48847	0.000485786	0.00158287	RAB21	RAB21, member RAS oncogene family [Source:HGNC Symbol;Acc:HGNC:18263]	4
ENSG00000182768	2295.65	-0.562839	0.676969	0.079305	-7.09714	1.27e-12	1.16e-11	NGRN	neugrin, neurite outgrowth associated [Source:HGNC Symbol;Acc:HGNC:18077]	3
ENSG00000145495	2294.37	-0.359546	0.77941	0.0961018	-3.74131	0.000183066	0.000644501	2019-03-06	membrane associated ring-CH-type finger 6 [Source:HGNC Symbol;Acc:HGNC:30550]	15
ENSG00000150768	2294.17	-1.2039	0.434099	0.0965837	-12.4649	1.16e-35	8.07e-34	DLAT	dihydrolipoamide S-acetyltransferase [Source:HGNC Symbol;Acc:HGNC:2896]	5
ENSG00000154473	2293.47	-0.53571	0.689819	0.0802083	-6.67899	2.41e-11	1.94e-10	BUB3	BUB3 mitotic checkpoint protein [Source:HGNC Symbol;Acc:HGNC:1151]	5
ENSG00000091140	2293.2	-0.757061	0.5917	0.0880388	-8.59918	8.03e-18	1.19e-16	DLD	dihydrolipoamide dehydrogenase [Source:HGNC Symbol;Acc:HGNC:2898]	14
ENSG00000140319	2290.99	-0.382922	0.766883	0.08113	-4.71986	2.36e-06	1.11e-05	SRP14	signal recognition particle 14 [Source:HGNC Symbol;Acc:HGNC:11299]	8
ENSG00000026025	2290.41	-0.440944	0.736652	0.0891178	-4.94788	7.5e-07	3.76e-06	VIM	vimentin [Source:HGNC Symbol;Acc:HGNC:12692]	10
ENSG00000084623	2288.34	-1.2105	0.43212	0.100651	-12.0267	2.57e-33	1.47e-31	EIF3I	eukaryotic translation initiation factor 3 subunit I [Source:HGNC Symbol;Acc:HGNC:3272]	6
ENSG00000113643	2287.29	-0.708616	0.611907	0.0592802	-11.9537	6.21e-33	3.46e-31	RARS	arginyl-tRNA synthetase [Source:HGNC Symbol;Acc:HGNC:9870]	10
ENSG00000188848	2287.08	-0.498993	0.707601	0.0934224	-5.34125	9.23e-08	5.11e-07	BEND4	BEN domain containing 4 [Source:HGNC Symbol;Acc:HGNC:23815]	3
ENSG00000132383	2286.4	-0.428327	0.743123	0.0743338	-5.76221	8.3e-09	5.15e-08	RPA1	replication protein A1 [Source:HGNC Symbol;Acc:HGNC:10289]	7
ENSG00000134186	2286.08	-0.237976	0.847934	0.0620968	-3.83234	0.000126933	0.000458898	PRPF38B	pre-mRNA processing factor 38B [Source:HGNC Symbol;Acc:HGNC:25512]	5
ENSG00000137713	2281.7	-0.720218	0.607006	0.0590087	-12.2053	2.91e-34	1.83e-32	PPP2R1B	protein phosphatase 2 scaffold subunit Abeta [Source:HGNC Symbol;Acc:HGNC:9303]	12
ENSG00000142102	2281.56	1.16734	2.24598	0.130843	8.92175	4.59e-19	7.58e-18	PGGHG	protein-glucosylgalactosylhydroxylysine glucosidase [Source:HGNC Symbol;Acc:HGNC:26210]	8
ENSG00000003509	2281.35	0.501731	1.41591	0.0710067	7.06596	1.6e-12	1.44e-11	NDUFAF7	NADH:ubiquinone oxidoreductase complex assembly factor 7 [Source:HGNC Symbol;Acc:HGNC:28816]	13
ENSG00000067113	2280.68	-0.250075	0.840853	0.0675446	-3.70236	0.0002136	0.000743572	PLPP1	phospholipid phosphatase 1 [Source:HGNC Symbol;Acc:HGNC:9228]	6
ENSG00000164944	2279.96	-0.358116	0.780183	0.0790572	-4.52983	5.9e-06	2.62e-05	VIRMA	vir like m6A methyltransferase associated [Source:HGNC Symbol;Acc:HGNC:24500]	9
ENSG00000068489	2279.35	-0.543305	0.686197	0.063382	-8.57192	1.02e-17	1.49e-16	PRR11	proline rich 11 [Source:HGNC Symbol;Acc:HGNC:25619]	9
ENSG00000164902	2278.38	-0.511733	0.70138	0.071316	-7.17557	7.2e-13	6.7e-12	PHAX	phosphorylated adaptor for RNA export [Source:HGNC Symbol;Acc:HGNC:10241]	5
ENSG00000160691	2278.15	-0.471581	0.721174	0.0809689	-5.82422	5.74e-09	3.62e-08	SHC1	SHC adaptor protein 1 [Source:HGNC Symbol;Acc:HGNC:10840]	11
ENSG00000142156	2277.35	0.243254	1.18366	0.0761076	3.19618	0.0013926	0.00415832	COL6A1	collagen type VI alpha 1 chain [Source:HGNC Symbol;Acc:HGNC:2211]	7
ENSG00000178691	2277.14	0.239302	1.18042	0.0659167	3.63037	0.00028301	0.000964537	SUZ12	SUZ12 polycomb repressive complex 2 subunit [Source:HGNC Symbol;Acc:HGNC:17101]	4
ENSG00000130844	2275.98	0.915698	1.88648	0.100038	9.15353	5.51e-20	9.7e-19	ZNF331	zinc finger protein 331 [Source:HGNC Symbol;Acc:HGNC:15489]	29
ENSG00000223705	2275.61	0.617295	1.534	0.0776921	7.94541	1.94e-15	2.3e-14	NSUN5P1	NSUN5 pseudogene 1 [Source:HGNC Symbol;Acc:HGNC:19146]	8
ENSG00000075407	2273.99	0.800316	1.74148	0.0776083	10.3122	6.2e-25	1.69e-23	ZNF37A	zinc finger protein 37A [Source:HGNC Symbol;Acc:HGNC:13102]	6
ENSG00000084652	2273.12	-0.569171	0.674004	0.0608893	-9.34763	8.96e-21	1.7e-19	TXLNA	taxilin alpha [Source:HGNC Symbol;Acc:HGNC:30685]	2
ENSG00000166855	2270.83	-0.326765	0.797322	0.0756952	-4.31685	1.58e-05	6.57e-05	CLPX	caseinolytic mitochondrial matrix peptidase chaperone subunit [Source:HGNC Symbol;Acc:HGNC:2088]	6
ENSG00000052841	2267.08	1.08497	2.12133	0.086853	12.492	8.26e-36	5.81e-34	TTC17	tetratricopeptide repeat domain 17 [Source:HGNC Symbol;Acc:HGNC:25596]	15
ENSG00000198040	2265.77	0.454734	1.37053	0.07796	5.83292	5.45e-09	3.45e-08	ZNF84	zinc finger protein 84 [Source:HGNC Symbol;Acc:HGNC:13159]	16
ENSG00000123560	2263.41	0.696536	1.62061	0.0811232	8.58615	8.99e-18	1.32e-16	PLP1	proteolipid protein 1 [Source:HGNC Symbol;Acc:HGNC:9086]	23
ENSG00000148606	2262.12	-0.406212	0.754602	0.065959	-6.15855	7.34e-10	5.12e-09	POLR3A	RNA polymerase III subunit A [Source:HGNC Symbol;Acc:HGNC:30074]	5
ENSG00000197771	2259.7	-1.01978	0.493191	0.0919389	-11.0919	1.37e-28	5.18e-27	MCMBP	minichromosome maintenance complex binding protein [Source:HGNC Symbol;Acc:HGNC:25782]	5
ENSG00000106244	2257.52	-0.20815	0.865646	0.0700283	-2.97237	0.00295509	0.00827047	PDAP1	PDGFA associated protein 1 [Source:HGNC Symbol;Acc:HGNC:14634]	5
ENSG00000146457	2254.21	-0.542362	0.686646	0.0714349	-7.59239	3.14e-14	3.34e-13	WTAP	WT1 associated protein [Source:HGNC Symbol;Acc:HGNC:16846]	8
ENSG00000134852	2253.96	0.614882	1.53143	0.108757	5.65371	1.57e-08	9.48e-08	CLOCK	clock circadian regulator [Source:HGNC Symbol;Acc:HGNC:2082]	11
ENSG00000145375	2253.29	0.426058	1.34356	0.0630284	6.75978	1.38e-11	1.14e-10	SPATA5	spermatogenesis associated 5 [Source:HGNC Symbol;Acc:HGNC:18119]	2
ENSG00000255302	2252.61	-0.430403	0.742054	0.0751387	-5.72812	1.02e-08	6.24e-08	EID1	EP300 interacting inhibitor of differentiation 1 [Source:HGNC Symbol;Acc:HGNC:1191]	2
ENSG00000102805	2250.94	0.731192	1.66001	0.0718582	10.1755	2.55e-24	6.6e-23	CLN5	CLN5 intracellular trafficking protein [Source:HGNC Symbol;Acc:HGNC:2076]	20
ENSG00000196584	2250.6	0.461019	1.37651	0.0784071	5.8798	4.11e-09	2.64e-08	XRCC2	X-ray repair cross complementing 2 [Source:HGNC Symbol;Acc:HGNC:12829]	2
ENSG00000178980	2250.54	-0.907354	0.533162	0.110708	-8.1959	2.49e-16	3.23e-15	SELENOW	selenoprotein W [Source:HGNC Symbol;Acc:HGNC:10752]	16
ENSG00000110344	2248.35	-0.569665	0.673773	0.0770667	-7.39185	1.45e-13	1.44e-12	UBE4A	ubiquitination factor E4A [Source:HGNC Symbol;Acc:HGNC:12499]	3
ENSG00000067704	2248.02	-1.12421	0.458753	0.0938889	-11.9738	4.87e-33	2.73e-31	IARS2	isoleucyl-tRNA synthetase 2, mitochondrial [Source:HGNC Symbol;Acc:HGNC:29685]	4
ENSG00000070669	2245.49	0.344636	1.26983	0.10617	3.24608	0.00117004	0.00355167	ASNS	asparagine synthetase (glutamine-hydrolyzing) [Source:HGNC Symbol;Acc:HGNC:753]	17
ENSG00000233836	2245.45	0.88536	1.84722	0.0726157	12.1924	3.41e-34	2.13e-32	AC139769.1	zinc finger protein pseudogene	4
ENSG00000147133	2245.21	0.455795	1.37154	0.0964616	4.72514	2.3e-06	1.08e-05	TAF1	TATA-box binding protein associated factor 1 [Source:HGNC Symbol;Acc:HGNC:11535]	20
ENSG00000101294	2240.84	-0.171455	0.887947	0.0579095	-2.96074	0.003069	0.00856681	HM13	histocompatibility minor 13 [Source:HGNC Symbol;Acc:HGNC:16435]	29
ENSG00000124783	2240.72	-0.371708	0.772867	0.0661744	-5.6171	1.94e-08	1.16e-07	SSR1	signal sequence receptor subunit 1 [Source:HGNC Symbol;Acc:HGNC:11323]	11
ENSG00000248347	2239.09	0.852561	1.8057	0.0736398	11.5774	5.36e-31	2.56e-29	AC120036.1	POTE ankyrin domain family pseudogene	1
ENSG00000183426	2238.31	0.902829	1.86973	0.100117	9.01777	1.92e-19	3.25e-18	NPIPA1	nuclear pore complex interacting protein family member A1 [Source:HGNC Symbol;Acc:HGNC:7909]	9
ENSG00000274641	2237.52	-0.807405	0.571409	0.0838581	-9.62822	6.08e-22	1.29e-20	HIST1H2BO	histone cluster 1 H2B family member o [Source:HGNC Symbol;Acc:HGNC:4758]	1
ENSG00000182095	2235.91	-0.662469	0.631796	0.0783063	-8.45998	2.67e-17	3.75e-16	TNRC18	trinucleotide repeat containing 18 [Source:HGNC Symbol;Acc:HGNC:11962]	10
ENSG00000101558	2235.38	-0.713216	0.609959	0.09058	-7.87388	3.44e-15	4.01e-14	VAPA	VAMP associated protein A [Source:HGNC Symbol;Acc:HGNC:12648]	9
ENSG00000134987	2235.35	-0.455313	0.729352	0.0698316	-6.52015	7.02e-11	5.43e-10	WDR36	WD repeat domain 36 [Source:HGNC Symbol;Acc:HGNC:30696]	6
ENSG00000116688	2235.02	-0.386437	0.765017	0.0937516	-4.12192	3.76e-05	0.00014775	MFN2	mitofusin 2 [Source:HGNC Symbol;Acc:HGNC:16877]	6
ENSG00000156599	2234.76	-0.301476	0.811422	0.0765423	-3.93869	8.19e-05	0.000306596	ZDHHC5	zinc finger DHHC-type containing 5 [Source:HGNC Symbol;Acc:HGNC:18472]	8
ENSG00000213626	2231.75	-1.2189	0.429609	0.114388	-10.6558	1.64e-26	5.08e-25	LBH	limb bud and heart development [Source:HGNC Symbol;Acc:HGNC:29532]	9
ENSG00000168916	2231.08	0.959792	1.94503	0.0956582	10.0335	1.09e-23	2.63e-22	ZNF608	zinc finger protein 608 [Source:HGNC Symbol;Acc:HGNC:29238]	10
ENSG00000284597	2229.48	1.41213	2.66131	0.118582	11.9085	1.07e-32	5.79e-31	AC044810.9	NA	1
ENSG00000116161	2228.67	-0.33791	0.791187	0.0800171	-4.22297	2.41e-05	9.75e-05	CACYBP	calcyclin binding protein [Source:HGNC Symbol;Acc:HGNC:30423]	9
ENSG00000185651	2226.94	-0.991091	0.503097	0.0983319	-10.079	6.84e-24	1.68e-22	UBE2L3	ubiquitin conjugating enzyme E2 L3 [Source:HGNC Symbol;Acc:HGNC:12488]	4
ENSG00000085832	2226.13	0.441118	1.35766	0.0883552	4.99255	5.96e-07	3.02e-06	EPS15	epidermal growth factor receptor pathway substrate 15 [Source:HGNC Symbol;Acc:HGNC:3419]	9
ENSG00000101104	2225.97	0.944423	1.92442	0.106295	8.88495	6.39e-19	1.04e-17	PABPC1L	poly(A) binding protein cytoplasmic 1 like [Source:HGNC Symbol;Acc:HGNC:15797]	17
ENSG00000100902	2225.8	-0.796578	0.575713	0.0765834	-10.4014	2.44e-25	6.85e-24	PSMA6	proteasome subunit alpha 6 [Source:HGNC Symbol;Acc:HGNC:9535]	17
ENSG00000221823	2224.49	-0.867185	0.548216	0.0932321	-9.30135	1.39e-20	2.61e-19	PPP3R1	protein phosphatase 3 regulatory subunit B, alpha [Source:HGNC Symbol;Acc:HGNC:9317]	3
ENSG00000149782	2223.16	-0.59569	0.661728	0.0704072	-8.46065	2.66e-17	3.73e-16	PLCB3	phospholipase C beta 3 [Source:HGNC Symbol;Acc:HGNC:9056]	4
ENSG00000103018	2221.76	-1.06745	0.477161	0.0889243	-12.0041	3.38e-33	1.91e-31	CYB5B	cytochrome b5 type B [Source:HGNC Symbol;Acc:HGNC:24374]	7
ENSG00000126461	2220.75	-0.546081	0.684878	0.0678152	-8.05248	8.11e-16	1e-14	SCAF1	SR-related CTD associated factor 1 [Source:HGNC Symbol;Acc:HGNC:30403]	4
ENSG00000141736	2219.63	-0.689181	0.620206	0.100102	-6.88475	5.79e-12	4.93e-11	ERBB2	erb-b2 receptor tyrosine kinase 2 [Source:HGNC Symbol;Acc:HGNC:3430]	22
ENSG00000130764	2218.92	-0.636765	0.643153	0.0950546	-6.69894	2.1e-11	1.7e-10	LRRC47	leucine rich repeat containing 47 [Source:HGNC Symbol;Acc:HGNC:29207]	3
ENSG00000011007	2218.64	-0.918196	0.52917	0.0771352	-11.9037	1.13e-32	6.09e-31	ELOA	elongin A [Source:HGNC Symbol;Acc:HGNC:11620]	4
ENSG00000241837	2217.6	-1.23521	0.42478	0.108314	-11.404	4e-30	1.74e-28	ATP5PO	ATP synthase peripheral stalk subunit OSCP [Source:HGNC Symbol;Acc:HGNC:850]	11
ENSG00000156968	2217.33	0.749627	1.68136	0.0671531	11.1629	6.19e-29	2.41e-27	MPV17L	MPV17 mitochondrial inner membrane protein like [Source:HGNC Symbol;Acc:HGNC:26827]	3
ENSG00000117448	2216.15	-0.531281	0.69194	0.0919786	-5.77613	7.64e-09	4.76e-08	AKR1A1	aldo-keto reductase family 1 member A1 [Source:HGNC Symbol;Acc:HGNC:380]	14
ENSG00000118680	2213.68	-0.769739	0.586524	0.0854276	-9.01042	2.05e-19	3.46e-18	MYL12B	myosin light chain 12B [Source:HGNC Symbol;Acc:HGNC:29827]	5
ENSG00000151461	2212.86	-0.396329	0.759789	0.0666007	-5.95082	2.67e-09	1.75e-08	UPF2	UPF2 regulator of nonsense mediated mRNA decay [Source:HGNC Symbol;Acc:HGNC:17854]	4
ENSG00000152284	2210.46	-0.572631	0.672389	0.082018	-6.98177	2.91e-12	2.55e-11	TCF7L1	transcription factor 7 like 1 [Source:HGNC Symbol;Acc:HGNC:11640]	4
ENSG00000147676	2209.5	-0.558681	0.678922	0.122983	-4.54274	5.55e-06	2.47e-05	MAL2	mal, T cell differentiation protein 2 (gene/pseudogene) [Source:HGNC Symbol;Acc:HGNC:13634]	4
ENSG00000198862	2207.58	-0.376976	0.77005	0.0801098	-4.70574	2.53e-06	1.18e-05	LTN1	listerin E3 ubiquitin protein ligase 1 [Source:HGNC Symbol;Acc:HGNC:13082]	7
ENSG00000272391	2207.48	-0.412399	0.751373	0.0999913	-4.12435	3.72e-05	0.000146315	POM121C	POM121 transmembrane nucleoporin C [Source:HGNC Symbol;Acc:HGNC:34005]	8
ENSG00000137812	2207.48	0.37621	1.29793	0.0957207	3.93029	8.48e-05	0.000316874	KNL1	kinetochore scaffold 1 [Source:HGNC Symbol;Acc:HGNC:24054]	13
ENSG00000055483	2207.14	-0.4149	0.750071	0.0665854	-6.2311	4.63e-10	3.31e-09	AC022966.1	ubiquitin specific peptidase 36 [Source:NCBI gene;Acc:57602]	24
ENSG00000176953	2207	-0.369118	0.774256	0.0853472	-4.3249	1.53e-05	6.35e-05	NFATC2IP	nuclear factor of activated T cells 2 interacting protein [Source:HGNC Symbol;Acc:HGNC:25906]	7
ENSG00000165238	2206.18	0.390252	1.31062	0.0898696	4.34243	1.41e-05	5.9e-05	WNK2	WNK lysine deficient protein kinase 2 [Source:HGNC Symbol;Acc:HGNC:14542]	16
ENSG00000123143	2204.6	0.250619	1.18972	0.0588942	4.25541	2.09e-05	8.5e-05	PKN1	protein kinase N1 [Source:HGNC Symbol;Acc:HGNC:9405]	15
ENSG00000134283	2204.59	0.20147	1.14987	0.0593938	3.3921	0.000693582	0.00219708	PPHLN1	periphilin 1 [Source:HGNC Symbol;Acc:HGNC:19369]	26
ENSG00000083642	2203.73	-0.245494	0.843527	0.0811205	-3.02629	0.00247572	0.00702662	PDS5B	PDS5 cohesin associated factor B [Source:HGNC Symbol;Acc:HGNC:20418]	9
ENSG00000102858	2203.02	-0.312078	0.805481	0.0715175	-4.36366	1.28e-05	5.38e-05	MGRN1	mahogunin ring finger 1 [Source:HGNC Symbol;Acc:HGNC:20254]	18
ENSG00000065243	2202.88	0.310657	1.24027	0.105422	2.9468	0.00321078	0.00893414	PKN2	protein kinase N2 [Source:HGNC Symbol;Acc:HGNC:9406]	6
ENSG00000109805	2202.74	-0.416632	0.749172	0.0869608	-4.79103	1.66e-06	7.95e-06	NCAPG	non-SMC condensin I complex subunit G [Source:HGNC Symbol;Acc:HGNC:24304]	5
ENSG00000104960	2201.84	-0.370435	0.773549	0.0677004	-5.47169	4.46e-08	2.56e-07	PTOV1	PTOV1 extended AT-hook containing adaptor protein [Source:HGNC Symbol;Acc:HGNC:9632]	21
ENSG00000051825	2201.3	0.740086	1.67028	0.116843	6.33404	2.39e-10	1.76e-09	MPHOSPH9	M-phase phosphoprotein 9 [Source:HGNC Symbol;Acc:HGNC:7215]	24
ENSG00000125912	2200.95	-0.65984	0.632949	0.0702215	-9.39654	5.64e-21	1.09e-19	NCLN	nicalin [Source:HGNC Symbol;Acc:HGNC:26923]	8
ENSG00000167088	2198.81	-1.22626	0.427424	0.0862797	-14.2126	7.65e-46	1.16e-43	SNRPD1	small nuclear ribonucleoprotein D1 polypeptide [Source:HGNC Symbol;Acc:HGNC:11158]	4
ENSG00000006744	2197.78	-0.333091	0.793834	0.0718196	-4.63789	3.52e-06	1.61e-05	ELAC2	elaC ribonuclease Z 2 [Source:HGNC Symbol;Acc:HGNC:14198]	21
ENSG00000198837	2196.11	0.311735	1.2412	0.0872786	3.57172	0.000354643	0.00118514	DENND4B	DENN domain containing 4B [Source:HGNC Symbol;Acc:HGNC:29044]	13
ENSG00000146963	2194.22	0.453812	1.36965	0.0814763	5.56986	2.55e-08	1.51e-07	LUC7L2	LUC7 like 2, pre-mRNA splicing factor [Source:HGNC Symbol;Acc:HGNC:21608]	10
ENSG00000117394	2188.31	-1.61315	0.326884	0.149336	-10.8021	3.36e-27	1.13e-25	SLC2A1	solute carrier family 2 member 1 [Source:HGNC Symbol;Acc:HGNC:11005]	10
ENSG00000204909	2187.67	0.839346	1.78924	0.0846844	9.91147	3.71e-23	8.64e-22	SPINK9	serine peptidase inhibitor, Kazal type 9 [Source:HGNC Symbol;Acc:HGNC:32951]	2
ENSG00000163257	2187.35	0.321585	1.2497	0.0901847	3.56585	0.00036268	0.00121018	DCAF16	DDB1 and CUL4 associated factor 16 [Source:HGNC Symbol;Acc:HGNC:25987]	3
ENSG00000100304	2186.86	-1.03594	0.487697	0.0979518	-10.576	3.85e-26	1.16e-24	TTLL12	tubulin tyrosine ligase like 12 [Source:HGNC Symbol;Acc:HGNC:28974]	4
ENSG00000148019	2186.58	0.272274	1.20771	0.0670977	4.05787	4.95e-05	0.000191515	CEP78	centrosomal protein 78 [Source:HGNC Symbol;Acc:HGNC:25740]	24
ENSG00000204604	2185.15	-0.310435	0.806399	0.0805872	-3.85216	0.00011708	0.000426316	ZNF468	zinc finger protein 468 [Source:HGNC Symbol;Acc:HGNC:33105]	8
ENSG00000237515	2184.88	0.551265	1.46537	0.0692176	7.96423	1.66e-15	1.98e-14	SHISA9	shisa family member 9 [Source:HGNC Symbol;Acc:HGNC:37231]	5
ENSG00000101751	2184.09	0.557728	1.47195	0.0685687	8.13386	4.16e-16	5.29e-15	POLI	DNA polymerase iota [Source:HGNC Symbol;Acc:HGNC:9182]	16
ENSG00000075413	2181.81	0.419119	1.33711	0.0889245	4.7132	2.44e-06	1.14e-05	MARK3	microtubule affinity regulating kinase 3 [Source:HGNC Symbol;Acc:HGNC:6897]	26
ENSG00000117399	2181.48	-1.69787	0.308241	0.105571	-16.0827	3.37e-58	1.33e-55	CDC20	cell division cycle 20 [Source:HGNC Symbol;Acc:HGNC:1723]	4
ENSG00000030582	2181.16	-0.335089	0.792735	0.08895	-3.76716	0.000165112	0.000584983	GRN	granulin precursor [Source:HGNC Symbol;Acc:HGNC:4601]	22
ENSG00000110107	2180.85	-1.12345	0.458994	0.089384	-12.5688	3.13e-36	2.25e-34	PRPF19	pre-mRNA processing factor 19 [Source:HGNC Symbol;Acc:HGNC:17896]	7
ENSG00000081913	2180.73	-0.308166	0.807668	0.0728352	-4.231	2.33e-05	9.42e-05	PHLPP1	PH domain and leucine rich repeat protein phosphatase 1 [Source:HGNC Symbol;Acc:HGNC:20610]	7
ENSG00000273983	2179.14	-1.57392	0.335896	0.100704	-15.6291	4.61e-55	1.35e-52	HIST1H3G	histone cluster 1 H3 family member g [Source:HGNC Symbol;Acc:HGNC:4772]	1
ENSG00000083520	2178.33	-0.4341	0.740155	0.0703	-6.17497	6.62e-10	4.64e-09	DIS3	DIS3 homolog, exosome endoribonuclease and 3'-5' exoribonuclease [Source:HGNC Symbol;Acc:HGNC:20604]	5
ENSG00000165349	2176.97	-0.381032	0.767888	0.0732697	-5.20041	1.99e-07	1.07e-06	SLC7A3	solute carrier family 7 member 3 [Source:HGNC Symbol;Acc:HGNC:11061]	2
ENSG00000124562	2175.02	-0.445581	0.734289	0.0804807	-5.53649	3.09e-08	1.81e-07	SNRPC	small nuclear ribonucleoprotein polypeptide C [Source:HGNC Symbol;Acc:HGNC:11157]	4
ENSG00000241973	2171.56	0.447127	1.36332	0.0610457	7.32447	2.4e-13	2.35e-12	PI4KA	phosphatidylinositol 4-kinase alpha [Source:HGNC Symbol;Acc:HGNC:8983]	18
ENSG00000163166	2169.45	0.267798	1.20397	0.0638885	4.19164	2.77e-05	0.000110986	IWS1	interacts with SUPT6H, CTD assembly factor 1 [Source:HGNC Symbol;Acc:HGNC:25467]	12
ENSG00000172466	2168.4	-0.446255	0.733945	0.0766678	-5.82063	5.86e-09	3.7e-08	ZNF24	zinc finger protein 24 [Source:HGNC Symbol;Acc:HGNC:13032]	6
ENSG00000113615	2167.7	-0.328556	0.796333	0.0684413	-4.80056	1.58e-06	7.59e-06	SEC24A	SEC24 homolog A, COPII coat complex component [Source:HGNC Symbol;Acc:HGNC:10703]	3
ENSG00000176406	2167.02	0.839621	1.78958	0.0719588	11.6681	1.86e-31	9.18e-30	RIMS2	regulating synaptic membrane exocytosis 2 [Source:HGNC Symbol;Acc:HGNC:17283]	16
ENSG00000147416	2166.37	-0.678161	0.624962	0.0957994	-7.07896	1.45e-12	1.31e-11	ATP6V1B2	ATPase H+ transporting V1 subunit B2 [Source:HGNC Symbol;Acc:HGNC:854]	6
ENSG00000114331	2166.12	0.654897	1.5745	0.0922462	7.09945	1.25e-12	1.14e-11	ACAP2	ArfGAP with coiled-coil, ankyrin repeat and PH domains 2 [Source:HGNC Symbol;Acc:HGNC:16469]	16
ENSG00000020922	2163.76	0.299135	1.23041	0.0781888	3.82581	0.000130344	0.000470357	MRE11	MRE11 homolog, double strand break repair nuclease [Source:HGNC Symbol;Acc:HGNC:7230]	10
ENSG00000136888	2160.61	-0.868465	0.547729	0.0960735	-9.03958	1.57e-19	2.69e-18	ATP6V1G1	ATPase H+ transporting V1 subunit G1 [Source:HGNC Symbol;Acc:HGNC:864]	2
ENSG00000158470	2159.74	-0.544518	0.68562	0.0975359	-5.58274	2.37e-08	1.4e-07	B4GALT5	beta-1,4-galactosyltransferase 5 [Source:HGNC Symbol;Acc:HGNC:928]	1
ENSG00000132153	2156.7	-0.211635	0.863558	0.0631402	-3.35183	0.000802803	0.00251018	DHX30	DExH-box helicase 30 [Source:HGNC Symbol;Acc:HGNC:16716]	15
ENSG00000149658	2154.3	-0.861729	0.550293	0.0918914	-9.37769	6.74e-21	1.3e-19	YTHDF1	YTH N6-methyladenosine RNA binding protein 1 [Source:HGNC Symbol;Acc:HGNC:15867]	2
ENSG00000067248	2154.26	-0.875828	0.544941	0.0780286	-11.2244	3.09e-29	1.24e-27	DHX29	DExH-box helicase 29 [Source:HGNC Symbol;Acc:HGNC:15815]	5
ENSG00000046889	2154.13	-0.998743	0.500436	0.0864596	-11.5516	7.25e-31	3.39e-29	PREX2	phosphatidylinositol-3,4,5-trisphosphate dependent Rac exchange factor 2 [Source:HGNC Symbol;Acc:HGNC:22950]	5
ENSG00000072609	2153.4	0.170114	1.12515	0.0568722	2.99117	0.0027791	0.00781804	CHFR	checkpoint with forkhead and ring finger domains [Source:HGNC Symbol;Acc:HGNC:20455]	24
ENSG00000164934	2153.1	-0.584414	0.66692	0.0890249	-6.56461	5.22e-11	4.08e-10	DCAF13	DDB1 and CUL4 associated factor 13 [Source:HGNC Symbol;Acc:HGNC:24535]	10
ENSG00000163602	2152.26	-0.378431	0.769274	0.0817862	-4.62708	3.71e-06	1.69e-05	RYBP	RING1 and YY1 binding protein [Source:HGNC Symbol;Acc:HGNC:10480]	1
ENSG00000008018	2150.49	-1.3883	0.382016	0.108097	-12.843	9.41e-38	7.75e-36	PSMB1	proteasome subunit beta 1 [Source:HGNC Symbol;Acc:HGNC:9537]	2
ENSG00000116288	2149.58	-1.10038	0.466393	0.11995	-9.17367	4.57e-20	8.11e-19	PARK7	Parkinsonism associated deglycase [Source:HGNC Symbol;Acc:HGNC:16369]	10
ENSG00000115758	2148.25	-2.31774	0.200582	0.128254	-18.0715	5.34e-73	5.7e-70	ODC1	ornithine decarboxylase 1 [Source:HGNC Symbol;Acc:HGNC:8109]	4
ENSG00000160752	2147.1	-1.09963	0.466637	0.0793533	-13.8574	1.15e-43	1.52e-41	FDPS	farnesyl diphosphate synthase [Source:HGNC Symbol;Acc:HGNC:3631]	21
ENSG00000154582	2146.6	-1.08345	0.471899	0.115911	-9.34729	8.99e-21	1.71e-19	ELOC	elongin C [Source:HGNC Symbol;Acc:HGNC:11617]	10
ENSG00000103485	2145.7	-0.335354	0.79259	0.0769383	-4.35873	1.31e-05	5.5e-05	QPRT	quinolinate phosphoribosyltransferase [Source:HGNC Symbol;Acc:HGNC:9755]	5
ENSG00000168291	2145.64	-0.803445	0.572979	0.0767277	-10.4714	1.17e-25	3.36e-24	PDHB	pyruvate dehydrogenase E1 beta subunit [Source:HGNC Symbol;Acc:HGNC:8808]	10
ENSG00000166689	2145.57	0.320869	1.24908	0.0893574	3.59085	0.000329601	0.00110779	PLEKHA7	pleckstrin homology domain containing A7 [Source:HGNC Symbol;Acc:HGNC:27049]	19
ENSG00000160209	2142.34	-0.287044	0.81958	0.0835663	-3.43492	0.000592726	0.00189929	PDXK	pyridoxal kinase [Source:HGNC Symbol;Acc:HGNC:8819]	19
ENSG00000069248	2140.89	-0.498656	0.707766	0.0744705	-6.69602	2.14e-11	1.73e-10	NUP133	nucleoporin 133 [Source:HGNC Symbol;Acc:HGNC:18016]	4
ENSG00000275052	2140.87	-0.536752	0.689321	0.0872517	-6.15176	7.66e-10	5.33e-09	PPP4R3B	protein phosphatase 4 regulatory subunit 3B [Source:HGNC Symbol;Acc:HGNC:29267]	6
ENSG00000072571	2139.26	-0.28712	0.819537	0.0818672	-3.50714	0.000452949	0.00148506	HMMR	hyaluronan mediated motility receptor [Source:HGNC Symbol;Acc:HGNC:5012]	8
ENSG00000078747	2138.93	0.285799	1.21909	0.0705631	4.05027	5.12e-05	0.000197414	ITCH	itchy E3 ubiquitin protein ligase [Source:HGNC Symbol;Acc:HGNC:13890]	16
ENSG00000108651	2138.83	-0.821833	0.565723	0.0850822	-9.65929	4.49e-22	9.62e-21	UTP6	UTP6 small subunit processome component [Source:HGNC Symbol;Acc:HGNC:18279]	9
ENSG00000063978	2133.78	-0.378175	0.769411	0.115197	-3.28285	0.00102763	0.00315212	RNF4	ring finger protein 4 [Source:HGNC Symbol;Acc:HGNC:10067]	22
ENSG00000099817	2132.4	-0.857562	0.551884	0.0899992	-9.52855	1.59e-21	3.25e-20	POLR2E	RNA polymerase II subunit E [Source:HGNC Symbol;Acc:HGNC:9192]	14
ENSG00000181350	2132.34	-0.500942	0.706645	0.0861719	-5.81328	6.13e-09	3.86e-08	LRRC75A	leucine rich repeat containing 75A [Source:HGNC Symbol;Acc:HGNC:32403]	3
ENSG00000160131	2132.31	-0.354643	0.782063	0.0983686	-3.60525	0.000311855	0.00105464	VMA21	vacuolar ATPase assembly factor VMA21 [Source:HGNC Symbol;Acc:HGNC:22082]	3
ENSG00000127311	2131.47	0.227181	1.17055	0.0771221	2.94573	0.00322191	0.00896305	HELB	DNA helicase B [Source:HGNC Symbol;Acc:HGNC:17196]	6
ENSG00000162430	2129.89	-0.225161	0.855499	0.0595721	-3.77964	0.000157053	0.000558526	SELENON	selenoprotein N [Source:HGNC Symbol;Acc:HGNC:15999]	5
ENSG00000264364	2128.95	-0.870881	0.546813	0.0867949	-10.0338	1.08e-23	2.63e-22	DYNLL2	dynein light chain LC8-type 2 [Source:HGNC Symbol;Acc:HGNC:24596]	1
ENSG00000055130	2128.64	-1.07326	0.475245	0.0795279	-13.4954	1.67e-41	1.84e-39	CUL1	cullin 1 [Source:HGNC Symbol;Acc:HGNC:2551]	18
ENSG00000185201	2128.34	-2.62449	0.162163	0.131992	-19.8837	5.63e-88	1.38e-84	IFITM2	interferon induced transmembrane protein 2 [Source:HGNC Symbol;Acc:HGNC:5413]	6
ENSG00000089048	2126.86	0.256794	1.19482	0.0812098	3.1621	0.00156633	0.00462642	ESF1	ESF1 nucleolar pre-rRNA processing protein homolog [Source:HGNC Symbol;Acc:HGNC:15898]	2
ENSG00000100219	2124.68	-0.284441	0.82106	0.0774817	-3.67107	0.000241541	0.000834093	XBP1	X-box binding protein 1 [Source:HGNC Symbol;Acc:HGNC:12801]	7
ENSG00000102158	2123.28	-0.384087	0.766264	0.0677143	-5.67217	1.41e-08	8.57e-08	MAGT1	magnesium transporter 1 [Source:HGNC Symbol;Acc:HGNC:28880]	5
ENSG00000188352	2122.76	0.721683	1.6491	0.0986622	7.31468	2.58e-13	2.52e-12	FOCAD	focadhesin [Source:HGNC Symbol;Acc:HGNC:23377]	17
ENSG00000104738	2121.43	-0.665226	0.63059	0.0699723	-9.507	1.96e-21	3.96e-20	MCM4	minichromosome maintenance complex component 4 [Source:HGNC Symbol;Acc:HGNC:6947]	24
ENSG00000155827	2120.52	-0.347308	0.78605	0.0888985	-3.90679	9.35e-05	0.000346477	RNF20	ring finger protein 20 [Source:HGNC Symbol;Acc:HGNC:10062]	6
ENSG00000100934	2117.75	-0.242747	0.845134	0.065019	-3.73348	0.000188853	0.00066354	SEC23A	Sec23 homolog A, coat complex II component [Source:HGNC Symbol;Acc:HGNC:10701]	15
ENSG00000008838	2112.89	-0.416032	0.749483	0.10255	-4.05688	4.97e-05	0.000192304	MED24	mediator complex subunit 24 [Source:HGNC Symbol;Acc:HGNC:22963]	34
ENSG00000109118	2112.73	-0.36996	0.773804	0.0949797	-3.89515	9.81e-05	0.000361638	PHF12	PHD finger protein 12 [Source:HGNC Symbol;Acc:HGNC:20816]	17
ENSG00000166037	2110.21	0.208094	1.15516	0.0641004	3.24638	0.00116885	0.00354847	CEP57	centrosomal protein 57 [Source:HGNC Symbol;Acc:HGNC:30794]	16
ENSG00000180964	2108.46	-0.768212	0.587145	0.0729537	-10.5301	6.27e-26	1.84e-24	TCEAL8	transcription elongation factor A like 8 [Source:HGNC Symbol;Acc:HGNC:28683]	3
ENSG00000162063	2106.05	-0.406549	0.754426	0.0616658	-6.59277	4.32e-11	3.39e-10	CCNF	cyclin F [Source:HGNC Symbol;Acc:HGNC:1591]	5
ENSG00000074201	2105.83	-0.61148	0.654525	0.0713055	-8.57549	9.87e-18	1.44e-16	CLNS1A	chloride nucleotide-sensitive channel 1A [Source:HGNC Symbol;Acc:HGNC:2080]	12
ENSG00000043143	2105.08	-0.931337	0.524372	0.0879855	-10.5851	3.49e-26	1.06e-24	JADE2	jade family PHD finger 2 [Source:HGNC Symbol;Acc:HGNC:22984]	11
ENSG00000138074	2104.69	-1.18335	0.440329	0.10414	-11.363	6.39e-30	2.71e-28	SLC5A6	solute carrier family 5 member 6 [Source:HGNC Symbol;Acc:HGNC:11041]	18
ENSG00000130921	2099.72	0.511112	1.42515	0.056504	9.04559	1.49e-19	2.55e-18	C12orf65	chromosome 12 open reading frame 65 [Source:HGNC Symbol;Acc:HGNC:26784]	8
ENSG00000172239	2098.85	-0.407549	0.753903	0.0904416	-4.50621	6.6e-06	2.9e-05	PAIP1	poly(A) binding protein interacting protein 1 [Source:HGNC Symbol;Acc:HGNC:16945]	10
ENSG00000111412	2098.32	-0.531239	0.69196	0.0961432	-5.52549	3.29e-08	1.92e-07	C12orf49	chromosome 12 open reading frame 49 [Source:HGNC Symbol;Acc:HGNC:26128]	4
ENSG00000274997	2097.59	-1.11517	0.461636	0.0992072	-11.2408	2.57e-29	1.04e-27	HIST1H2AH	histone cluster 1 H2A family member h [Source:HGNC Symbol;Acc:HGNC:13671]	1
ENSG00000165434	2097.55	-0.47422	0.719856	0.0904837	-5.24094	1.6e-07	8.64e-07	PGM2L1	phosphoglucomutase 2 like 1 [Source:HGNC Symbol;Acc:HGNC:20898]	2
ENSG00000114942	2097.55	-1.25791	0.41815	0.0895208	-14.0516	7.53e-45	1.04e-42	EEF1B2	eukaryotic translation elongation factor 1 beta 2 [Source:HGNC Symbol;Acc:HGNC:3208]	11
ENSG00000283391	2097.55	-1.25791	0.41815	0.0895208	-14.0516	7.53e-45	1.04e-42	EEF1B2	eukaryotic translation elongation factor 1 beta 2 [Source:HGNC Symbol;Acc:HGNC:3208]	11
ENSG00000004779	2097.46	-1.05486	0.481343	0.104956	-10.0506	9.13e-24	2.23e-22	NDUFAB1	NADH:ubiquinone oxidoreductase subunit AB1 [Source:HGNC Symbol;Acc:HGNC:7694]	5
ENSG00000124151	2096.7	-0.20142	0.869694	0.0649223	-3.10248	0.00191909	0.00556849	NCOA3	nuclear receptor coactivator 3 [Source:HGNC Symbol;Acc:HGNC:7670]	5
ENSG00000149554	2096.59	-0.638455	0.642401	0.0845834	-7.54823	4.41e-14	4.62e-13	CHEK1	checkpoint kinase 1 [Source:HGNC Symbol;Acc:HGNC:1925]	15
ENSG00000117859	2096.32	0.320844	1.24906	0.09328	3.43958	0.000582624	0.00187034	OSBPL9	oxysterol binding protein like 9 [Source:HGNC Symbol;Acc:HGNC:16386]	27
ENSG00000100442	2094.79	-0.571289	0.673015	0.0899494	-6.35123	2.14e-10	1.58e-09	FKBP3	FKBP prolyl isomerase 3 [Source:HGNC Symbol;Acc:HGNC:3719]	4
ENSG00000154305	2092.47	0.552969	1.4671	0.0840811	6.57661	4.81e-11	3.77e-10	MIA3	MIA SH3 domain ER export factor 3 [Source:HGNC Symbol;Acc:HGNC:24008]	11
ENSG00000117500	2091.74	-0.566883	0.675074	0.105187	-5.38927	7.07e-08	3.97e-07	TMED5	transmembrane p24 trafficking protein 5 [Source:HGNC Symbol;Acc:HGNC:24251]	5
ENSG00000159399	2091.61	-1.53384	0.345356	0.0937894	-16.3541	4.06e-60	1.99e-57	HK2	hexokinase 2 [Source:HGNC Symbol;Acc:HGNC:4923]	3
ENSG00000123131	2091.15	-1.2737	0.413598	0.0927472	-13.733	6.44e-43	8.1e-41	PRDX4	peroxiredoxin 4 [Source:HGNC Symbol;Acc:HGNC:17169]	5
ENSG00000116679	2089.8	0.275096	1.21007	0.0653069	4.21236	2.53e-05	0.000101909	IVNS1ABP	influenza virus NS1A binding protein [Source:HGNC Symbol;Acc:HGNC:16951]	9
ENSG00000155229	2089.03	-0.27341	0.827362	0.0751823	-3.63662	0.000276238	0.000943159	MMS19	MMS19 homolog, cytosolic iron-sulfur assembly component [Source:HGNC Symbol;Acc:HGNC:13824]	19
ENSG00000185864	2088.21	0.496928	1.41121	0.0808983	6.14262	8.12e-10	5.62e-09	NPIPB4	nuclear pore complex interacting protein family member B4 [Source:HGNC Symbol;Acc:HGNC:41985]	22
ENSG00000068323	2088.2	-0.35562	0.781534	0.0703681	-5.05371	4.33e-07	2.23e-06	TFE3	transcription factor binding to IGHM enhancer 3 [Source:HGNC Symbol;Acc:HGNC:11752]	5
ENSG00000165699	2088.03	0.289652	1.22235	0.0702064	4.12573	3.7e-05	0.000145515	TSC1	TSC complex subunit 1 [Source:HGNC Symbol;Acc:HGNC:12362]	47
ENSG00000131127	2086.38	0.525454	1.43939	0.075313	6.97693	3.02e-12	2.64e-11	ZNF141	zinc finger protein 141 [Source:HGNC Symbol;Acc:HGNC:12926]	6
ENSG00000143815	2085.6	-0.840873	0.558306	0.114243	-7.36037	1.83e-13	1.82e-12	LBR	lamin B receptor [Source:HGNC Symbol;Acc:HGNC:6518]	9
ENSG00000111786	2085.45	-1.3301	0.39774	0.135249	-9.8345	8e-23	1.8e-21	SRSF9	serine and arginine rich splicing factor 9 [Source:HGNC Symbol;Acc:HGNC:10791]	6
ENSG00000143322	2084.35	0.390252	1.31062	0.0769164	5.07372	3.9e-07	2.02e-06	ABL2	ABL proto-oncogene 2, non-receptor tyrosine kinase [Source:HGNC Symbol;Acc:HGNC:77]	15
ENSG00000184307	2080.21	0.18571	1.13738	0.0636861	2.91603	0.0035452	0.00976283	ZDHHC23	zinc finger DHHC-type containing 23 [Source:HGNC Symbol;Acc:HGNC:28654]	8
ENSG00000143570	2080.09	-1.3851	0.382863	0.11743	-11.7951	4.14e-32	2.16e-30	SLC39A1	solute carrier family 39 member 1 [Source:HGNC Symbol;Acc:HGNC:12876]	11
ENSG00000101337	2079.73	0.260329	1.19775	0.0757159	3.43824	0.000585518	0.00187865	TM9SF4	transmembrane 9 superfamily member 4 [Source:HGNC Symbol;Acc:HGNC:30797]	7
ENSG00000160785	2076.81	-1.23665	0.424357	0.109309	-11.3134	1.13e-29	4.67e-28	SLC25A44	solute carrier family 25 member 44 [Source:HGNC Symbol;Acc:HGNC:29036]	5
ENSG00000106078	2076.79	0.571518	1.48609	0.0661166	8.64409	5.42e-18	8.16e-17	COBL	cordon-bleu WH2 repeat protein [Source:HGNC Symbol;Acc:HGNC:22199]	11
ENSG00000007944	2076.65	0.288407	1.22129	0.0658253	4.38141	1.18e-05	4.99e-05	MYLIP	myosin regulatory light chain interacting protein [Source:HGNC Symbol;Acc:HGNC:21155]	2
ENSG00000258890	2076.42	0.528896	1.44283	0.0822357	6.43147	1.26e-10	9.53e-10	CEP95	centrosomal protein 95 [Source:HGNC Symbol;Acc:HGNC:25141]	19
ENSG00000134453	2075.7	-0.419622	0.74762	0.0597257	-7.02583	2.13e-12	1.89e-11	RBM17	RNA binding motif protein 17 [Source:HGNC Symbol;Acc:HGNC:16944]	12
ENSG00000169871	2075.63	0.39604	1.31589	0.0612806	6.46273	1.03e-10	7.82e-10	TRIM56	tripartite motif containing 56 [Source:HGNC Symbol;Acc:HGNC:19028]	4
ENSG00000138459	2074.84	-0.457424	0.728286	0.118842	-3.849	0.000118602	0.000431411	SLC35A5	solute carrier family 35 member A5 [Source:HGNC Symbol;Acc:HGNC:20792]	7
ENSG00000131558	2074.47	0.413114	1.33156	0.08706	4.74517	2.08e-06	9.86e-06	EXOC4	exocyst complex component 4 [Source:HGNC Symbol;Acc:HGNC:30389]	24
ENSG00000149503	2074.27	-0.484452	0.714769	0.0733472	-6.60492	3.98e-11	3.13e-10	INCENP	inner centromere protein [Source:HGNC Symbol;Acc:HGNC:6058]	6
ENSG00000167615	2073.98	0.744208	1.67505	0.14009	5.31235	1.08e-07	5.96e-07	LENG8	leukocyte receptor cluster member 8 [Source:HGNC Symbol;Acc:HGNC:15500]	9
ENSG00000197077	2073.79	-0.337775	0.791261	0.0753679	-4.48169	7.41e-06	3.24e-05	KIAA1671	KIAA1671 [Source:HGNC Symbol;Acc:HGNC:29345]	6
ENSG00000205609	2073.78	-1.65459	0.317628	0.123342	-13.4146	4.96e-41	5.34e-39	EIF3CL	eukaryotic translation initiation factor 3 subunit C like [Source:HGNC Symbol;Acc:HGNC:26347]	2
ENSG00000165813	2072.93	0.710582	1.63646	0.0966942	7.34875	2e-13	1.98e-12	CCDC186	coiled-coil domain containing 186 [Source:HGNC Symbol;Acc:HGNC:24349]	7
ENSG00000136715	2070.96	-0.618567	0.651318	0.0704549	-8.77961	1.64e-18	2.59e-17	SAP130	Sin3A associated protein 130 [Source:HGNC Symbol;Acc:HGNC:29813]	6
ENSG00000125970	2070.91	-0.73978	0.598831	0.0727827	-10.1642	2.86e-24	7.36e-23	RALY	RALY heterogeneous nuclear ribonucleoprotein [Source:HGNC Symbol;Acc:HGNC:15921]	10
ENSG00000197153	2070.7	-1.35455	0.391056	0.106157	-12.7599	2.75e-37	2.17e-35	HIST1H3J	histone cluster 1 H3 family member j [Source:HGNC Symbol;Acc:HGNC:4774]	2
ENSG00000182180	2070.26	-0.881649	0.542747	0.0815082	-10.8167	2.87e-27	9.7e-26	MRPS16	mitochondrial ribosomal protein S16 [Source:HGNC Symbol;Acc:HGNC:14048]	5
ENSG00000105699	2065.62	-0.747051	0.59582	0.071945	-10.3836	2.94e-25	8.19e-24	LSR	lipolysis stimulated lipoprotein receptor [Source:HGNC Symbol;Acc:HGNC:29572]	14
ENSG00000086200	2064.5	-0.755683	0.592266	0.107045	-7.0595	1.67e-12	1.5e-11	IPO11	importin 11 [Source:HGNC Symbol;Acc:HGNC:20628]	14
ENSG00000276180	2063.29	-1.40898	0.376577	0.0850273	-16.5709	1.13e-61	6.3e-59	HIST1H4I	histone cluster 1 H4 family member i [Source:HGNC Symbol;Acc:HGNC:4793]	1
ENSG00000163629	2060.54	-0.365597	0.776148	0.0743368	-4.91811	8.74e-07	4.34e-06	PTPN13	protein tyrosine phosphatase non-receptor type 13 [Source:HGNC Symbol;Acc:HGNC:9646]	9
ENSG00000168502	2059.5	0.895355	1.86007	0.0968011	9.24942	2.26e-20	4.13e-19	MTCL1	microtubule crosslinking factor 1 [Source:HGNC Symbol;Acc:HGNC:29121]	16
ENSG00000139324	2059.22	-0.616617	0.652199	0.111051	-5.55255	2.82e-08	1.65e-07	TMTC3	transmembrane and tetratricopeptide repeat containing 3 [Source:HGNC Symbol;Acc:HGNC:26899]	4
ENSG00000099622	2058.29	-0.53636	0.689508	0.0674299	-7.95433	1.8e-15	2.15e-14	CIRBP	cold inducible RNA binding protein [Source:HGNC Symbol;Acc:HGNC:1982]	46
ENSG00000164045	2057.09	-1.26497	0.416107	0.104197	-12.1402	6.46e-34	3.91e-32	CDC25A	cell division cycle 25A [Source:HGNC Symbol;Acc:HGNC:1725]	5
ENSG00000101003	2056.11	-0.379554	0.768675	0.0630638	-6.01856	1.76e-09	1.17e-08	GINS1	GINS complex subunit 1 [Source:HGNC Symbol;Acc:HGNC:28980]	4
ENSG00000213186	2054.87	-0.55461	0.680841	0.0698081	-7.94478	1.95e-15	2.31e-14	TRIM59	tripartite motif containing 59 [Source:HGNC Symbol;Acc:HGNC:30834]	8
ENSG00000107223	2053.57	-0.434639	0.739879	0.0806764	-5.38744	7.15e-08	4.01e-07	EDF1	endothelial differentiation related factor 1 [Source:HGNC Symbol;Acc:HGNC:3164]	3
ENSG00000087152	2052.02	-0.316706	0.802901	0.102575	-3.08756	0.00201809	0.00583644	ATXN7L3	ataxin 7 like 3 [Source:HGNC Symbol;Acc:HGNC:25416]	12
ENSG00000183598	2050.62	-1.09837	0.467043	0.105406	-10.4204	2e-25	5.68e-24	HIST2H3D	histone cluster 2 H3 family member d [Source:HGNC Symbol;Acc:HGNC:25311]	1
ENSG00000128849	2050.4	-0.257951	0.836275	0.0873649	-2.95257	0.00315137	0.00877876	CGNL1	cingulin like 1 [Source:HGNC Symbol;Acc:HGNC:25931]	3
ENSG00000172146	2049.37	1.19044	2.28222	0.0993969	11.9766	4.71e-33	2.65e-31	OR1A1	olfactory receptor family 1 subfamily A member 1 [Source:HGNC Symbol;Acc:HGNC:8179]	4
ENSG00000175334	2048.5	-0.649105	0.637676	0.0991515	-6.5466	5.89e-11	4.58e-10	BANF1	barrier to autointegration factor 1 [Source:HGNC Symbol;Acc:HGNC:17397]	8
ENSG00000184788	2046.96	0.969971	1.9588	0.0995199	9.74651	1.91e-22	4.18e-21	SATL1	spermidine/spermine N1-acetyl transferase like 1 [Source:HGNC Symbol;Acc:HGNC:27992]	6
ENSG00000101311	2046.68	-0.55483	0.680737	0.0950227	-5.83893	5.25e-09	3.33e-08	FERMT1	fermitin family member 1 [Source:HGNC Symbol;Acc:HGNC:15889]	4
ENSG00000153048	2045.9	-0.791588	0.577708	0.0925336	-8.5546	1.18e-17	1.72e-16	CARHSP1	calcium regulated heat stable protein 1 [Source:HGNC Symbol;Acc:HGNC:17150]	20
ENSG00000113384	2045.5	-0.655272	0.634956	0.0776491	-8.43888	3.2e-17	4.47e-16	GOLPH3	golgi phosphoprotein 3 [Source:HGNC Symbol;Acc:HGNC:15452]	3
ENSG00000146530	2044.58	1.57341	2.97607	0.127335	12.3565	4.49e-35	3.01e-33	VWDE	von Willebrand factor D and EGF domains [Source:HGNC Symbol;Acc:HGNC:21897]	8
ENSG00000182872	2044.51	-0.452184	0.730935	0.0719223	-6.28712	3.23e-10	2.35e-09	RBM10	RNA binding motif protein 10 [Source:HGNC Symbol;Acc:HGNC:9896]	6
ENSG00000068400	2043.02	0.424106	1.34174	0.0750597	5.65025	1.6e-08	9.65e-08	GRIPAP1	GRIP1 associated protein 1 [Source:HGNC Symbol;Acc:HGNC:18706]	15
ENSG00000018510	2042.48	-0.463909	0.725019	0.0847546	-5.47356	4.41e-08	2.54e-07	AGPS	alkylglycerone phosphate synthase [Source:HGNC Symbol;Acc:HGNC:327]	5
ENSG00000166833	2041.9	-0.643839	0.640008	0.0964528	-6.67517	2.47e-11	1.99e-10	NAV2	neuron navigator 2 [Source:HGNC Symbol;Acc:HGNC:15997]	17
ENSG00000146872	2041.53	0.388589	1.30911	0.0740082	5.25062	1.52e-07	8.22e-07	TLK2	tousled like kinase 2 [Source:HGNC Symbol;Acc:HGNC:11842]	18
ENSG00000107862	2040.03	-0.494612	0.709753	0.0616036	-8.02894	9.83e-16	1.2e-14	GBF1	golgi brefeldin A resistant guanine nucleotide exchange factor 1 [Source:HGNC Symbol;Acc:HGNC:4181]	2
ENSG00000125966	2038.82	-0.667914	0.629416	0.0772347	-8.64785	5.25e-18	7.91e-17	MMP24	matrix metallopeptidase 24 [Source:HGNC Symbol;Acc:HGNC:7172]	1
ENSG00000137815	2038.44	-0.417736	0.748598	0.0778049	-5.36902	7.92e-08	4.42e-07	RTF1	RTF1 homolog, Paf1/RNA polymerase II complex component [Source:HGNC Symbol;Acc:HGNC:28996]	7
ENSG00000113739	2037.66	0.550108	1.4642	0.0821177	6.69901	2.1e-11	1.7e-10	STC2	stanniocalcin 2 [Source:HGNC Symbol;Acc:HGNC:11374]	5
ENSG00000114861	2036.3	0.424266	1.34189	0.0798879	5.31076	1.09e-07	6.01e-07	FOXP1	forkhead box P1 [Source:HGNC Symbol;Acc:HGNC:3823]	76
ENSG00000162607	2034.88	-0.924445	0.526883	0.0813217	-11.3678	6.05e-30	2.58e-28	USP1	ubiquitin specific peptidase 1 [Source:HGNC Symbol;Acc:HGNC:12607]	4
ENSG00000090061	2033.61	-0.350829	0.784133	0.0763008	-4.59797	4.27e-06	1.93e-05	CCNK	cyclin K [Source:HGNC Symbol;Acc:HGNC:1596]	9
ENSG00000184258	2033.47	0.545925	1.45996	0.0687593	7.93966	2.03e-15	2.41e-14	CDR1	cerebellar degeneration related protein 1 [Source:HGNC Symbol;Acc:HGNC:1798]	1
ENSG00000119231	2033.18	0.613104	1.52955	0.094206	6.50813	7.61e-11	5.87e-10	SENP5	SUMO specific peptidase 5 [Source:HGNC Symbol;Acc:HGNC:28407]	7
ENSG00000136636	2033.12	-0.594585	0.662235	0.0564399	-10.5348	5.97e-26	1.76e-24	KCTD3	potassium channel tetramerization domain containing 3 [Source:HGNC Symbol;Acc:HGNC:21305]	5
ENSG00000186716	2031.48	-0.288515	0.818745	0.0905152	-3.18747	0.00143522	0.00427361	BCR	BCR activator of RhoGEF and GTPase [Source:HGNC Symbol;Acc:HGNC:1014]	15
ENSG00000167325	2030.72	-0.495087	0.709519	0.0970205	-5.10291	3.34e-07	1.75e-06	RRM1	ribonucleotide reductase catalytic subunit M1 [Source:HGNC Symbol;Acc:HGNC:10451]	14
ENSG00000089693	2030.4	-0.974528	0.508906	0.0888887	-10.9635	5.73e-28	2.06e-26	MLF2	myeloid leukemia factor 2 [Source:HGNC Symbol;Acc:HGNC:7126]	11
ENSG00000173273	2028.16	0.516656	1.43064	0.0917078	5.63372	1.76e-08	1.06e-07	TNKS	tankyrase [Source:HGNC Symbol;Acc:HGNC:11941]	13
ENSG00000183054	2028.04	0.474534	1.38947	0.0754868	6.28632	3.25e-10	2.36e-09	RGPD6	RANBP2 like and GRIP domain containing 6 [Source:HGNC Symbol;Acc:HGNC:32419]	11
ENSG00000106948	2027.94	1.31865	2.49432	0.0890416	14.8093	1.27e-49	2.59e-47	AKNA	AT-hook transcription factor [Source:HGNC Symbol;Acc:HGNC:24108]	9
ENSG00000170160	2024.4	1.36101	2.56866	0.0962587	14.1391	2.18e-45	3.18e-43	CCDC144A	coiled-coil domain containing 144A [Source:HGNC Symbol;Acc:HGNC:29072]	13
ENSG00000185432	2023.31	-1.75448	0.29638	0.119084	-14.7331	3.95e-49	7.66e-47	METTL7A	methyltransferase like 7A [Source:HGNC Symbol;Acc:HGNC:24550]	5
ENSG00000125944	2022.97	-0.660239	0.632773	0.0741392	-8.9054	5.32e-19	8.71e-18	HNRNPR	heterogeneous nuclear ribonucleoprotein R [Source:HGNC Symbol;Acc:HGNC:5047]	13
ENSG00000282958	2022.97	-0.660239	0.632773	0.0741392	-8.9054	5.32e-19	8.71e-18	HNRNPR	heterogeneous nuclear ribonucleoprotein R [Source:HGNC Symbol;Acc:HGNC:5047]	13
ENSG00000102317	2021.7	-1.44188	0.368087	0.0745647	-19.3373	2.61e-83	5.33e-80	RBM3	RNA binding motif protein 3 [Source:HGNC Symbol;Acc:HGNC:9900]	11
ENSG00000152520	2020.54	0.374562	1.29645	0.0832908	4.49703	6.89e-06	3.02e-05	PAN3	poly(A) specific ribonuclease subunit PAN3 [Source:HGNC Symbol;Acc:HGNC:29991]	4
ENSG00000139921	2020.36	-0.483937	0.715024	0.0912438	-5.30378	1.13e-07	6.23e-07	TMX1	thioredoxin related transmembrane protein 1 [Source:HGNC Symbol;Acc:HGNC:15487]	3
ENSG00000144283	2019.85	0.42519	1.34275	0.0723007	5.88085	4.08e-09	2.62e-08	PKP4	plakophilin 4 [Source:HGNC Symbol;Acc:HGNC:9026]	18
ENSG00000134970	2019.7	-0.408754	0.753274	0.104028	-3.92927	8.52e-05	0.000317982	TMED7	transmembrane p24 trafficking protein 7 [Source:HGNC Symbol;Acc:HGNC:24253]	3
ENSG00000144136	2019.04	-0.319438	0.801382	0.0713941	-4.4743	7.67e-06	3.34e-05	SLC20A1	solute carrier family 20 member 1 [Source:HGNC Symbol;Acc:HGNC:10946]	9
ENSG00000187607	2018.45	-0.68663	0.621303	0.0671645	-10.2231	1.56e-24	4.1e-23	ZNF286A	zinc finger protein 286A [Source:HGNC Symbol;Acc:HGNC:13501]	21
ENSG00000053770	2018.22	-0.700002	0.615571	0.115592	-6.05582	1.4e-09	9.41e-09	AP5M1	adaptor related protein complex 5 subunit mu 1 [Source:HGNC Symbol;Acc:HGNC:20192]	9
ENSG00000130202	2014.74	-0.75745	0.591541	0.109877	-6.89364	5.44e-12	4.64e-11	NECTIN2	nectin cell adhesion molecule 2 [Source:HGNC Symbol;Acc:HGNC:9707]	6
ENSG00000102898	2014.3	-1.29742	0.406852	0.0948742	-13.6752	1.43e-42	1.73e-40	NUTF2	nuclear transport factor 2 [Source:HGNC Symbol;Acc:HGNC:13722]	8
ENSG00000171858	2013.92	-1.89	0.269808	0.114184	-16.5522	1.54e-61	8.42e-59	RPS21	ribosomal protein S21 [Source:HGNC Symbol;Acc:HGNC:10409]	5
ENSG00000035141	2013.32	-1.29302	0.408096	0.0967243	-13.3681	9.29e-41	9.74e-39	FAM136A	family with sequence similarity 136 member A [Source:HGNC Symbol;Acc:HGNC:25911]	6
ENSG00000093144	2013.09	-0.311204	0.805969	0.0812641	-3.82953	0.000128387	0.000463842	ECHDC1	ethylmalonyl-CoA decarboxylase 1 [Source:HGNC Symbol;Acc:HGNC:21489]	23
ENSG00000140992	2010.94	-0.596793	0.661222	0.117038	-5.09912	3.41e-07	1.78e-06	PDPK1	3-phosphoinositide dependent protein kinase 1 [Source:HGNC Symbol;Acc:HGNC:8816]	17
ENSG00000197355	2010.68	0.361327	1.28461	0.0815852	4.42883	9.47e-06	4.07e-05	UAP1L1	UDP-N-acetylglucosamine pyrophosphorylase 1 like 1 [Source:HGNC Symbol;Acc:HGNC:28082]	4
ENSG00000100285	2008.12	-0.78362	0.580907	0.107871	-7.2644	3.75e-13	3.6e-12	NEFH	neurofilament heavy [Source:HGNC Symbol;Acc:HGNC:7737]	1
ENSG00000169020	2007.22	-0.475401	0.719267	0.0836525	-5.68304	1.32e-08	8.05e-08	ATP5ME	ATP synthase membrane subunit e [Source:HGNC Symbol;Acc:HGNC:846]	5
ENSG00000154358	2005.2	0.5284	1.44233	0.120503	4.38494	1.16e-05	4.92e-05	OBSCN	obscurin, cytoskeletal calmodulin and titin-interacting RhoGEF [Source:HGNC Symbol;Acc:HGNC:15719]	29
ENSG00000152332	1999.84	0.32738	1.25473	0.0740072	4.42361	9.71e-06	4.16e-05	UHMK1	U2AF homology motif kinase 1 [Source:HGNC Symbol;Acc:HGNC:19683]	4
ENSG00000143771	1998.99	-0.629051	0.646602	0.0788822	-7.97456	1.53e-15	1.83e-14	CNIH4	cornichon family AMPA receptor auxiliary protein 4 [Source:HGNC Symbol;Acc:HGNC:25013]	8
ENSG00000082805	1998.83	0.714584	1.64101	0.0911481	7.83981	4.51e-15	5.2e-14	ERC1	ELKS/RAB6-interacting/CAST family member 1 [Source:HGNC Symbol;Acc:HGNC:17072]	25
ENSG00000283017	1998.83	0.714584	1.64101	0.0911481	7.83981	4.51e-15	5.2e-14	ERC1	ELKS/RAB6-interacting/CAST family member 1 [Source:HGNC Symbol;Acc:HGNC:17072]	25
ENSG00000099821	1998.29	-0.474449	0.719741	0.0879259	-5.39601	6.81e-08	3.84e-07	POLRMT	RNA polymerase mitochondrial [Source:HGNC Symbol;Acc:HGNC:9200]	8
ENSG00000275079	1998.16	-0.620852	0.650287	0.0903816	-6.86923	6.45e-12	5.47e-11	LPCAT1	lysophosphatidylcholine acyltransferase 1 [Source:HGNC Symbol;Acc:HGNC:25718]	7
ENSG00000177732	1998.1	-0.241061	0.846123	0.060351	-3.99432	6.49e-05	0.00024668	SOX12	SRY-box 12 [Source:HGNC Symbol;Acc:HGNC:11198]	1
ENSG00000134602	1998.01	-0.621157	0.650149	0.108854	-5.70632	1.15e-08	7.07e-08	STK26	serine/threonine kinase 26 [Source:HGNC Symbol;Acc:HGNC:18174]	5
ENSG00000038358	1996.53	-0.875287	0.545145	0.107505	-8.14186	3.89e-16	4.97e-15	EDC4	enhancer of mRNA decapping 4 [Source:HGNC Symbol;Acc:HGNC:17157]	14
ENSG00000188486	1996.32	-1.1452	0.452128	0.082887	-13.8164	2.03e-43	2.61e-41	H2AFX	H2A histone family member X [Source:HGNC Symbol;Acc:HGNC:4739]	2
ENSG00000061987	1991.56	0.776484	1.71295	0.080399	9.65788	4.55e-22	9.74e-21	MON2	MON2 homolog, regulator of endosome-to-Golgi trafficking [Source:HGNC Symbol;Acc:HGNC:29177]	14
ENSG00000123575	1991.46	-0.687429	0.62096	0.08873	-7.74742	9.38e-15	1.05e-13	FAM199X	family with sequence similarity 199, X-linked [Source:HGNC Symbol;Acc:HGNC:25195]	2
ENSG00000278705	1990.51	-1.91062	0.265978	0.102132	-18.7074	4.31e-78	8.13e-75	HIST1H4B	histone cluster 1 H4 family member b [Source:HGNC Symbol;Acc:HGNC:4789]	1
ENSG00000166224	1990.41	-0.715371	0.609049	0.0870211	-8.22066	2.02e-16	2.66e-15	SGPL1	sphingosine-1-phosphate lyase 1 [Source:HGNC Symbol;Acc:HGNC:10817]	8
ENSG00000233822	1987.39	-0.366827	0.775486	0.0823286	-4.45564	8.36e-06	3.62e-05	HIST1H2BN	histone cluster 1 H2B family member n [Source:HGNC Symbol;Acc:HGNC:4749]	4
ENSG00000059573	1987.33	-0.892513	0.538675	0.0789183	-11.3093	1.18e-29	4.88e-28	ALDH18A1	aldehyde dehydrogenase 18 family member A1 [Source:HGNC Symbol;Acc:HGNC:9722]	5
ENSG00000160679	1987.21	-0.607579	0.656297	0.0703152	-8.64079	5.58e-18	8.4e-17	CHTOP	chromatin target of PRMT1 [Source:HGNC Symbol;Acc:HGNC:24511]	7
ENSG00000221944	1987.03	0.746112	1.67727	0.0707914	10.5396	5.68e-26	1.68e-24	TIGD1	tigger transposable element derived 1 [Source:HGNC Symbol;Acc:HGNC:14523]	1
ENSG00000111667	1986.52	-0.366793	0.775504	0.0990616	-3.70268	0.000213332	0.000742743	USP5	ubiquitin specific peptidase 5 [Source:HGNC Symbol;Acc:HGNC:12628]	7
ENSG00000099290	1986.1	-0.286996	0.819607	0.0900485	-3.18713	0.00143691	0.00427813	WASHC2A	WASH complex subunit 2A [Source:HGNC Symbol;Acc:HGNC:23416]	9
ENSG00000178741	1985.19	-0.702665	0.614436	0.083223	-8.44316	3.09e-17	4.32e-16	COX5A	cytochrome c oxidase subunit 5A [Source:HGNC Symbol;Acc:HGNC:2267]	6
ENSG00000169609	1980.88	0.414392	1.33274	0.0760994	5.4454	5.17e-08	2.95e-07	C15orf40	chromosome 15 open reading frame 40 [Source:HGNC Symbol;Acc:HGNC:28443]	12
ENSG00000134371	1979.48	-0.303589	0.810234	0.0733596	-4.13836	3.5e-05	0.000138216	CDC73	cell division cycle 73 [Source:HGNC Symbol;Acc:HGNC:16783]	13
ENSG00000198258	1979.14	-1.47955	0.358602	0.0960281	-15.4074	1.46e-53	3.94e-51	UBL5	ubiquitin like 5 [Source:HGNC Symbol;Acc:HGNC:13736]	8
ENSG00000159459	1978.86	0.356753	1.28054	0.0912872	3.90803	9.31e-05	0.000344808	UBR1	ubiquitin protein ligase E3 component n-recognin 1 [Source:HGNC Symbol;Acc:HGNC:16808]	12
ENSG00000134755	1978.58	-1.00199	0.499311	0.0968184	-10.3492	4.22e-25	1.16e-23	DSC2	desmocollin 2 [Source:HGNC Symbol;Acc:HGNC:3036]	3
ENSG00000159352	1978.46	-0.37564	0.770763	0.0921276	-4.07739	4.55e-05	0.000177023	PSMD4	proteasome 26S subunit, non-ATPase 4 [Source:HGNC Symbol;Acc:HGNC:9561]	12
ENSG00000133083	1977.45	-0.666278	0.63013	0.100716	-6.61541	3.71e-11	2.93e-10	DCLK1	doublecortin like kinase 1 [Source:HGNC Symbol;Acc:HGNC:2700]	8
ENSG00000120686	1975.7	0.68225	1.60464	0.0772211	8.83502	1e-18	1.6e-17	UFM1	ubiquitin fold modifier 1 [Source:HGNC Symbol;Acc:HGNC:20597]	5
ENSG00000197008	1975.67	0.781588	1.71902	0.0969472	8.062	7.51e-16	9.32e-15	ZNF138	zinc finger protein 138 [Source:HGNC Symbol;Acc:HGNC:12922]	7
ENSG00000076248	1975.51	-0.644297	0.639805	0.0742239	-8.68045	3.94e-18	6.02e-17	UNG	uracil DNA glycosylase [Source:HGNC Symbol;Acc:HGNC:12572]	5
ENSG00000234420	1974.1	1.05344	2.07547	0.098309	10.7156	8.6e-27	2.75e-25	ZNF37BP	zinc finger protein 37B, pseudogene [Source:HGNC Symbol;Acc:HGNC:13103]	4
ENSG00000120254	1973.58	-0.230331	0.852439	0.0742699	-3.10127	0.00192694	0.00558995	MTHFD1L	methylenetetrahydrofolate dehydrogenase (NADP+ dependent) 1 like [Source:HGNC Symbol;Acc:HGNC:21055]	12
ENSG00000175322	1973.01	0.40996	1.32865	0.0590308	6.94485	3.79e-12	3.27e-11	ZNF519	zinc finger protein 519 [Source:HGNC Symbol;Acc:HGNC:30574]	13
ENSG00000172354	1972.41	-1.05702	0.480625	0.100392	-10.5289	6.36e-26	1.87e-24	GNB2	G protein subunit beta 2 [Source:HGNC Symbol;Acc:HGNC:4398]	13
ENSG00000141568	1971.96	-0.21601	0.860943	0.0715137	-3.02054	0.00252327	0.0071434	FOXK2	forkhead box K2 [Source:HGNC Symbol;Acc:HGNC:6036]	12
ENSG00000085415	1971.28	-0.299408	0.812586	0.0609025	-4.91618	8.82e-07	4.37e-06	SEH1L	SEH1 like nucleoporin [Source:HGNC Symbol;Acc:HGNC:30379]	10
ENSG00000136930	1971.02	-1.2749	0.413255	0.114034	-11.1799	5.11e-29	2e-27	PSMB7	proteasome subunit beta 7 [Source:HGNC Symbol;Acc:HGNC:9544]	6
ENSG00000183696	1969.9	-0.77837	0.583025	0.0678737	-11.4679	1.91e-30	8.55e-29	UPP1	uridine phosphorylase 1 [Source:HGNC Symbol;Acc:HGNC:12576]	12
ENSG00000066427	1969.18	0.465135	1.38045	0.0693777	6.7044	2.02e-11	1.64e-10	ATXN3	ataxin 3 [Source:HGNC Symbol;Acc:HGNC:7106]	57
ENSG00000275895	1967.16	-1.35571	0.390742	0.0992224	-13.6634	1.68e-42	2.02e-40	U2AF1L5	U2 small nuclear RNA auxiliary factor 1 like 5 [Source:HGNC Symbol;Acc:HGNC:51830]	12
ENSG00000151576	1965.39	-0.221303	0.857791	0.0690653	-3.20425	0.00135414	0.00405682	QTRT2	queuine tRNA-ribosyltransferase accessory subunit 2 [Source:HGNC Symbol;Acc:HGNC:25771]	16
ENSG00000105063	1965	-0.335726	0.792385	0.0744603	-4.5088	6.52e-06	2.87e-05	PPP6R1	protein phosphatase 6 regulatory subunit 1 [Source:HGNC Symbol;Acc:HGNC:29195]	8
ENSG00000143476	1964.37	-0.364002	0.777006	0.0921645	-3.94949	7.83e-05	0.000294036	DTL	denticleless E3 ubiquitin protein ligase homolog [Source:HGNC Symbol;Acc:HGNC:30288]	6
ENSG00000104093	1962.9	0.601904	1.51772	0.0973195	6.18483	6.22e-10	4.38e-09	DMXL2	Dmx like 2 [Source:HGNC Symbol;Acc:HGNC:2938]	14
ENSG00000118564	1962.54	-0.405204	0.75513	0.0772043	-5.24846	1.53e-07	8.31e-07	FBXL5	F-box and leucine rich repeat protein 5 [Source:HGNC Symbol;Acc:HGNC:13602]	13
ENSG00000119820	1961.53	-0.381851	0.767452	0.115733	-3.29941	0.0009689	0.00298465	YIPF4	Yip1 domain family member 4 [Source:HGNC Symbol;Acc:HGNC:28145]	4
ENSG00000122692	1955.81	-0.733857	0.601294	0.0850926	-8.62421	6.45e-18	9.65e-17	SMU1	SMU1 DNA replication regulator and spliceosomal factor [Source:HGNC Symbol;Acc:HGNC:18247]	1
ENSG00000167815	1955.46	-0.626266	0.647851	0.0838856	-7.46571	8.29e-14	8.44e-13	PRDX2	peroxiredoxin 2 [Source:HGNC Symbol;Acc:HGNC:9353]	6
ENSG00000126870	1954.32	1.03339	2.04682	0.103835	9.95223	2.47e-23	5.83e-22	WDR60	WD repeat domain 60 [Source:HGNC Symbol;Acc:HGNC:21862]	5
ENSG00000198252	1953.61	-0.330746	0.795125	0.0928707	-3.56136	0.000368941	0.00122957	STYX	serine/threonine/tyrosine interacting protein [Source:HGNC Symbol;Acc:HGNC:11447]	3
ENSG00000196535	1953.6	0.276986	1.21166	0.0837655	3.30668	0.000944081	0.00291405	MYO18A	myosin XVIIIA [Source:HGNC Symbol;Acc:HGNC:31104]	24
ENSG00000107679	1953.49	0.83397	1.78258	0.0646005	12.9096	3.97e-38	3.37e-36	PLEKHA1	pleckstrin homology domain containing A1 [Source:HGNC Symbol;Acc:HGNC:14335]	8
ENSG00000169727	1952.02	-0.465678	0.724131	0.0648198	-7.18419	6.76e-13	6.31e-12	GPS1	G protein pathway suppressor 1 [Source:HGNC Symbol;Acc:HGNC:4549]	28
ENSG00000224470	1950.02	-0.439263	0.737511	0.0803555	-5.46649	4.59e-08	2.63e-07	ATXN1L	ataxin 1 like [Source:HGNC Symbol;Acc:HGNC:33279]	3
ENSG00000106799	1949.85	-1.07627	0.474255	0.123446	-8.71853	2.82e-18	4.36e-17	TGFBR1	transforming growth factor beta receptor 1 [Source:HGNC Symbol;Acc:HGNC:11772]	10
ENSG00000158545	1947.17	-0.437406	0.738461	0.0705907	-6.19636	5.78e-10	4.08e-09	ZC3H18	zinc finger CCCH-type containing 18 [Source:HGNC Symbol;Acc:HGNC:25091]	12
ENSG00000167193	1946.01	-0.739518	0.59894	0.0725662	-10.1909	2.18e-24	5.66e-23	CRK	CRK proto-oncogene, adaptor protein [Source:HGNC Symbol;Acc:HGNC:2362]	4
ENSG00000114062	1945.58	0.38674	1.30744	0.0872176	4.4342	9.24e-06	3.97e-05	UBE3A	ubiquitin protein ligase E3A [Source:HGNC Symbol;Acc:HGNC:12496]	28
ENSG00000198743	1944.64	0.496995	1.41127	0.0909561	5.46413	4.65e-08	2.67e-07	SLC5A3	solute carrier family 5 member 3 [Source:HGNC Symbol;Acc:HGNC:11038]	1
ENSG00000232112	1944.44	-1.04119	0.485927	0.095949	-10.8515	1.96e-27	6.73e-26	TMA7	translation machinery associated 7 homolog [Source:HGNC Symbol;Acc:HGNC:26932]	3
ENSG00000156453	1941.12	-1.00998	0.496553	0.0772557	-13.0732	4.68e-39	4.2e-37	PCDH1	protocadherin 1 [Source:HGNC Symbol;Acc:HGNC:8655]	8
ENSG00000100296	1940.12	-0.51987	0.697435	0.0747092	-6.95858	3.44e-12	2.98e-11	THOC5	THO complex 5 [Source:HGNC Symbol;Acc:HGNC:19074]	17
ENSG00000198887	1931.7	0.494302	1.40864	0.101824	4.85446	1.21e-06	5.88e-06	SMC5	structural maintenance of chromosomes 5 [Source:HGNC Symbol;Acc:HGNC:20465]	4
ENSG00000187164	1931.2	1.13915	2.20251	0.0842048	13.5283	1.06e-41	1.19e-39	SHTN1	shootin 1 [Source:HGNC Symbol;Acc:HGNC:29319]	7
ENSG00000167080	1929.62	0.330318	1.25729	0.075481	4.37617	1.21e-05	5.11e-05	B4GALNT2	beta-1,4-N-acetyl-galactosaminyltransferase 2 [Source:HGNC Symbol;Acc:HGNC:24136]	3
ENSG00000008952	1924.81	-0.391412	0.762383	0.0874453	-4.47608	7.6e-06	3.31e-05	SEC62	SEC62 homolog, preprotein translocation factor [Source:HGNC Symbol;Acc:HGNC:11846]	10
ENSG00000114770	1924.76	0.223663	1.16769	0.073041	3.06216	0.0021975	0.00630698	ABCC5	ATP binding cassette subfamily C member 5 [Source:HGNC Symbol;Acc:HGNC:56]	13
ENSG00000055332	1924.46	-0.332884	0.793948	0.0870868	-3.82244	0.000132139	0.000476414	EIF2AK2	eukaryotic translation initiation factor 2 alpha kinase 2 [Source:HGNC Symbol;Acc:HGNC:9437]	8
ENSG00000124570	1924.43	0.254646	1.19304	0.0728354	3.49619	0.000471957	0.00154149	SERPINB6	serpin family B member 6 [Source:HGNC Symbol;Acc:HGNC:8950]	25
ENSG00000136143	1924.35	-0.655576	0.634822	0.0931967	-7.03433	2e-12	1.78e-11	SUCLA2	succinate-CoA ligase ADP-forming beta subunit [Source:HGNC Symbol;Acc:HGNC:11448]	20
ENSG00000055070	1924.19	-0.471804	0.721062	0.0845644	-5.57923	2.42e-08	1.43e-07	SZRD1	SUZ RNA binding domain containing 1 [Source:HGNC Symbol;Acc:HGNC:30232]	10
ENSG00000184743	1923.82	-0.444204	0.73499	0.0700774	-6.33877	2.32e-10	1.71e-09	ATL3	atlastin GTPase 3 [Source:HGNC Symbol;Acc:HGNC:24526]	4
ENSG00000137145	1923.19	0.366649	1.28935	0.107582	3.40807	0.000654232	0.00208305	DENND4C	DENN domain containing 4C [Source:HGNC Symbol;Acc:HGNC:26079]	9
ENSG00000007392	1922.64	0.373673	1.29565	0.0791362	4.7219	2.34e-06	1.1e-05	LUC7L	LUC7 like [Source:HGNC Symbol;Acc:HGNC:6723]	21
ENSG00000135414	1920.75	-0.701323	0.615008	0.0700017	-10.0187	1.26e-23	3.05e-22	GDF11	growth differentiation factor 11 [Source:HGNC Symbol;Acc:HGNC:4216]	2
ENSG00000089327	1920.27	0.531823	1.44575	0.0921507	5.77123	7.87e-09	4.89e-08	FXYD5	FXYD domain containing ion transport regulator 5 [Source:HGNC Symbol;Acc:HGNC:4029]	13
ENSG00000174373	1920.22	0.516819	1.4308	0.078126	6.61521	3.71e-11	2.93e-10	RALGAPA1	Ral GTPase activating protein catalytic alpha subunit 1 [Source:HGNC Symbol;Acc:HGNC:17770]	19
ENSG00000136270	1920.14	-0.571851	0.672753	0.0706267	-8.09681	5.64e-16	7.08e-15	TBRG4	transforming growth factor beta regulator 4 [Source:HGNC Symbol;Acc:HGNC:17443]	17
ENSG00000185883	1919.9	-0.644506	0.639712	0.0723147	-8.91251	4.99e-19	8.21e-18	ATP6V0C	ATPase H+ transporting V0 subunit c [Source:HGNC Symbol;Acc:HGNC:855]	4
ENSG00000197043	1918.85	-0.537368	0.689027	0.0781262	-6.87821	6.06e-12	5.15e-11	ANXA6	annexin A6 [Source:HGNC Symbol;Acc:HGNC:544]	15
[truncated: 6,939 more rows]
