# Supplementary material for: Stirred suspension bioreactors maintain naïve pluripotency of human pluripotent stem cells
Source: Commun Biol. 2020 Sep 7;3:492. doi: 10.1038/s42003-020-01218-3 (PMC7476926; doi:10.1038/s42003-020-01218-3)
Supplement: Supplementary file 7 — Supplementary Data 6 [file 42003_2020_1218_MOESM7_ESM.xlsx]

## Sheet: StirredSu_StSu_Pathways
Ingenuity Canonical Pathways	-log(B-H p-value)	Ratio	z-score	Molecules
EIF2 Signaling	19.9	0.625	-7.444	ACTA1,ACTB,AGO1,AKT3,ATF4,CDK11A,EIF1,EIF1AX,EIF2B1,EIF2B2,EIF2B4,EIF2S1,EIF2S2,EIF3A,EIF3B,EIF3C,EIF3F,EIF3G,EIF3H,EIF3I,EIF3K,EIF3L,EIF3M,EIF4A1,EIF4E,EIF4G1,EIF4G2,EIF4G3,EIF5,FAU,GRB2,HNRNPA1,HRAS,HSPA5,IGF1R,MAP2K1,MAP2K2,MAPK1,MRAS,MYC,MYCN,NRAS,PABPC1,PAIP1,PDPK1,PIK3CD,PIK3R2,PIK3R3,PIK3R4,PPP1CA,PPP1CB,PPP1CC,PTBP1,RALB,RAP1A,RAP2A,RPL10,RPL10A,RPL11,RPL12,RPL13,RPL13A,RPL14,RPL15,RPL17,…
Mitochondrial Dysfunction	18.8	0.661	#NUM!	ACO1,ACO2,AIFM1,APH1A,ATP5F1A,ATP5F1B,ATP5F1C,ATP5F1D,ATP5F1E,ATP5MC1,ATP5MC3,ATP5ME,ATP5MF,ATP5MG,ATP5PB,ATP5PD,ATP5PF,ATP5PO,ATPAF1,CASP3,CASP8,COX17,COX4I1,COX5A,COX6A1,COX6B1,COX6B2,COX6C,COX7A2,COX7A2L,COX7C,COX8A,CPT1A,CPT1B,CPT1C,CYB5A,CYB5R3,CYC1,DHODH,FIS1,FURIN,GPD2,GPX4,GSR,HSD17B10,HTRA2,MAPK10,MAPK9,MT-ATP6,MT-CO2,MT-ND1,MT-ND2,MT-ND3,MT-ND4,MT-ND4L,MT-ND5,MT-ND6,NCSTN,NDUFA1,NDUFA11…
Sirtuin Signaling Pathway	17.7	0.565	0.557	ACLY,APEX1,ARG2,ATG101,ATG13,ATG16L2,ATG4A,ATG4D,ATG5,ATG9A,ATP5F1A,ATP5F1B,ATP5F1C,ATP5F1D,ATP5F1E,ATP5MC1,ATP5PB,ATP5PF,CLOCK,CPT1A,CPT1B,CPT1C,CYC1,DUSP6,E2F1,ESRRA,FOXO1,FOXO4,GABARAP,GABARAPL2,GABPA,GADD45B,GADD45G,GLUD1,GOT2,GTF3C2,H3F3A/H3F3B,HIST1H1A,HIST1H1B,HIST1H1C,HIST1H1D,HIST1H1T,HIST1H4J,HIST2H3C,HIST3H3,HSF1,IDH2,JUN,KAT2A,LDHA,LDHB,LDHD,MAP1LC3B2,MAPK1,MAPK6,MAPK7,MLYCD,MT-ATP6,M…
Oxidative Phosphorylation	15.1	0.706	-6.724	ATP5F1A,ATP5F1B,ATP5F1C,ATP5F1D,ATP5F1E,ATP5MC1,ATP5MC3,ATP5ME,ATP5MF,ATP5MG,ATP5PB,ATP5PD,ATP5PF,ATP5PO,ATPAF1,COX17,COX4I1,COX5A,COX6A1,COX6B1,COX6B2,COX6C,COX7A2,COX7A2L,COX7C,COX8A,CYB5A,CYC1,MT-ATP6,MT-CO2,MT-ND1,MT-ND2,MT-ND3,MT-ND4,MT-ND4L,MT-ND5,NDUFA1,NDUFA11,NDUFA12,NDUFA13,NDUFA2,NDUFA6,NDUFA7,NDUFA8,NDUFA9,NDUFAB1,NDUFB1,NDUFB10,NDUFB11,NDUFB2,NDUFB3,NDUFB4,NDUFB5,NDUFB6,NDUFB7,NDUFB8…
Protein Ubiquitination Pathway	14.7	0.549	#NUM!	AMFR,ANAPC11,ANAPC2,B2M,BAG1,BAP1,CBL,CDC20,CDC34,CUL1,CUL2,DNAJA1,DNAJB1,DNAJB11,DNAJB12,DNAJB14,DNAJB2,DNAJC13,DNAJC15,DNAJC19,DNAJC2,DNAJC24,DNAJC27,DNAJC28,DNAJC3,DNAJC5,DNAJC9,ELOB,ELOC,FBXW7,HSP90AA1,HSP90AB1,HSP90B1,HSPA12A,HSPA13,HSPA14,HSPA1A/HSPA1B,HSPA2,HSPA4,HSPA4L,HSPA5,HSPA8,HSPB1,HSPB2,HSPD1,HSPE1,HSPH1,MDM2,MED20,NEDD4,PAN2,PRKN,PSMA1,PSMA2,PSMA3,PSMA4,PSMA5,PSMA6,PSMA7,PSMB1,PSMB…
Regulation of eIF4 and p70S6K Signaling	9.7	0.573	-2.043	AGO1,AKT3,EIF1,EIF1AX,EIF2B1,EIF2B2,EIF2B4,EIF2S1,EIF2S2,EIF3A,EIF3B,EIF3C,EIF3F,EIF3G,EIF3H,EIF3I,EIF3K,EIF3L,EIF3M,EIF4A1,EIF4E,EIF4EBP1,EIF4EBP2,EIF4G1,EIF4G2,EIF4G3,FAU,GRB2,HRAS,ITGA2,ITGB1,MAP2K1,MAP2K2,MAPK1,MAPK11,MAPK14,MRAS,MTOR,NRAS,PABPC1,PAIP1,PAIP2,PDPK1,PIK3CD,PIK3R2,PIK3R3,PIK3R4,PPM1L,PPP2CA,PPP2CB,PPP2R1A,PPP2R1B,PPP2R5D,PTPA,RALB,RAP1A,RAP2A,RPS10,RPS11,RPS12,RPS13,RPS14,RPS15,…
Huntington's Disease Signaling	8.79	0.511	-1.313	AKT3,AP2A2,ARFIP2,ATF4,ATP5F1A,ATP5F1B,ATP5F1C,ATP5F1D,ATP5F1E,ATP5MC1,ATP5PB,ATP5PF,BCL2L1,BET1L,CACNA1B,CAPN1,CAPN5,CAPN6,CAPNS1,CASP10,CASP2,CASP3,CASP6,CASP8,CDK5,CDK5R1,CLTA,CLTB,CLTC,CLTCL1,CPLX2,CREB3,CREBBP,CTSD,DCTN1,DNAJB1,DNAJC5,DNM1,EGF,EGFR,GNA11,GNAQ,GNB1,GNB2,GNB3,GNG10,GNG11,GNG12,GNG2,GNG3,GNG5,GNG7,GPAA1,GRB2,HDAC1,HDAC2,HDAC3,HDAC4,HDAC7,HRAS,HSPA14,HSPA1A/HSPA1B,HSPA2,HSPA4,HS…
DNA Methylation and Transcriptional Repression Signaling	7.39	0.824	#NUM!	ARID4B,CHD3,CHD4,DNMT3A,DNMT3B,H3F3A/H3F3B,HDAC1,HDAC2,HIST1H4A,HIST1H4B,HIST1H4C,HIST1H4D,HIST1H4F,HIST1H4H,HIST1H4I,HIST1H4J,HIST1H4L,HIST2H4A,HIST4H4,MBD2,MBD3,MTA2,RBBP4,RBBP7,SAP130,SAP18,SAP30,SIN3A
NER Pathway	7.09	0.592	-0.397	CETN2,COPS2,COPS3,COPS4,COPS5,COPS6,COPS8,DDB1,DDB2,ERCC2,ERCC6,ERCC8,GPS1,GTF2H2,GTF2H4,H3F3A/H3F3B,HIST1H4A,HIST1H4B,HIST1H4C,HIST1H4D,HIST1H4F,HIST1H4H,HIST1H4I,HIST1H4J,HIST1H4L,HIST2H4A,HIST4H4,LIG3,LIG4,NEDD8,PCNA,POLD2,POLD3,POLE3,POLE4,POLK,POLR2A,POLR2B,POLR2C,POLR2D,POLR2E,POLR2F,POLR2G,POLR2I,POLR2J,POLR2J2/POLR2J3,POLR2K,POLR2L,RAD23B,RBX1,RFC1,RFC2,RFC3,RPA1,RPA2,RPA3,TOP2A,UBE2I,UBE…
Estrogen Receptor Signaling	5.96	0.533	#NUM!	CARM1,CCNC,CREBBP,CTBP2,ERCC2,ESR1,G6PC3,GRB2,GTF2B,GTF2E1,GTF2H2,GTF2H4,H3F3A/H3F3B,HDAC3,HIST2H3C,HIST3H3,HNRNPD,HRAS,MAP2K1,MAP2K2,MAPK1,MED1,MED12,MED12L,MED15,MED16,MED17,MED20,MED21,MED23,MED24,MED27,MED31,MRAS,NR3C1,NRAS,PCK2,PELP1,PGR,PHB2,POLR2A,POLR2B,POLR2C,POLR2D,POLR2E,POLR2F,POLR2G,POLR2I,POLR2J,POLR2J2/POLR2J3,POLR2K,POLR2L,PRKDC,RALB,RAP1A,RAP2A,RBFOX2,SHC1,SMARCA4,SOS1,SPEN,SRA1,…
Hereditary Breast Cancer Signaling	5.9	0.529	#NUM!	ACTB,AKT3,ARID2,ATM,ATR,CCNB1,CDK4,CDKN1A,CHEK1,CHEK2,CREBBP,DDB2,DPF1,E2F1,FAAP100,FANCA,FANCB,FANCE,FANCG,FANCL,FANCM,GADD45B,GADD45G,H2AFX,HDAC1,HDAC2,HDAC3,HDAC4,HDAC7,HRAS,MRAS,MSH2,MSH6,NBN,NPM1,NRAS,PBRM1,PIK3CD,PIK3R2,PIK3R3,PIK3R4,POLR2A,POLR2B,POLR2C,POLR2D,POLR2E,POLR2F,POLR2G,POLR2I,POLR2J,POLR2J2/POLR2J3,POLR2K,POLR2L,PTEN,RAD51,RALB,RAP1A,RAP2A,RFC1,RFC2,RFC3,RPA1,RPS27A,SFN,SMARCA2…
mTOR Signaling	4.64	0.467	-2.143	AKT1S1,AKT3,ATG13,CDC42,DGKZ,EIF3A,EIF3B,EIF3C,EIF3F,EIF3G,EIF3H,EIF3I,EIF3K,EIF3L,EIF3M,EIF4A1,EIF4B,EIF4E,EIF4EBP1,EIF4G1,EIF4G2,EIF4G3,FAU,FKBP1A,HRAS,MAPK1,MRAS,MTOR,NAPEPLD,NRAS,PDPK1,PIK3CD,PIK3R2,PIK3R3,PIK3R4,PLD1,PLD2,PLD6,PPM1L,PPP2CA,PPP2CB,PPP2R1A,PPP2R1B,PPP2R5D,PRKAA2,PRKCA,PRKCG,PRKCH,PRR5L,PTPA,RAC1,RAC3,RALB,RAP1A,RAP2A,RHEB,RHOA,RHOB,RHOC,RHOG,RND2,RPS10,RPS11,RPS12,RPS13,RPS14,…
ATM Signaling	4.14	0.536	1.372	ABL1,ATF1,ATF4,ATM,ATR,BRAT1,CBX1,CBX3,CCNB1,CCNB2,CDC25A,CDK2,CDKN1A,CHEK1,CHEK2,CREB3,CREBBP,GADD45B,GADD45G,H2AFX,HERC2,HIST1H4J,HP1BP3,JUN,MAPK10,MAPK11,MAPK14,MAPK9,MDC1,MDM2,MDM4,NBN,NFKBIA,PPM1L,PPP1CC,PPP2CA,PPP2CB,PPP2R1A,PPP2R1B,PPP2R5D,PTPA,RAD17,RAD51,SMC1B,SMC2,SMC3,SUV39H1,TLK2,TP53BP1,TP73,TRIM28,TRRAP
Protein Kinase A Signaling	4.13	0.414	-0.686	ACP1,ADCY1,ADCY7,ADCY8,ADD1,ADD2,AKAP1,AKAP10,AKAP12,AKAP2,AKAP7,AKAP9,ANAPC11,ANAPC13,ANAPC2,APEX1,ATF1,ATF4,BRAF,CALM1 (includes others),CDC14B,CDC25A,CDC26,CDKN3,CNGA1,CREB3,CREBBP,CTNNB1,DUSP1,DUSP15,DUSP16,DUSP4,DUSP5,DUSP6,DUSP8,ELK1,EPM2A,FICD,FLNA,FLNC,GDE1,GNA13,GNAI2,GNAI3,GNAQ,GNAS,GNB1,GNB2,GNB3,GNG10,GNG11,GNG12,GNG2,GNG3,GNG5,GNG7,GSK3A,H3F3A/H3F3B,HIST1H1A,HIST1H1B,HIST1H1C,HIST1H1…
Axonal Guidance Signaling	4.03	0.401	#NUM!	ABL1,ABLIM1,ACE,ACTR2,ACTR3,ADAM19,ADAM20,ADAM22,ADAM23,ADAM29,ADAM32,ADAM33,ADAM9,ADAMTS1,ADAMTS13,ADAMTS14,ADAMTS15,ADAMTS16,ADAMTS19,ADAMTS20,ADAMTS5,ADAMTS6,ADAMTS7,ADAMTS8,AFG3L2,AKT3,AOPEP,ARHGEF11,ARPC1A,ARPC1B,ARPC2,ARPC3,ARPC4,ARPC5L,BCAR1,CDC42,CDK5,CFL1,CFL2,CHMP1A,COPS5,CRK,CRKL,CXCR4,DPYSL2,DPYSL5,EFNA2,EFNA3,EFNB1,EFNB2,EGF,EIF4E,EPHA1,EPHA7,EPHB4,EPHB6,ERBB2,FYN,FZD1,FZD10,FZD4,FZD…
Ephrin Receptor Signaling	3.95	0.467	-5.976	ABI1,ABL1,ACP1,ACTR2,ACTR3,AKT3,ANGPT1,ARPC1A,ARPC1B,ARPC2,ARPC3,ARPC4,ARPC5L,ATF4,AXIN1,BCAR1,CDC42,CFL1,CFL2,CREB3,CREBBP,CRK,CRKL,CXCR4,EFNA2,EFNA3,EFNB1,EFNB2,EGF,EPHA1,EPHA7,EPHB4,EPHB6,FYN,GNA11,GNA13,GNAI2,GNAI3,GNAQ,GNAS,GNAZ,GNB1,GNB2,GNB3,GNG10,GNG11,GNG12,GNG2,GNG3,GNG5,GNG7,GRB2,GRIN2A,GRIN3A,HRAS,ITGA2,ITGB1,LIMK2,MAP2K1,MAP2K2,MAP4K4,MAPK1,MRAS,NCK2,NRAS,PAK2,PDGFA,PTPN11,PTPN13,PXN…
Breast Cancer Regulation by Stathmin1	3.81	0.455	#NUM!	ADCY1,ADCY7,ADCY8,ARHGEF1,ARHGEF10,ARHGEF11,ARHGEF16,ARHGEF17,ARHGEF4,ARHGEF5,ARHGEF9,CALM1 (includes others),CCNE1,CDC42,CDK2,CDKN1A,E2F1,E2F4,E2F5,E2F7,E2F8,GNA13,GNAI2,GNAI3,GNAQ,GNAS,GNB1,GNB2,GNB3,GNG10,GNG11,GNG12,GNG2,GNG3,GNG5,GNG7,GRB2,HRAS,ITPR1,LIMK2,MAP2K1,MAP2K2,MAPK1,MRAS,NRAS,PIK3CD,PIK3R2,PIK3R3,PIK3R4,PLCB1,PLCB3,PLCB4,PPM1L,PPP1CA,PPP1CB,PPP1CC,PPP1R10,PPP1R11,PPP1R14B,PPP1R7,PP…
Cell Cycle: G1/S Checkpoint Regulation	3.69	0.567	1.461	ABL1,ATM,ATR,BMI1,CCND3,CCNE1,CDC25A,CDK2,CDK4,CDKN1A,CUL1,E2F1,E2F4,E2F5,E2F7,E2F8,FBXL5,FOXO1,GNL3,HDAC1,HDAC2,HDAC3,HDAC4,HDAC7,MDM2,MYC,PA2G4,PAK1IP1,RBL2,RPL11,RPL5,SIN3A,SKP1,SKP2,SMAD4,SUV39H1,TFDP1,TGFB1
Hypoxia Signaling in the Cardiovascular System	3.69	0.554	-1.941	ATF4,ATM,CDC34,COPS5,CREB3,CREBBP,CSNK1D,HIF1AN,HSP90AA1,HSP90AB1,HSP90B1,JUN,LDHA,MDM2,NFKBIA,NFKBIB,P4HB,PTEN,SUMO1,UBE2A,UBE2C,UBE2D1,UBE2D2,UBE2D3,UBE2E1,UBE2E3,UBE2F,UBE2I,UBE2J1,UBE2J2,UBE2K,UBE2L3,UBE2M,UBE2N,UBE2O,UBE2Q1,UBE2Q2,UBE2R2,UBE2S,UBE2T,VEGFA
Sumoylation Pathway	3.69	0.515	0.949	ARHGDIA,CDC42,CREBBP,CTBP2,DAXX,DNMT3A,FAS,FOS,HDAC1,HDAC2,JUN,KDM1A,MAPK10,MAPK9,MDM2,NFKBIA,NR3C1,PCNA,PIAS1,RAC1,RAC3,RAN,RANBP2,RANGAP1,RFC1,RFC2,RFC3,RHOA,RHOB,RHOC,RHOG,RND2,RNF4,RPA1,SAE1,SENP2,SENP3,SENP5,SENP7,SERBP1,SIRT1,SMAD4,SP1,SP100,SP3,STUB1,SUMO1,SUMO2,SUMO3,SUMO4,TDG,UBE2I,XIAP
Ephrin B Signaling	3.65	0.556	-4.041	ABI1,ACP1,AXIN1,CAP1,CBL,CDC42,CFL1,CFL2,CTNNB1,CXCR4,EFNB1,EFNB2,EPHB4,EPHB6,GNA11,GNA13,GNAI2,GNAI3,GNAQ,GNAS,GNAZ,GNB1,GNB2,GNB3,GNG10,GNG11,GNG12,GNG2,GNG3,GNG5,GNG7,HNRNPK,HRAS,MAPK1,MRAS,NCK2,PXN,RAC1,RAC3,RHOA
Cardiac β-adrenergic Signaling	3.55	0.479	0.146	ADCY1,ADCY7,ADCY8,AKAP1,AKAP10,AKAP12,AKAP2,AKAP7,AKAP9,APEX1,ATP2A1,ATP2A2,CACNA1A,CACNA1D,FICD,GDE1,GNAS,GNB1,GNB2,GNB3,GNG10,GNG11,GNG12,GNG2,GNG3,GNG5,GNG7,GRK2,GRK3,MRAS,NAPEPLD,PDE12,PDE1B,PDE4B,PDE4D,PDE5A,PDE6A,PDE6B,PDE6G,PDE8A,PDE8B,PLD6,PPM1L,PPP1CA,PPP1CB,PPP1CC,PPP1R10,PPP1R11,PPP1R14B,PPP1R1A,PPP1R7,PPP2CA,PPP2CB,PPP2R1A,PPP2R1B,PPP2R5D,PRKACB,PRKAR1A,PRKAR1B,PRKAR2A,PRKAR2B,PTPA,RY…
Role of BRCA1 in DNA Damage Response	3.53	0.538	0.816	ABRAXAS1,ACTB,ARID2,ATF1,ATM,ATR,BABAM1,CDKN1A,CHEK1,CHEK2,DPF1,E2F1,E2F4,E2F5,E2F7,E2F8,FAAP100,FANCA,FANCB,FANCE,FANCG,FANCL,FANCM,MDC1,MSH2,MSH6,NBN,PBRM1,PLK1,RAD51,RBL2,RFC1,RFC2,RFC3,RPA1,SMARCA2,SMARCA4,SMARCB1,SMARCC1,SMARCC2,SMARCD1,SMARCD2,UIMC1
PTEN Signaling	3.39	0.484	3.576	AKT3,BCAR1,BCL2L1,BMPR1A,BMPR2,CASP3,CBL,CDC42,CDKN1A,CNKSR3,CSNK2A2,CSNK2B,EGFR,FGFR1,FGFR2,FGFR3,FGFR4,FLT1,FOXO1,FOXO4,GRB2,GSK3A,HRAS,IGF1R,IGF2R,IKBKB,ILK,INPP5D,INPP5F,ITGA2,ITGB1,KDR,MAGI1,MAGI2,MAP2K1,MAP2K2,MAPK1,MCRS1,MRAS,NGFR,NRAS,NTRK3,PDGFRA,PDPK1,PIK3CD,PIK3R2,PIK3R3,PREX2,PTEN,RAC1,RAC3,RALB,RAP1A,RAP2A,RPS6KB2,SHC1,SIRT6,SOS1,SYNJ2,TGFBR1,YWHAH
Epithelial Adherens Junction Signaling	3.33	0.464	#NUM!	ACTA1,ACTB,ACTG1,ACTN1,ACTN2,ACTN3,ACTR2,ACTR3,ACVR2A,AKT3,ARPC1A,ARPC1B,ARPC2,ARPC3,ARPC4,ARPC5L,BMPR2,CDC42,CDH2,CLINT1,CRK,CTNNA2,CTNNB1,DLL1,EGF,EGFR,EPN1,FER,FGFR1,HRAS,JUP,KEAP1,LMO7,MAGI1,MAGI2,MRAS,MYH10,MYH14,MYH9,MYL6,MYL6B,MYL9,NECTIN1,NECTIN2,NECTIN3,NOTCH2,NOTCH3,NRAS,PTEN,PTPRM,RAC1,RALB,RAP1A,RAP2A,RAPGEF1,RHOA,SRC,TCF3,TCF7L1,TGFBR1,TUBA1A,TUBA1B,TUBA1C,TUBB,TUBB2A,TUBB2B,TUBB3,TU…
ERK/MAPK Signaling	3.33	0.446	-2.907	ARAF,ATF1,ATF4,BCAR1,BRAF,CREB3,CREBBP,CRK,CRKL,DUSP1,DUSP4,DUSP6,EIF4E,EIF4EBP1,ELF2,ELF4,ELK1,ESR1,ETS2,FOS,FYN,GRB2,H3F3A/H3F3B,HIST2H3C,HIST3H3,HRAS,HSPB1,HSPB2,ITGA2,ITGB1,JMJD7-PLA2G4B,LAMTOR3,MAP2K1,MAP2K2,MAPK1,MRAS,MYC,MYCN,NRAS,PAK2,PIK3CD,PIK3R2,PIK3R3,PIK3R4,PLA2G2A,PLA2G4B,PLA2G6,PLCG2,PPM1L,PPP1CA,PPP1CB,PPP1CC,PPP1R10,PPP1R11,PPP1R14B,PPP1R7,PPP2CA,PPP2CB,PPP2R1A,PPP2R1B,PPP2R5D,PR…
IGF-1 Signaling	3.33	0.5	-4.542	AKT3,CCN1,CCN2,CCN3,CSNK2A2,CSNK2B,ELK1,FOS,FOXO1,GRB2,HRAS,IGF1,IGF1R,IGFBP2,IGFBP4,IGFBP5,JAK1,JUN,MAP2K1,MAP2K2,MAPK1,MRAS,NEDD4,NRAS,PDPK1,PIK3CD,PIK3R2,PIK3R3,PIK3R4,PRKACB,PRKAR1A,PRKAR1B,PRKAR2A,PRKAR2B,PTPN11,PXN,RALB,RAP1A,RAP2A,RPS6KB2,SFN,SHC1,SOCS1,SOCS4,SOCS6,SOS1,SRF,YWHAE,YWHAG,YWHAH,YWHAQ,YWHAZ
Opioid Signaling Pathway	3.33	0.428	-1.943	ADCY1,ADCY7,ADCY8,AKT3,AP1B1,AP1G2,AP2A1,AP2A2,AP2M1,AP2S1,ATF4,BLK,BRAF,CACNA1A,CACNA1B,CACNA1D,CACNA1F,CACNB2,CACNB4,CACNG4,CACNG7,CACNG8,CALM1 (includes others),CDC42,CLTA,CLTB,CLTC,CLTCL1,CREB3,CREBBP,CTNNB1,ELK1,FOS,FRK,FYN,GNAI2,GNAI3,GNAS,GNB1,GNB3,GNG11,GNG2,GNG5,GNG7,GRIN2A,GRIN3A,GRK2,GRK3,GRK6,HCK,HRAS,ITPR1,KCNJ5,KCNJ6,LCK,LYN,MAP2K1,MAP2K2,MAP2K3,MAP2K5,MAP2K7,MAPK1,MAPK6,MAPK7,MRAS,…
Androgen Signaling	3.19	0.471	-0.378	CACNA1A,CACNA1B,CACNA1D,CACNA1F,CACNB2,CACNB4,CACNG4,CACNG7,CACNG8,CALM1 (includes others),CALR,CREBBP,DNAJB1,ERCC2,GNA11,GNA13,GNAI2,GNAI3,GNAQ,GNAS,GNAZ,GNB1,GNB2,GNB3,GNG10,GNG11,GNG12,GNG2,GNG3,GNG5,GNG7,GTF2B,GTF2E1,GTF2H2,GTF2H4,HSP90AA1,HSPA4,JUN,KAT7,MAPK1,MRAS,NCOA4,POLR2A,POLR2B,POLR2C,POLR2D,POLR2E,POLR2F,POLR2G,POLR2I,POLR2J,POLR2J2/POLR2J3,POLR2K,POLR2L,PRKACB,PRKAR1A,PRKAR1B,PRKAR2A…
Neuregulin Signaling	3.05	0.5	-1.897	AKT3,CDK5,CDK5R1,CRK,CRKL,DCN,EGF,EGFR,ELK1,ERBB2,ERBB4,ERBIN,ERRFI1,GRB2,HRAS,HSP90AA1,HSP90AB1,HSP90B1,ITGA2,ITGB1,MAP2K1,MAP2K2,MAPK1,MRAS,MTOR,MYC,NRAS,NRG3,NRG4,PDPK1,PIK3R2,PIK3R3,PLCG2,PRKCA,PRKCG,PRKCH,PTEN,PTPN11,RALB,RAP1A,RAP2A,RNF41,RPS6,RPS6KB2,SHC1,SOS1,SRC,TGFA
Role of CHK Proteins in Cell Cycle Checkpoint Control	3.03	0.561	-0.426	ATM,ATMIN,ATR,CDC25A,CDK2,CDKN1A,CHEK1,CHEK2,CLSPN,E2F1,E2F4,E2F5,E2F7,E2F8,MDC1,NBN,PCNA,PLK1,PPM1L,PPP2CA,PPP2CB,PPP2R1A,PPP2R1B,PPP2R5D,PTPA,RAD1,RAD17,RFC1,RFC2,RFC3,RPA1,TLK2
Molecular Mechanisms of Cancer	2.95	0.395	#NUM!	ABL1,ADCY1,ADCY7,ADCY8,AKT3,APH1A,ARHGEF1,ARHGEF10,ARHGEF11,ARHGEF16,ARHGEF17,ARHGEF4,ARHGEF5,ARHGEF9,ATM,ATR,AURKA,AXIN1,BAK1,BBC3,BCL2L1,BMPR1A,BMPR2,BRAF,CASP10,CASP3,CASP6,CASP8,CBL,CCND3,CCNE1,CDC25A,CDC42,CDK11A,CDK13,CDK14,CDK18,CDK19,CDK2,CDK3,CDK4,CDK5,CDK9,CDKN1A,CFLAR,CHEK1,CHEK2,CREBBP,CRK,CTNNA2,CTNNB1,DAXX,DIABLO,E2F1,E2F4,E2F5,E2F7,E2F8,ELK1,FADD,FAS,FOS,FOXO1,FYN,FZD1,FZD10,FZD4,F…
Cell Cycle: G2/M DNA Damage Checkpoint Regulation	2.77	0.571	1.043	ABL1,ATM,ATR,AURKA,CCNB1,CCNB2,CDKN1A,CHEK1,CHEK2,CKS1B,CKS2,CUL1,FBXL5,MDM2,MDM4,PKMYT1,PLK1,PRKDC,SFN,SKP1,SKP2,TOP2A,WEE1,YWHAE,YWHAG,YWHAH,YWHAQ,YWHAZ
Integrin Signaling	2.73	0.425	-5.159	ABL1,ACTA1,ACTB,ACTG1,ACTN1,ACTN2,ACTN3,ACTR2,ACTR3,AKT3,ARF3,ARF4,ARF5,ARHGAP26,ARPC1A,ARPC1B,ARPC2,ARPC3,ARPC4,ARPC5L,BCAR1,BRAF,CAPN1,CAPN5,CAPN6,CAPNS1,CAV1,CDC42,CRK,CRKL,FYN,GIT1,GRB2,HRAS,ILK,ITGA2,ITGA6,ITGA7,ITGAV,ITGB1,ITGB5,LIMS1,MAP2K1,MAP2K2,MAPK1,MRAS,MYL12A,MYL12B,MYL9,MYLK,MYLK3,NCK2,NRAS,PAK2,PARVA,PFN1,PFN2,PIK3CD,PIK3R2,PIK3R3,PIK3R4,PIKFYVE,PLCG2,PPP1CB,PPP1R12B,PTEN,PXN,RAC1,…
RAN Signaling	2.67	0.765	#NUM!	CSE1L,IPO5,KPNA2,KPNA3,KPNA4,KPNA5,KPNA6,KPNB1,RAN,RANBP1,RANBP2,RANGAP1,TNPO1
RhoA Signaling	2.63	0.463	-2.885	ABL2,ACTA1,ACTB,ACTG1,ACTR2,ACTR3,ARHGAP1,ARHGAP12,ARHGAP35,ARHGEF1,ARHGEF11,ARPC1A,ARPC1B,ARPC2,ARPC3,ARPC4,ARPC5L,CDC42EP4,CFL1,CFL2,EPHA1,EZR,GNA13,IGF1,IGF1R,KTN1,LIMK2,LPAR6,MYL12A,MYL12B,MYL6,MYL6B,MYL9,MYLK,MYLK3,NEDD4,PFN1,PFN2,PI4KA,PIKFYVE,PIP4K2B,PIP4K2C,PLD1,PLEKHG5,PPP1CB,PPP1R12B,RHOA,RHPN1,RHPN2,RTKN,SEMA3F,SEPT2,SEPT5,SEPT6,SEPT7,SEPT9,TTN
Germ Cell-Sertoli Cell Junction Signaling	2.58	0.436	#NUM!	A2M,ACTA1,ACTB,ACTG1,ACTN1,ACTN2,ACTN3,AXIN1,BCAR1,CDC42,CDH2,CFL1,CFL2,CLINT1,CTNNA2,CTNNB1,EPN1,FER,HRAS,ILK,ITGA2,ITGA6,ITGB1,JUP,KEAP1,LIMK2,MAP2K1,MAP2K2,MAP2K3,MAP2K7,MAP3K1,MAP3K10,MAP3K12,MAP3K6,MAPK1,MAPK10,MAPK14,MAPK9,MRAS,MTMR2,NECTIN2,NECTIN3,NRAS,PAK2,PDPK1,PIK3CD,PIK3R2,PIK3R3,PIK3R4,PXN,RAC1,RAC3,RALB,RAP1A,RAP2A,RHOA,RHOB,RHOC,RHOG,RND2,SRC,TGFB1,TGFBR1,TNFRSF1A,TUBA1A,TUBA1B,TUB…
p53 Signaling	2.52	0.48	2.121	AKT3,ATM,ATR,BBC3,BCL2L1,BIRC5,CASP6,CCNG1,CCNK,CDK2,CDK4,CDKN1A,CHEK1,CHEK2,COQ8A,CSNK1D,CTNNB1,E2F1,FAS,GADD45B,GADD45G,GNL3,HDAC1,JUN,MAPK14,MDM2,MDM4,MED1,PCNA,PERP,PIAS1,PIDD1,PIK3CD,PIK3R2,PIK3R3,PIK3R4,PRKDC,PTEN,SCO2,SFN,SIRT1,STAG1,TIGAR,TNFRSF10B,TP53I3,TP53INP1,TP73
UVA-Induced MAPK Signaling	2.52	0.48	-2.041	ATM,BCL2L1,CASP3,EGFR,FOS,HRAS,JUN,MAPK1,MAPK10,MAPK11,MAPK14,MAPK9,MRAS,MTOR,NRAS,PARP1,PARP11,PARP12,PARP14,PARP15,PARP16,PARP2,PARP4,PDIA3,PIK3CD,PIK3R2,PIK3R3,PIK3R4,PLCB1,PLCB3,PLCB4,PLCG2,PLCH1,PRKCA,RALB,RAP1A,RAP2A,RPS6KA2,RPS6KA3,RPS6KA5,RPS6KA6,RPS6KB2,SMPD2,SMPD3,SMPD4,TNKS,TNKS2
Relaxin Signaling	2.47	0.443	-2.959	ADCY1,ADCY7,ADCY8,AKT3,APEX1,BRAF,CTH,ELK1,FICD,FOS,GDE1,GNA11,GNA13,GNAI2,GNAI3,GNAQ,GNAS,GNAZ,GNB1,GNB2,GNB3,GNG10,GNG11,GNG12,GNG2,GNG3,GNG5,GNG7,JUN,MAP2K1,MAPK1,MMP9,MRAS,NAPEPLD,NFKBIA,NFKBIB,NPR1,NT5C,PDE12,PDE1B,PDE4B,PDE4D,PDE5A,PDE6A,PDE6B,PDE6G,PDE8A,PDE8B,PIK3CD,PIK3R2,PIK3R3,PIK3R4,PLD6,PRKACB,PRKAR1A,PRKAR1B,PRKAR2A,PRKAR2B,RAP1A,SLC39A7,SMARCC2,SMPDL3B,SOX15,TDP2,TULP2,VEGFA
Cyclins and Cell Cycle Regulation	2.41	0.494	-1.732	ABL1,ATM,ATR,CCNA1,CCNA2,CCNB1,CCNB2,CCND3,CCNE1,CDC25A,CDK2,CDK4,CDKN1A,CUL1,E2F1,E2F4,E2F5,E2F7,E2F8,FBXL5,HDAC1,HDAC2,HDAC3,HDAC4,HDAC7,PA2G4,PPM1L,PPP2CA,PPP2CB,PPP2R1A,PPP2R1B,PPP2R5D,PTPA,SIN3A,SKP1,SKP2,SUV39H1,TFDP1,TGFB1,WEE1
Nucleotide Excision Repair Pathway	2.4	0.6	#NUM!	ERCC2,ERCC6,ERCC8,GTF2H2,GTF2H4,POLR2A,POLR2B,POLR2C,POLR2D,POLR2E,POLR2F,POLR2G,POLR2I,POLR2J,POLR2J2/POLR2J3,POLR2K,POLR2L,RAD23B,RPA1,RPA2,RPA3
D-myo-inositol-5-phosphate Metabolism	2.34	0.436	-4.366	ACP1,ACP6,ATP1A1,CDC25A,DUSP1,DUSP14,DUSP15,DUSP16,DUSP23,DUSP5,DUSP8,IGBP1,INPP5F,ITPK1,MDP1,MTMR2,MTMR9,NT5C,NUDT1,NUDT11,NUDT14,NUDT15,NUDT2,NUDT3,NUDT4,PALD1,PAWR,PDXP,PGAM5,PIKFYVE,PIP4K2A,PIP4K2C,PIP4P1,PLCB1,PLCB3,PLCB4,PLCG2,PLCH1,PPFIA1,PPFIA3,PPFIBP2,PPIP5K1,PPM1K,PPP1CA,PPP1CC,PPP1R14B,PPP1R1A,PPP1R1B,PPP1R7,PPP1R8,PPP2R5D,PPP3CA,PPP4C,PPP5C,PPTC7,PTEN,PTPA,PTPN1,PTPN11,PTPN13,PTPRC,PT…
Cardiac Hypertrophy Signaling	2.32	0.408	-4.181	ADCY1,ADCY7,ADCY8,ADRA1A,ADRA2C,ADSS,CACNA1A,CACNA1D,CALM1 (includes others),CDC42,CREBBP,EIF2B1,EIF2B2,EIF2B4,EIF4E,ELK1,GNA11,GNA13,GNAI2,GNAI3,GNAQ,GNAS,GNAZ,GNB1,GNB2,GNB3,GNG10,GNG11,GNG12,GNG2,GNG3,GNG5,GNG7,GRB2,HAND1,HRAS,HSPB1,IGF1,IGF1R,IL6R,JUN,MAP2K1,MAP2K2,MAP2K3,MAP2K7,MAP3K1,MAP3K10,MAP3K12,MAP3K6,MAPK1,MAPK10,MAPK11,MAPK14,MAPK9,MAPKAPK2,MAPKAPK3,MEF2A,MEF2B,MRAS,MTOR,MYL12A,MYL12…
Superpathway of Inositol Phosphate Compounds	2.32	0.419	-4.72	ACP1,ACP6,ATP1A1,CDC25A,CDIPT,DUSP1,DUSP14,DUSP15,DUSP16,DUSP23,DUSP5,DUSP8,IGBP1,INPP5D,INPP5F,IP6K1,IPMK,ITPK1,ITPKC,MDP1,MTMR2,MTMR9,NT5C,NUDT1,NUDT11,NUDT14,NUDT15,NUDT2,NUDT3,NUDT4,PALD1,PAWR,PDXP,PGAM5,PI4K2A,PI4K2B,PI4KA,PIK3CD,PIK3R2,PIK3R3,PIK3R4,PIKFYVE,PIP4K2A,PIP4K2B,PIP4K2C,PIP4P1,PLCB1,PLCB3,PLCB4,PLCG2,PLCH1,PPFIA1,PPFIA3,PPFIBP2,PPIP5K1,PPIP5K2,PPM1K,PPP1CA,PPP1CC,PPP1R14B,PPP1R1A…
PI3K/AKT Signaling	2.32	0.447	-3.101	AKT3,BCL2L1,CDC37,CDKN1A,CTNNB1,EIF4E,EIF4EBP1,FOXO1,GDF15,GRB2,GSK3A,HRAS,HSP90AA1,HSP90AB1,HSP90B1,IKBKB,ILK,INPP5D,INPP5F,ITGA2,ITGB1,JAK1,JAK3,LIMS1,MAP2K1,MAP2K2,MAPK1,MDM2,MRAS,MTOR,NFKBIA,NFKBIB,NRAS,PDPK1,PIK3CD,PIK3R2,PIK3R3,PPM1L,PPP2CA,PPP2CB,PPP2R1A,PPP2R1B,PPP2R5D,PTEN,PTPA,RALB,RAP1A,RAP2A,RHEB,RPS6KB2,SFN,SHC1,SOS1,SYNJ2,YWHAE,YWHAG,YWHAH,YWHAQ,YWHAZ
G Protein Signaling Mediated by Tubby	2.32	0.613	#NUM!	ABL1,GNAQ,GNAS,GNB1,GNB2,GNB3,GNG10,GNG11,GNG12,GNG2,GNG3,GNG5,GNG7,LCK,MRAS,PLCB1,PLCB3,PLCB4,PLCG2
ERK5 Signaling	2.31	0.5	-2.333	ATF4,CREB3,CREBBP,EGF,EGFR,ELK4,FOS,FOSL1,GNA13,GNAQ,HRAS,LIF,MAP2K5,MAPK7,MEF2A,MEF2B,MRAS,MYC,NRAS,PTPN11,RALB,RAP1A,RAP2A,RPS6KA2,RPS6KA3,RPS6KA5,RPS6KA6,RPS6KB2,SFN,SGK1,SRC,YWHAE,YWHAG,YWHAH,YWHAQ,YWHAZ
HIPPO signaling	2.29	0.482	2.858	AJUBA,AMOT,CSNK1D,CUL1,DLG1,DLG2,FAT4,LLGL1,NF2,PATJ,PPM1L,PPP1CA,PPP1CB,PPP1CC,PPP1R10,PPP1R11,PPP1R14B,PPP1R7,PPP2CA,PPP2CB,PPP2R1A,PPP2R1B,PPP2R5D,PTPA,RASSF6,SAV1,SFN,SKP1,SKP2,SMAD4,STK3,STK4,TEAD2,TEAD4,WWC1,YAP1,YWHAE,YWHAG,YWHAH,YWHAQ,YWHAZ
G Beta Gamma Signaling	2.28	0.451	-1.633	ADCY1,AKT3,CACNA1A,CACNA1B,CACNA1D,CACNA1F,CACNB2,CACNB4,CACNG4,CACNG7,CACNG8,CAV1,CAV2,CDC42,EGFR,GNA11,GNA13,GNAI2,GNAI3,GNAQ,GNAS,GNAZ,GNB1,GNB2,GNB3,GNG10,GNG11,GNG12,GNG2,GNG3,GNG5,GNG7,GRB2,HRAS,KCNJ5,KCNJ6,MAPK1,MRAS,NRAS,PDPK1,PLCG2,PRKACB,PRKAR1A,PRKAR1B,PRKAR2A,PRKAR2B,PRKCA,PRKCG,PRKCH,RALB,RAP1A,RAP2A,SHC1,SOS1,SRC
BAG2 Signaling Pathway	2.25	0.558	-0.408	ANXA2,ATXN3,BAG2,CASP3,CDKN1A,HSP90AA1,HSPA14,HSPA1A/HSPA1B,HSPA2,HSPA4,HSPA5,HSPA8,MAPK1,MAPK14,MAPKAPK2,MDM2,MYC,PINK1,PRKN,PSME3,PSMF1,SP1,STUB1,UBE2D1
IL-1 Signaling	2.21	0.473	-2.858	ADCY1,ADCY7,ADCY8,FOS,GNA11,GNA13,GNAI2,GNAI3,GNAQ,GNAS,GNAZ,GNB1,GNB2,GNB3,GNG10,GNG11,GNG12,GNG2,GNG3,GNG5,GNG7,IKBKB,IL1RAP,IRAK1,IRAK4,JUN,MAP2K3,MAP2K7,MAP3K1,MAPK1,MAPK10,MAPK11,MAPK14,MAPK9,MRAS,MYD88,NFKBIA,NFKBIB,PRKACB,PRKAR1A,PRKAR1B,PRKAR2A,PRKAR2B
Glioma Signaling	2.16	0.455	-2.475	ABL1,AKT3,CALM1 (includes others),CDK4,CDKN1A,E2F1,E2F4,E2F5,E2F7,E2F8,EGF,EGFR,GRB2,HRAS,IDH1,IDH2,IDH3B,IDH3G,IGF1,IGF1R,IGF2R,MAP2K1,MAP2K2,MAPK1,MDM2,MRAS,MTOR,NRAS,PA2G4,PDGFA,PDGFRA,PIK3CD,PIK3R2,PIK3R3,PIK3R4,PLCG2,PRKCA,PRKCG,PRKCH,PTEN,RALB,RAP1A,RAP2A,RBL2,SHC1,SIN3A,SOS1,SUV39H1,TFDP1,TGFA
NRF2-mediated Oxidative Stress Response	2.14	0.416	-4.523	ACTA1,ACTB,ACTG1,AKR1A1,AKR7A2,ATF4,CCT7,CDC34,CLPP,CREBBP,DNAJA1,DNAJA2,DNAJB1,DNAJB11,DNAJB12,DNAJB14,DNAJB2,DNAJC13,DNAJC15,DNAJC19,DNAJC3,DNAJC5,DNAJC9,ENC1,EPHX1,FKBP5,FMO1,FOS,FOSL1,FTH1,FTL,GPX2,GSR,GSTA4,GSTK1,GSTM2,GSTM4,GSTO2,GSTP1,GSTZ1,HERPUD1,HRAS,JUN,KEAP1,MAP2K1,MAP2K2,MAP2K3,MAP2K5,MAP2K7,MAP3K1,MAPK1,MAPK14,MAPK7,MAPK9,MGST3,MRAS,NRAS,PIK3CD,PIK3R2,PIK3R3,PIK3R4,PMF1/PMF1-BGLAP,P…
CREB Signaling in Neurons	2.14	0.411	-3.753	ADCY1,ADCY7,ADCY8,AKT3,ATF4,CACNA1A,CACNA1B,CACNA1D,CACNA1F,CACNB2,CACNB4,CACNG4,CACNG7,CACNG8,CALM1 (includes others),CREB3,CREBBP,ELK1,GNA11,GNA13,GNAI2,GNAI3,GNAQ,GNAS,GNAZ,GNB1,GNB2,GNB3,GNG10,GNG11,GNG12,GNG2,GNG3,GNG5,GNG7,GRB2,GRIA3,GRIA4,GRID2,GRIK5,GRIN2A,GRM4,GTF2B,HRAS,ITPR1,MAP2K1,MAP2K2,MAPK1,MRAS,NRAS,PDIA3,PIK3CD,PIK3R2,PIK3R3,PIK3R4,PLCB1,PLCB3,PLCB4,PLCG2,PLCH1,POLR2A,POLR2B,POLR…
3-phosphoinositide Biosynthesis	2.14	0.424	-4.781	ACP1,ACP6,ATP1A1,CDC25A,CDIPT,DUSP1,DUSP14,DUSP15,DUSP16,DUSP23,DUSP5,DUSP8,IGBP1,INPP5F,ITPK1,MDP1,MTMR2,MTMR9,NT5C,NUDT1,NUDT11,NUDT14,NUDT15,NUDT2,NUDT3,NUDT4,PALD1,PAWR,PDXP,PGAM5,PI4K2A,PI4K2B,PI4KA,PIK3CD,PIK3R2,PIK3R3,PIK3R4,PIKFYVE,PIP4K2B,PIP4K2C,PPFIA1,PPFIA3,PPFIBP2,PPIP5K1,PPM1K,PPP1CA,PPP1CC,PPP1R14B,PPP1R1A,PPP1R1B,PPP1R7,PPP1R8,PPP2R5D,PPP3CA,PPP4C,PPP5C,PPTC7,PTEN,PTPA,PTPN1,PTPN1…
Purine Nucleotides De Novo Biosynthesis II	2.14	0.818	-1.667	ADSL,ADSS,ADSSL1,ATIC,GART,GMPS,IMPDH1,IMPDH2,PAICS
fMLP Signaling in Neutrophils	2.13	0.448	-3.464	ACTR2,ACTR3,ARPC1A,ARPC1B,ARPC2,ARPC3,ARPC4,ARPC5L,CALM1 (includes others),CDC42,ELK1,GNAI2,GNAI3,GNAS,GNB1,GNB2,GNB3,GNG10,GNG11,GNG12,GNG2,GNG3,GNG5,GNG7,HRAS,ITPR1,MAP2K1,MAP2K2,MAPK1,MRAS,NCF2,NFAT5,NFATC4,NFKBIA,NFKBIB,NRAS,PIK3CD,PIK3R2,PIK3R3,PIK3R4,PLCB1,PLCB3,PLCB4,PPP3CA,PPP3R1,PRKCA,PRKCG,PRKCH,RAC1,RALB,RAP1A,RAP2A
CDK5 Signaling	2.13	0.454	-2.359	ABL1,ADCY1,ADCY7,ADCY8,CABLES1,CACNA1A,CAPN1,CDK5,CDK5R1,GNAS,HRAS,ITGA2,ITGA6,ITGB1,MAP2K1,MAP2K2,MAPK1,MAPK10,MAPK11,MAPK14,MAPK6,MAPK7,MAPK9,MRAS,NGFR,NRAS,PPM1L,PPP1CA,PPP1CB,PPP1CC,PPP1R10,PPP1R11,PPP1R14B,PPP1R1B,PPP1R7,PPP2CA,PPP2CB,PPP2R1A,PPP2R1B,PPP2R5D,PRKACB,PRKAR1A,PRKAR1B,PRKAR2A,PRKAR2B,PTPA,RALB,RAP1A,RAP2A
D-myo-inositol (1,4,5,6)-Tetrakisphosphate Biosynthesis	2.1	0.433	-4.225	ACP1,ACP6,ATP1A1,CDC25A,DUSP1,DUSP14,DUSP15,DUSP16,DUSP23,DUSP5,DUSP8,IGBP1,INPP5F,IPMK,ITPK1,MDP1,MTMR2,MTMR9,NT5C,NUDT1,NUDT11,NUDT14,NUDT15,NUDT2,NUDT3,NUDT4,PALD1,PAWR,PDXP,PGAM5,PIKFYVE,PPFIA1,PPFIA3,PPFIBP2,PPIP5K1,PPM1K,PPP1CA,PPP1CC,PPP1R14B,PPP1R1A,PPP1R1B,PPP1R7,PPP1R8,PPP2R5D,PPP3CA,PPP4C,PPP5C,PPTC7,PTEN,PTPA,PTPN1,PTPN11,PTPN13,PTPRC,PTPRF,PTPRM,SET,STYXL1,TNS3,UBLCP1,WBP11
D-myo-inositol (3,4,5,6)-tetrakisphosphate Biosynthesis	2.1	0.433	-4.225	ACP1,ACP6,ATP1A1,CDC25A,DUSP1,DUSP14,DUSP15,DUSP16,DUSP23,DUSP5,DUSP8,IGBP1,INPP5F,IPMK,ITPK1,MDP1,MTMR2,MTMR9,NT5C,NUDT1,NUDT11,NUDT14,NUDT15,NUDT2,NUDT3,NUDT4,PALD1,PAWR,PDXP,PGAM5,PIKFYVE,PPFIA1,PPFIA3,PPFIBP2,PPIP5K1,PPM1K,PPP1CA,PPP1CC,PPP1R14B,PPP1R1A,PPP1R1B,PPP1R7,PPP1R8,PPP2R5D,PPP3CA,PPP4C,PPP5C,PPTC7,PTEN,PTPA,PTPN1,PTPN11,PTPN13,PTPRC,PTPRF,PTPRM,SET,STYXL1,TNS3,UBLCP1,WBP11
Superpathway of Cholesterol Biosynthesis	2.06	0.607	-4.123	ACAT2,CYP51A1,DHCR24,EBP,FDFT1,FDPS,HMGCR,HMGCS1,IDI1,LBR,LSS,MVD,MVK,NSDHL,PMVK,SQLE,TM7SF2
Phagosome Maturation	2.04	0.427	#NUM!	ATP6AP1,ATP6AP1L,ATP6V0A1,ATP6V0B,ATP6V0C,ATP6V0D1,ATP6V0E1,ATP6V0E2,ATP6V1A,ATP6V1B2,ATP6V1C1,ATP6V1C2,ATP6V1D,ATP6V1F,ATP6V1G1,ATP6V1G2,B2M,BET1L,CALR,CANX,CTSD,CTSK,CTSL,CTSV,DYNC1H1,DYNC1I1,DYNLL1,DYNLT1,GPAA1,HLA-DRB1,LAMP1,M6PR,NAPA,NAPB,NCF2,PIKFYVE,PRDX2,PRDX5,PRDX6,RAB5C,STX16,TCIRG1,TSG101,TUBA1A,TUBA1B,TUBA1C,TUBB,TUBB2A,TUBB2B,TUBB3,TUBB4B,TUBB6,TUBE1,TUBG2,VPS18,VPS28,VPS33A,VPS33B,V…
Renal Cell Carcinoma Signaling	2.04	0.475	-4.082	AKT3,CDC42,CREBBP,CRK,CUL2,EGLN3,ELOB,ELOC,FH,FOS,GRB2,HRAS,JUN,MAP2K1,MAP2K2,MAPK1,MRAS,NRAS,PAK2,PIK3CD,PIK3R2,PIK3R3,PIK3R4,PTPN11,RAC1,RALB,RAP1A,RAP2A,RAPGEF1,RBX1,RPS27A,SLC2A1,SOS1,TGFA,TGFB1,UBA52,UBB,VEGFA
Role of Tissue Factor in Cancer	2.04	0.442	#NUM!	AKT3,BCL2L1,BLK,CASP3,CCN1,CCN2,CDC42,CFL1,CFL2,EGFR,EIF4E,F2RL1,FRK,FYN,GNA11,GNA13,GNAQ,HCK,HRAS,ITGA6,ITGAV,ITGB1,ITGB5,LCK,LIMK2,LYN,MAPK1,MAPK11,MAPK14,MRAS,MTOR,NRAS,P4HB,PDIA6,PDXP,PIK3CD,PIK3R2,PIK3R3,PIK3R4,PLCB1,PRKCA,PTEN,PTPN11,RAC1,RALB,RAP1A,RAP2A,RPS6KA2,RPS6KA3,RPS6KA5,RPS6KA6,SRC,VEGFA
Estrogen-mediated S-phase Entry	2.03	0.615	-2.84	CCNA1,CCNA2,CCNE1,CDC25A,CDK2,CDK4,CDKN1A,E2F1,E2F4,E2F5,E2F7,E2F8,ESR1,MYC,SKP2,TFDP1
GNRH Signaling	2.01	0.416	-3.556	ADCY1,ADCY7,ADCY8,ATF4,CACNA1A,CACNA1B,CACNA1D,CACNA1F,CACNB2,CACNB4,CACNG4,CACNG7,CACNG8,CALM1 (includes others),CDC42,CREB3,CREBBP,EGFR,ELK1,FOS,GNA11,GNAI2,GNAI3,GNAQ,GNAS,GNB1,GNB3,GNG11,GNG2,GNG5,GNG7,GNRH1,GRB2,HRAS,ITPR1,JUN,MAP2K1,MAP2K2,MAP2K3,MAP2K7,MAP3K1,MAP3K10,MAP3K12,MAP3K6,MAPK1,MAPK10,MAPK11,MAPK14,MAPK7,MAPK9,MMP2,MRAS,NRAS,PAK2,PLCB1,PLCB3,PLCB4,PRKACB,PRKAR1A,PRKAR1B,PRKAR2A,P…
Endocannabinoid Developing Neuron Pathway	2.01	0.443	-4.128	ADCY1,ADCY7,ADCY8,AKT1S1,AKT3,ARAF,ATF4,BRAF,CREB3,CREBBP,CTNNB1,GNAI2,GNAI3,GNB1,GNB3,GNG11,GNG2,GNG5,GNG7,HRAS,MAP2K1,MAP2K2,MAP2K3,MAP2K5,MAP2K7,MAPK1,MAPK10,MAPK11,MAPK14,MAPK6,MAPK7,MAPK9,MRAS,MTOR,NRAS,PIK3CD,PIK3R2,PIK3R3,PIK3R4,PRKACB,PRKAR1A,PRKAR1B,PRKAR2A,PRKAR2B,RAC1,RAC3,RALB,RAP1A,RAP2A,RHOA,SRC
Telomerase Signaling	2.01	0.449	-1.808	ABL1,AKT3,CDKN1A,DKC1,E2F1,EGF,EGFR,ELF2,ELF4,ETS2,GRB2,HDAC1,HDAC2,HDAC3,HDAC4,HDAC7,HRAS,HSP90AA1,HSP90AB1,HSP90B1,MAP2K1,MAP2K2,MAPK1,MRAS,MYC,NRAS,PDPK1,PIK3CD,PIK3R2,PIK3R3,PIK3R4,POT1,PPM1L,PPP2CA,PPP2CB,PPP2R1A,PPP2R1B,PPP2R5D,PTGES3,PTPA,RALB,RAP1A,RAP2A,SHC1,SOS1,SP1,TEP1,TERF1
Tight Junction Signaling	2	0.417	#NUM!	ACTA1,ACTB,ACTG1,AKT3,BET1L,CDC42,CDK4,CLDN3,CLDN6,CNKSR3,CPSF3,CRB3,CSTF1,CSTF2,CSTF3,CTNNB1,FOS,GPAA1,HSF1,IGSF5,JAM3,JUN,LLGL1,MAGI2,MARK2,MYH10,MYH14,MYH9,MYL6,MYL6B,MYL9,MYLK,NAPA,NAPB,NECTIN1,NECTIN2,NECTIN3,NGFR,NUDT21,OCLN,PARD6A,PATJ,PPM1L,PPP2CA,PPP2CB,PPP2R1A,PPP2R1B,PPP2R5D,PRKACB,PRKAR1A,PRKAR1B,PRKAR2A,PRKAR2B,PTEN,PTPA,RAB13,RAC1,RHOA,SAFB,SMURF1,STX16,TGFB1,TGFBR1,TNFRSF1A,VAPA,VA…
Assembly of RNA Polymerase II Complex	2	0.52	#NUM!	ERCC2,GTF2A2,GTF2B,GTF2E1,GTF2H2,GTF2H4,POLR2A,POLR2B,POLR2C,POLR2D,POLR2E,POLR2F,POLR2G,POLR2I,POLR2J,POLR2J2/POLR2J3,POLR2K,POLR2L,TAF1,TAF10,TAF11,TAF13,TAF5,TAF5L,TAF6L,TAF9
EGF Signaling	2	0.509	-2.646	AKT3,CSNK2A2,CSNK2B,EGF,EGFR,ELK1,FOS,GRB2,HRAS,ITPR1,JAK1,JUN,MAP2K1,MAP2K7,MAP3K1,MAPK1,MAPK11,MAPK14,MTOR,PIK3CD,PIK3R2,PIK3R3,PIK3R4,PRKCA,SHC1,SOS1,SRC,SRF
PDGF Signaling	2	0.465	-3.795	ABL1,ABL2,ACP1,CAV1,CRK,CRKL,CSNK2A2,CSNK2B,ELK1,FOS,GRB2,HRAS,INPP5D,INPP5F,JAK1,JAK3,JUN,MAP2K1,MAP2K2,MAP3K1,MAPK1,MRAS,MYC,NRAS,PDGFA,PDGFRA,PIK3CD,PIK3R2,PIK3R3,PIK3R4,PLCG2,PRKCA,RALB,RAP1A,RAP2A,SHC1,SOS1,SRC,SRF,SYNJ2
RhoGDI Signaling	1.94	0.411	3.046	ACTA1,ACTB,ACTG1,ACTR2,ACTR3,ARHGAP1,ARHGAP12,ARHGAP35,ARHGDIA,ARHGEF1,ARHGEF10,ARHGEF11,ARHGEF16,ARHGEF17,ARHGEF4,ARHGEF5,ARHGEF9,ARPC1A,ARPC1B,ARPC2,ARPC3,ARPC4,ARPC5L,CDC42,CDH2,CDH26,CDH8,CFL1,CFL2,CREBBP,DGKZ,ESR1,EZR,GNA11,GNA13,GNAI2,GNAI3,GNAQ,GNAS,GNAZ,GNB1,GNB2,GNB3,GNG10,GNG11,GNG12,GNG2,GNG3,GNG5,GNG7,ITGA2,ITGB1,LIMK2,MRAS,MYL12A,MYL12B,MYL6,MYL6B,MYL9,PAK2,PI4KA,PIKFYVE,PIP4K2B,PIP4…
3-phosphoinositide Degradation	1.92	0.419	-4.093	ACP1,ACP6,ATP1A1,CDC25A,DUSP1,DUSP14,DUSP15,DUSP16,DUSP23,DUSP5,DUSP8,IGBP1,INPP5D,INPP5F,ITPK1,MDP1,MTMR1,MTMR14,MTMR2,MTMR9,NT5C,NUDT1,NUDT11,NUDT14,NUDT15,NUDT2,NUDT3,NUDT4,PALD1,PAWR,PDXP,PGAM5,PIKFYVE,PIP4P1,PPFIA1,PPFIA3,PPFIBP2,PPIP5K1,PPM1K,PPP1CA,PPP1CC,PPP1R14B,PPP1R1A,PPP1R1B,PPP1R7,PPP1R8,PPP2R5D,PPP3CA,PPP4C,PPP5C,PPTC7,PTEN,PTPA,PTPN1,PTPN11,PTPN13,PTPRC,PTPRF,PTPRM,SET,STYXL1,SYNJ2…
Mitotic Roles of Polo-Like Kinase	1.92	0.485	-1.213	ANAPC11,ANAPC13,ANAPC2,CAPN1,CCNB1,CCNB2,CDC20,CDC25A,CDC26,CHEK2,ESPL1,FBXO5,HSP90AA1,HSP90AB1,HSP90B1,KIF11,KIF23,PKMYT1,PLK1,PLK3,PPM1L,PPP2CA,PPP2CB,PPP2R1A,PPP2R1B,PPP2R5D,PTPA,PTTG1,RAD21,SMC3,TGFB1,WEE1
Chronic Myeloid Leukemia Signaling	1.92	0.447	#NUM!	ABL1,AKT3,BCL2L1,CBLC,CDK4,CDKN1A,CRK,CRKL,CTBP2,E2F1,E2F4,E2F5,E2F7,E2F8,GRB2,HDAC1,HDAC2,HDAC3,HDAC4,HDAC7,HRAS,IKBKB,MAP2K1,MAP2K2,MAPK1,MDM2,MRAS,MYC,NRAS,PA2G4,PIK3CD,PIK3R2,PIK3R3,PIK3R4,PTPN11,RALB,RAP1A,RAP2A,RBL2,SIN3A,SMAD4,SOS1,SUV39H1,TFDP1,TGFB1,TGFBR1
CDP-diacylglycerol Biosynthesis I	1.92	0.65	-1.732	ABHD5,AGPAT1,AGPAT2,AGPAT5,CDS2,CRLS1,GPAM,GPAT3,GPAT4,LCLAT1,MBOAT7,PNPLA3,TAZ
AMPK Signaling	1.91	0.401	-1.807	ACACB,ACTB,ADRA1A,ADRA2C,AK3,AK4,AKT1S1,AKT3,ARID2,ATF4,CAB39,CCNA2,CDKN1A,CHRM2,CHRM3,CHRM5,CHRNA3,CHRNA5,CHRNB2,CPT1A,CPT1B,CPT1C,CPT2,CREB3,CREBBP,DPF1,EIF4EBP1,ELAVL1,FASN,FOXO1,FOXO4,GNAS,HMGCR,MAP2K3,MAPK1,MAPK11,MAPK14,MLYCD,MRAS,MTOR,PBRM1,PCK2,PDPK1,PFKFB1,PFKFB2,PFKFB3,PFKFB4,PFKL,PIK3CD,PIK3R2,PIK3R3,PIK3R4,PPM1A,PPM1B,PPM1G,PPM1K,PPM1L,PPM1M,PPP2CA,PPP2CB,PPP2R1A,PPP2R1B,PPP2R5D,PRKAA…
UVC-Induced MAPK Signaling	1.89	0.51	-1.8	ARAF,ATR,BRAF,EGFR,FOS,HRAS,JUN,MAP2K1,MAP2K2,MAPK1,MAPK10,MAPK11,MAPK14,MAPK9,MRAS,NRAS,PRKCA,PRKCG,PRKCH,RALB,RAP1A,RAP2A,SMPD2,SMPD3,SMPD4,SRC
Pancreatic Adenocarcinoma Signaling	1.88	0.44	-1.219	ABL1,AKT3,BCL2L1,BIRC5,CCNE1,CDC42,CDK2,CDK4,CDKN1A,CYP2E1,E2F1,E2F4,E2F5,E2F7,E2F8,EGF,EGFR,ELK1,ERBB2,GRB2,JAK1,JAK3,MAP2K1,MAP2K2,MAPK1,MAPK10,MAPK9,MDM2,MMP9,NAPEPLD,PA2G4,PIK3CD,PIK3R2,PIK3R3,PIK3R4,PLD1,PLD2,PLD6,RAC1,RAD51,SIN3A,SMAD4,SUV39H1,TFDP1,TGFA,TGFB1,TGFBR1,VEGFA
Remodeling of Epithelial Adherens Junctions	1.88	0.478	-2.887	ACTA1,ACTB,ACTG1,ACTN1,ACTN2,ACTN3,ACTR2,ACTR3,ARPC1A,ARPC1B,ARPC2,ARPC3,ARPC4,ARPC5L,CTNNA2,CTNNB1,DNM1,HGS,MAPRE1,NME1,RAB5C,SRC,TUBA1A,TUBA1B,TUBA1C,TUBB,TUBB2A,TUBB2B,TUBB3,TUBB4B,TUBB6,VCL,ZYX
DNA Double-Strand Break Repair by Non-Homologous End Joining	1.85	0.714	#NUM!	ATM,DCLRE1C,LIG3,LIG4,NBN,PARP1,PRKDC,XRCC4,XRCC5,XRCC6
Virus Entry via Endocytic Pathways	1.82	0.439	#NUM!	ABL1,ACTA1,ACTB,ACTG1,AP1B1,AP1G1,AP1G2,AP1S1,AP1S2,AP2A1,AP2A2,AP2M1,AP2S1,B2M,CAV1,CDC42,CLTA,CLTB,CLTC,CLTCL1,CXADR,DNM1,FLNA,FLNC,FYN,HRAS,ITGA2,ITGA6,ITGB1,ITGB5,MRAS,NRAS,PIK3CD,PIK3R2,PIK3R3,PIK3R4,PLCG2,PRKCA,PRKCG,PRKCH,RAC1,RAC3,RALB,RAP1A,RAP2A,SRC,TFRC
Prostate Cancer Signaling	1.8	0.451	#NUM!	ABL1,AKT3,ATF4,CCNE1,CDK2,CDKN1A,CREB3,CREBBP,CTNNB1,E2F1,FOXO1,GRB2,GSTP1,HRAS,HSP90AA1,HSP90AB1,HSP90B1,MAP2K1,MAP2K2,MAPK1,MDM2,MRAS,MTOR,NFKBIA,NFKBIB,NRAS,PA2G4,PDPK1,PIK3CD,PIK3R2,PIK3R3,PIK3R4,PTEN,RALB,RAP1A,RAP2A,SIN3A,SOS1,SRD5A1,SUV39H1,TFDP1
Signaling by Rho Family GTPases	1.8	0.391	-5.277	ACTA1,ACTB,ACTG1,ACTR2,ACTR3,ARFIP2,ARHGEF1,ARHGEF10,ARHGEF11,ARHGEF16,ARHGEF17,ARHGEF4,ARHGEF5,ARHGEF9,ARPC1A,ARPC1B,ARPC2,ARPC3,ARPC4,ARPC5L,CDC42,CDC42EP4,CDH2,CDH26,CDH8,CFL1,CFL2,ELK1,EZR,FOS,GNA11,GNA13,GNAI2,GNAI3,GNAQ,GNAS,GNAZ,GNB1,GNB2,GNB3,GNG10,GNG11,GNG12,GNG2,GNG3,GNG5,GNG7,ITGA2,ITGB1,JUN,LIMK2,MAP2K1,MAP2K2,MAP2K7,MAP3K10,MAP3K12,MAPK1,MAPK10,MAPK9,MRAS,MYL12A,MYL12B,MYL6,MYL6B,MY…
Fcγ Receptor-mediated Phagocytosis in Macrophages and Monocytes	1.77	0.447	-2.469	ACTA1,ACTB,ACTG1,ACTR2,ACTR3,AKT3,ARPC1A,ARPC1B,ARPC2,ARPC3,ARPC4,ARPC5L,CBL,CDC42,CRK,EZR,FYN,HCK,INPP5D,LYN,MAPK1,NAPEPLD,NCK2,PIK3R2,PIK3R3,PLA2G6,PLD1,PLD2,PLD6,PRKCA,PRKCG,PRKCH,PTEN,PXN,RAB11A,RAB11B,RAC1,RAC3,RPS6KB2,SRC,TLN1,VASP
Reelin Signaling in Neurons	1.77	0.462	#NUM!	APBB1,APOE,ARHGEF1,ARHGEF10,ARHGEF11,ARHGEF16,ARHGEF4,ARHGEF5,ARHGEF9,BLK,CDK5,CDK5R1,CRKL,DAB1,DCX,FRK,FYN,HCK,ITGA2,ITGA6,ITGB1,LCK,LYN,MAP2K7,MAP3K10,MAPK10,MAPK8IP2,MAPK9,PAFAH1B2,PAFAH1B3,PIK3CD,PIK3R2,PIK3R3,PIK3R4,SRC,VLDLR
VEGF Signaling	1.72	0.44	-3.087	ACTA1,ACTB,ACTG1,ACTN1,ACTN2,ACTN3,AKT3,BCL2L1,EIF1,EIF1AX,EIF2B1,EIF2B2,EIF2B4,EIF2S1,EIF2S2,ELAVL1,FLT1,FOXO1,GRB2,HRAS,KDR,MAP2K1,MAP2K2,MAPK1,MRAS,NRAS,PIK3CD,PIK3R2,PIK3R3,PIK3R4,PLCG2,PRKCA,PTPN11,PXN,RALB,RAP1A,RAP2A,SFN,SHC1,SOS1,SRC,VCL,VEGFA,YWHAE
Synaptogenesis Signaling Pathway	1.72	0.378	-5.058	ACTR2,ACTR3,ADCY1,ADCY7,ADCY8,AKT3,AP1B1,AP1G2,AP2A1,AP2A2,AP2M1,AP2S1,APOE,ARPC1A,ARPC1B,ARPC2,ARPC3,ARPC4,ARPC5L,ATF4,BET1L,BRAF,CACNA1B,CACNB4,CALM1 (includes others),CDC42,CDH2,CDH26,CDH8,CDK5,CFL1,CHN1,CPLX1,CPLX2,CREB3,CREBBP,CRK,CRKL,CTNNB1,DAB1,DNAJC5,EFNA2,EFNA3,EFNB1,EFNB2,EIF4EBP1,EIF4EBP2,EPHA1,EPHA7,EPHB4,EPHB6,FYN,GPAA1,GRB2,GRIA3,GRIA4,GRIN2A,GRIN3A,GRM4,HCK,HRAS,HSPA8,ITPR1,LCK,LR…
CXCR4 Signaling	1.72	0.407	-4.106	ADCY1,ADCY7,ADCY8,AKT3,ARHGEF11,BCAR1,CDC42,CRK,CXCR4,ELK1,ELMO1,FOS,GNA11,GNA13,GNAI2,GNAI3,GNAQ,GNAS,GNAZ,GNB1,GNB2,GNB3,GNG10,GNG11,GNG12,GNG2,GNG3,GNG5,GNG7,HRAS,ITPR1,JUN,LYN,MAP2K1,MAP2K2,MAPK1,MAPK10,MAPK9,MRAS,MYL12A,MYL12B,MYL6,MYL6B,MYL9,NRAS,PAK2,PIK3CD,PIK3R2,PIK3R3,PIK3R4,PLCB1,PLCB3,PLCB4,PRKCA,PRKCG,PRKCH,PXN,RAC1,RAC3,RALB,RAP1A,RAP2A,RHOA,RHOB,RHOC,RHOG,RND2,SRC
Mouse Embryonic Stem Cell Pluripotency	1.71	0.437	-4.025	AKT3,AXIN1,BMPR1A,BMPR2,CREBBP,CTNNB1,DVL2,DVL3,FOXD3,FZD1,FZD10,FZD4,FZD5,FZD7,GRB2,HRAS,ID2,ID3,JAK1,JAK3,LIF,MAP2K1,MAP2K2,MAPK1,MAPK11,MAPK14,MRAS,MYC,NRAS,PIK3CD,PIK3R2,PIK3R3,PIK3R4,POU5F1,PTPN11,RALB,RAP1A,RAP2A,SMAD4,SMO,SOS1,TCF3,TCF7L1,XIAP,ZFP42
α-Adrenergic Signaling	1.7	0.442	-2.449	ADCY1,ADCY7,ADCY8,ADRA1A,CALM1 (includes others),GNAI2,GNAI3,GNAQ,GNAS,GNB1,GNB2,GNB3,GNG10,GNG11,GNG12,GNG2,GNG3,GNG5,GNG7,HRAS,ITPR1,MAP2K1,MAP2K2,MAPK1,MRAS,NRAS,PHKB,PHKG2,PLCG2,PRKACB,PRKAR1A,PRKAR1B,PRKAR2A,PRKAR2B,PRKCA,PRKCG,PRKCH,PYGB,RALB,RAP1A,RAP2A,SLC8A1
Role of NFAT in Cardiac Hypertrophy	1.66	0.393	-2.224	ADCY1,ADCY7,ADCY8,AKT3,CACNA1A,CACNA1B,CACNA1D,CACNA1F,CACNB2,CACNB4,CACNG4,CACNG7,CACNG8,CALM1 (includes others),GNAI2,GNAI3,GNAQ,GNAS,GNB1,GNB2,GNB3,GNG10,GNG11,GNG12,GNG2,GNG3,GNG5,GNG7,GRB2,HAND1,HDAC1,HDAC2,HDAC3,HDAC4,HDAC7,HRAS,IGF1,IGF1R,ITPR1,LIF,MAP2K1,MAP2K2,MAP2K3,MAP2K7,MAP3K1,MAPK1,MAPK10,MAPK11,MAPK14,MAPK9,MEF2A,MEF2B,MRAS,NFATC4,NRAS,PDIA3,PIK3CD,PIK3R2,PIK3R3,PIK3R4,PLCB1,PLCB3,…
Iron homeostasis signaling pathway	1.66	0.416	#NUM!	ABCB10,ACO1,ACO2,ATP6AP1,ATP6AP1L,ATP6V0A1,ATP6V0B,ATP6V0C,ATP6V0D1,ATP6V0E1,ATP6V0E2,ATP6V1A,ATP6V1B2,ATP6V1C1,ATP6V1C2,ATP6V1D,ATP6V1F,ATP6V1G1,ATP6V1G2,BMPR1A,BMPR2,CD163,CIAO1,CIAO2A,CIAO2B,CIAO3,CUL1,EGF,EGFR,FBXL5,FLVCR1,FTH1,FTL,FXN,GDF15,HIF3A,HMOX2,IL6R,IREB2,ISCU,JAK1,JAK3,LRP1,LYRM4,MAPK1,NUBP1,NUBP2,PCBP1,PDGFA,PDGFRA,SKP1,SKP2,SLC25A37,SMAD4,TCIRG1,TFRC,TWSG1
Antiproliferative Role of TOB in T Cell Signaling	1.64	0.577	#NUM!	CCNA1,CCNA2,CCNE1,CDC34,CDK2,CUL1,MAPK1,PABPC1,PABPC4,SKP1,SKP2,SMAD4,TGFB1,TGFBR1,TWSG1
Antiproliferative Role of Somatostatin Receptor 2	1.62	0.455	-3.4	BRAF,CDKN1A,CTH,ELK1,GNB1,GNB2,GNB3,GNG10,GNG11,GNG12,GNG2,GNG3,GNG5,GNG7,HRAS,MAP2K1,MAP2K2,MAPK1,MRAS,NPR1,NRAS,NT5C,PIK3CD,PIK3R2,PIK3R3,PIK3R4,PTPN11,RALB,RAP1A,RAP2A,SLC39A7,SMARCC2,SOX15,SRC,SSTR2
Cell Cycle Control of Chromosomal Replication	1.61	0.482	#NUM!	CDC6,CDK11A,CDK13,CDK14,CDK18,CDK19,CDK2,CDK3,CDK4,CDK5,CDK9,CDT1,CHEK2,DBF4,MCM2,MCM3,MCM4,MCM5,MCM6,MCM7,ORC1,ORC5,PCNA,RPA1,RPA2,RPA3,TOP2A
Aldosterone Signaling in Epithelial Cells	1.58	0.405	-1.512	AHCY,DNAJA1,DNAJB1,DNAJB11,DNAJB12,DNAJB14,DNAJB2,DNAJC13,DNAJC15,DNAJC19,DNAJC2,DNAJC24,DNAJC27,DNAJC28,DNAJC3,DNAJC5,DNAJC9,DUSP1,HSP90AA1,HSP90AB1,HSP90B1,HSPA12A,HSPA13,HSPA14,HSPA1A/HSPA1B,HSPA2,HSPA4,HSPA4L,HSPA5,HSPA8,HSPB1,HSPB2,HSPD1,HSPE1,HSPH1,ICMT,ITPR1,MAP2K1,MAP2K2,MAPK1,NEDD4,NR3C2,PDIA3,PDPK1,PI4KA,PIK3CD,PIK3R2,PIK3R3,PIK3R4,PIKFYVE,PIP4K2B,PIP4K2C,PLCB1,PLCB3,PLCB4,PLCG2,PLCH1,P…
PFKFB4 Signaling Pathway	1.58	0.5	-2.985	ATF4,CREB3,CREBBP,FBP1,GNAS,GPI,HK1,HK2,MAP2K1,MAP2K2,MAP2K3,MAP2K5,MAP2K7,MAPK1,PFKFB4,PRKACB,PRKAR1A,PRKAR1B,PRKAR2A,PRKAR2B,RPS6KA5,TGFB1,XDH
14-3-3-mediated Signaling	1.58	0.417	-3.592	AKT1S1,AKT3,CBL,ELK1,FOS,FOXO1,GRB2,GSK3A,HRAS,JUN,MAP2K1,MAP2K2,MAPK1,MAPK10,MAPK9,MRAS,NRAS,PDIA3,PIK3CD,PIK3R2,PIK3R3,PIK3R4,PLCB1,PLCB3,PLCB4,PLCG2,PLCH1,PRKCA,PRKCG,PRKCH,RALB,RAP1A,RAP2A,SFN,SRC,TNFRSF1A,TP73,TUBA1A,TUBA1B,TUBA1C,TUBB,TUBB2A,TUBB2B,TUBB3,TUBB4B,TUBB6,VIM,YAP1,YWHAE,YWHAG,YWHAH,YWHAQ,YWHAZ
ErbB Signaling	1.57	0.436	-2.214	CDC42,EGF,EGFR,ELK1,ERBB2,ERBB4,FOS,FOXO1,GRB2,HRAS,JUN,MAP2K1,MAP2K2,MAP2K3,MAPK1,MAPK10,MAPK11,MAPK14,MAPK9,MRAS,MTOR,NCK2,NRAS,NRG3,NRG4,PAK2,PDPK1,PIK3CD,PIK3R2,PIK3R3,PIK3R4,PLCG2,PRKCA,PRKCG,PRKCH,RALB,RAP1A,RAP2A,SHC1,SOS1,TGFA
Cholesterol Biosynthesis I	1.57	0.692	-3	CYP51A1,DHCR24,EBP,FDFT1,LBR,LSS,NSDHL,SQLE,TM7SF2
Cholesterol Biosynthesis II (via 24,25-dihydrolanosterol)	1.57	0.692	-3	CYP51A1,DHCR24,EBP,FDFT1,LBR,LSS,NSDHL,SQLE,TM7SF2
Cholesterol Biosynthesis III (via Desmosterol)	1.57	0.692	-3	CYP51A1,DHCR24,EBP,FDFT1,LBR,LSS,NSDHL,SQLE,TM7SF2
IL-8 Signaling	1.55	0.392	-4.154	AKT3,ANGPT1,ARAF,BCL2L1,BRAF,CCND3,CDC42,CSTB,EGF,EGFR,EIF4EBP1,FLT1,FOS,GNA13,GNAI2,GNAI3,GNAS,GNB1,GNB2,GNB3,GNG10,GNG11,GNG12,GNG2,GNG3,GNG5,GNG7,HRAS,ICAM1,IKBKB,IRAK1,IRAK4,ITGAV,ITGB5,JUN,KDR,LASP1,LIMK2,MAP2K1,MAP2K2,MAP4K4,MAPK1,MAPK10,MAPK9,MMP2,MMP9,MRAS,MTOR,MYL12B,MYL9,NAPEPLD,NCF2,NFKBIB,NRAS,PAK2,PIK3CD,PIK3R2,PIK3R3,PIK3R4,PLD1,PLD2,PLD6,PRKCA,PRKCG,PRKCH,RAC1,RAC3,RALB,RAP1A,RAP2A…
Insulin Receptor Signaling	1.55	0.41	-3.371	ACLY,AKT3,CBL,CRK,CRKL,EIF2B1,EIF2B2,EIF2B4,EIF4E,EIF4EBP1,FOXO1,FOXO4,FYN,GRB2,GSK3A,HRAS,INPP5D,INPP5F,IRS4,JAK1,MAP2K1,MAP2K2,MAPK1,MRAS,MTOR,NRAS,PDPK1,PIK3CD,PIK3R2,PIK3R3,PIK3R4,PPP1CA,PPP1CB,PPP1CC,PPP1R10,PPP1R11,PPP1R14B,PPP1R7,PRKACB,PRKAR1A,PRKAR1B,PRKAR2A,PRKAR2B,PTEN,PTPN1,PTPN11,PTPRF,RALB,RAP1A,RAP2A,RAPGEF1,RPS6KB2,SGK1,SHC1,SOS1,STXBP4,SYNJ2
Phosphatidylglycerol Biosynthesis II (Non-plastidic)	1.54	0.591	-1.732	ABHD5,AGPAT1,AGPAT2,AGPAT5,CDS2,CRLS1,GPAM,GPAT3,GPAT4,LCLAT1,MBOAT7,PNPLA3,TAZ
Glioblastoma Multiforme Signaling	1.53	0.4	-3.91	AKT3,AXIN1,CCNE1,CDC42,CDK2,CDK4,CDKN1A,CTNNB1,E2F1,E2F4,E2F5,E2F7,E2F8,EGF,EGFR,FOXO1,FZD1,FZD10,FZD4,FZD5,FZD7,GRB2,HRAS,IGF1,IGF1R,ITPR1,MAP2K1,MAP2K2,MAPK1,MDM2,MRAS,MTOR,MYC,NF1,NF2,NRAS,PDGFA,PDGFRA,PDIA3,PIK3CD,PIK3R2,PIK3R3,PIK3R4,PLCB1,PLCB3,PLCB4,PLCG2,PLCH1,PTEN,RAC1,RAC3,RALB,RAP1A,RAP2A,RHOA,RHOB,RHOC,RHOG,RND2,SHC1,SMO,SOS1,SRC,TCF3,WNT5A,WNT8A
Non-Small Cell Lung Cancer Signaling	1.52	0.452	-2.353	ABL1,AKT3,CDK4,E2F1,EGF,EGFR,ERBB2,FHIT,GRB2,HRAS,ITPR1,MAP2K1,MAP2K2,MAPK1,MRAS,NRAS,PA2G4,PDPK1,PIK3CD,PIK3R2,PIK3R3,PIK3R4,PRKCA,RALB,RAP1A,RAP2A,RXRA,SIN3A,SOS1,STK4,SUV39H1,TFDP1,TGFA
FAK Signaling	1.5	0.432	#NUM!	ACTA1,ACTB,ACTG1,AKT3,ARHGAP26,BCAR1,CAPN1,CAPN5,CAPN6,CAPNS1,CRK,CSK,EGF,EGFR,FYN,GRB2,HRAS,ITGA2,ITGB1,MAP2K1,MAP2K2,MAPK1,MRAS,NRAS,PAK2,PDPK1,PIK3CD,PIK3R2,PIK3R3,PIK3R4,PLCG2,PTEN,PXN,RAC1,RALB,RAP1A,RAP2A,SOS1,SRC,TLN1,VCL
Sertoli Cell-Sertoli Cell Junction Signaling	1.48	0.392	#NUM!	A2M,ACTA1,ACTB,ACTG1,ACTN1,ACTN2,ACTN3,AKT3,AXIN1,BCAR1,CDC42,CLDN3,CLDN6,CLINT1,CTNNA2,CTNNB1,DLG1,ELK1,EPN1,GSK3A,HRAS,IGSF5,ILK,ITGA2,ITGB1,JAM3,JUN,JUP,KEAP1,MAGI2,MAP2K1,MAP2K2,MAP2K3,MAP2K7,MAP3K1,MAP3K10,MAP3K12,MAP3K6,MAPK1,MAPK10,MAPK11,MAPK14,MAPK9,MRAS,MTMR2,NECTIN1,NECTIN2,NECTIN3,NRAS,OCLN,PRKACB,PRKAR1A,PRKAR1B,PRKAR2A,PRKAR2B,PTEN,RAC1,RALB,RAP1A,RAP2A,SPTBN1,SRC,TNFRSF1A,TUBA1A,TU…
Cell Cycle Regulation by BTG Family Proteins	1.47	0.514	-1	BTG2,CCNE1,CDK2,CDK4,CNOT7,E2F1,E2F4,E2F5,E2F7,E2F8,NOCT,PPM1L,PPP2CA,PPP2CB,PPP2R1A,PPP2R1B,PPP2R5D,PRMT1,PTPA
Superpathway of Methionine Degradation	1.47	0.514	-1.606	AHCY,BHMT2,CBS/CBSL,CDO1,CTH,DLD,EEF1AKMT4,FTSJ1,GOT2,MAT2B,MCEE,MGMT,MMUT,MRM2,NSUN4,PCCB,PRMT1,PRMT5,SUOX
Gap Junction Signaling	1.47	0.389	#NUM!	ACTA1,ACTB,ACTG1,ADCY1,ADCY7,ADCY8,AKT3,CAV1,CCN3,CSNK1D,CSNK1G1,CTH,CTNNB1,DBN1,DRD2,EGF,EGFR,GJC1,GNAI2,GNAI3,GNAQ,GNAS,GRB2,GRIA3,GRIA4,HRAS,HTR2C,ITPR1,MAP2K1,MAP2K2,MAP2K5,MAPK1,MAPK7,MRAS,NPR1,NRAS,NT5C,PDIA3,PIK3CD,PIK3R2,PIK3R3,PIK3R4,PLCB1,PLCB3,PLCB4,PLCG2,PLCH1,PPP3CA,PPP3R1,PRKACB,PRKAR1A,PRKAR1B,PRKAR2A,PRKAR2B,PRKCA,PRKCG,PRKCH,RALB,RAP1A,RAP2A,SGSM3,SLC39A7,SMARCC2,SOS1,SOX15,SP1,S…
Valine Degradation I	1.43	0.611	0.302	ABAT,ACAD8,ACADSB,BCAT1,BCAT2,BCKDHA,BCKDHB,DLD,ECHS1,HIBADH,HIBCH
Regulation of Cellular Mechanics by Calpain Protease	1.43	0.455	-2.236	ACTN1,ACTN2,ACTN3,CAPN1,CAPN5,CAPN6,CAPNS1,CCNA1,CCNA2,CCNE1,CDK2,CDK4,CNGA1,EGF,EGFR,EZR,GRB2,HRAS,ITGA2,ITGB1,MAPK1,MRAS,NRAS,PXN,RALB,RAP1A,RAP2A,SRC,TLN1,VCL
P2Y Purigenic Receptor Signaling Pathway	1.42	0.409	-3.753	ADCY1,ADCY7,ADCY8,AKT3,ATF4,CREB3,CREBBP,FOS,GNAI2,GNAI3,GNAQ,GNB1,GNB2,GNB3,GNG10,GNG11,GNG12,GNG2,GNG3,GNG5,GNG7,HRAS,JUN,MAP2K1,MAP2K2,MAPK1,MRAS,MYC,NRAS,P2RY1,P2RY11,PDIA3,PIK3CD,PIK3R2,PIK3R3,PIK3R4,PLCB1,PLCB3,PLCB4,PLCG2,PLCH1,PRKACB,PRKAR1A,PRKAR1B,PRKAR2A,PRKAR2B,PRKCA,PRKCG,PRKCH,RALB,RAP1A,RAP2A
Induction of Apoptosis by HIV1	1.4	0.459	-1.134	BAK1,BBC3,BCL2L1,CASP3,CASP8,CXCR4,DAXX,DFFB,DIABLO,ELP1,FADD,FAS,HTRA2,IKBKB,MAP2K7,MAPK10,MAPK9,NFKBIA,NFKBIB,NGFR,SLC25A13,SLC25A3,SLC25A4,SLC25A5,SLC25A6,TNFRSF1A,TRAF1,XIAP
Death Receptor Signaling	1.39	0.429	-0.324	ACTA1,ACTB,ACTG1,CASP10,CASP2,CASP3,CASP6,CASP8,CFLAR,DAXX,DFFB,DIABLO,FADD,FAS,HSPB1,HSPB2,HTRA2,IKBKB,LMNA,MAP2K7,MAP4K4,NFKBIA,NFKBIB,PARP1,PARP11,PARP12,PARP14,PARP15,PARP16,PARP2,PARP4,TANK,TNFRSF10B,TNFRSF1A,TNFRSF21,TNFRSF25,TNKS,TNKS2,XIAP
FLT3 Signaling in Hematopoietic Progenitor Cells	1.37	0.434	-3.333	AKT3,ATF4,CBL,CREB3,CREBBP,EIF4E,EIF4EBP1,ELK1,FLT3LG,GRB2,HRAS,INPP5D,MAP2K1,MAP2K2,MAPK1,MAPK11,MAPK14,MRAS,MTOR,NRAS,PDPK1,PIK3CD,PIK3R2,PIK3R3,PIK3R4,PTPN11,RALB,RAP1A,RAP2A,RPS6KA2,RPS6KA3,RPS6KA5,RPS6KA6,SHC1,SOS1,STAT6
Melanocyte Development and Pigmentation Signaling	1.37	0.426	-4.427	ADCY1,ADCY7,ADCY8,ATF4,CREB3,CREBBP,CRK,GNAS,GRB2,HRAS,KIT,MAP2K1,MAP2K2,MAPK1,MITF,MRAS,NRAS,PIK3CD,PIK3R2,PIK3R3,PIK3R4,PLCG2,POMC,PRKACB,PRKAR1A,PRKAR1B,PRKAR2A,PRKAR2B,PTPN11,RALB,RAP1A,RAP2A,RPS6KA2,RPS6KA3,RPS6KA5,RPS6KA6,RPS6KB2,SHC1,SOS1,SRC
Unfolded protein response	1.37	0.464	#NUM!	AMFR,ATF4,CALR,CANX,CEBPB,CEBPD,DNAJA2,DNAJC3,EDEM1,HSP90B1,HSPA14,HSPA1A/HSPA1B,HSPA2,HSPA4,HSPA5,HSPA8,HSPH1,INSIG1,MAP2K7,MBTPS1,MBTPS2,P4HB,PDIA6,SCAP,SREBF2,VCP
Rac Signaling	1.37	0.414	-5.308	ACTR2,ACTR3,ARFIP2,ARPC1A,ARPC1B,ARPC2,ARPC3,ARPC4,ARPC5L,BRK1,CDC42,CDK5R1,CFL1,CFL2,ELK1,ELK4,HRAS,ITGA2,ITGB1,JUN,LIMK2,MAP2K1,MAP2K2,MAP2K7,MAP3K1,MAPK1,MRAS,NCF2,NCKAP1,NRAS,PAK2,PARD6A,PI4KA,PIK3CD,PIK3R2,PIK3R3,PIK3R4,PIKFYVE,PIP4K2B,PIP4K2C,PLD1,RAC1,RALB,RAP1A,RAP2A,RHOA
Endocannabinoid Neuronal Synapse Pathway	1.37	0.406	0.277	ADCY1,ADCY7,ADCY8,CACNA1A,CACNA1B,CACNA1D,CACNA1F,CACNB2,CACNB4,CACNG4,CACNG7,CACNG8,DAGLA,GNA11,GNAI2,GNAI3,GNAQ,GNB1,GNB3,GNG11,GNG2,GNG5,GNG7,GRIA3,GRIA4,GRIN2A,GRIN3A,ITPR1,KCNJ5,KCNJ6,MAPK1,MAPK10,MAPK11,MAPK14,MAPK6,MAPK7,MAPK9,NAPEPLD,NDUFS2,PDIA3,PLCB1,PLCB3,PLCB4,PLCG2,PLCH1,PPP3CA,PPP3R1,PRKACB,PRKAR1A,PRKAR1B,PRKAR2A,PRKAR2B
Phenylalanine Degradation I (Aerobic)	1.36	1	-1	PAH,PCBD1,PCBD2,QDPR
NGF Signaling	1.36	0.412	-3.244	AKT3,ATF4,CDC42,CREB3,CREBBP,CRK,ELK1,GRB2,HRAS,IKBKB,MAP2K1,MAP2K2,MAP3K1,MAP3K10,MAP3K12,MAP3K6,MAPK1,MAPK10,MAPK7,MAPK9,MRAS,NGFR,NRAS,PDPK1,PIK3CD,PIK3R2,PIK3R3,PIK3R4,PLCG2,PTPN11,RAC1,RALB,RAP1A,RAP2A,RHOA,RHOG,RPS6KA2,RPS6KA3,RPS6KA5,RPS6KA6,RPS6KB2,SHC1,SMPD2,SMPD3,SMPD4,SOS1,TRAF4
Adipogenesis pathway	1.35	0.403	#NUM!	AGPAT2,ATG5,BMPR1A,BMPR2,BSCL2,CDK5,CEBPB,CEBPD,CLOCK,CTBP2,CTNNB1,ERCC2,EZH2,FBXW7,FGFR1,FGFR2,FGFR3,FGFR4,FOXO1,FZD1,FZD10,FZD4,FZD5,FZD7,GTF2H2,GTF2H4,HAT1,HDAC1,HDAC2,HDAC3,HDAC4,HDAC7,KAT2A,KAT7,KDM1A,NFATC4,NOCT,PER2,PPIP5K1,RBBP4,RBBP7,RBP1,SAP130,SAP18,SAP30,SAP30L,SENP2,SIN3A,SIRT1,SMO,TGFB1,TNFRSF1A,WNT5A,ZNF423
Acute Myeloid Leukemia Signaling	1.35	0.427	-3.651	AKT3,ARAF,BRAF,CCNA1,CSF2RA,EIF4EBP1,FLT3LG,GRB2,HRAS,IDH1,IDH2,IDH3B,IDH3G,JUP,KIT,MAP2K1,MAP2K2,MAP2K3,MAP2K5,MAP2K7,MAPK1,MRAS,MTOR,MYC,NRAS,PIK3CD,PIK3R2,PIK3R3,PIK3R4,PIM2,RALB,RAP1A,RAP2A,RPS6KB2,RUNX1,SOS1,TCF3,TCF7L1
Role of Oct4 in Mammalian Embryonic Stem Cell Pluripotency	1.33	0.478	2.646	BMI1,CASP6,CCNF,ETS2,FBXO15,FOXD3,IGF2BP1,JARID2,KDM5B,MEF2A,NR2F6,NR6A1,PARP1,PCGF6,PHB,PHC3,POU5F1,PPP1R8,SALL4,SH3GLB1,SPP1,TASOR
B Cell Activating Factor Signaling	1.32	0.488	0.243	ELK1,ELP1,FOS,IKBKB,JUN,MAP2K7,MAP3K1,MAPK1,MAPK10,MAPK11,MAPK14,MAPK9,NFAT5,NFATC4,NFKBIA,NFKBIB,TNFRSF13C,TRAF1,TRAF3,TRAF5
Mechanisms of Viral Exit from Host Cells	1.32	0.488	#NUM!	ACTA1,ACTB,ACTG1,CHMP2A,CHMP4B,CHMP6,LMNB1,LMNB2,NEDD4,PRKCA,PRKCG,PRKCH,SH3GL1,SH3GL3,SH3GLB1,SNF8,TSG101,VPS25,VPS28,VPS37C
p70S6K Signaling	1.32	0.403	-2.359	AKT3,BCAP31,EGFR,F2RL1,GNAI2,GNAI3,GNAQ,GRB2,HRAS,JAK1,LYN,MAP2K1,MAP2K2,MAPK1,MRAS,MTOR,NRAS,PDIA3,PDPK1,PIK3CD,PIK3R2,PIK3R3,PIK3R4,PLCB1,PLCB3,PLCB4,PLCG2,PLCH1,PLD1,PPM1L,PPP2CA,PPP2CB,PPP2R1A,PPP2R1B,PPP2R5D,PRKCA,PRKCG,PRKCH,PTPA,RALB,RAP1A,RAP2A,RPS6,SFN,SHC1,SOS1,SRC,YWHAE,YWHAG,YWHAH,YWHAQ,YWHAZ
Clathrin-mediated Endocytosis Signaling	1.31	0.383	#NUM!	ACTA1,ACTB,ACTG1,ACTR2,ACTR3,AP1B1,AP1G1,AP1G2,AP1S1,AP1S2,AP2A1,AP2A2,AP2M1,AP2S1,APOB,APOC1,APOE,ARPC1A,ARPC1B,ARPC2,ARPC3,ARPC4,ARPC5L,CBL,CDC42,CLTA,CLTB,CLTC,CLTCL1,CLU,CSNK2A2,CSNK2B,DNM1,EGF,EPN1,EPS15,FGF16,FGF18,GRB2,HGS,HSPA8,IGF1,ITGB1,ITGB5,LDLR,LDLRAP1,MDM2,MYO6,PCYOX1,PDGFA,PIK3CD,PIK3R2,PIK3R3,PIK3R4,PPP3CA,PPP3R1,RAB11A,RAB11B,RAB5C,RAC1,RPS27A,SH3BP4,SH3GL1,SH3GL3,SH3GLB1,SNAP91,…
Myc Mediated Apoptosis Signaling	1.31	0.446	#NUM!	AKT3,CASP3,CASP8,FADD,FAS,GRB2,HRAS,IGF1,IGF1R,MAPK10,MAPK9,MRAS,MYC,NRAS,PIK3CD,PIK3R2,PIK3R3,PIK3R4,RALB,RAP1A,RAP2A,SFN,SHC1,SOS1,YWHAE,YWHAG,YWHAH,YWHAQ,YWHAZ
ErbB2-ErbB3 Signaling	1.31	0.446	-3.402	ELK1,ERBB2,ETV4,FOXO1,GRB2,GSK3A,HRAS,JAK3,JUN,MAP2K1,MAP2K2,MAPK1,MRAS,MYC,NRAS,NRG3,NRG4,PDPK1,PIK3CD,PIK3R2,PIK3R3,PIK3R4,PTEN,RALB,RAP1A,RAP2A,SHC1,SOS1,SP1
Pyridoxal 5'-phosphate Salvage Pathway	1.31	0.446	-3.157	ACVR2A,ARAF,BRAF,CDK18,CDK2,CDK4,CDK5,CSNK1D,GRK6,HIPK1,IRAK1,LIMK2,MAK,MAP2K1,MAP2K2,MAP2K3,MAP3K6,MAPK1,MAPK6,MAPK7,MAPK9,NEK2,PAK2,PLK1,POMK,PRKAA2,PRKCH,PRKX,SGK1
Colorectal Cancer Metastasis Signaling	1.27	0.372	-4.388	ADCY1,ADCY7,ADCY8,AKT3,AXIN1,BCL2L1,BIRC5,BRAF,CASP3,CDC42,CTNNB1,E2F4,EGF,EGFR,FOS,FZD1,FZD10,FZD4,FZD5,FZD7,GNAS,GNB1,GNB2,GNB3,GNG10,GNG11,GNG12,GNG2,GNG3,GNG5,GNG7,GRB2,GRK2,GRK3,HRAS,IFNGR1,IL6R,JAK1,JAK3,JUN,LRP1,LRP5,MAP2K1,MAP2K2,MAPK1,MAPK10,MAPK9,MMP14,MMP15,MMP16,MMP17,MMP2,MMP23B,MMP24,MMP25,MMP9,MRAS,MSH2,MSH6,MYC,NRAS,PIK3CD,PIK3R2,PIK3R3,PIK3R4,PRKACB,PRKAR1A,PRKAR1B,PRKAR2A,PRKAR2…
GADD45 Signaling	1.27	0.579	#NUM!	ATM,ATR,CCNB1,CCND3,CCNE1,CDK2,CDK4,CDKN1A,GADD45B,GADD45G,PCNA
UVB-Induced MAPK Signaling	1.27	0.462	-1.091	EGFR,EIF4E,EIF4EBP1,FOS,H3F3A/H3F3B,HIST2H3C,HIST3H3,JUN,MAP2K1,MAPK1,MAPK10,MAPK11,MAPK14,MAPK9,MTOR,PIK3CD,PIK3R2,PIK3R3,PIK3R4,PRKCA,PRKCG,PRKCH,RPS6KA3,RPS6KA5
RAR Activation	1.27	0.381	#NUM!	ACTB,ADCY1,ADCY7,ADCY8,AKR1B1,AKT3,ALDH1A3,ARID2,CARM1,CITED2,CREBBP,CSK,CSNK2A2,CSNK2B,DHRS4,DPF1,DUSP1,ERCC2,FOS,GTF2H2,GTF2H4,JUN,MAP2K1,MAP3K1,MAPK1,MAPK10,MAPK11,MAPK14,MAPK9,MAPKAPK2,MED1,NR2F6,PARP1,PBRM1,PDPK1,PIK3CD,PIK3R2,PIK3R3,PNRC1,PRKACB,PRKAR1A,PRKAR1B,PRKAR2A,PRKAR2B,PRKCA,PRKCG,PRKCH,PRMT1,PSMC5,PTEN,RAC1,RBP1,RBP5,RDH10,RDH11,RDH13,RDH14,REL,RPL7A,RXRA,SCAND1,SMAD4,SMAD7,SMARCA2…
tRNA Charging	1.26	0.487	-1.606	AARS2,DARS,DARS2,EARS2,FARSA,FARSB,HARS,IARS2,KARS,MARS,PARS2,QARS,RARS,SARS2,VARS,VARS2,WARS,WARS2,YARS2
Inhibition of Angiogenesis by TSP1	1.25	0.5	-0.775	AKT3,CASP3,CD47,FYN,HSPG2,JUN,KDR,MAPK1,MAPK10,MAPK11,MAPK14,MAPK9,MMP9,SDC2,TGFB1,TGFBR1,VEGFA
TCA Cycle II (Eukaryotic)	1.25	0.542	-3.606	ACO1,ACO2,CS,DLD,FH,IDH3B,IDH3G,SDHA,SDHB,SDHC,SDHD,SUCLA2,SUCLG1
SAPK/JNK Signaling	1.25	0.412	-3.904	CDC42,CRK,CRKL,DAXX,DUSP4,DUSP8,ELK1,FADD,GNA13,GNB1,GNB3,GNG11,GNG2,GNG5,GNG7,GRB2,HNRNPK,HRAS,JUN,LCK,MAP2K7,MAP3K1,MAP3K10,MAP3K12,MAP4K4,MAPK10,MAPK8IP2,MAPK9,MINK1,MRAS,NRAS,PIK3CD,PIK3R2,PIK3R3,PIK3R4,RAC1,RAC3,RALB,RAP1A,RAP2A,SHC1,SOS1
Dopamine Receptor Signaling	1.23	0.429	-2.111	ADCY1,ADCY7,ADCY8,DRD2,DRD3,NCS1,PCBD1,PPM1L,PPP1CA,PPP1CB,PPP1CC,PPP1R10,PPP1R11,PPP1R14B,PPP1R1B,PPP1R7,PPP2CA,PPP2CB,PPP2R1A,PPP2R1B,PPP2R5D,PRKACB,PRKAR1A,PRKAR1B,PRKAR2A,PRKAR2B,PTPA,PTS,QDPR,SLC18A1,SLC18A2,SLC6A3,SMOX
Glucocorticoid Receptor Signaling	1.22	0.36	#NUM!	A2M,ACTB,AKT3,ANXA1,ARID2,BAG1,BCL2L1,CD163,CDKN1A,CDKN1C,CEBPB,CREBBP,DPF1,DUSP1,ELK1,ERCC2,ESR1,FKBP4,FKBP5,FOS,GRB2,GTF2A2,GTF2B,GTF2E1,GTF2H2,GTF2H4,HMGB1,HRAS,HSP90AA1,HSP90AB1,HSP90B1,HSPA14,HSPA1A/HSPA1B,HSPA2,HSPA4,HSPA5,HSPA8,ICAM1,IKBKB,JAK1,JAK3,JUN,KRT10,KRT18,KRT19,KRT7,KRT8,MAP2K1,MAP2K2,MAP2K7,MAP3K1,MAPK1,MAPK10,MAPK11,MAPK14,MAPK9,MED1,MRAS,NFAT5,NFATC4,NFKBIA,NFKBIB,NR3C1,NR3C2,…
JAK/Stat Signaling	1.22	0.425	-3.43	AKT3,BCL2L1,CDKN1A,CEBPB,CISH,FOS,GNAQ,GRB2,HRAS,JAK1,JAK3,JUN,MAP2K1,MAP2K2,MAPK1,MRAS,MTOR,NRAS,PIAS1,PIK3CD,PIK3R2,PIK3R3,PIK3R4,PTPN1,PTPN11,RALB,RAP1A,RAP2A,SHC1,SOCS1,SOCS4,SOCS6,SOS1,STAT6
PAK Signaling	1.21	0.412	-4.11	ARHGAP10,CASP3,CDC42,CFL1,CFL2,GIT1,GRB2,HRAS,ITGA2,ITGB1,LIMK2,MAP2K1,MAP2K2,MAPK1,MAPK10,MAPK9,MRAS,MYL12A,MYL12B,MYL6,MYL6B,MYL9,MYLK,NCK2,NRAS,PAK1IP1,PAK2,PDGFA,PDGFRA,PIK3CD,PIK3R2,PIK3R3,PIK3R4,PXN,RAC1,RALB,RAP1A,RAP2A,SHC1,SOS1
Salvage Pathways of Pyrimidine Ribonucleotides	1.21	0.412	-3.162	ACVR2A,AK4,APOBEC3B,APOBEC3F,APOBEC3G,APOBEC3H,ARAF,BRAF,CDK18,CDK2,CDK4,CDK5,CMPK1,CSNK1D,GRK6,HIPK1,IRAK1,LIMK2,MAK,MAP2K1,MAP2K2,MAP2K3,MAP3K6,MAPK1,MAPK6,MAPK7,MAPK9,NEK2,NME1,NME2,PAK2,PLK1,POMK,PRKAA2,PRKCH,PRKX,SGK1,UCK1,UCK2,UPP1
IL-2 Signaling	1.2	0.443	-3.674	AKT3,CSNK2A2,CSNK2B,ELK1,FOS,GRB2,HRAS,JAK1,JAK3,JUN,LCK,MAP2K1,MAP2K2,MAPK1,MRAS,NRAS,PIK3CD,PIK3R2,PIK3R3,PIK3R4,PTPN11,RALB,RAP1A,RAP2A,SHC1,SOCS1,SOS1
Thrombin Signaling	1.18	0.375	-2.832	ADCY1,ADCY7,ADCY8,AKT3,ARHGEF1,ARHGEF10,ARHGEF11,ARHGEF16,ARHGEF4,ARHGEF5,ARHGEF9,CDC42,EGF,EGFR,ELK1,GNA11,GNA13,GNAI2,GNAI3,GNAQ,GNAS,GNAZ,GNB1,GNB2,GNB3,GNG10,GNG11,GNG12,GNG2,GNG3,GNG5,GNG7,GRB2,HRAS,IKBKB,ITPR1,MAP2K1,MAP2K2,MAPK1,MAPK11,MAPK14,MRAS,MYL12A,MYL12B,MYL6,MYL6B,MYL9,MYLK,NRAS,PDIA3,PDPK1,PIK3CD,PIK3R2,PIK3R3,PIK3R4,PLCB1,PLCB3,PLCB4,PLCG2,PLCH1,PPP1CB,PPP1R12B,PRKCA,PRKCG,PRKCH,…
Choline Biosynthesis III	1.16	0.6	-0.333	CEPT1,CHPT1,NAPEPLD,PCYT1A,PCYT1B,PHKA1,PLD1,PLD2,PLD6
Prolactin Signaling	1.14	0.42	-3.286	CEBPB,CREBBP,FOS,FYN,GRB2,HRAS,JUN,MAP2K1,MAP2K2,MAPK1,MRAS,MYC,NMI,NR3C1,NRAS,PDPK1,PIK3CD,PIK3R2,PIK3R3,PIK3R4,PLCG2,PRKCA,PRKCG,PRKCH,PTPN11,RALB,RAP1A,RAP2A,SHC1,SOCS1,SOCS4,SOCS6,SOS1,SP1
ILK Signaling	1.14	0.377	-2.75	ACTA1,ACTB,ACTG1,ACTN1,ACTN2,ACTN3,AKT3,ATF4,CASP3,CDC42,CFL1,CFL2,CREB3,CREBBP,CTNNB1,DSP,FBLIM1,FERMT2,FLNA,FLNC,FOS,GSK3A,ILK,IRS4,ITGB1,ITGB5,JUN,KRT18,LIMS1,MAPK1,MAPK10,MAPK9,MMP9,MTOR,MUC1,MYC,MYH10,MYH14,MYH9,MYL6,MYL6B,MYL9,NCK2,PARVA,PDPK1,PIK3CD,PIK3R2,PIK3R3,PIK3R4,PPM1L,PPP1R14B,PPP2CA,PPP2CB,PPP2R1A,PPP2R1B,PPP2R5D,PTEN,PTPA,PXN,RAC1,RAC3,RHOA,RHOB,RHOC,RHOG,RND2,RPS6KA5,TMSB10/TMSB…
CCR3 Signaling in Eosinophils	1.13	0.395	-1.512	CALM1 (includes others),CFL1,CFL2,GNAI2,GNAI3,GNAS,GNB1,GNB2,GNB3,GNG10,GNG11,GNG12,GNG2,GNG3,GNG5,GNG7,HRAS,ITPR1,JMJD7-PLA2G4B,LIMK2,MAP2K1,MAP2K2,MAPK1,MAPK11,MAPK14,MRAS,MYLK,NRAS,PAK2,PIK3CD,PIK3R2,PIK3R3,PIK3R4,PLA2G2A,PLA2G4B,PLA2G6,PLCB1,PLCB3,PLCB4,PPP1CB,PPP1R12B,PRKCA,PRKCG,PRKCH,RAC1,RALB,RAP1A,RAP2A,RHOA
Wnt/Ca+ pathway	1.11	0.435	-2.117	ATF4,AXIN1,CREB3,CREBBP,DVL2,DVL3,FZD1,FZD10,FZD4,FZD5,FZD7,NFAT5,NFATC4,PDE6A,PDE6B,PDE6G,PDIA3,PLCB1,PLCB3,PLCB4,PLCG2,PLCH1,PPP3CA,PRKCA,ROR1,SMO,WNT5A
D-myo-inositol (1,4,5)-Trisphosphate Biosynthesis	1.11	0.52	-1.387	CDIPT,PI4K2A,PI4K2B,PI4KA,PIKFYVE,PIP4K2A,PIP4K2B,PIP4K2C,PLCB1,PLCB3,PLCB4,PLCG2,PLCH1
Urate Biosynthesis/Inosine 5'-phosphate Degradation	1.1	0.615	-1.414	ACPP,IMPDH1,IMPDH2,NT5C,NT5C2,NT5C3B,PNP,XDH
HIF1α Signaling	1.1	0.398	#NUM!	AKT3,APEX1,COPS5,CREBBP,CUL2,EGLN1,EGLN2,EGLN3,ELOB,ELOC,HRAS,HSP90AA1,JUN,LDHA,LDHB,MAPK1,MAPK10,MAPK11,MAPK14,MAPK6,MAPK7,MAPK9,MDM2,MMP14,MMP15,MMP16,MMP17,MMP2,MMP23B,MMP24,MMP25,MMP9,MRAS,NAA10,NRAS,PIK3CD,PIK3R2,PIK3R3,PIK3R4,RALB,RAP1A,RAP2A,RBX1,SLC2A1,VEGFA
CD40 Signaling	1.1	0.431	-1.512	ATF1,ELP1,FOS,ICAM1,IKBKB,JAK3,JUN,MAP2K1,MAP2K2,MAP2K3,MAP2K5,MAP2K7,MAPK1,MAPK10,MAPK11,MAPK14,MAPK9,MAPKAPK2,NFKBIA,NFKBIB,PIK3CD,PIK3R2,PIK3R3,PIK3R4,TANK,TRAF1,TRAF3,TRAF5
Triacylglycerol Biosynthesis	1.05	0.463	-1.414	ABHD5,AGPAT1,AGPAT2,AGPAT5,CRLS1,ELOVL1,ELOVL6,GPAM,GPAT3,GPAT4,LCLAT1,LPIN3,MBOAT7,MOGAT3,PLPP5,PLPPR3,PLPPR4,PNPLA3,TAZ
Aryl Hydrocarbon Receptor Signaling	1.05	0.385	-1.808	ALDH16A1,ALDH18A1,ALDH1A3,ALDH1B1,ALDH1L2,ALDH5A1,ALDH7A1,ALDH9A1,ATM,ATR,CCNA1,CCNA2,CCND3,CCNE1,CDK2,CDK4,CDKN1A,CHEK1,CHEK2,CTSD,E2F1,ESR1,FAS,FOS,GSTA4,GSTK1,GSTM2,GSTM4,GSTO2,GSTP1,GSTZ1,HSP90AA1,HSP90AB1,HSP90B1,HSPB1,HSPB2,JUN,MAPK1,MCM7,MDM2,MED1,MGST3,MYC,NEDD8,NFIC,PTGES3,RBL2,RXRA,SLC35A2,SMARCA4,SP1,SRC,TFDP1,TGFB1,TP73
Regulation of Actin-based Motility by Rho	1.03	0.404	-3.781	ACTA1,ACTB,ACTR2,ACTR3,ARHGDIA,ARPC1A,ARPC1B,ARPC2,ARPC3,ARPC4,ARPC5L,CDC42,CFL1,ITGA2,ITGB1,MYL12A,MYL12B,MYL6,MYL6B,MYL9,MYLK,PAK2,PFN1,PFN2,PI4KA,PIKFYVE,PIP4K2B,PIP4K2C,PPP1CB,PPP1R12B,RAC1,RAC3,RHOA,RHOB,RHOC,RHOG,RND2,WIPF1
Phospholipase C Signaling	1.01	0.362	-2.621	ADCY1,ADCY7,ADCY8,AHNAK,ARHGEF1,ARHGEF10,ARHGEF11,ARHGEF16,ARHGEF17,ARHGEF4,ARHGEF5,ARHGEF9,ATF4,CALM1 (includes others),CDC42,CREB3,CREBBP,FYN,GNA13,GNAQ,GNAS,GNB1,GNB2,GNB3,GNG10,GNG11,GNG12,GNG2,GNG3,GNG5,GNG7,GRB2,HDAC1,HDAC2,HDAC3,HDAC4,HDAC7,HRAS,ITGA2,ITGB1,ITK,ITPR1,JMJD7-PLA2G4B,LAT,LCK,LYN,MAP2K1,MAP2K2,MAPK1,MEF2A,MEF2B,MRAS,MYL12A,MYL12B,MYL6,MYL6B,MYL9,NAPEPLD,NFAT5,NFATC4,NRAS,PEBP1…
April Mediated Signaling	0.987	0.462	0.471	ELK1,FOS,IKBKB,JUN,MAP2K7,MAP3K1,MAPK1,MAPK10,MAPK11,MAPK14,MAPK9,NFAT5,NFATC4,NFKBIA,NFKBIB,TRAF1,TRAF3,TRAF5
Actin Nucleation by ARP-WASP Complex	0.987	0.417	-4.315	ACTR2,ACTR3,ARPC1A,ARPC1B,ARPC2,ARPC3,ARPC4,ARPC5L,CDC42,GRB2,HRAS,ITGA2,ITGB1,MRAS,NCK2,NRAS,PPP1R12B,RAC1,RAC3,RALB,RAP1A,RAP2A,RHOA,RHOB,RHOC,RHOG,RND2,SOS1,VASP,WIPF1
UDP-N-acetyl-D-galactosamine Biosynthesis II	0.987	0.667	-0.816	GNPDA1,GNPNAT1,GPI,HK1,PGM3,UAP1
Inhibition of Matrix Metalloproteases	0.987	0.462	-0.258	A2M,HSPG2,LRP1,MMP14,MMP15,MMP16,MMP17,MMP2,MMP23B,MMP24,MMP25,MMP9,SDC2,TFPI2,TIMP1,TIMP2,TIMP3,TIMP4
HOTAIR Regulatory Pathway	0.987	0.377	-3.046	AEBP2,AGO1,AKT3,ATXN1,BRD4,CDKN1A,COL1A2,CREBBP,CTNNB1,DNMT3B,DZIP3,ELAVL1,ERBB2,ESR1,EZH2,FOXM1,H3F3A/H3F3B,HDAC1,HDAC2,HIST2H3C,HIST3H3,HSF1,ICAM1,JARID2,KDM1A,LAMTOR5,MDM2,MMP14,MMP15,MMP16,MMP17,MMP2,MMP23B,MMP24,MMP25,MMP9,MTF2,MYC,NFKBIA,PCDH10,PCDHB5,PIK3CD,PIK3R2,PIK3R3,PIK3R4,PTEN,RBBP4,RBBP7,RBM38,RHOC,SPP1,SRF,TCF3,TCF7L1,TGFB1,VIM,WNT5A,WNT8A,XIAP,YY1
Inosine-5'-phosphate Biosynthesis II	0.983	1	#NUM!	ADSL,ATIC,PAICS
Thiosulfate Disproportionation III (Rhodanese)	0.983	1	#NUM!	MOCS3,MPST,TST
Oxidized GTP and dGTP Detoxification	0.983	1	#NUM!	DDX6,NUDT1,RUVBL2
Tyrosine Biosynthesis IV	0.983	1	#NUM!	PAH,PCBD1,PCBD2
tRNA Splicing	0.967	0.452	-0.688	APEX1,FICD,GDE1,NAPEPLD,PDE12,PDE1B,PDE4B,PDE4D,PDE5A,PDE6A,PDE6B,PDE6G,PDE8A,PDE8B,PLD6,SMPDL3B,TDP2,TRPT1,TULP2
CD27 Signaling in Lymphocytes	0.963	0.434	0	BCL2L1,CASP3,CASP8,CD70,ELP1,FOS,IKBKB,JUN,MAP2K1,MAP2K2,MAP2K3,MAP2K5,MAP2K7,MAP3K1,MAP3K10,MAP3K12,MAP3K6,MAPK10,MAPK9,NFKBIA,NFKBIB,SIVA1,TRAF5
Corticotropin Releasing Hormone Signaling	0.963	0.379	-3.539	ADCY1,ADCY7,ADCY8,ATF4,BRAF,CACNA1A,CACNA1B,CACNA1D,CACNA1F,CACNB2,CACNB4,CACNG4,CACNG7,CACNG8,CALM1 (includes others),CREB3,CREBBP,CTH,ELK1,FOS,GLI1,GLI2,GNAI2,GNAI3,GNAQ,GNAS,ITPR1,JUN,MAP2K1,MAP2K2,MAPK1,MAPK11,MAPK14,MEF2A,MEF2B,NPR1,NR4A1,NT5C,PLCG2,POMC,PRKACB,PRKAR1A,PRKAR1B,PRKAR2A,PRKAR2B,PRKCA,PRKCG,PRKCH,PTCH2,RAP1A,SLC39A7,SMARCC2,SMO,SOX15,VEGFA
Phosphatidylcholine Biosynthesis I	0.963	0.714	-1.342	CEPT1,CHPT1,PCYT1A,PCYT1B,PHKA1
GDP-glucose Biosynthesis	0.963	0.714	-0.447	HK1,PGM1,PGM2,PGM3,PGM5
PPARα/RXRα Activation	0.947	0.368	1.361	ACVR2A,ADCY1,ADCY7,ADCY8,ADIPOR1,ADIPOR2,AP2A2,BCL3,BMPR2,CAND1,CHD5,CLOCK,CPT1B,CREBBP,CYP2C19,CYP2C9,FASN,GNA11,GNAQ,GNAS,GOT2,GPD2,GRB2,HRAS,HSP90AA1,HSP90AB1,HSP90B1,IKBKB,IL1RAP,ITGB5,JUN,MAP2K1,MAP2K2,MAP2K3,MAP2K7,MAP4K4,MAPK1,MAPK14,MED1,MED12,MED23,MED24,MRAS,NFKBIA,NFKBIB,NR2C2,NRAS,PDIA3,PLCB1,PLCB3,PLCB4,PLCG2,PLCH1,PPARA,PRKAA2,PRKACB,PRKAR1A,PRKAR1B,PRKAR2A,PRKAR2B,PRKCA,RALB,RAP1A,…
CMP-N-acetylneuraminate Biosynthesis I (Eukaryotes)	0.943	0.8	-2	CMAS,NAGK,NANP,NANS
2-oxobutanoate Degradation I	0.943	0.8	-1	DLD,MCEE,MMUT,PCCB
Caveolar-mediated Endocytosis Signaling	0.939	0.411	#NUM!	ABL1,ACTA1,ACTB,ACTG1,ARCN1,B2M,CAV1,CAVIN1,COPB1,COPB2,COPE,COPG2,COPZ1,DYRK3,EGF,EGFR,FLNA,FLNC,FLOT1,FYN,ITGA2,ITGA6,ITGA7,ITGAV,ITGB1,ITGB5,PRKCA,PTPN1,RAB5C,SRC
Isoleucine Degradation I	0.936	0.571	-1.414	ACAD8,ACADSB,ACAT2,BCAT1,BCAT2,DLD,ECHS1,HSD17B10
Glycogen Degradation III	0.936	0.571	-0.707	AGL,GAA,MTAP,PGM1,PGM2,PGM3,PGM5,PYGB
Colanic Acid Building Blocks Biosynthesis	0.936	0.571	-0.707	GALK1,GALK2,GMPPA,GMPPB,GPI,PMM2,TSTA3,UGDH
Neurotrophin/TRK Signaling	0.936	0.408	-3.651	ATF4,CDC42,CREB3,CREBBP,FOS,GRB2,HRAS,JUN,MAP2K1,MAP2K2,MAP2K3,MAP2K5,MAP2K7,MAPK1,MRAS,NGFR,NRAS,NTRK3,PDPK1,PIK3CD,PIK3R2,PIK3R3,PIK3R4,PTPN11,RALB,RAP1A,RAP2A,SHC1,SOS1,SPRY1,SPRY2
Glutathione Redox Reactions I	0.932	0.5	-1.155	CLIC2,GPX1,GPX2,GPX3,GPX4,GSR,GSTK1,GSTM2,GSTP1,GSTZ1,MGST3,PRDX6
IL-3 Signaling	0.928	0.405	-3.536	AKT3,CRKL,ELK1,FOS,FOXO1,GRB2,HRAS,INPP5D,JAK1,JUN,MAP2K1,MAP2K2,MAPK1,MRAS,NRAS,PIK3CD,PIK3R2,PIK3R3,PIK3R4,PPP3CA,PPP3R1,PRKCA,PRKCG,PRKCH,RAC1,RALB,RAP1A,RAP2A,RAPGEF1,SHC1,SOS1,STAT6
DNA damage-induced 14-3-3σ Signaling	0.924	0.526	#NUM!	AKT3,ATM,ATR,CCNB1,CCNB2,CCNE1,CDK2,RAD1,RAD17,SFN
HGF Signaling	0.917	0.387	-3.162	AKT3,CDC42,CDK2,CDKN1A,CRKL,ELF2,ELF4,ELK1,ETS2,FOS,GRB2,HRAS,ITGA2,ITGB1,JUN,MAP2K1,MAP2K2,MAP2K7,MAP3K1,MAP3K10,MAP3K12,MAP3K6,MAPK1,MAPK10,MAPK9,MRAS,NRAS,PIK3CD,PIK3R2,PIK3R3,PIK3R4,PLCG2,PRKCA,PRKCG,PRKCH,PTPN11,PXN,RAC1,RALB,RAP1A,RAP2A,RAPGEF1,SOS1
ErbB4 Signaling	0.903	0.412	-2.041	APH1A,ERBB4,GRB2,HRAS,MAP2K1,MAP2K2,MAPK1,MRAS,NCSTN,NRAS,NRG3,NRG4,PDPK1,PIK3CD,PIK3R2,PIK3R3,PIK3R4,PLCG2,PRKCA,PRKCG,PRKCH,PSENEN,RALB,RAP1A,RAP2A,SHC1,SOS1,YAP1
Actin Cytoskeleton Signaling	0.889	0.361	-5.259	ACTA1,ACTB,ACTG1,ACTN1,ACTN2,ACTN3,ACTR2,ACTR3,ARHGAP35,ARHGEF1,ARHGEF4,ARPC1A,ARPC1B,ARPC2,ARPC3,ARPC4,ARPC5L,BCAR1,BRK1,CDC42,CFL1,CFL2,CRK,CRKL,CSK,DIAPH1,EGF,EZR,FGD1,FGF16,FGF18,FLNA,GIT1,GNA13,GNG12,GRB2,HRAS,ITGA2,ITGB1,LIMK2,MAP2K1,MAP2K2,MAPK1,MRAS,MYH10,MYH14,MYH9,MYL12A,MYL12B,MYL6,MYL6B,MYL9,MYLK,MYLK3,NCKAP1,NRAS,PAK2,PDGFA,PFN1,PFN2,PIK3CD,PIK3R2,PIK3R3,PIK3R4,PPP1CB,PPP1R12B,PXN,RA…
Endometrial Cancer Signaling	0.873	0.417	-3.962	AKT3,AXIN1,CTNNA2,CTNNB1,ELK1,ERBB2,GRB2,HRAS,ILK,MAP2K1,MAP2K2,MAPK1,MRAS,MYC,NRAS,PDPK1,PIK3CD,PIK3R2,PIK3R3,PIK3R4,PTEN,RALB,RAP1A,RAP2A,SOS1
Paxillin Signaling	0.873	0.385	-3.569	ACTA1,ACTB,ACTG1,ACTN1,ACTN2,ACTN3,ARFIP2,BCAR1,CDC42,CRK,CSK,GRB2,HRAS,ITGA2,ITGA6,ITGA7,ITGAV,ITGB1,ITGB5,MAPK1,MAPK10,MAPK11,MAPK14,MAPK9,MRAS,NCK2,NRAS,PAK2,PARVA,PIK3CD,PIK3R2,PIK3R3,PIK3R4,PXN,RAC1,RALB,RAP1A,RAP2A,SOS1,SRC,TLN1,VCL
Glycogen Degradation II	0.873	0.583	-1.134	AGL,MTAP,PGM1,PGM2,PGM3,PGM5,PYGB
BER pathway	0.873	0.583	#NUM!	APEX1,FEN1,LIG3,PARP1,PCNA,POLB,POLG
Dopamine-DARPP32 Feedback in cAMP Signaling	0.842	0.368	-1.387	ADCY1,ADCY7,ADCY8,ATF1,ATF4,ATP2A1,ATP2A2,CACNA1A,CACNA1D,CALM1 (includes others),CAMKK1,CDK5,CREB3,CREBBP,CSNK1D,CSNK1G1,DRD2,DRD3,GNAI2,GNAI3,GNAQ,GNAS,GRIN2A,GRIN3A,ITPR1,KCNJ15,KCNJ5,KCNJ6,PAWR,PDIA3,PLCB1,PLCB3,PLCB4,PLCG2,PLCH1,PPM1L,PPP1CA,PPP1CB,PPP1CC,PPP1R10,PPP1R11,PPP1R14B,PPP1R1B,PPP1R7,PPP2CA,PPP2CB,PPP2R1A,PPP2R1B,PPP2R5D,PPP3CA,PPP3R1,PRKACB,PRKAR1A,PRKAR1B,PRKAR2A,PRKAR2B,PRKCA,P…
Gαs Signaling	0.818	0.383	-1.333	ADCY1,ADCY7,ADCY8,ADD1,ADD2,ADORA2B,ATF4,BRAF,CHRM3,CHRM5,CNGA1,CREB3,CREBBP,ELK1,GNAS,GNB1,GNB2,GNB3,GNG10,GNG11,GNG12,GNG2,GNG3,GNG5,GNG7,HCK,HRH2,MAP2K1,MAP2K2,MAPK1,MRAS,PRKACB,PRKAR1A,PRKAR1B,PRKAR2A,PRKAR2B,PTH1R,RAP1A,RYR1,RYR2,SRC
Cholecystokinin/Gastrin-mediated Signaling	0.807	0.378	-2.777	BCAR1,CDC42,EGFR,ELK1,FOS,GNA13,GNAQ,GRB2,HRAS,ITPR1,JUN,MAP2K1,MAP2K2,MAP2K3,MAP2K5,MAPK1,MAPK10,MAPK14,MAPK7,MAPK9,MEF2A,MEF2B,MRAS,NRAS,PLCB1,PLCB3,PLCB4,PRKCA,PRKCG,PRKCH,PXN,RAC1,RAC3,RALB,RAP1A,RAP2A,RHOA,RHOB,RHOC,RHOG,RND2,SHC1,SOS1,SRC,SRF
IL-6 Signaling	0.807	0.376	-2.771	A2M,AKT3,CEBPB,CSNK2A2,CSNK2B,CYP19A1,ELK1,FOS,GRB2,HRAS,HSPB1,HSPB2,IKBKB,IL1RAP,IL6R,JUN,MAP2K1,MAP2K2,MAP2K3,MAP2K7,MAP4K4,MAPK1,MAPK10,MAPK11,MAPK14,MAPK9,MAPKAPK2,MRAS,NFKBIA,NFKBIB,NGFR,NRAS,PIK3CD,PIK3R2,PIK3R3,PIK3R4,PTPN11,RALB,RAP1A,RAP2A,SHC1,SOCS1,SOS1,SRF,TNFAIP6,TNFRSF1A,VEGFA
Apelin Adipocyte Signaling Pathway	0.807	0.395	-0.354	ADCY1,ADCY7,ADCY8,CLIC2,GNA11,GNAI2,GNAI3,GPX1,GPX2,GPX3,GPX4,GSTK1,GSTM2,GSTP1,GSTZ1,MAPK1,MAPK10,MAPK11,MAPK14,MAPK6,MAPK7,MAPK9,MGST3,NCF2,PRDX6,PRKAA2,PRKACB,PRKAR1A,PRKAR1B,PRKAR2A,PRKAR2B,SOD1
Wnt/β-catenin Signaling	0.804	0.364	-0.412	ACVR2A,AKT3,APPL2,AXIN1,BCL9,BMPR2,CDH2,CREBBP,CSNK1D,CSNK1G1,CSNK2A2,CSNK2B,CTNNB1,DKK3,DVL2,DVL3,FRAT1,FZD1,FZD10,FZD4,FZD5,FZD7,GNAQ,GSK3A,HDAC1,ILK,JUN,LRP1,LRP5,MARK2,MDM2,MYC,PIN1,POU5F1,PPM1L,PPP2CA,PPP2CB,PPP2R1A,PPP2R1B,PPP2R5D,PTPA,RPS27A,RUVBL2,SFRP2,SFRP5,SMO,SOX11,SOX13,SOX15,SOX18,SOX5,SOX8,SRC,TCF3,TCF7L1,TGFB1,TGFBR1,TLE3,TLE4,UBA52,UBB,WNT5A,WNT8A
Melanoma Signaling	0.78	0.42	-2.982	AKT3,BRAF,CDK4,CDKN1A,E2F1,HRAS,MAP2K1,MAP2K2,MAPK1,MDM2,MITF,MRAS,NRAS,PIK3CD,PIK3R2,PIK3R3,PIK3R4,PTEN,RALB,RAP1A,RAP2A
Telomere Extension by Telomerase	0.78	0.533	#NUM!	HNRNPA1,NBN,POT1,TERF1,TNKS,TNKS2,XRCC5,XRCC6
Apelin Cardiomyocyte Signaling Pathway	0.78	0.384	-1.151	AKT3,ATP2A1,ATP2A2,GNA11,GNAI2,GNAI3,ITPR1,MAPK1,MAPK10,MAPK11,MAPK14,MAPK6,MAPK7,MAPK9,MYL12A,MYL12B,MYL6,MYL6B,MYL9,MYLK,PDIA3,PIK3CD,PIK3R2,PIK3R3,PIK3R4,PLCB1,PLCB3,PLCB4,PLCG2,PLCH1,PRKCA,PRKCG,PRKCH,SLC8A1,SLC9A3,SLC9A5,SLC9A6,TGFB1
Leukocyte Extravasation Signaling	0.777	0.359	-1.833	ABL1,ACTA1,ACTB,ACTG1,ACTN1,ACTN2,ACTN3,ARHGAP1,ARHGAP12,ARHGAP35,BCAR1,CDC42,CLDN3,CLDN6,CRK,CRKL,CTNNA2,CTNNA3,CTNNB1,CXCR4,EZR,FER,GNAI2,GNAI3,ICAM1,ICAM3,ITGA2,ITGA6,ITGB1,ITK,JAM3,MAP2K2,MAPK1,MAPK10,MAPK11,MAPK14,MAPK9,MMP14,MMP15,MMP16,MMP17,MMP2,MMP23B,MMP24,MMP25,MMP9,MYL6,NCF2,PECAM1,PIK3CD,PIK3R2,PIK3R3,PIK3R4,PLCG2,PRKCA,PRKCG,PRKCH,PTPN11,PXN,RAC1,RAP1A,RHOA,SRC,THY1,TIMP1,TIMP2,TIMP…
GM-CSF Signaling	0.777	0.4	-3	AKT3,BCL2L1,CISH,CSF2RA,ELK1,GRB2,HCK,HRAS,LYN,MAP2K1,MAP2K2,MAPK1,MRAS,NRAS,PIK3CD,PIK3R2,PIK3R3,PIK3R4,PPP3CA,PPP3R1,PTPN11,RACK1,RALB,RAP1A,RAP2A,RUNX1,SHC1,SOS1
Erythropoietin Signaling	0.764	0.395	#NUM!	AKT3,CBL,ELK1,FOS,GRB2,HRAS,JUN,MAP2K1,MAP2K2,MAPK1,MRAS,NFKBIA,NFKBIB,NRAS,PDPK1,PIK3CD,PIK3R2,PIK3R3,PIK3R4,PLCG2,PRKCA,PRKCG,PRKCH,RALB,RAP1A,RAP2A,SHC1,SOCS1,SOS1,SRC
CCR5 Signaling in Macrophages	0.733	0.383	-1.5	CACNA1A,CACNA1B,CACNA1D,CACNA1F,CACNB2,CACNB4,CACNG4,CACNG7,CACNG8,CALM1 (includes others),FAS,FOS,GNAI2,GNAI3,GNAS,GNB1,GNB2,GNB3,GNG10,GNG11,GNG12,GNG2,GNG3,GNG5,GNG7,JUN,MAPK1,MAPK10,MAPK11,MAPK14,MAPK9,MRAS,PLCG2,PRKCA,PRKCG,PRKCH
Glucose and Glucose-1-phosphate Degradation	0.733	0.625	-0.447	HK1,PGM1,PGM2,PGM3,PGM5
Stearate Biosynthesis I (Animals)	0.733	0.422	-3.3	ACOT11,ACOT2,ACOT4,ACOT7,ACOT9,ACSBG1,ACSL3,ACSL5,BDH2,CYP2E1,DHCR24,ELOVL1,ELOVL6,FASN,MBOAT7,PPT1,PRXL2B,SLC27A4,SRD5A3
Netrin Signaling	0.73	0.4	-0.392	ABLIM1,CACNA1A,CACNA1B,CACNA1D,CACNA1F,CACNB2,CACNB4,CACNG4,CACNG7,CACNG8,NCK2,NFAT5,NFATC4,NTN1,PPP3CA,PPP3R1,PRKACB,PRKAR1A,PRKAR1B,PRKAR2A,PRKAR2B,RAC1,RAC3,RYR1,RYR2,UNC5B
Ovarian Cancer Signaling	0.726	0.367	-3.528	ABL1,AKT3,AXIN1,BRAF,CDK4,CTNNB1,E2F1,EGF,EGFR,FZD1,FZD10,FZD4,FZD5,FZD7,HRAS,MAP2K1,MAP2K2,MAPK1,MMP2,MMP9,MRAS,MSH2,MSH6,MTOR,NRAS,PA2G4,PIK3CD,PIK3R2,PIK3R3,PIK3R4,PRKACB,PRKAR1A,PRKAR1B,PRKAR2A,PRKAR2B,PTEN,RAD51,RALB,RAP1A,RAP2A,RPS6KB2,SIN3A,SMO,SRC,SUV39H1,TCF3,TCF7L1,TFDP1,VEGFA,WNT5A,WNT8A
Gαq Signaling	0.726	0.363	-1.155	ADRA1A,AKT3,CALM1 (includes others),CDC42,CHRM3,CHRM5,CSK,ELK1,GNA11,GNAQ,GNAS,GNB1,GNB2,GNB3,GNG10,GNG11,GNG12,GNG2,GNG3,GNG5,GNG7,GRK2,HTR2C,IKBKB,ITPR1,MAP2K1,MAP2K2,MAPK1,MRAS,NAPEPLD,NFATC4,NFKBIA,NFKBIB,PIK3CD,PIK3R2,PIK3R3,PIK3R4,PLCB1,PLCB3,PLCB4,PLCG2,PLD1,PLD2,PLD6,PPP3CA,PPP3R1,PRKCA,PRKCG,PRKCH,RAC1,RAC3,RGS16,RHOA,RHOB,RHOC,RHOG,RND2
GPCR-Mediated Nutrient Sensing in Enteroendocrine Cells	0.726	0.375	-0.309	ADCY1,ADCY7,ADCY8,CACNA1A,CACNA1B,CACNA1D,CACNA1F,CACNB2,CACNB4,CACNG4,CACNG7,CACNG8,CASR,FFAR2,GNA11,GNAI2,GNAI3,GNAQ,GNAS,GNG10,GNG11,GNG12,GNG2,GNG3,GNG5,GNG7,GPBAR1,ITPR1,PDIA3,PLCB1,PLCB3,PLCB4,PLCG2,PLCH1,PRKACB,PRKAR1A,PRKAR1B,PRKAR2A,PRKAR2B,PRKCA,PRKCG,PRKCH
Small Cell Lung Cancer Signaling	0.724	0.394	-1.069	ABL1,AKT3,BCL2L1,CCNE1,CDK2,CDK4,CKS1B,E2F1,FHIT,IKBKB,MYC,NFKBIA,NFKBIB,PA2G4,PIK3CD,PIK3R2,PIK3R3,PIK3R4,PTEN,RXRA,SIN3A,SKP2,SUV39H1,TFDP1,TRAF1,TRAF3,TRAF4,TRAF5
Purine Nucleotides Degradation II (Aerobic)	0.724	0.5	-1	ACPP,ADA,IMPDH1,IMPDH2,NT5C,NT5C2,NT5C3B,PNP,XDH
Glycolysis I	0.719	0.462	-2.309	ALDOA,ALDOC,ENO1,ENO2,FBP1,GAPDH,GPI,PFKL,PGAM1,PGK1,PKM,TPI1
Amyloid Processing	0.719	0.412	-0.905	AKT3,APH1A,CAPN1,CAPN5,CAPN6,CAPNS1,CDK5,CDK5R1,CSNK1D,CSNK2A2,CSNK2B,MAPK1,MAPK11,MAPK14,NCSTN,PRKACB,PRKAR1A,PRKAR1B,PRKAR2A,PRKAR2B,PSENEN
Mevalonate Pathway I	0.717	0.538	-2.646	ACAT2,HMGCR,HMGCS1,IDI1,MVD,MVK,PMVK
Adrenomedullin signaling pathway	0.717	0.355	-3.969	ADCY1,ADCY7,ADCY8,ADM,AKT3,ARAF,BRAF,CALCRL,CALM1 (includes others),CASP3,CEBPB,CRCP,CSK,CTH,ELK1,FOS,GNA11,GNAQ,GNAS,GRB2,GSK3A,HRAS,ITPR1,KCNQ3,MAP2K1,MAP2K2,MAP2K3,MAP2K5,MAP2K7,MAPK1,MAPK10,MAPK11,MAPK14,MAPK6,MAPK7,MAPK9,MMP2,MRAS,MYLK,MYLK3,NPR1,NRAS,NT5C,PDIA3,PIK3CD,PIK3R2,PIK3R3,PIK3R4,PLCB1,PLCB3,PLCB4,PLCG2,PLCH1,PRKACB,PRKAR1A,PRKAR1B,PRKAR2A,PRKAR2B,RALB,RAP1A,RAP2A,RXRA,SHC1,SHC2,SL…
Regulation of IL-2 Expression in Activated and Anergic T Lymphocytes	0.703	0.382	#NUM!	CALM1 (includes others),CARD11,ELK1,FOS,FYN,GRB2,HRAS,IKBKB,JUN,LAT,MAP2K1,MAP2K2,MAP2K7,MAP3K1,MAPK1,MAPK10,MAPK9,MRAS,NFAT5,NFATC4,NFKBIA,NFKBIB,NRAS,PLCG2,PPP3CA,PPP3R1,RAC1,RALB,RAP1A,RAP2A,SMAD4,SOS1,TGFB1,TGFBR1
Tec Kinase Signaling	0.701	0.36	-2.214	ACTA1,ACTB,ACTG1,BLK,CDC42,FADD,FAS,FOS,FRK,FYN,GNA11,GNA13,GNAI2,GNAI3,GNAQ,GNAS,GNAZ,GNB1,GNB2,GNB3,GNG10,GNG11,GNG12,GNG2,GNG3,GNG5,GNG7,HCK,ITGA2,ITGB1,ITK,JAK1,JAK3,LCK,LYN,MAPK10,MAPK9,MRAS,PAK2,PIK3CD,PIK3R2,PIK3R3,PIK3R4,PLCG2,PRKCA,PRKCG,PRKCH,RAC1,RAC3,RHOA,RHOB,RHOC,RHOG,RND2,SRC,STAT6,TNFRSF10B,TNFRSF21,TNFRSF25
CNTF Signaling	0.697	0.4	-3.266	CNTFR,GRB2,HRAS,JAK1,MAP2K1,MAP2K2,MAPK1,MRAS,MTOR,NRAS,PIK3CD,PIK3R2,PIK3R3,PIK3R4,PTPN11,RALB,RAP1A,RAP2A,RPS6KA2,RPS6KA3,RPS6KA5,RPS6KA6,RPS6KB2,SOS1
Semaphorin Signaling in Neurons	0.697	0.4	#NUM!	ARHGAP1,CDC42,CDK5,CFL1,CFL2,CRMP1,DPYSL2,DPYSL3,DPYSL4,DPYSL5,FYN,ITGB1,LIMK2,MAPK1,PAK2,RAC1,RAC3,RHOA,RHOB,RHOC,RHOG,RND2,SEMA3A,SEMA7A
Gαi Signaling	0.695	0.368	-0.781	ADCY1,ADCY7,ADCY8,ADRA2C,CAV1,CHRM2,DRD2,DRD3,GNAI2,GNAI3,GNAS,GNB1,GNB2,GNB3,GNG10,GNG11,GNG12,GNG2,GNG3,GNG5,GNG7,GRB2,GRM4,HRAS,HRH3,HTR1D,MAPK1,MRAS,NPY1R,NRAS,OPRD1,OPRL1,OPRM1,P2RY13,P2RY14,PRKACB,PRKAR1A,PRKAR1B,PRKAR2A,PRKAR2B,RALB,RAP1A,RAP2A,SHC1,SOS1,SRC
Selenocysteine Biosynthesis II (Archaea and Eukaryotes)	0.688	0.667	-1	SARS2,SEPHS1,SEPHS2,SEPSECS
UDP-N-acetyl-D-glucosamine Biosynthesis II	0.688	0.667	0	GFPT2,GNPNAT1,PGM3,UAP1
Zymosterol Biosynthesis	0.688	0.667	-2	CYP51A1,LBR,NSDHL,TM7SF2
GDP-mannose Biosynthesis	0.688	0.667	0	GMPPA,GMPPB,GPI,PMM2
Endothelin-1 Signaling	0.686	0.355	-1.861	ABHD3,ADCY1,ADCY7,ADCY8,ARAF,BRAF,CASP10,CASP2,CASP3,CASP6,CASP8,EDNRB,FOS,GNA11,GNA13,GNAI2,GNAI3,GNAQ,GNAS,GNAZ,GRB2,HRAS,HRASLS,ITPR1,JUN,LCAT,MAPK1,MAPK10,MAPK11,MAPK14,MAPK6,MAPK7,MAPK9,MRAS,MYC,NAPEPLD,NRAS,PDIA3,PIK3CD,PIK3R2,PIK3R3,PIK3R4,PLA2G16,PLA2G2A,PLA2G4B,PLA2G6,PLA2R1,PLCB1,PLCB3,PLCB4,PLCG2,PLCH1,PLD1,PLD2,PLD6,PNPLA3,PRKCA,PRKCG,PRKCH,RALB,RAP1A,RAP2A,SHC1,SHC2,SOS1,SRC
Melatonin Signaling	0.682	0.389	-1.961	ARAF,BRAF,CALM1 (includes others),GNAI2,GNAI3,GNAQ,GNRH1,MAP2K1,MAP2K2,MAP2K3,MAP2K5,MAP2K7,MAPK1,PDIA3,PLCB1,PLCB3,PLCB4,PLCG2,PLCH1,PRKACB,PRKAR1A,PRKAR1B,PRKAR2A,PRKAR2B,PRKCA,PRKCG,PRKCH,RORA
Agrin Interactions at Neuromuscular Junction	0.674	0.385	-2.646	ACTA1,ACTB,ACTG1,CDC42,DAG1,EGFR,ERBB2,ERBB4,GABPA,HRAS,ITGA2,ITGA6,ITGB1,JUN,MAPK1,MAPK10,MAPK9,MRAS,NRAS,NRG3,NRG4,PAK2,PXN,RAC1,RAC3,RALB,RAP1A,RAP2A,RAPSN,SRC
Synaptic Long Term Potentiation	0.672	0.364	-3.063	ADCY1,ADCY8,ATF4,CALM1 (includes others),CREB3,CREBBP,GNA11,GNAQ,GRIA3,GRIA4,GRIN2A,GRIN3A,GRM4,HRAS,ITPR1,MAP2K1,MAP2K2,MAPK1,MRAS,NRAS,PDIA3,PLCB1,PLCB3,PLCB4,PLCG2,PLCH1,PPP1CA,PPP1CB,PPP1CC,PPP1R10,PPP1R11,PPP1R14B,PPP1R1A,PPP1R7,PPP3CA,PPP3R1,PRKACB,PRKAR1A,PRKAR1B,PRKAR2A,PRKAR2B,PRKCA,PRKCG,PRKCH,RALB,RAP1A,RAP2A
CD28 Signaling in T Helper Cells	0.672	0.367	-2.722	ACTR2,ACTR3,AKT3,ARPC1A,ARPC1B,ARPC2,ARPC3,ARPC4,ARPC5L,CALM1 (includes others),CARD11,CDC42,CSK,FOS,FYN,GRB2,HLA-DQA1,HLA-DQB1,HLA-DRB1,IKBKB,ITK,ITPR1,JUN,LAT,LCK,MAP2K1,MAP2K2,MAP3K1,MAPK10,MAPK9,NFAT5,NFATC4,NFKBIA,NFKBIB,PDPK1,PIK3CD,PIK3R2,PIK3R3,PIK3R4,PPP3CA,PPP3R1,PTPN11,PTPRC,RAC1
Granzyme B Signaling	0.672	0.5	-2.121	CASP3,CASP8,DFFB,GZMB,LMNB1,LMNB2,PARP1,PRKDC
Tumoricidal Function of Hepatic Natural Killer Cells	0.672	0.458	-1.414	AIFM1,CASP3,CASP6,CASP8,DFFB,FADD,FAS,GZMB,ICAM1,M6PR,SERPINB9
Mismatch Repair in Eukaryotes	0.672	0.5	#NUM!	FEN1,MSH2,MSH6,PCNA,RFC1,RFC2,RFC3,RPA1
Cysteine Biosynthesis III (mammalia)	0.672	0.458	-2.111	AHCY,CBS/CBSL,CTH,EEF1AKMT4,FTSJ1,MAT2B,MGMT,MRM2,NSUN4,PRMT1,PRMT5
Parkinson's Signaling	0.672	0.5	#NUM!	CASP3,MAPK1,MAPK11,MAPK14,PARK7,PRKN,SEPT5,UCHL1
TGF-β Signaling	0.672	0.375	-3.053	ACVR2A,AMH,BMPR1A,BMPR2,CDC42,CREBBP,FOS,GRB2,HDAC1,HRAS,INHBC,JUN,MAP2K1,MAP2K2,MAP2K3,MAPK1,MAPK11,MAPK14,MAPK9,MRAS,NODAL,NRAS,RALB,RAP1A,RAP2A,RUNX3,SERPINE1,SKI,SMAD4,SMAD7,SMURF1,SOS1,TFE3,TGFB1,TGFBR1,ZNF423
Gustation Pathway	0.672	0.359	#NUM!	ADCY1,ADCY7,ADCY8,APEX1,CACNA1A,CACNA1B,CACNA1D,CACNA1F,CACNB2,CACNB4,CACNG4,CACNG7,CACNG8,FICD,GDE1,GNB1,GNB3,GNG11,GNG2,GNG5,GNG7,ITPR1,LPAR6,NAPEPLD,P2RX6,P2RY1,P2RY11,P2RY13,P2RY14,PANX1,PDE12,PDE1B,PDE4B,PDE4D,PDE5A,PDE6A,PDE6B,PDE6G,PDE8A,PDE8B,PLD6,PRKACB,PRKAR1A,PRKAR1B,PRKAR2A,PRKAR2B,SMPDL3B,TAS2R13,TAS2R19,TAS2R30,TAS2R4,TAS2R40,TAS2R5,TDP2,TULP2
Synaptic Long Term Depression	0.666	0.353	0.516	ABHD3,CACNA1A,CACNA1B,CACNA1D,CACNA1F,CACNB2,CACNB4,CACNG4,CACNG7,CACNG8,CTH,GNA11,GNA13,GNAI2,GNAI3,GNAQ,GNAS,GNAZ,GRIA3,GRIA4,GRID2,GRM4,HRAS,HRASLS,IGF1,IGF1R,ITPR1,LCAT,LYN,MAP2K1,MAP2K2,MAPK1,MRAS,NPR1,NRAS,NT5C,PDIA3,PLA2G16,PLA2G2A,PLA2G4B,PLA2G6,PLA2R1,PLCB1,PLCB3,PLCB4,PLCG2,PLCH1,PNPLA3,PPM1L,PPP2CA,PPP2CB,PPP2R1A,PPP2R1B,PPP2R5D,PRKCA,PRKCG,PRKCH,PTPA,RALB,RAP1A,RAP2A,RYR1,RYR2,SLC39A7…
Sperm Motility	0.662	0.348	-0.898	ABHD3,ABL1,ABL2,BLK,CALM1 (includes others),CATSPER2,CLK1,CLK2,CNGA1,CSF2RA,CSK,DDR1,DYRK3,EGFR,EPHA1,EPHB4,ERBB2,ERBB4,FER,FGFR1,FGFR2,FGFR3,FGFR4,FLT1,FLT3LG,FRK,FYN,GNAS,HCK,HRASLS,IGF1R,ITK,ITPR1,JAK1,JAK3,KDR,KIT,LCAT,LCK,LMTK3,LYN,MAP2K1,MAP2K3,MAP2K5,MAP2K7,MRAS,NPR1,NTRK3,PDE1B,PDE4B,PDE4D,PDGFRA,PDIA3,PEAK1,PLA2G16,PLA2G2A,PLA2G4B,PLA2G6,PLA2R1,PLCB1,PLCB3,PLCB4,PLCG2,PLCH1,PNPLA3,PRKACB…
Notch Signaling	0.662	0.421	-2.111	APH1A,CNTN1,DLL1,DLL3,DTX2,FURIN,HEY1,HEY2,MAML1,MAML2,MFNG,NCSTN,NOTCH2,NOTCH3,NUMBL,PSENEN
Branched-chain α-keto acid Dehydrogenase Complex	0.652	0.75	#NUM!	BCKDHA,BCKDHB,DLD
Spermine and Spermidine Degradation I	0.652	0.75	#NUM!	SAT1,SAT2,SMOX
Methylmalonyl Pathway	0.652	0.75	#NUM!	MCEE,MMUT,PCCB
Glutathione Redox Reactions II	0.652	0.75	#NUM!	GSR,PDIA3,TXNDC12
LPS-stimulated MAPK Signaling	0.65	0.378	-3.413	ATF1,CDC42,ELK1,FOS,HRAS,IKBKB,JUN,MAP2K1,MAP2K2,MAP2K3,MAPK1,MAPK10,MAPK11,MAPK14,MAPK9,MRAS,NFKBIA,NFKBIB,NRAS,PIK3CD,PIK3R2,PIK3R3,PIK3R4,PRKCA,PRKCG,PRKCH,RAC1,RALB,RAP1A,RAP2A,SRF
Bladder Cancer Signaling	0.65	0.371	-3.207	ABL1,CDK4,CDKN1A,E2F1,EGF,EGFR,ERBB2,FGF16,FGF18,FGFR3,HRAS,MAP2K1,MAP2K2,MAPK1,MDM2,MMP14,MMP15,MMP16,MMP17,MMP2,MMP23B,MMP24,MMP25,MMP9,MRAS,MYC,NRAS,PA2G4,RALB,RAP1A,RAP2A,RPS6KA5,SIN3A,SUV39H1,TFDP1,VEGFA
Spliceosomal Cycle	0.65	1	#NUM!	U2AF1/U2AF1L5,U2AF2
Epoxysqualene Biosynthesis	0.65	1	#NUM!	FDFT1,SQLE
Guanine and Guanosine Salvage I	0.65	1	#NUM!	HPRT1,PNP
Spermine Biosynthesis	0.65	1	#NUM!	AMD1,SMS
Choline Degradation I	0.65	1	#NUM!	ALDH7A1,CHDH
Spermidine Biosynthesis I	0.65	1	#NUM!	AMD1,SRM
Sulfate Activation for Sulfonation	0.65	1	#NUM!	PAPSS1,PAPSS2
Cysteine Biosynthesis/Homocysteine Degradation	0.65	1	#NUM!	CBS/CBSL,CTH
Adenine and Adenosine Salvage I	0.65	1	#NUM!	APRT,PNP
Putrescine Biosynthesis III	0.65	1	#NUM!	AZIN2,ODC1
Formaldehyde Oxidation II (Glutathione-dependent)	0.65	1	#NUM!	ADH5,ESD
Sonic Hedgehog Signaling	0.65	0.433	1.155	CCNB1,DYRK1B,GLI1,GLI2,GRK2,HHIP,PRKACB,PRKAR1A,PRKAR1B,PRKAR2A,PRKAR2B,PTCH2,SMO
Apelin Endothelial Signaling Pathway	0.65	0.365	-2.469	ADCY1,ADCY7,ADCY8,AKT3,ANGPT1,CALM1 (includes others),FOS,GNA11,GNA13,GNAI2,GNAI3,GNAS,HDAC4,HRAS,ICAM1,JUN,MAP2K1,MAP2K2,MAPK1,MAPK10,MAPK9,MEF2A,MEF2B,MRAS,MTOR,NRAS,PIK3CD,PIK3R2,PIK3R3,PIK3R4,PLCB1,PLCB3,PLCB4,PRKAA2,PRKCA,PRKCG,PRKCH,RALB,RAP1A,RAP2A,RPS6KB2,SP1
Polyamine Regulation in Colon Cancer	0.627	0.455	#NUM!	AZIN1,CTNNB1,MYC,OAZ1,OAZ2,ODC1,PSME3,PSMF1,SAT1,SAT2
NAD biosynthesis II (from tryptophan)	0.627	0.5	1.134	ABL1,IDO1,KMO,KYNU,NADSYN1,NMNAT2,NMNAT3
Endocannabinoid Cancer Inhibition Pathway	0.627	0.357	2.1	ADCY1,ADCY7,ADCY8,AKT1S1,AKT3,ATF4,CASP10,CASP2,CASP3,CASP6,CASP8,CCND3,CCNE1,CDKN1A,CREB3,CREBBP,CTNNB1,GNA13,GNAI2,GNAI3,GNAQ,MAP2K1,MAP2K2,MAP2K3,MAP2K5,MAP2K7,MAPK1,MAPK14,MMP2,MTOR,MYC,NUPR1,PIK3CD,PIK3R2,PIK3R3,PIK3R4,PRKAA2,PRKACB,PRKAR1A,PRKAR1B,PRKAR2A,PRKAR2B,RHOA,SMPD2,SMPD3,SMPD4,SRC,TCF3,TCF7L1,VEGFA,VIM
Estrogen-Dependent Breast Cancer Signaling	0.613	0.378	-3	AKT3,ATF4,CREB3,CREBBP,CYP19A1,EGFR,ELK1,ESR1,FOS,HRAS,HSD17B10,HSD17B14,HSD17B2,IGF1,IGF1R,JUN,MAPK1,MRAS,NRAS,PIK3CD,PIK3R2,PIK3R3,PIK3R4,RALB,RAP1A,RAP2A,SP1,SRC
Leucine Degradation I	0.611	0.556	-0.447	BCAT1,BCAT2,IVD,MCCC1,MCCC2
GABA Receptor Signaling	0.611	0.368	#NUM!	ABAT,ADCY1,ADCY7,ADCY8,ALDH5A1,ALDH9A1,AP1B1,AP1G2,AP2A1,AP2A2,AP2M1,AP2S1,CACNA1A,CACNA1B,CACNA1D,CACNA1F,CACNB2,CACNB4,CACNG4,CACNG7,CACNG8,DNM1,GABARAP,GABRE,GABRG2,GABRP,GABRQ,GNAS,KCNQ3,MRAS,RPS27A,SLC6A13,UBA52,UBB,UBQLN1
Regulation of the Epithelial-Mesenchymal Transition Pathway	0.599	0.347	#NUM!	AKT3,APH1A,ARAF,AXIN1,BCL9,BRAF,CDH2,CLDN3,CTNNB1,DVL2,DVL3,EGF,EGFR,ESRP2,FGF16,FGF18,FGFR1,FGFR2,FGFR3,FGFR4,FZD1,FZD10,FZD4,FZD5,FZD7,GRB2,HRAS,ID2,JAK1,JAK3,LOX,MAML1,MAP2K1,MAP2K2,MAP2K3,MAP2K5,MAP2K7,MAPK1,MMP2,MMP9,MRAS,NCSTN,NOTCH2,NOTCH3,NRAS,PARD6A,PIK3CD,PIK3R2,PIK3R3,PIK3R4,PSENEN,PTPN11,PYGO2,RALB,RAP1A,RAP2A,RHOA,SMAD4,SMO,SMURF1,SOS1,TCF3,TCF7L1,TGFB1,TGFBR1,WNT5A,WNT8A
Role of NFAT in Regulation of the Immune Response	0.588	0.348	-2.714	AKT3,CALM1 (includes others),CSNK1D,CSNK1G1,ELP1,FOS,FYN,GNA11,GNA13,GNAI2,GNAI3,GNAQ,GNAS,GNAZ,GNB1,GNB2,GNB3,GNG10,GNG11,GNG12,GNG2,GNG3,GNG5,GNG7,GRB2,GSK3A,HLA-DQA1,HLA-DQB1,HLA-DRB1,HRAS,IKBKB,ITK,ITPR1,JUN,LAT,LCK,LYN,MAP2K1,MAP2K2,MAPK1,MEF2A,MEF2B,MRAS,NFAT5,NFATC4,NFKBIA,NFKBIB,NRAS,ORAI1,PIK3CD,PIK3R2,PIK3R3,PIK3R4,PLCB1,PLCB3,PLCB4,PLCG2,PPP3CA,PPP3R1,RALB,RAP1A,RAP2A,SOS1
γ-linolenate Biosynthesis II (Animals)	0.588	0.471	-1.414	ACSBG1,ACSL3,ACSL5,CYB5A,CYB5R3,FADS1,FADS2,SLC27A4
Mitochondrial L-carnitine Shuttle Pathway	0.588	0.471	0.707	ACSBG1,ACSL3,ACSL5,CPT1A,CPT1B,CPT1C,CPT2,SLC27A4
Superpathway of Geranylgeranyldiphosphate Biosynthesis I (via Mevalonate)	0.588	0.471	-2.828	ACAT2,FDPS,HMGCR,HMGCS1,IDI1,MVD,MVK,PMVK
Thrombopoietin Signaling	0.57	0.381	-3.266	FOS,GRB2,HRAS,JUN,MAP2K1,MAP2K2,MAPK1,MRAS,MYC,NRAS,PIK3CD,PIK3R2,PIK3R3,PIK3R4,PLCG2,PRKCA,PRKCG,PRKCH,PTPN11,RALB,RAP1A,RAP2A,SHC1,SOS1
FcγRIIB Signaling in B Lymphocytes	0.569	0.373	-3.441	CACNA1A,CACNA1B,CACNA1D,CACNA1F,CACNB2,CACNB4,CACNG4,CACNG7,CACNG8,GRB2,HRAS,INPP5D,LYN,MAPK10,MAPK9,MRAS,NRAS,PDPK1,PIK3CD,PIK3R2,PIK3R3,PIK3R4,PLCG2,RALB,RAP1A,RAP2A,SHC1,SOS1
FGF Signaling	0.569	0.369	-3.053	AKT3,ATF4,CREB3,CREBBP,CRK,CRKL,FGF16,FGF18,FGFR1,FGFR2,FGFR3,FGFR4,GRB2,HRAS,ITPR1,MAP2K1,MAP2K3,MAP3K1,MAPK1,MAPK11,MAPK14,MAPKAPK2,PIK3CD,PIK3R2,PIK3R3,PIK3R4,PRKCA,PTPN11,RAC1,RPS6KA5,SOS1
Apoptosis Signaling	0.569	0.364	-0.507	AIFM1,BAK1,BCL2L1,CAPN1,CAPN5,CAPN6,CAPNS1,CASP10,CASP2,CASP3,CASP6,CASP8,DFFB,DIABLO,FAS,HRAS,HTRA2,IKBKB,LMNA,MAP2K1,MAP2K2,MAP2K7,MAP4K4,MAPK1,MRAS,NFKBIA,NFKBIB,NRAS,PARP1,PLCG2,PRKCA,RALB,RAP1A,RAP2A,TNFRSF1A,XIAP
Granzyme A Signaling	0.559	0.45	#NUM!	APEX1,CREBBP,HIST1H1A,HIST1H1B,HIST1H1C,HIST1H1D,HIST1H1T,NME1,SET
Cleavage and Polyadenylation of Pre-mRNA	0.553	0.5	#NUM!	CPSF3,CSTF1,CSTF2,CSTF3,NUDT21,PABPN1
Assembly of RNA Polymerase I Complex	0.553	0.5	#NUM!	POLR1A,POLR1B,POLR1C,POLR1E,POLR2F,UBTF
Guanosine Nucleotides Degradation III	0.553	0.5	-0.816	ACPP,NT5C,NT5C2,NT5C3B,PNP,XDH
IL-15 Production	0.545	0.355	#NUM!	ABL1,ABL2,BLK,CLK1,CLK2,CSF2RA,CSK,DDR1,DYRK3,EGFR,EPHA1,EPHB4,ERBB2,ERBB4,FER,FGFR1,FGFR2,FGFR3,FGFR4,FLT1,FLT3LG,FRK,FYN,HCK,IGF1R,ITK,JAK1,JAK3,KDR,KIT,LCK,LMTK3,LYN,MAP2K1,MAP2K3,MAP2K5,MAP2K7,NTRK3,PDGFRA,PEAK1,ROR1,SRC,TYRO3
Oncostatin M Signaling	0.545	0.395	-3.153	ELK1,GRB2,HRAS,JAK1,JAK3,MAP2K1,MAP2K2,MAPK1,MRAS,MT2A,NRAS,RALB,RAP1A,RAP2A,SHC1,SOS1,TIMP3
Renin-Angiotensin Signaling	0.545	0.356	-3.683	ACE,ADCY1,ADCY7,ADCY8,ELK1,FOS,GNAQ,GRB2,HRAS,ITPR1,JUN,MAP2K1,MAP2K2,MAP3K1,MAPK1,MAPK10,MAPK11,MAPK14,MAPK9,MRAS,NRAS,PAK2,PIK3CD,PIK3R2,PIK3R3,PIK3R4,PLCG2,PRKACB,PRKAR1A,PRKAR1B,PRKAR2A,PRKAR2B,PRKCA,PRKCG,PRKCH,RAC1,RALB,RAP1A,RAP2A,SHC1,SHC2,SOS1
Amyotrophic Lateral Sclerosis Signaling	0.533	0.361	-0.378	AKT3,ALS2,BCL2L1,CACNA1A,CACNA1D,CAPN1,CAPN5,CAPN6,CAPNS1,CASP3,GLUL,GPX1,GRIA3,GRIA4,GRID2,GRIK5,GRIN2A,GRIN3A,IGF1,NEFH,NEFL,NEFM,PIK3CD,PIK3R2,PIK3R3,PIK3R4,PPP3CA,RAB5C,RAC1,RNF19A,SLC1A2,SOD1,SSR4,VEGFA,XIAP
NAD Biosynthesis from 2-amino-3-carboxymuconate Semialdehyde	0.533	0.571	0	ABL1,NADSYN1,NMNAT2,NMNAT3
Lipid Antigen Presentation by CD1	0.532	0.423	#NUM!	AP1B1,AP1G2,AP2A1,AP2A2,AP2M1,AP2S1,B2M,CALR,CANX,PDIA3,PSAP
RANK Signaling in Osteoclasts	0.532	0.364	-2.191	AKT3,CALM1 (includes others),CBL,ELK1,FOS,IKBKB,JUN,MAP2K1,MAP2K2,MAP2K7,MAP3K1,MAP3K10,MAP3K12,MAP3K6,MAPK1,MAPK10,MAPK11,MAPK14,MAPK9,MITF,NFKBIA,NFKBIB,PIK3CD,PIK3R2,PIK3R3,PIK3R4,PPP3CA,PPP3R1,SRC,TNFSF11,TRAF5,XIAP
PEDF Signaling	0.532	0.366	-2.268	AKT3,ARHGAP22,BCL2L1,CASP8,CFLAR,DOCK3,ELK1,FAS,HRAS,IKBKB,MAPK1,MAPK11,MAPK14,MRAS,NFKBIA,NFKBIB,NRAS,PIK3CD,PIK3R2,PIK3R3,PIK3R4,PNPLA2,RAC1,RALB,RAP1A,RAP2A,RHOA,SOD2,SRF,TCF7L1
BMP signaling pathway	0.532	0.365	-3.157	BMPR1A,BMPR2,CREBBP,GRB2,HRAS,JUN,MAGED1,MAP2K1,MAP2K2,MAPK1,MAPK10,MAPK11,MAPK14,MAPK9,MRAS,NRAS,PRKACB,PRKAR1A,PRKAR1B,PRKAR2A,PRKAR2B,RALB,RAP1A,RAP2A,SMAD4,SMAD7,SMURF1,SOS1,SOSTDC1,XIAP,ZNF423
Adenosine Nucleotides Degradation II	0.521	0.467	-0.378	ACPP,ADA,NT5C,NT5C2,NT5C3B,PNP,XDH
Xenobiotic Metabolism Signaling	0.521	0.334	#NUM!	ALDH16A1,ALDH18A1,ALDH1A3,ALDH1B1,ALDH1L2,ALDH5A1,ALDH7A1,ALDH9A1,ANKRA2,CES2,CES3,CES4A,CHST10,CHST11,CHST12,CHST15,CHST3,CHST7,CITED2,CREBBP,CYP2C19,CYP2C9,CYP3A5,CYP3A7,ESD,FMO1,FMO4,FTL,GSTA4,GSTK1,GSTM2,GSTM4,GSTO2,GSTP1,GSTZ1,HDAC4,HRAS,HS2ST1,HS6ST1,HS6ST2,HSP90AA1,HSP90AB1,HSP90B1,KEAP1,MAP2K1,MAP2K2,MAP2K3,MAP2K5,MAP2K7,MAP3K1,MAP3K10,MAP3K12,MAP3K6,MAPK1,MAPK11,MAPK14,MAPK7,MAPK9,MED1,M…
4-1BB Signaling in T Lymphocytes	0.51	0.406	-0.905	ELP1,IKBKB,JUN,MAP2K1,MAP2K2,MAPK1,MAPK10,MAPK11,MAPK14,MAPK9,NFKBIA,NFKBIB,TRAF1
PI3K Signaling in B Lymphocytes	0.495	0.348	-3.507	ABL1,AKT3,ATF1,ATF4,BLK,CALM1 (includes others),CBL,CD81,ELK1,FOS,FYN,HRAS,IKBKB,INPP5D,IRS4,ITPR1,JUN,LYN,MAP2K1,MAP2K2,MAPK1,MRAS,NFAT5,NFATC4,NFKBIA,NFKBIB,NRAS,PDIA3,PDPK1,PIK3AP1,PIK3CD,PIK3R2,PLCB1,PLCB3,PLCB4,PLCG2,PLCH1,PLEKHA1,PLEKHA2,PLEKHA4,PPP3CA,PPP3R1,PTEN,PTPRC,RAC1,RALB,RAP1A,RAP2A
STAT3 Pathway	0.492	0.348	-1.508	BMPR1A,BMPR2,CDC25A,CDKN1A,CISH,EGF,EGFR,FGFR1,FGFR2,FGFR3,FGFR4,FLT1,HRAS,IGF1,IGF1R,IGF2R,IL17RD,IL6R,KDR,MAP2K1,MAP2K2,MAP3K10,MAP3K12,MAPK1,MAPK10,MAPK11,MAPK14,MAPK9,MRAS,MYC,NDUFA13,NGFR,NRAS,NTRK3,PDGFRA,RAC1,RALB,RAP1A,RAP2A,SOCS1,SOCS4,SOCS6,SRC,TGFA,TGFB1,TGFBR1,VEGFA
Chemokine Signaling	0.487	0.362	-3.157	CALM1 (includes others),CFL1,CXCR4,FOS,GNAI2,GNAI3,GNAQ,HRAS,JUN,LIMK2,MAP2K1,MAP2K2,MAPK1,MAPK11,MAPK14,MRAS,NRAS,PLCB1,PLCB3,PLCB4,PLCG2,PPP1CB,PPP1R12B,PRKCA,RALB,RAP1A,RAP2A,RHOA,SRC
Leptin Signaling in Obesity	0.485	0.365	-1.941	ADCY1,ADCY7,ADCY8,AKT3,FOXO1,GRB2,LEPR,MAP2K1,MAP2K2,MAPK1,PDIA3,PIK3CD,PIK3R2,PIK3R3,PIK3R4,PLCB1,PLCB3,PLCB4,PLCG2,PLCH1,POMC,PRKACB,PRKAR1A,PRKAR1B,PRKAR2A,PRKAR2B,PTPN11
Glioma Invasiveness Signaling	0.485	0.365	-3.674	CDC42,HRAS,ITGAV,ITGB5,MAPK1,MMP2,MMP9,MRAS,NRAS,PIK3CD,PIK3R2,PIK3R3,PIK3R4,RAC1,RAC3,RALB,RAP1A,RAP2A,RHOA,RHOB,RHOC,RHOG,RND2,TIMP1,TIMP2,TIMP3,TIMP4
Calcium Transport I	0.479	0.5	-1.342	ANXA5,ATP2A1,ATP2A2,ATP2B1,ATP2B4
Dolichyl-diphosphooligosaccharide Biosynthesis	0.479	0.5	-1.342	ALG1,ALG13,ALG3,DPM1,DPM2
Endoplasmic Reticulum Stress Pathway	0.479	0.429	#NUM!	ATF4,CALR,CASP3,DNAJC3,EIF2S1,HSP90B1,HSPA5,MBTPS1,MBTPS2
Creatine-phosphate Biosynthesis	0.456	0.6	#NUM!	CKB,CKMT1A/CKMT1B,MAP4K4
Tetrapyrrole Biosynthesis II	0.456	0.6	#NUM!	ALAD,ALAS1,UROS
Myo-inositol Biosynthesis	0.456	0.6	#NUM!	IMPA2,INPP5F,ISYNA1
Lysine Degradation V	0.456	0.6	#NUM!	AASDH,ALDH7A1,PIPOX
G-Protein Coupled Receptor Signaling	0.456	0.332	#NUM!	ADCY1,ADCY7,ADCY8,ADORA2B,ADRA1A,ADRA2C,AKT3,APEX1,ATF4,BRAF,CHRM2,CHRM3,CHRM5,CREB3,CREBBP,DRD2,DRD3,DUSP1,DUSP4,DUSP6,FICD,FYN,GDE1,GNA11,GNAI2,GNAI3,GNAQ,GNAS,GRB2,GRK2,GRM4,HRAS,HRH2,HRH3,HTR1D,HTR2C,IKBKB,LAMTOR3,MAP2K1,MAP2K2,MAPK1,MRAS,NAPEPLD,NFKBIA,NFKBIB,NPY1R,NRAS,OPRD1,OPRL1,OPRM1,P2RY13,P2RY14,PDE12,PDE1B,PDE4B,PDE4D,PDE5A,PDE6A,PDE6B,PDE6G,PDE8A,PDE8B,PDPK1,PIK3CD,PIK3R2,PIK3R3,PIK3…
Role of MAPK Signaling in the Pathogenesis of Influenza	0.45	0.359	#NUM!	ABHD3,AKT3,CASP3,HRAS,HRASLS,LCAT,MAP2K1,MAP2K2,MAP2K3,MAP2K7,MAPK1,MAPK10,MAPK11,MAPK14,MAPK9,MRAS,NRAS,PLA2G16,PLA2G2A,PLA2G4B,PLA2G6,PLA2R1,PNPLA3,PRKCA,RABGEF1,RALB,RAP1A,RAP2A
Assembly of RNA Polymerase III Complex	0.45	0.462	#NUM!	BRF2,GTF3C1,GTF3C2,GTF3C4,GTF3C5,SF3A1
Acyl-CoA Hydrolysis	0.45	0.462	-2.236	ACOT11,ACOT2,ACOT4,ACOT7,ACOT9,PPT1
Oleate Biosynthesis II (Animals)	0.45	0.462	-1.633	CYB5A,FADS1,FADS2,SCD,SCD5,UFSP2
IL-7 Signaling Pathway	0.45	0.359	-2.294	AKT3,BAK1,BCL6,CCND3,CDC25A,CDK2,FOXO1,FOXO4,FYN,GRB2,GSK3A,JAK1,JAK3,JUN,LYN,MAPK1,MAPK11,MAPK14,MYC,PDPK1,PIK3CD,PIK3R2,PIK3R3,PIK3R4,SHC1,SLC2A1,SOCS1,SOS1
SPINK1 General Cancer Pathway	0.449	0.362	-1.4	AKT3,EGFR,HRAS,IL6R,JAK1,JAK3,MAP2K1,MAP2K2,MAPK1,MRAS,MT1E,MT1F,MT1G,MT1H,MT1M,MT1X,MT2A,NRAS,PIK3CD,PIK3R2,PIK3R3,PIK3R4,RALB,RAP1A,RAP2A
iNOS Signaling	0.442	0.378	-2.5	CALM1 (includes others),CREBBP,FOS,IFNGR1,IFNGR2,IKBKB,IRAK1,IRAK4,JAK1,JAK3,JUN,MAPK1,MAPK11,MAPK14,MYD88,NFKBIA,NFKBIB
IL-4 Signaling	0.416	0.353	#NUM!	AKT3,GRB2,HLA-DQA1,HLA-DQB1,HLA-DRB1,HRAS,INPP5D,INPP5F,JAK1,JAK3,MRAS,MTOR,NFAT5,NFATC4,NR3C1,NR3C2,NRAS,PIK3CD,PIK3R2,PIK3R3,PIK3R4,RALB,RAP1A,RAP2A,RPS6KB2,SHC1,SOCS1,SOS1,STAT6,SYNJ2
Production of Nitric Oxide and Reactive Oxygen Species in Macrophages	0.412	0.335	-0.775	AKT3,APOB,APOC1,APOE,ARG2,CDC42,CLU,CREBBP,FOS,IFNGR1,IFNGR2,IKBKB,JAK1,JAK3,JUN,MAP2K1,MAP2K7,MAP3K1,MAP3K10,MAP3K12,MAP3K6,MAPK1,MAPK10,MAPK11,MAPK14,MAPK9,NCF2,NFKBIA,NFKBIB,NGFR,PCYOX1,PIK3CD,PIK3R2,PIK3R3,PIK3R4,PLCG2,PPARA,PPM1L,PPP1CA,PPP1CB,PPP1CC,PPP1R10,PPP1R11,PPP1R14B,PPP1R7,PPP2CA,PPP2CB,PPP2R1A,PPP2R1B,PPP2R5D,PRKCA,PRKCG,PRKCH,PTPA,RAC1,RAC3,RAP1A,RHOA,RHOB,RHOC,RHOG,RND2,TNFRSF1A
B Cell Receptor Signaling	0.409	0.335	-4.131	ABL1,AKT3,ATF4,BCL2L1,BCL6,CALM1 (includes others),CDC42,CFL1,CFL2,CREB3,CREBBP,CSK,ELK1,FOXO1,GRB2,GSK3A,HRAS,IKBKB,INPP5D,INPP5F,JUN,LYN,MAP2K1,MAP2K2,MAP2K3,MAP2K7,MAP3K1,MAP3K10,MAP3K12,MAP3K6,MAPK1,MAPK11,MAPK14,MAPK9,MRAS,MTOR,NFAT5,NFATC4,NFKBIA,NFKBIB,NRAS,PDPK1,PIK3AP1,PIK3CD,PIK3R2,PIK3R3,PIK3R4,PLCG2,PPP3CA,PPP3R1,PTEN,PTPN11,PTPRC,RAC1,RALB,RAP1A,RAP2A,RPS6KB2,SHC1,SOS1,SYNJ2,TCF3
Tryptophan Degradation III (Eukaryotic)	0.405	0.409	-0.333	ACAT2,GCDH,HADH,HSD17B10,IDO1,KMO,KYNU,L3HYPDH,PARK7
Methionine Degradation I (to Homocysteine)	0.405	0.409	-2.333	AHCY,EEF1AKMT4,FTSJ1,MAT2B,MGMT,MRM2,NSUN4,PRMT1,PRMT5
NF-κB Signaling	0.405	0.335	-2.101	AKT3,ARAF,AZI2,BMPR1A,BMPR2,BRAF,CARD11,CASP8,CREBBP,CSNK2A2,CSNK2B,EGF,EGFR,FADD,FGFR1,FGFR2,FGFR3,FGFR4,FLT1,HDAC1,HDAC2,HRAS,IGF1R,IGF2R,IKBKB,IRAK1,IRAK4,KDR,LCK,LTBR,MAP2K7,MAP3K1,MAP4K4,MRAS,MYD88,NFKBIA,NFKBIB,NGFR,NRAS,NTRK3,PDGFRA,PIK3CD,PIK3R2,PIK3R3,PIK3R4,PLCG2,PRKACB,RALB,RAP1A,RAP2A,TANK,TDP2,TGFA,TGFBR1,TLR8,TNFRSF1A,TNFSF11,TRAF3,TRAF5,UBE2N
Inositol Pyrophosphates Biosynthesis	0.401	0.5	0	IP6K1,IPMK,PPIP5K1,PPIP5K2
Salvage Pathways of Pyrimidine Deoxyribonucleotides	0.401	0.5	1	APOBEC3B,APOBEC3G,TK1,TK2
Sphingomyelin Metabolism	0.401	0.5	-1	SGMS2,SMPD2,SMPD3,SMPD4
White Adipose Tissue Browning Pathway	0.401	0.341	-1.206	ADCY1,ADCY7,ADCY8,ATF4,CACNA1A,CACNA1B,CACNA1D,CACNA1F,CACNB2,CACNB4,CACNG4,CACNG7,CACNG8,CEBPB,CREB3,CREBBP,CTBP2,FGFR1,FGFR2,FGFR3,FGFR4,GNAS,GPBAR1,HIF1AN,KDR,LDHA,LDHB,LDHD,MAPK1,MAPK11,MAPK14,NPR1,PPARA,PRKAA2,PRKACB,PRKAR1A,PRKAR1B,PRKAR2A,PRKAR2B,RXRA,SIRT1,THRA,THRB,VEGFA
Fc Epsilon RI Signaling	0.389	0.342	-2.214	AKT3,FYN,GRB2,HRAS,INPP5D,INPP5F,JMJD7-PLA2G4B,LAT,LYN,MAP2K1,MAP2K2,MAP2K3,MAP2K7,MAPK1,MAPK10,MAPK11,MAPK14,MAPK9,MRAS,NRAS,PDPK1,PIK3CD,PIK3R2,PIK3R3,PIK3R4,PLA2G2A,PLA2G4B,PLA2G6,PLCG2,PRKCA,PRKCG,PRKCH,PTPN11,RAC1,RAC3,RALB,RAP1A,RAP2A,SOS1,SYNJ2
Hepatic Fibrosis / Hepatic Stellate Cell Activation	0.389	0.333	#NUM!	A2M,BAMBI,CCN2,COL12A1,COL16A1,COL19A1,COL1A2,COL20A1,COL22A1,COL25A1,COL28A1,COL4A1,COL4A3BP,COL4A4,COL4A5,COL5A1,COL5A2,COL5A3,COL6A2,COL6A3,COL7A1,CYP2E1,EDNRB,EGF,EGFR,FAS,FGFR1,FGFR2,FLT1,ICAM1,IFNGR1,IFNGR2,IGF1,IGF1R,IGFBP4,IGFBP5,IL1RAP,IL6R,KDR,KLF6,LEPR,MMP2,MMP9,MYH10,MYH14,MYH9,MYL6,MYL6B,MYL9,NGFR,PDGFA,PDGFRA,SERPINE1,SMAD4,SMAD7,TGFA,TGFB1,TGFBR1,TIMP1,TIMP2,TNFRSF1A,VEGFA
CTLA4 Signaling in Cytotoxic T Lymphocytes	0.389	0.348	#NUM!	AKT3,AP1B1,AP1G1,AP1G2,AP1S1,AP1S2,AP2A1,AP2A2,AP2M1,AP2S1,B2M,CLTA,CLTB,CLTC,CLTCL1,FYN,GRB2,LAT,LCK,PIK3CD,PIK3R2,PIK3R3,PIK3R4,PPM1L,PPP2CA,PPP2CB,PPP2R1A,PPP2R1B,PPP2R5D,PTPA,PTPN11
Cardiac Hypertrophy Signaling (Enhanced)	0.389	0.321	-3.8	ACE,ACVR2A,ADCY1,ADCY7,ADCY8,ADRA1A,ADRA2C,AKT3,APEX1,ATP2A1,ATP2A2,BMPR2,CACNA1A,CACNA1D,CALM1 (includes others),CD70,CTNNB1,DIAPH1,DLG1,DVL2,DVL3,EDNRB,EIF2B1,EIF2B2,EIF2B4,EIF4E,EIF4EBP1,ELK1,FGF16,FGF18,FGFR1,FGFR2,FGFR3,FGFR4,FICD,FZD1,FZD10,FZD4,FZD5,FZD7,GDE1,GNA11,GNA13,GNAI2,GNAI3,GNAQ,GNAS,GNB1,GNB3,GNG11,GNG2,GNG5,GNG7,GSK3A,HAND1,HDAC1,HDAC2,HDAC3,HDAC4,HDAC7,HRAS,HSPB1,HSPB2,IGF1,IGF…
L-carnitine Biosynthesis	0.377	0.667	#NUM!	ALDH9A1,BBOX1
NADH Repair	0.377	0.667	#NUM!	GAPDH,NAXE
Coenzyme A Biosynthesis	0.377	0.667	#NUM!	COASY,PPCS
D-glucuronate Degradation I	0.377	0.667	#NUM!	AKR1A1,DCXR
γ-glutamyl Cycle	0.377	0.455	1.342	GGCT,GGT5,GGT7,GSS,OPLAH
Hypusine Biosynthesis	0.377	0.667	#NUM!	DOHH,EIF5A
Biotin-carboxyl Carrier Protein Assembly	0.377	0.667	#NUM!	ACACB,HLCS
1D-myo-inositol Hexakisphosphate Biosynthesis V (from Ins(1,3,4)P3)	0.377	0.667	#NUM!	IPMK,ITPK1
4-aminobutyrate Degradation I	0.377	0.667	#NUM!	ABAT,ALDH5A1
Nitric Oxide Signaling in the Cardiovascular System	0.376	0.343	-1.976	AKT3,ARG2,ATP2A1,ATP2A2,CACNA1A,CACNA1D,CALM1 (includes others),CAV1,FLT1,HSP90AA1,HSP90AB1,HSP90B1,ITPR1,KDR,MAP2K1,MAP2K2,MAPK1,PDE1B,PDE5A,PIK3CD,PIK3R2,PIK3R3,PIK3R4,PRKACB,PRKAR1A,PRKAR1B,PRKAR2A,PRKAR2B,PRKCA,PRKCG,PRKCH,RYR2,SLC7A1,VEGFA
PXR/RXR Activation	0.373	0.354	#NUM!	AKT3,ALAS1,CES2,CES3,CPT1A,CYP2C19,CYP2C9,CYP3A5,CYP3A7,FOXO1,GSTM2,NR3C1,PAPSS2,PCK2,PPARA,PRKACB,PRKAR1A,PRKAR1B,PRKAR2A,PRKAR2B,RXRA,SCD,UGT1A7 (includes others)
DNA Double-Strand Break Repair by Homologous Recombination	0.37	0.429	#NUM!	ABL1,ATM,GEN1,NBN,RAD51,RPA1
eNOS Signaling	0.37	0.333	-0.926	ADCY1,ADCY7,ADCY8,AKT3,AQP3,CALM1 (includes others),CASP3,CASP8,CAV1,CCNA1,CCNA2,CHRM2,CHRM3,CHRM5,CHRNA3,CHRNA5,CHRNB2,CNGA1,ESR1,FLT1,GNAQ,GNAS,HSP90AA1,HSP90AB1,HSP90B1,HSPA14,HSPA1A/HSPA1B,HSPA2,HSPA4,HSPA5,HSPA8,ITPR1,KDR,LPAR6,NOSTRIN,PDPK1,PIK3CD,PIK3R2,PIK3R3,PIK3R4,PLCG2,PRKAA2,PRKACB,PRKAR1A,PRKAR1B,PRKAR2A,PRKAR2B,PRKCA,PRKCG,PRKCH,SLC7A1,STUB1,VEGFA
Glutaryl-CoA Degradation	0.37	0.429	-1.633	ACAT2,GCDH,HADH,HSD17B10,L3HYPDH,PARK7
Dermatan Sulfate Biosynthesis	0.37	0.356	-1.964	B3GAT3,B4GALT7,CHPF,CHST10,CHST11,CHST12,CHST14,CHST15,CHST3,CHST7,CHSY1,CSGALNACT2,DSEL,HS2ST1,HS6ST1,HS6ST2,NDST1,SULT1A2,SULT1A3/SULT1A4,SULT1B1,SULT4A1
Lymphotoxin β Receptor Signaling	0.365	0.358	-0.728	AKT3,BCL2L1,CASP3,CREBBP,DIABLO,ELP1,IKBKB,LTBR,MAPK1,NFKBIA,PDPK1,PIK3CD,PIK3R2,PIK3R3,PIK3R4,TRAF1,TRAF3,TRAF4,TRAF5
HER-2 Signaling in Breast Cancer	0.365	0.345	#NUM!	AKT3,CCNE1,CDC42,CDKN1A,EGF,EGFR,ERBB2,FOXO1,GRB2,GSK3A,HRAS,ITGB1,ITGB5,MDM2,MMP2,MRAS,NRAS,PARD6A,PIK3CD,PIK3R2,PIK3R3,PIK3R4,PRKCA,PRKCG,PRKCH,RALB,RAP1A,RAP2A,SOS1
VEGF Family Ligand-Receptor Interactions	0.365	0.345	-1.671	AKT3,FLT1,FOS,GRB2,HRAS,JMJD7-PLA2G4B,KDR,MAP2K1,MAP2K2,MAPK1,MRAS,NRAS,PIK3CD,PIK3R2,PIK3R3,PIK3R4,PLA2G2A,PLA2G4B,PLA2G6,PLCG2,PRKCA,PRKCG,PRKCH,RALB,RAP1A,RAP2A,SHC1,SOS1,VEGFA
Ephrin A Signaling	0.365	0.362	#NUM!	BCAR1,CDC42,CFL1,CFL2,EFNA2,EFNA3,EPHA1,EPHA7,FYN,NGFR,PIK3CD,PIK3R2,PIK3R3,PIK3R4,PTPN11,RAC1,RHOA
Ubiquinol-10 Biosynthesis (Eukaryotic)	0.365	0.412	-0.378	BCKDHA,COQ2,COQ3,CYP11A1,CYP2E1,CYP46A1,MICAL1
Dermatan Sulfate Degradation (Metazoa)	0.365	0.412	-0.378	CEMIP2,HEXB,HEXD,HYAL2,HYAL3,IDS,IDUA
Pyrimidine Ribonucleotides De Novo Biosynthesis	0.363	0.364	-2.5	AK4,CANT1,CMPK1,CTPS1,DDX3X,DHX9,ENTPD1,ENTPD7,ENTPD8,HNRNPA1,NME1,NME2,NUDT15,RECQL,UMPS,ZRANB3
nNOS Signaling in Skeletal Muscle Cells	0.361	0.366	#NUM!	CACNA1A,CACNA1B,CACNA1D,CACNA1F,CACNB2,CACNB4,CACNG4,CACNG7,CACNG8,CALM1 (includes others),DAG1,RYR1,RYR2,SNTA1,SNTB2
TWEAK Signaling	0.358	0.371	0.832	BAG4,CASP3,CASP6,CASP8,FADD,IKBKB,NFKBIA,NFKBIB,TNFRSF12A,TNFRSF25,TRAF1,TRAF3,XIAP
Role of p14/p19ARF in Tumor Suppression	0.358	0.379	2.53	E2F1,MDM2,NPM1,PIK3CD,PIK3R2,PIK3R3,PIK3R4,RAC1,SENP3,SF3A1,UBTF
Ceramide Signaling	0.336	0.341	-2.887	AKT3,CERK,CTSD,DIABLO,FOS,HRAS,JUN,MAP2K1,MAP3K1,MRAS,NGFR,NRAS,PIK3CD,PIK3R2,PIK3R3,PIK3R4,PPM1L,PPP2CA,PPP2CB,PPP2R1A,PPP2R1B,PPP2R5D,PTPA,RALB,RAP1A,RAP2A,SMPD2,SMPD3,SMPD4,TNFRSF1A
Transcriptional Regulatory Network in Embryonic Stem Cells	0.33	0.352	#NUM!	FOXD3,H3F3A/H3F3B,HAND1,HESX1,HIST1H4A,HIST1H4B,HIST1H4C,HIST1H4D,HIST1H4F,HIST1H4H,HIST1H4I,HIST1H4J,HIST1H4L,HIST2H4A,HIST4H4,POU5F1,SET,TCF7L1,ZFHX3
Pyruvate Fermentation to Lactate	0.33	0.5	#NUM!	LDHA,LDHAL6B,LDHB
Chondroitin and Dermatan Biosynthesis	0.33	0.5	#NUM!	CHPF,CHSY1,CSGALNACT2
Arginine Degradation VI (Arginase 2 Pathway)	0.33	0.5	#NUM!	ARG2,OAT,PYCR1
Adenine and Adenosine Salvage III	0.33	0.5	#NUM!	ADA,HPRT1,PNP
Glycogen Biosynthesis II (from UDP-D-Glucose)	0.33	0.5	#NUM!	GBE1,GYG1,GYG2
GDNF Family Ligand-Receptor Interactions	0.324	0.342	-4.2	CDC42,DOK3,DOK4,FOS,GRB2,HRAS,ITPR1,JUN,MAP2K1,MAP2K2,MAPK1,MAPK10,MAPK9,MRAS,NRAS,PIK3CD,PIK3R2,PIK3R3,PIK3R4,PLCG2,RAC1,RALB,RAP1A,RAP2A,SHC1,SOS1
Chondroitin Sulfate Biosynthesis (Late Stages)	0.324	0.354	-1.698	CHPF,CHST10,CHST11,CHST12,CHST15,CHST3,CHST7,CHSY1,CSGALNACT2,HS2ST1,HS6ST1,HS6ST2,NDST1,SULT1A2,SULT1A3/SULT1A4,SULT1B1,SULT4A1
GPCR-Mediated Integration of Enteroendocrine Signaling Exemplified by an L Cell	0.321	0.342	0.408	ADCY1,ADCY7,ADCY8,CHRM2,GAL,GIPR,GNA11,GNAI2,GNAI3,GNAQ,GNAS,GRPR,ITPR1,NMB,PDIA3,PLCB1,PLCB3,PLCB4,PLCG2,PLCH1,PRKACB,PRKAR1A,PRKAR1B,PRKAR2A,PRKAR2B
Pyrimidine Ribonucleotides Interconversion	0.318	0.357	-2.324	AK4,CANT1,CMPK1,CTPS1,DDX3X,DHX9,ENTPD1,ENTPD7,ENTPD8,HNRNPA1,NME1,NME2,NUDT15,RECQL,ZRANB3
Gα12/13 Signaling	0.315	0.331	-3.28	AKT3,ARHGEF1,CDC42,CDH2,CDH26,CDH8,CTNNB1,ELK1,F2RL1,GNA13,HRAS,IKBKB,JUN,LPAR6,MAP2K1,MAP2K2,MAP2K7,MAP3K1,MAPK1,MAPK10,MAPK7,MAPK9,MEF2A,MEF2B,MRAS,MYL12A,MYL12B,MYL6,MYL6B,MYL9,NFKBIA,NFKBIB,NRAS,PIK3CD,PIK3R2,PIK3R3,PIK3R4,PXN,RALB,RAP1A,RAP2A,RHOA,SRC
Sucrose Degradation V (Mammalian)	0.315	0.444	-1	ALDOA,ALDOC,TKFC,TPI1
Phosphatidylethanolamine Biosynthesis II	0.315	0.444	0	CEPT1,ETNK2,PCYT2,PIGF
Citrulline Biosynthesis	0.315	0.444	-2	ALDH18A1,ARG2,LOC102724788/PRODH,OAT
Heme Biosynthesis II	0.315	0.444	-1	ALAD,ALAS1,UROD,UROS
T Cell Receptor Signaling	0.309	0.333	#NUM!	CALM1 (includes others),CARD11,CBL,CSK,ELK1,FOS,FYN,GRB2,HRAS,IKBKB,ITK,JUN,LAT,LCK,MAP2K1,MAP2K2,MAP3K1,MAPK1,MRAS,NFAT5,NFATC4,NFKBIA,NRAS,PIK3CD,PIK3R2,PIK3R3,PIK3R4,PPP3CA,PPP3R1,PTPRC,RAC1,RALB,RAP1A,RAP2A,SOS1
PCP pathway	0.307	0.344	-3.13	DAAM1,DVL2,DVL3,EFNB1,FZD1,FZD10,FZD4,FZD5,FZD7,JUN,MAPK10,MAPK9,PFN1,PFN2,PRICKLE1,RAC1,RHOA,SMO,VANGL1,WNT5A,WNT8A
Cancer Drug Resistance By Drug Efflux	0.303	0.345	#NUM!	AKT3,ARAF,BRAF,FOXO1,FOXO4,HRAS,MAP2K1,MAP2K2,MAPK1,MDM2,MRAS,NRAS,PDK1,PIK3CD,PIK3R2,PIK3R3,PTEN,RALB,RAP1A,RAP2A
Growth Hormone Signaling	0.294	0.338	-0.853	A2M,ELK1,FOS,IGF1,IGF1R,MAPK1,PDPK1,PIK3CD,PIK3R2,PIK3R3,PIK3R4,PLCG2,PRKCA,PRKCG,PRKCH,RPS6KA2,RPS6KA3,RPS6KA5,RPS6KA6,RPS6KB2,SOCS1,SOCS4,SOCS6,SRF
Methylthiopropionate Biosynthesis	0.294	1	#NUM!	ADI1
Acetyl-CoA Biosynthesis III (from Citrate)	0.294	1	#NUM!	ACLY
Glutamine Biosynthesis I	0.294	1	#NUM!	GLUL
Dermatan Sulfate Biosynthesis (Late Stages)	0.294	0.348	-2	CHST10,CHST11,CHST12,CHST14,CHST15,CHST3,CHST7,DSEL,HS2ST1,HS6ST1,HS6ST2,NDST1,SULT1A2,SULT1A3/SULT1A4,SULT1B1,SULT4A1
Glutamate Removal from Folates	0.294	1	#NUM!	GGH
Xanthine and Xanthosine Salvage	0.294	1	#NUM!	PNP
Sorbitol Degradation I	0.294	1	#NUM!	SORD
Methylglyoxal Degradation VI	0.294	1	#NUM!	LDHD
L-cysteine Degradation II	0.294	1	#NUM!	CTH
Lanosterol Biosynthesis	0.294	1	#NUM!	LSS
Sulfite Oxidation IV	0.294	1	#NUM!	SUOX
FAT10 Cancer Signaling Pathway	0.294	0.348	-0.5	ACVR2A,AKT3,BMPR2,CTNNB1,CXCR4,EEF1A1,IKBKB,MAD2L1,MAD2L2,NFKBIA,NGFR,PCNA,SMAD4,TGFB1,TGFBR1,TNFRSF1A
GP6 Signaling Pathway	0.285	0.328	0.16	AKT3,CALM1 (includes others),COL12A1,COL16A1,COL19A1,COL1A2,COL20A1,COL22A1,COL25A1,COL28A1,COL4A1,COL4A3BP,COL4A4,COL4A5,COL5A1,COL5A2,COL5A3,COL6A2,COL6A3,COL7A1,FYN,GSK3A,ITPR1,LAMA4,LAMC2,LAT,LYN,PDPK1,PIK3CD,PIK3R2,PIK3R3,PIK3R4,PLCG2,PRKCA,PRKCG,PRKCH,RAC1,RHOG,TLN1
Calcium Signaling	0.275	0.32	-0.885	ACTA1,ASPH,ATF4,ATP2A1,ATP2A2,ATP2B1,ATP2B4,CACNA1A,CACNA1B,CACNA1D,CACNA1F,CACNB2,CACNB4,CACNG4,CACNG7,CACNG8,CALM1 (includes others),CALR,CAMKK1,CHRFAM7A,CHRNA3,CHRNA5,CHRNB2,CREB3,CREBBP,GRIA3,GRIA4,GRIN2A,GRIN3A,HDAC1,HDAC2,HDAC3,HDAC4,HDAC7,HTR3A,ITPR1,MAPK1,MEF2A,MEF2B,MYH10,MYH14,MYH9,MYL6,MYL6B,MYL9,NFAT5,NFATC4,PNCK,PPP3CA,PPP3R1,PRKACB,PRKAR1A,PRKAR1B,PRKAR2A,PRKAR2B,RAP1A,RAP2A,RYR1,RY…
Chondroitin Sulfate Biosynthesis	0.27	0.339	-1.606	B3GAT3,B4GALT7,CHPF,CHST10,CHST11,CHST12,CHST15,CHST3,CHST7,CHSY1,CSGALNACT2,HS2ST1,HS6ST1,HS6ST2,NDST1,SULT1A2,SULT1A3/SULT1A4,SULT1B1,SULT4A1
Role of JAK family kinases in IL-6-type Cytokine Signaling	0.256	0.36	#NUM!	IL6R,JAK1,MAPK1,MAPK10,MAPK11,MAPK14,MAPK9,PTPN11,SOCS1
Bupropion Degradation	0.256	0.36	1	CYP19A1,CYP2C19,CYP2C9,CYP2E1,CYP2U1,CYP3A5,CYP3A7,CYP4F8,CYP51A1
Sphingosine-1-phosphate Signaling	0.255	0.325	-2.874	ADCY1,ADCY7,ADCY8,AKT3,ASAH1,CASP10,CASP2,CASP3,CASP6,CASP8,CDC42,GNA13,GNAI2,GNAI3,GNAQ,MAPK1,PDGFA,PDGFRA,PDIA3,PIK3CD,PIK3R2,PIK3R3,PIK3R4,PLCB1,PLCB3,PLCB4,PLCG2,PLCH1,RAC1,RAC3,RHOA,RHOB,RHOC,RHOG,RND2,SMPD2,SMPD3,SMPD4
Pyrimidine Deoxyribonucleotides De Novo Biosynthesis I	0.252	0.364	-2.828	AK4,CMPK1,DTYMK,DUT,NME1,NME2,RRM1,RRM2
Chondroitin Sulfate Degradation (Metazoa)	0.248	0.375	-1.633	ARSB,CEMIP2,HEXB,HEXD,HYAL2,HYAL3
Retinoate Biosynthesis II	0.248	0.5	#NUM!	RBP1,RBP5
Pentose Phosphate Pathway (Oxidative Branch)	0.248	0.5	#NUM!	PGD,PGLS
PRPP Biosynthesis I	0.248	0.5	#NUM!	PRPS1,PRPS2
Melatonin Degradation I	0.248	0.333	1.342	B3GAT3,B4GAT1,CYP19A1,CYP2C19,CYP2C9,CYP2E1,CYP2U1,CYP3A5,CYP3A7,CYP4F8,CYP51A1,EXT2,LARGE1,LARGE2,SULT1A2,SULT1A3/SULT1A4,SULT1B1,UGT1A6,UGT1A7 (includes others),UGT2A1
Leukotriene Biosynthesis	0.248	0.385	1.342	ALOX5,DPEP2,GGT5,GGT7,MGST3
Thioredoxin Pathway	0.248	0.429	#NUM!	SELENOT,TXN,TXNRD1
Phenylethylamine Degradation I	0.248	0.5	#NUM!	AOC2,AOC3
Acetyl-CoA Biosynthesis I (Pyruvate Dehydrogenase Complex)	0.248	0.429	#NUM!	DLAT,DLD,PDHB
Pentose Phosphate Pathway	0.248	0.4	-2	PGD,PGLS,RPIA,TALDO1
Tryptophan Degradation to 2-amino-3-carboxymuconate Semialdehyde	0.248	0.429	#NUM!	IDO1,KMO,KYNU
Purine Ribonucleosides Degradation to Ribose-1-phosphate	0.248	0.429	#NUM!	ADA,PGM2,PNP
Proline Biosynthesis I	0.248	0.5	#NUM!	ALDH18A1,PYCR1
Arginine Degradation I (Arginase Pathway)	0.248	0.5	#NUM!	ARG2,OAT
L-cysteine Degradation I	0.248	0.5	#NUM!	CDO1,GOT2
Glycine Betaine Degradation	0.248	0.4	0	BHMT2,PIPOX,SARDH,SHMT1
N-acetylglucosamine Degradation II	0.248	0.5	#NUM!	GNPDA1,NAGK
p38 MAPK Signaling	0.248	0.322	-1.414	ATF1,ATF4,CREB3,CREBBP,DAXX,DUSP1,ELK1,FADD,FAS,H3F3A/H3F3B,HIST2H3C,HIST3H3,HSPB1,HSPB2,IL1RAP,IRAK1,IRAK4,JMJD7-PLA2G4B,MAP2K3,MAPK11,MAPK14,MAPKAPK2,MAPKAPK3,MEF2A,MEF2B,MYC,PLA2G2A,PLA2G4B,PLA2G6,RPS6KA2,RPS6KA3,RPS6KA5,RPS6KA6,RPS6KB2,SRF,TGFB1,TGFBR1,TNFRSF1A
Glutamate Receptor Signaling	0.248	0.333	0.378	CALM1 (includes others),GLUL,GNB1,GNB3,GNG11,GNG2,GNG5,GNG7,GRIA3,GRIA4,GRID2,GRIK5,GRIN2A,GRIN3A,GRM4,SLC17A7,SLC1A1,SLC1A2,SLC1A4
Cellular Effects of Sildenafil (Viagra)	0.246	0.321	#NUM!	ACTA1,ACTB,ACTG1,ADCY1,ADCY7,ADCY8,CACNA1A,CACNA1D,CACNG4,CACNG7,CACNG8,CALM1 (includes others),GNAS,ITPR1,KCNQ3,MYH10,MYH14,MYH9,MYL12A,MYL12B,MYL6,MYL6B,MYL9,MYLK,PABPC4,PDE1B,PDE4B,PDE4D,PDE5A,PDIA3,PLCB1,PLCB3,PLCB4,PLCG2,PLCH1,PPP1CB,PPP1R12B,PRKACB,PRKAR1A,PRKAR1B,PRKAR2A,PRKAR2B
IL-17A Signaling in Fibroblasts	0.246	0.343	#NUM!	CEBPB,CEBPD,CXCL5,FOS,IKBKB,JUN,MAPK1,MAPK11,MAPK14,NFKBIA,NFKBIB,NFKBIZ
Thyroid Cancer Signaling	0.24	0.333	#NUM!	BRAF,CTNNB1,HRAS,MAP2K1,MAP2K2,MAPK1,MRAS,MYC,NRAS,NTRK3,RALB,RAP1A,RAP2A,RXRA,SHC1,TCF3,TCF7L1
Fatty Acid β-oxidation I	0.24	0.344	-2.111	ACAA2,ACSBG1,ACSL3,ACSL5,ECHS1,ECI1,HADH,HSD17B10,IVD,SCP2,SLC27A4
IL-17 Signaling	0.235	0.325	#NUM!	AKT3,CEBPB,CXCL5,ELK1,HRAS,JAK1,JUN,MAP2K1,MAP2K2,MAP2K3,MAPK1,MAPK10,MAPK11,MAPK14,MAPK9,MAPKAPK2,MRAS,NRAS,PIK3CD,PIK3R2,PIK3R3,PIK3R4,RALB,RAP1A,RAP2A,TIMP1
Role of NANOG in Mammalian Embryonic Stem Cell Pluripotency	0.228	0.319	-3	AKT3,AXIN1,BMPR1A,BMPR2,CTNNB1,FOXD3,FZD1,FZD10,FZD4,FZD5,FZD7,GRB2,HRAS,JAK1,JAK3,LIF,MAP2K1,MAP2K2,MAPK1,MRAS,NRAS,PIK3CD,PIK3R2,PIK3R3,PIK3R4,POU5F1,RALB,RAP1A,RAP2A,SALL4,SHC1,SMAD4,SMO,SOS1,TCF7L1,WNT5A,WNT8A,ZFP42
Autophagy	0.228	0.328	#NUM!	ATG13,ATG4A,ATG4D,ATG5,ATG9A,CTSD,CTSK,CTSL,CTSV,LAMP1,MAP1LC3B2,MTOR,NBR1,PIK3R4,STX17,VPS18,VPS33A,VPS33B,VPS41,WIPI1
NAD Salvage Pathway II	0.227	0.346	-1	ACP1,ACP2,ACP6,ACPP,NMNAT2,NMNAT3,NT5C,NT5C2,NT5C3B
Gluconeogenesis I	0.227	0.346	-1.667	ALDOA,ALDOC,ENO1,ENO2,FBP1,GAPDH,GPI,PGAM1,PGK1
Type II Diabetes Mellitus Signaling	0.223	0.317	-1.569	ACSBG1,ACSL3,ACSL5,ADIPOR1,ADIPOR2,AKT3,CACNA1A,CACNA1B,CACNA1D,CACNA1F,CACNB2,CACNB4,CACNG4,CACNG7,CACNG8,CEBPB,IKBKB,IRS4,MAP2K7,MAP3K1,MAPK1,MAPK10,MAPK9,MTOR,NFKBIA,NFKBIB,NGFR,PDPK1,PIK3CD,PIK3R2,PIK3R3,PIK3R4,PKM,PRKAA2,PRKCA,PRKCG,PRKCH,SLC27A4,SMPD2,SMPD3,SMPD4,SOCS1,SOCS4,SOCS6,TNFRSF1A
IL-15 Signaling	0.22	0.324	#NUM!	AKT3,BCL2L1,HRAS,JAK1,JAK3,LCK,MAP2K1,MAP2K2,MAPK1,MAPK11,MAPK14,MRAS,NRAS,PIK3CD,PIK3R2,PIK3R3,PIK3R4,RAC3,RALB,RAP1A,RAP2A,SHC1,STAT6
TR/RXR Activation	0.218	0.321	#NUM!	AKR1C1/AKR1C2,AKT3,ATP2A1,BCL3,COL6A3,ENO1,FASN,GPS2,HDAC3,KLF9,LDLR,MDM2,MED1,MTOR,NCOA4,PIK3CD,PIK3R2,PIK3R3,PIK3R4,RXRA,SLC16A3,SLC2A1,SREBF2,STRBP,THRA,THRB,UCP2
cAMP-mediated signaling	0.215	0.313	-0.5	ADCY1,ADCY7,ADCY8,ADORA2B,ADRA2C,AKAP1,AKAP10,AKAP12,AKAP2,AKAP7,AKAP9,APEX1,ATF4,BRAF,CALM1 (includes others),CHRM2,CHRM3,CHRM5,CNGA1,CREB3,CREBBP,DRD2,DRD3,DUSP1,DUSP4,DUSP6,FICD,GDE1,GNAI2,GNAI3,GNAS,GRK2,GRM4,HRH2,HRH3,HTR1D,LAMTOR3,MAP2K1,MAP2K2,MAPK1,NAPEPLD,NPY1R,OPRD1,OPRL1,OPRM1,P2RY13,P2RY14,PDE12,PDE1B,PDE4B,PDE4D,PDE5A,PDE6A,PDE6B,PDE6G,PDE8A,PDE8B,PLD6,PPP3CA,PPP3R1,PRKACB,PRKAR1A,PR…
Superpathway of Melatonin Degradation	0.208	0.323	1.091	B3GAT3,B4GAT1,CYP19A1,CYP2C19,CYP2C9,CYP2E1,CYP2U1,CYP3A5,CYP3A7,CYP4F8,CYP51A1,EXT2,LARGE1,LARGE2,SMOX,SULT1A2,SULT1A3/SULT1A4,SULT1B1,UGT1A6,UGT1A7 (includes others),UGT2A1
PPAR Signaling	0.204	0.317	2.263	CITED2,CREBBP,FOS,GRB2,HRAS,HSP90AA1,HSP90AB1,HSP90B1,IKBKB,IL1RAP,JUN,MAP2K1,MAP2K2,MAP4K4,MAPK1,MED1,MRAS,NFKBIA,NFKBIB,NGFR,NRAS,PDGFA,PDGFRA,PPARA,RALB,RAP1A,RAP2A,RXRA,SCAND1,SHC1,SOS1,SRA1,TNFRSF1A
Acute Phase Response Signaling	0.201	0.313	-2.598	A2M,AKT3,C4A/C4B,C4BPB,CEBPB,ELK1,FOS,FTL,GRB2,HMOX2,HNRNPK,HRAS,HRG,IKBKB,IL1RAP,IL6R,IRAK1,JUN,KLKB1,MAP2K1,MAP2K2,MAP2K3,MAP2K7,MAP3K1,MAPK1,MAPK11,MAPK14,MAPK9,MRAS,MTOR,MYD88,NFKBIA,NFKBIB,NGFR,NOLC1,NR3C1,NRAS,PDPK1,PIK3CD,PIK3R2,PIK3R3,PTPN11,RALB,RAP1A,RAP2A,RBP1,RBP5,SERPINE1,SHC1,SOCS1,SOCS4,SOCS6,SOD2,SOS1,TCF3,TNFRSF1A
Androgen Biosynthesis	0.194	0.357	0.447	EBP,HSD17B14,HSD3B1,SRD5A1,SRD5A3
Acetone Degradation I (to Methylglyoxal)	0.194	0.333	0.632	CYP19A1,CYP2C19,CYP2C9,CYP2E1,CYP2U1,CYP3A5,CYP3A7,CYP4F8,CYP51A1,PRXL2B
NF-κB Activation by Viruses	0.188	0.317	-2.746	AKT3,ELP1,HRAS,IKBKB,ITGA2,ITGA6,ITGAV,ITGB1,ITGB5,LCK,MAP3K1,MAPK1,MRAS,NFKBIA,NFKBIB,NRAS,PIK3CD,PIK3R2,PIK3R3,PIK3R4,PRKCA,PRKCG,PRKCH,RALB,RAP1A,RAP2A
Macropinocytosis Signaling	0.174	0.316	-2.982	ABI1,CDC42,EGF,HRAS,ITGB1,ITGB5,MRAS,NRAS,PDGFA,PIK3CD,PIK3R2,PIK3R3,PIK3R4,PLCG2,PRKCA,PRKCG,PRKCH,RAB34,RAC1,RALB,RAP1A,RAP2A,RHOA,SRC
TNFR1 Signaling	0.173	0.32	-2.5	CASP2,CASP3,CASP6,CASP8,CDC42,FADD,FOS,IKBKB,JUN,MAP3K1,NFKBIA,NFKBIB,PAK2,TANK,TNFRSF1A,XIAP
Human Embryonic Stem Cell Pluripotency	0.171	0.311	#NUM!	AKT3,AXIN1,BMPR1A,BMPR2,CTNNB1,FGFR1,FGFR2,FGFR3,FGFR4,FOXD3,FOXO1,FZD1,FZD10,FZD4,FZD5,FZD7,GNAS,GSK3A,LEFTY1,LEFTY2,MRAS,NODAL,NTRK3,PDGFA,PDGFRA,PDPK1,PIK3CD,PIK3R2,PIK3R3,PIK3R4,POU5F1,SALL4,SMAD4,SMAD7,SMO,TCF3,TCF7L1,TDGF1,TGFB1,TGFBR1,WNT5A,WNT8A
LPS/IL-1 Mediated Inhibition of RXR Function	0.164	0.308	-2.2	ABCG1,ACSBG1,ACSL3,ACSL5,ALAS1,ALDH16A1,ALDH18A1,ALDH1A3,ALDH1B1,ALDH1L2,ALDH5A1,ALDH7A1,ALDH9A1,APOC1,APOE,CES2,CHST10,CHST11,CHST12,CHST15,CHST3,CHST7,CPT1A,CPT1B,CPT1C,CPT2,CYP2C19,CYP2C9,CYP3A5,CYP3A7,FABP3,FABP5,FMO1,FMO4,GSTA4,GSTK1,GSTM2,GSTM4,GSTO2,GSTP1,GSTZ1,HMGCS1,HS2ST1,HS6ST1,HS6ST2,IL1RAP,IRAK1,JUN,MAP2K7,MAP3K1,MAPK9,MGMT,MGST3,MYD88,NDST1,NGFR,NR1H2,PAPSS2,PPARA,RXRA,SLC27A4,SLC35…
Putrescine Degradation III	0.164	0.333	-1.89	ALDH1A3,ALDH1B1,ALDH7A1,ALDH9A1,SAT1,SAT2,SMOX
Tetrahydrofolate Salvage from 5,10-methenyltetrahydrofolate	0.157	0.4	#NUM!	GART,MTHFD2
1D-myo-inositol Hexakisphosphate Biosynthesis II (Mammalian)	0.157	0.333	-0.816	INPP5D,INPP5F,IPMK,ITPK1,ITPKC,SYNJ2
Lysine Degradation II	0.157	0.4	#NUM!	AASDH,ALDH7A1
D-myo-inositol (1,3,4)-trisphosphate Biosynthesis	0.157	0.333	0	INPP5D,INPP5F,IPMK,ITPKC,PTEN,SYNJ2
Methylglyoxal Degradation III	0.157	0.333	-1.633	AKR1A1,AKR1B1,AKR1C1/AKR1C2,AKR7A2,CYP2E1,PRXL2B
Trans, trans-farnesyl Diphosphate Biosynthesis	0.157	0.4	#NUM!	FDPS,IDI1
Galactose Degradation I (Leloir Pathway)	0.157	0.4	#NUM!	GALK1,GALK2
Glutamate Degradation III (via 4-aminobutyrate)	0.157	0.4	#NUM!	ABAT,ALDH5A1
Role of PKR in Interferon Induction and Antiviral Response	0.156	0.317	#NUM!	CASP3,CASP8,EIF2S1,FADD,IKBKB,MAP2K3,MAPK14,NFKBIA,NFKBIB,RNASEL,TNFRSF1A,TRAF3,TRAF5
Antioxidant Action of Vitamin C	0.149	0.308	-0.577	ABHD3,CSF2RA,GSTO2,HRASLS,IKBKB,LCAT,MAPK1,MAPK10,MAPK11,MAPK14,MAPK9,NAPEPLD,NFKBIA,NFKBIB,PDIA3,PLA2G16,PLA2G2A,PLA2G4B,PLA2G6,PLA2R1,PLCB1,PLCB3,PLCB4,PLCG2,PLCH1,PLD1,PLD2,PLD6,PNPLA3,SELENOT,SLC2A1,TXN,TXNRD1
Systemic Lupus Erythematosus Signaling	0.148	0.304	#NUM!	AKT3,CBL,CD2BP2,FOS,GRB2,HNRNPC,HRAS,IL6R,INPP5D,JUN,KLK1,LAT,LCK,LSM1,LSM10,LSM12,LSM14A,LSM14B,LSM2,LSM3,LSM4,LSM5,LSM6,LSM7,LYN,MAPK1,MRAS,MTOR,NFAT5,NFATC4,NRAS,PIK3CD,PIK3R2,PIK3R3,PIK3R4,PIM2,PLCG2,PPIH,PRPF19,PRPF31,PRPF38A,PRPF39,PRPF4,PRPF40B,PRPF6,PRPF8,PTPRC,RALB,RAP1A,RAP2A,RNPC3,SF3B4,SNRNP200,SNRNP25,SNRNP27,SNRNP40,SNRPA1,SNRPB,SNRPB2,SNRPC,SNRPD1,SNRPD2,SNRPD3,SNRPE,SNRPF,SNRPG,SN…
IL-17A Signaling in Gastric Cells	0.148	0.32	-0.707	EGFR,FOS,JUN,MAPK1,MAPK10,MAPK11,MAPK14,MAPK9
Asparagine Degradation I	0.148	0.5	#NUM!	ASRGL1
UDP-D-xylose and UDP-D-glucuronate Biosynthesis	0.148	0.5	#NUM!	UGDH
Dolichol and Dolichyl Phosphate Biosynthesis	0.148	0.5	#NUM!	DOLK
β-alanine Degradation I	0.148	0.5	#NUM!	ABAT
Phospholipases	0.148	0.311	0.943	ABHD3,HRASLS,LCAT,NAPEPLD,PDIA3,PLA2G16,PLA2G2A,PLA2G4B,PLA2G6,PLA2R1,PLCB1,PLCB3,PLCB4,PLCG2,PLCH1,PLD1,PLD2,PLD6,PNPLA3
S-methyl-5'-thioadenosine Degradation II	0.148	0.5	#NUM!	MTAP
S-methyl-5-thio-α-D-ribose 1-phosphate Degradation	0.148	0.5	#NUM!	APIP
Taurine Biosynthesis	0.148	0.5	#NUM!	CDO1
Palmitate Biosynthesis I (Animals)	0.148	0.5	#NUM!	FASN
L-cysteine Degradation III	0.148	0.5	#NUM!	MPST
Uridine-5'-phosphate Biosynthesis	0.148	0.5	#NUM!	UMPS
4-hydroxyproline Degradation I	0.148	0.5	#NUM!	HOGA1
Fatty Acid Biosynthesis Initiation II	0.148	0.5	#NUM!	FASN
Glycine Degradation (Creatine Biosynthesis)	0.148	0.5	#NUM!	GATM
Threonine Degradation II	0.148	0.5	#NUM!	GCAT
GDP-L-fucose Biosynthesis I (from GDP-D-mannose)	0.148	0.5	#NUM!	TSTA3
Glycine Biosynthesis I	0.148	0.5	#NUM!	SHMT1
Glutamate Biosynthesis II	0.148	0.5	#NUM!	GLUD1
Glutamate Degradation X	0.148	0.5	#NUM!	GLUD1
Angiopoietin Signaling	0.146	0.307	-2.065	AKT3,ANGPT1,BIRC5,CRK,ELP1,FOXO1,GRB2,HRAS,IKBKB,MRAS,NFKBIA,NFKBIB,NRAS,PAK2,PIK3CD,PIK3R2,PIK3R3,PIK3R4,PTPN11,RALB,RAP1A,RAP2A,SOS1
Retinol Biosynthesis	0.143	0.31	0.277	CEL,CES2,CES3,CES4A,ESD,PNPLA2,PNPLA3,RBP1,RBP5,RDH10,RDH11,RDH13,RDH14
Prostanoid Biosynthesis	0.126	0.333	#NUM!	PTGES,PTGES2,PTGES3
Ketolysis	0.126	0.333	#NUM!	ACAT2,BDH2,OXCT1
Nicotine Degradation III	0.125	0.304	1.213	B3GAT3,B4GAT1,CYP19A1,CYP2C19,CYP2C9,CYP2E1,CYP2U1,CYP3A5,CYP3A7,CYP4F8,CYP51A1,EXT2,LARGE1,LARGE2,UGT1A6,UGT1A7 (includes others),UGT2A1
Vitamin-C Transport	0.116	0.312	#NUM!	GSTO2,SELENOT,SLC2A1,TXN,TXNRD1
Superpathway of D-myo-inositol (1,4,5)-trisphosphate Metabolism	0.107	0.304	-0.378	IMPA2,INPP5D,INPP5F,IPMK,ITPKC,PTEN,SYNJ2
Fatty Acid Activation	0.106	0.308	0	ACSBG1,ACSL3,ACSL5,SLC27A4
Arginine Biosynthesis IV	0.106	0.333	#NUM!	GLUD1,OAT
Proline Biosynthesis II (from Arginine)	0.106	0.333	#NUM!	OAT,PYCR1
Ceramide Biosynthesis	0.106	0.333	#NUM!	SPTLC3,SPTSSA
Pentose Phosphate Pathway (Non-oxidative Branch)	0.106	0.333	#NUM!	RPIA,TALDO1
Glycerol Degradation I	0.106	0.333	#NUM!	GK5,GPD2
NAD Phosphorylation and Dephosphorylation	0.106	0.308	-1	ACP1,ACP2,ACP6,ACPP
Glycine Cleavage Complex	0.106	0.333	#NUM!	DLD,GLDC
Pregnenolone Biosynthesis	0.106	0.308	1	CYP11A1,CYP2E1,CYP46A1,MICAL1
Rapoport-Luebering Glycolytic Shunt	0.106	0.333	#NUM!	PGAM1,TIGAR
NAD Biosynthesis III	0.106	0.333	#NUM!	NMNAT2,NMNAT3
Lactose Degradation III	0.106	0.333	#NUM!	GLB1L3,PSAP
Trehalose Degradation II (Trehalase)	0.068	0.333	#NUM!	HK1
5-aminoimidazole Ribonucleotide Biosynthesis I	0.068	0.333	#NUM!	GART
Proline Degradation	0.068	0.333	#NUM!	LOC102724788/PRODH
Glutathione Biosynthesis	0.068	0.333	#NUM!	GSS
Tetrahydrobiopterin Biosynthesis I	0.068	0.333	#NUM!	PTS
Methionine Salvage II (Mammalian)	0.068	0.333	#NUM!	BHMT2
Anandamide Degradation	0.068	0.333	#NUM!	FAAH2
Thyroid Hormone Biosynthesis	0.068	0.333	#NUM!	CTSD
Glycerol-3-phosphate Shuttle	0.068	0.333	#NUM!	GPD2
Tetrahydrobiopterin Biosynthesis II	0.068	0.333	#NUM!	PTS
Glutamate Degradation II	0.068	0.333	#NUM!	GOT2
S-adenosyl-L-methionine Biosynthesis	0.068	0.333	#NUM!	MAT2B
N-acetylglucosamine Degradation I	0.068	0.333	#NUM!	GNPDA1
Aspartate Biosynthesis	0.068	0.333	#NUM!	GOT2
Natural Killer Cell Signaling	0	0.286	#NUM!	AKT3,FYN,GRB2,HRAS,INPP5D,INPP5F,KLRB1,KLRD1,LAT,LCK,MAP2K1,MAP2K2,MAPK1,MRAS,NRAS,PAK2,PIK3CD,PIK3R2,PIK3R3,PIK3R4,PLCG2,PRKCA,PRKCG,PRKCH,PTPN11,RAC1,RAC3,RALB,RAP1A,RAP2A,SH3BP2,SHC1,SOS1,SYNJ2
IL-10 Signaling	0	0.217	#NUM!	ARG2,ELK1,FOS,IKBKB,IL1RAP,JAK1,JUN,MAP2K3,MAP4K4,MAPK1,MAPK11,MAPK14,NFKBIA,NFKBIB,SP1
Circadian Rhythm Signaling	0	0.303	#NUM!	ATF4,CLOCK,CREB3,CREBBP,CSNK1D,GRIN2A,GRIN3A,NR1D1,PER2,PER3
Coagulation System	0	0.0857	#NUM!	A2M,KLKB1,SERPINE1
Hepatic Cholestasis	0	0.196	#NUM!	ADCY1,ADCY7,ADCY8,ATP8B1,CD70,ESR1,FGFR4,IKBKB,IL1RAP,IRAK1,IRAK4,JUN,LIF,MAPK10,MAPK9,MYD88,NFKBIA,NFKBIB,NGFR,PPARA,PPRC1,PRKACB,PRKAR1A,PRKAR1B,PRKAR2A,PRKAR2B,PRKCA,PRKCG,PRKCH,RXRA,SLC4A2,SLCO1A2,SLCO1C1,TGFB1,TNFRSF1A,TNFSF11
LXR/RXR Activation	0	0.207	-1	ABCG1,APOB,APOC1,APOE,ARG2,C4A/C4B,CLU,CYP51A1,ECHS1,FASN,FDFT1,HADH,HMGCR,IL1RAP,LCAT,LDLR,MLXIPL,MMP9,MSR1,NGFR,NR1H2,PCYOX1,RXRA,SCD,TNFRSF1A
VDR/RXR Activation	0	0.282	-0.333	CASR,CCNC,CDKN1A,CEBPB,FOXO1,GTF2B,HSD17B2,IGFBP5,KLF4,LRP5,MED1,PDGFA,PRKCA,PRKCG,PRKCH,PSMC5,RXRA,SEMA3B,SP1,SPP1,TNFSF11,YY1
FXR/RXR Activation	0	0.19	#NUM!	AKT3,APOB,APOC1,APOE,C4A/C4B,CLU,CREBBP,CYP19A1,FASN,FBP1,FGFR4,FOXA3,FOXO1,G6PC3,LCAT,MAPK10,MAPK9,MLXIPL,PCK2,PCYOX1,PPARA,RXRA,SLC4A2,VLDLR
Activation of IRF by Cytosolic Pattern Recognition Receptors	0	0.222	0.535	ADAR,CREBBP,ELP1,FADD,IKBKB,JUN,MAPK10,MAPK9,NFKBIA,NFKBIB,PIN1,TANK,TRAF3,ZBP1
IL-12 Signaling and Production in Macrophages	0	0.258	#NUM!	AKT3,APOB,APOC1,APOE,CEBPB,CLU,FOS,IFNGR1,IKBKB,IL23A,JMJD6,JUN,MAP2K1,MAP2K2,MAPK1,MAPK10,MAPK11,MAPK14,MAPK9,MYD88,NFKBIB,PCYOX1,PIK3CD,PIK3R2,PIK3R3,PIK3R4,PRKCA,PRKCG,PRKCH,REL,RXRA,STAT6,TGFB1,ZNF668
Role of RIG1-like Receptors in Antiviral Innate Immunity	0	0.205	1.633	CASP10,CASP8,CREBBP,FADD,IKBKB,NFKBIA,NFKBIB,TANK,TRAF3
Role of Pattern Recognition Receptors in Recognition of Bacteria and Viruses	0	0.13	-0.535	CD70,EIF2S1,LIF,MAPK1,MAPK10,MAPK9,MYD88,NOD2,PIK3CD,PIK3R2,PIK3R3,PIK3R4,PLCG2,PRKCA,PRKCG,PRKCH,RNASEL,TGFB1,TLR8,TNFSF11
TREM1 Signaling	0	0.187	-1.069	AKT3,CD83,GRB2,ICAM1,IRAK1,ITGB1,MAPK1,MYD88,NLRP10,NLRP12,NLRP2,NOD2,PLCG2,TLR8
MIF Regulation of Innate Immunity	0	0.262	-0.302	FOS,JMJD7-PLA2G4B,JUN,MAPK1,MAPK10,MAPK9,NFKBIA,NFKBIB,PLA2G2A,PLA2G4B,PLA2G6
IL-22 Signaling	0	0.292	-0.378	AKT3,JAK1,MAPK1,MAPK10,MAPK11,MAPK14,MAPK9
Calcium-induced T Lymphocyte Apoptosis	0	0.258	0	ATP2A1,ATP2A2,CALM1 (includes others),HDAC1,HDAC2,HLA-DQA1,HLA-DQB1,HLA-DRB1,ITPR1,LCK,NR4A1,ORAI1,PPP3CA,PPP3R1,PRKCA,PRKCG,PRKCH
Cytotoxic T Lymphocyte-mediated Apoptosis of Target Cells	0	0.235	-1.134	B2M,CASP3,CASP6,CASP8,DFFB,FADD,FAS,GZMB
Airway Pathology in Chronic Obstructive Pulmonary Disease	0	0.25	#NUM!	MMP2,MMP9
T Helper Cell Differentiation	0	0.178	#NUM!	BCL6,HLA-DQA1,HLA-DQB1,HLA-DRB1,ICOSLG/LOC102723996,IFNGR1,IFNGR2,IL6R,NGFR,STAT6,TGFB1,TGFBR1,TNFRSF1A
IL-9 Signaling	0	0.242	-2.646	BCL3,CISH,JAK1,JAK3,PIK3CD,PIK3R2,PIK3R3,PIK3R4
Role of Cytokines in Mediating Communication between Immune Cells	0	0.037	#NUM!	IL23A,TGFB1
Dendritic Cell Maturation	0	0.202	-1.48	AKT3,ATF4,B2M,CD83,COL1A2,COL5A3,CREB3,CREBBP,FSCN1,HLA-DQA1,HLA-DQB1,HLA-DRB1,ICAM1,IKBKB,IL23A,LEPR,LTBR,MAPK1,MAPK10,MAPK11,MAPK14,MAPK9,MYD88,NFKBIA,NFKBIB,NGFR,PDIA3,PIK3CD,PIK3R2,PIK3R3,PIK3R4,PLCB1,PLCB3,PLCB4,PLCG2,PLCH1,TNFRSF1A
Neuropathic Pain Signaling In Dorsal Horn Neurons	0	0.287	-2.785	ELK1,FOS,GRIA3,GRIA4,GRIN2A,GRIN3A,GRM4,ITPR1,KCNQ3,MAPK1,PDIA3,PIK3CD,PIK3R2,PIK3R3,PIK3R4,PLCB1,PLCB3,PLCB4,PLCG2,PLCH1,PRKACB,PRKAR1A,PRKAR1B,PRKAR2A,PRKAR2B,PRKCA,PRKCG,PRKCH,SRC
Factors Promoting Cardiogenesis in Vertebrates	0	0.301	#NUM!	ACVR2A,AXIN1,BMPR1A,BMPR2,CCNE1,CDC6,CDK2,CER1,CTNNB1,FZD1,FZD10,FZD4,FZD5,FZD7,LRP1,LRP5,MAPK14,NODAL,PRKCA,PRKCG,PRKCH,SMAD4,SMO,TCF3,TCF7L1,TDGF1,TGFB1,TGFBR1
Cardiomyocyte Differentiation via BMP Receptors	0	0.15	#NUM!	BMPR1A,BMPR2,SMAD4
Docosahexaenoic Acid (DHA) Signaling	0	0.289	#NUM!	AKT3,BCL2L1,CASP3,FOXO1,GSK3A,PDPK1,PIK3CD,PIK3R2,PIK3R3,PIK3R4,PNPLA2
iCOS-iCOSL Signaling in T Helper Cells	0	0.288	-1.8	AKT3,CALM1 (includes others),CSK,GRB2,HLA-DQA1,HLA-DQB1,HLA-DRB1,ICOSLG/LOC102723996,IKBKB,INPP5D,ITK,ITPR1,LAT,LCK,NFAT5,NFATC4,NFKBIA,NFKBIB,PDPK1,PIK3CD,PIK3R2,PIK3R3,PIK3R4,PLEKHA1,PLEKHA2,PLEKHA4,PPP3CA,PPP3R1,PTEN,PTPRC,RAC1,SHC1
HMGB1 Signaling	0	0.297	-4.025	AGER,AKT3,CD70,CDC42,ELK1,FOS,HAT1,HMGB1,HRAS,ICAM1,IFNGR1,IFNGR2,JUN,KAT2A,KAT7,LIF,MAP2K1,MAP2K2,MAP2K3,MAP2K5,MAP2K7,MAPK1,MAPK10,MAPK11,MAPK14,MAPK9,MRAS,NGFR,NRAS,PIK3CD,PIK3R2,PIK3R3,PIK3R4,RAC1,RAC3,RALB,RAP1A,RAP2A,RBBP7,RHOA,RHOB,RHOC,RHOG,RND2,SERPINE1,SP1,TGFB1,TNFRSF1A,TNFSF11
Maturity Onset Diabetes of Young (MODY) Signaling	0	0.143	#NUM!	CACNA1A,CACNA1D,GAPDH
Type I Diabetes Mellitus Signaling	0	0.288	-1.732	CASP3,CASP8,FADD,FAS,GZMB,HLA-DQA1,HLA-DQB1,HLA-DRB1,HSPD1,ICA1,IFNGR1,IFNGR2,IKBKB,IL1RAP,IRAK1,JAK1,MAP2K3,MAP2K7,MAPK1,MAPK10,MAPK11,MAPK14,MAPK9,MYD88,NFKBIA,NFKBIB,NGFR,PIAS1,SOCS1,SOCS4,SOCS6,TNFRSF1A
Basal Cell Carcinoma Signaling	0	0.247	-2.84	AXIN1,CTNNB1,DVL2,DVL3,FZD1,FZD10,FZD4,FZD5,FZD7,GLI1,GLI2,HHIP,PTCH2,SMO,TCF3,TCF7L1,WNT5A,WNT8A
Primary Immunodeficiency Signaling	0	0.14	#NUM!	ADA,DCLRE1C,JAK3,LCK,PTPRC,TNFRSF13C,UNG
Allograft Rejection Signaling	0	0.0814	#NUM!	B2M,FAS,GZMB,HLA-DPA1,HLA-DQA1,HLA-DQB1,HLA-DRB1
Autoimmune Thyroid Disease Signaling	0	0.122	#NUM!	FAS,GZMB,HLA-DQA1,HLA-DQB1,HLA-DRB1,TSHR
Graft-versus-Host Disease Signaling	0	0.104	#NUM!	FAS,GZMB,HLA-DQA1,HLA-DQB1,HLA-DRB1
Communication between Innate and Adaptive Immune Cells	0	0.0521	#NUM!	B2M,CD83,HLA-DRB1,TLR8,TNFRSF13C
Crosstalk between Dendritic Cells and Natural Killer Cells	0	0.146	#NUM!	ACTA1,ACTB,ACTG1,CD83,FAS,FSCN1,HLA-DRB1,ICAM3,KLRD1,LTBR,MICB,NECTIN2,TLN1
Cdc42 Signaling	0	0.275	-3.667	ACTR2,ACTR3,ARPC1A,ARPC1B,ARPC2,ARPC3,ARPC4,ARPC5L,B2M,CDC42,CDC42SE1,CFL1,CFL2,DIAPH1,EXOC1,EXOC4,EXOC7,FGD1,FOS,HLA-DPA1,HLA-DQA1,HLA-DQB1,HLA-DRB1,ITGA2,ITGB1,ITK,JUN,LIMK2,LLGL1,MAPK1,MAPK10,MAPK11,MAPK14,MAPK9,MYL12A,MYL12B,MYL6,MYL6B,MYL9,MYLK,PAK2,PARD6A,PPP1CB,PPP1R12B,SRC,WIPF1
Retinoic acid Mediated Apoptosis Signaling	0	0.3	0.728	CASP3,CASP8,CFLAR,DAP3,FADD,PARP1,PARP11,PARP12,PARP14,PARP15,PARP16,PARP2,PARP4,RXRA,TNFRSF10B,TNFRSF10C,TNKS,TNKS2
Role of Osteoblasts, Osteoclasts and Chondrocytes in Rheumatoid Arthritis	0	0.268	#NUM!	ADAMTS5,AKT3,AXIN1,BMPR1A,BMPR2,CALM1 (includes others),CBL,CTNNB1,CTSK,DKK3,FOS,FOXO1,FZD1,FZD10,FZD4,FZD5,FZD7,IGF1,IKBKB,IL1RAP,ITGA2,ITGB1,JUN,LRP1,LRP5,MAP2K3,MAP2K7,MAPK1,MAPK10,MAPK14,MAPK9,MMP14,NFAT5,NFATC4,NFKBIA,NFKBIB,NGFR,PIK3CD,PIK3R2,PIK3R3,PIK3R4,PPP3CA,PPP3R1,SFRP2,SFRP5,SMAD4,SMO,SMURF1,SPP1,SRC,TCF3,TCF7L1,TGFB1,TNFRSF1A,TNFSF11,TRAF5,WNT5A,WNT8A,XIAP
Altered T Cell and B Cell Signaling in Rheumatoid Arthritis	0	0.122	#NUM!	FAS,HLA-DQA1,HLA-DQB1,HLA-DRB1,IL23A,SPP1,TGFB1,TLR8,TNFRSF13C,TNFSF11,TRAF3
Atherosclerosis Signaling	0	0.194	#NUM!	ABHD3,ALOX5,APOB,APOC1,APOE,CLU,COL1A2,COL5A3,CXCR4,HRASLS,ICAM1,LCAT,MMP9,MSR1,PCYOX1,PDGFA,PLA2G16,PLA2G2A,PLA2G4B,PLA2G6,PLA2R1,PNPLA3,TGFB1,TNFRSF12A
Role of Macrophages, Fibroblasts and Endothelial Cells in Rheumatoid Arthritis	0	0.279	#NUM!	AKT3,ATF4,AXIN1,CALM1 (includes others),CEBPB,CEBPD,CREB3,CREBBP,CTNNB1,DAAM1,DKK3,F2RL1,FOS,FZD1,FZD10,FZD4,FZD5,FZD7,GNAQ,HRAS,ICAM1,IKBKB,IL16,IL1RAP,IL6R,IRAK1,IRAK4,JUN,LRP1,LRP5,LTBR,MAP2K1,MAP2K2,MAP2K3,MAP2K7,MAPK1,MAPK14,MAPK9,MAPKAPK2,MRAS,MYC,MYD88,NFAT5,NFATC4,NFKBIA,NFKBIB,NGFR,NRAS,PDGFA,PDIA3,PIK3CD,PIK3R2,PIK3R3,PIK3R4,PLCB1,PLCB3,PLCB4,PLCG2,PLCH1,PPP3CA,PPP3R1,PRKCA,PRKCG,PRKCH,…
B Cell Development	0	0.111	#NUM!	HLA-DQA1,HLA-DQB1,HLA-DRB1,PTPRC
Neuroprotective Role of THOP1 in Alzheimer's Disease	0	0.198	1.606	ACE,GNRH1,GZMB,HPN,HTRA2,KLK1,KLK11,KLK4,MME,MMP9,NTS,PREP,PRKACB,PRKAR1A,PRKAR1B,PRKAR2A,PRKAR2B,PRSS12,PRSS22,PRSS42P,PRSS50,ST14,YWHAE
Role of Wnt/GSK-3β Signaling in the Pathogenesis of Influenza	0	0.231	-2.309	AXIN1,CSNK1D,CSNK1G1,CTNNB1,DVL2,DVL3,FZD1,FZD10,FZD4,FZD5,FZD7,NCOA4,SIAH1,SMO,TCF3,TCF7L1,WNT5A,WNT8A
Nur77 Signaling in T Lymphocytes	0	0.237	#NUM!	CALM1 (includes others),CASP3,HDAC1,HDAC2,HLA-DQA1,HLA-DQB1,HLA-DRB1,MAP2K5,MAPK7,NR4A1,PPP3CA,PPP3R1,RXRA,SIN3A
PKCθ Signaling in T Lymphocytes	0	0.29	-3	CACNA1A,CACNA1B,CACNA1D,CACNA1F,CACNB2,CACNB4,CACNG4,CACNG7,CACNG8,CARD11,FOS,FYN,GRB2,HLA-DQA1,HLA-DQB1,HLA-DRB1,HRAS,IKBKB,JUN,LAT,LCK,MAP3K1,MAP3K10,MAP3K12,MAP3K6,MAPK1,MRAS,NFAT5,NFATC4,NFKBIA,NFKBIB,NRAS,PIK3CD,PIK3R2,PIK3R3,PIK3R4,PLCG2,PPP3CA,PPP3R1,RAC1,RAC3,RALB,RAP1A,RAP2A,SOS1
Role of Lipids/Lipid Rafts in the Pathogenesis of Influenza	0	0.0435	#NUM!	FDPS
TNFR2 Signaling	0	0.3	-1	FOS,IKBKB,JUN,MAP3K1,NFKBIA,NFKBIB,TANK,TRAF1,XIAP
Role of PI3K/AKT Signaling in the Pathogenesis of Influenza	0	0.234	-1.732	AKT3,CRK,CRKL,GNAI2,GNAI3,KPNA3,MAP2K1,MAP2K2,MAPK1,NFKBIA,NFKBIB,PIK3CD,PIK3R2,PIK3R3,PIK3R4
MSP-RON Signaling Pathway	0	0.259	#NUM!	ACTA1,ACTB,ACTG1,KLK1,KLK11,KLK13,KLK14,KLK2,KLK4,KLKB1,PIK3CD,PIK3R2,PIK3R3,PIK3R4,RPS6KA2
OX40 Signaling Pathway	0	0.144	0.707	B2M,BCL2L1,HLA-DPA1,HLA-DQA1,HLA-DQB1,HLA-DRB1,JUN,MAPK10,MAPK9,NFKBIA,NFKBIB,TRAF3,TRAF5
MIF-mediated Glucocorticoid Regulation	0	0.235	0.707	JMJD7-PLA2G4B,MAPK1,NFKBIA,NFKBIB,NR3C1,PLA2G2A,PLA2G4B,PLA2G6
Intrinsic Prothrombin Activation Pathway	0	0.214	1	COL1A2,COL5A3,KLK1,KLK11,KLK13,KLK14,KLK2,KLK4,KLKB1
IL-17A Signaling in Airway Cells	0	0.297	-1.606	AKT3,CXCL5,IKBKB,JAK1,JAK3,MAP2K1,MAP2K2,MAPK1,MAPK10,MAPK11,MAPK14,MAPK9,NFKBIA,NFKBIB,PIK3CD,PIK3R2,PIK3R3,PIK3R4,PTEN
Role of IL-17A in Arthritis	0	0.296	#NUM!	CXCL5,MAP2K1,MAP2K2,MAP2K3,MAPK1,MAPK10,MAPK11,MAPK14,MAPK9,MAPKAPK2,NFKBIA,NFKBIB,PIK3CD,PIK3R2,PIK3R3,PIK3R4
Role of IL-17A in Psoriasis	0	0.0769	#NUM!	CXCL5
Role of IL-17F in Allergic Inflammatory Airway Diseases	0	0.267	-1.508	ATF4,CREB3,CREBBP,CXCL5,IGF1,MAP2K1,MAP2K2,MAPK1,RPS6KA2,RPS6KA3,RPS6KA5,RPS6KA6
Role of JAK1, JAK2 and TYK2 in Interferon Signaling	0	0.167	-1	IFNGR1,IFNGR2,JAK1,SOCS1
Role of JAK2 in Hormone-like Cytokine Signaling	0	0.265	#NUM!	IRS4,JAK1,PTPN1,PTPN11,SH2B1,SHC1,SOCS1,SOCS4,SOCS6
Role of JAK1 and JAK3 in γc Cytokine Signaling	0	0.275	#NUM!	GRB2,HRAS,IRS4,JAK1,JAK3,MAPK1,MRAS,NRAS,PIK3CD,PIK3R2,PIK3R3,PIK3R4,PTPN11,RALB,RAP1A,RAP2A,SHC1,SOCS1,STAT6
Embryonic Stem Cell Differentiation into Cardiac Lineages	0	0.1	#NUM!	POU5F1
Hematopoiesis from Pluripotent Stem Cells	0	0.0204	#NUM!	LIF
nNOS Signaling in Neurons	0	0.277	-2.236	CALM1 (includes others),CAPN1,CAPN5,CAPN6,CAPNS1,DLG2,GRIN2A,GRIN3A,PPP3CA,PPP3R1,PRKCA,PRKCG,PRKCH
Arsenate Detoxification I (Glutaredoxin)	0	0.25	#NUM!	PNP
Heparan Sulfate Biosynthesis	0	0.277	-1.043	B3GAT3,B4GALT7,CES2,CES3,CHST10,CHST11,CHST12,CHST15,CHST3,CHST7,EXT2,EXTL1,EXTL3,HS2ST1,HS6ST1,HS6ST2,NDST1,PNPLA7,PRDX6,SULT1A2,SULT1A3/SULT1A4,SULT1B1,SULT4A1
Uracil Degradation II (Reductive)	0	0.25	#NUM!	DPYSL2
Sphingosine and Sphingosine-1-phosphate Metabolism	0	0.125	#NUM!	ASAH1
Retinoate Biosynthesis I	0	0.265	0	AKR1B1,ALDH1A3,DHRS4,RBP1,RBP5,RDH10,RDH11,RDH13,RDH14
Thyroid Hormone Metabolism II (via Conjugation and/or Degradation)	0	0.289	0.905	B3GAT3,B4GAT1,EXT2,LARGE1,LARGE2,SULT1A2,SULT1A3/SULT1A4,SULT1B1,UGT1A6,UGT1A7 (includes others),UGT2A1
Dopamine Degradation	0	0.267	-0.707	ALDH1A3,ALDH1B1,ALDH7A1,ALDH9A1,SMOX,SULT1A2,SULT1A3/SULT1A4,SULT1B1
Heparan Sulfate Biosynthesis (Late Stages)	0	0.276	-1.091	CES2,CES3,CHST10,CHST11,CHST12,CHST15,CHST3,CHST7,EXT2,EXTL1,EXTL3,HS2ST1,HS6ST1,HS6ST2,NDST1,PNPLA7,PRDX6,SULT1A2,SULT1A3/SULT1A4,SULT1B1,SULT4A1
Superpathway of Citrulline Metabolism	0	0.267	-2	ALDH18A1,ARG2,LOC102724788/PRODH,OAT
Superpathway of Serine and Glycine Biosynthesis I	0	0.286	#NUM!	PHGDH,SHMT1
Ketogenesis	0	0.3	#NUM!	ACAT2,BDH2,HMGCS1
2-ketoglutarate Dehydrogenase Complex	0	0.2	#NUM!	DLD
Urea Cycle	0	0.167	#NUM!	ARG2
Heme Degradation	0	0.25	#NUM!	HMOX2
The Visual Cycle	0	0.3	0	RBP1,RBP5,RDH10,RDH11,RDH13,RDH14
Triacylglycerol Degradation	0	0.192	-0.632	ABHD12,ABHD16A,CEL,CES2,CES3,NDST1,PNPLA2,PNPLA3,PNPLA7,PRDX6
Serine Biosynthesis	0	0.2	#NUM!	PHGDH
Serotonin and Melatonin Biosynthesis	0	0.167	#NUM!	TPH2
Heme Biosynthesis from Uroporphyrinogen-III I	0	0.25	#NUM!	UROD
Estrogen Biosynthesis	0	0.293	1.155	CYP19A1,CYP2C19,CYP2C9,CYP2E1,CYP2U1,CYP3A5,CYP3A7,CYP4F8,CYP51A1,HSD17B10,HSD17B14,HSD17B2
Tryptophan Degradation X (Mammalian, via Tryptamine)	0	0.28	-1.89	AKR1A1,ALDH1A3,ALDH1B1,ALDH7A1,ALDH9A1,RDH14,SMOX
Histidine Degradation III	0	0.125	#NUM!	MTHFD2
Glutathione-mediated Detoxification	0	0.281	0.333	GGH,GSTA4,GSTK1,GSTM2,GSTM4,GSTO2,GSTP1,GSTZ1,MGST3
Eumelanin Biosynthesis	0	0.2	#NUM!	DDT
NAD Salvage Pathway III	0	0.286	#NUM!	NMNAT2,NMNAT3
Nicotine Degradation II	0	0.292	1.606	B3GAT3,B4GAT1,CYP19A1,CYP2C19,CYP2C9,CYP2E1,CYP2U1,CYP3A5,CYP3A7,CYP4F8,CYP51A1,EXT2,FMO1,FMO4,LARGE1,LARGE2,UGT1A6,UGT1A7 (includes others),UGT2A1
Ascorbate Recycling (Cytosolic)	0	0.25	#NUM!	GSTO2
Superoxide Radicals Degradation	0	0.25	#NUM!	SOD1,SOD2
Serotonin Degradation	0	0.284	-0.688	ADH5,AKR1A1,ALDH1A3,ALDH1B1,ALDH7A1,ALDH9A1,B3GAT3,B4GAT1,DHRS4,EXT2,LARGE1,LARGE2,SMOX,SULT1A2,SULT1A3/SULT1A4,SULT1B1,UGT1A6,UGT1A7 (includes others),UGT2A1
Phenylalanine Degradation IV (Mammalian, via Side Chain)	0	0.214	#NUM!	AASDH,GOT2,SMOX
Bile Acid Biosynthesis, Neutral Pathway	0	0.231	#NUM!	AKR1C1/AKR1C2,AMACR,SCP2
D-myo-inositol (1,4,5)-trisphosphate Degradation	0	0.235	0	IMPA2,INPP5D,INPP5F,SYNJ2
Thymine Degradation	0	0.25	#NUM!	DPYSL2
Ceramide Degradation	0	0.167	#NUM!	ASAH1
Histamine Degradation	0	0.235	-1	ALDH1A3,ALDH1B1,ALDH7A1,ALDH9A1
Melatonin Degradation II	0	0.25	#NUM!	SMOX
Histidine Degradation VI	0	0.267	1	CYP11A1,CYP2E1,CYP46A1,MICAL1
Noradrenaline and Adrenaline Degradation	0	0.229	-2.121	ADH5,AKR1A1,ALDH1A3,ALDH1B1,ALDH7A1,ALDH9A1,DHRS4,SMOX
Glycoaminoglycan-protein Linkage Region Biosynthesis	0	0.286	#NUM!	B3GAT3,B4GALT7
Glucocorticoid Biosynthesis	0	0.182	#NUM!	EBP,HSD3B1
Fatty Acid α-oxidation	0	0.25	-0.447	ALDH1A3,ALDH1B1,ALDH7A1,ALDH9A1,BCO2
Mineralocorticoid Biosynthesis	0	0.2	#NUM!	EBP,HSD3B1
dTMP De Novo Biosynthesis	0	0.2	#NUM!	SHMT1
Oxidative Ethanol Degradation III	0	0.263	-0.447	ACSS3,ALDH1A3,ALDH1B1,ALDH7A1,ALDH9A1
Ethanol Degradation IV	0	0.217	-0.447	ACSS3,ALDH1A3,ALDH1B1,ALDH7A1,ALDH9A1
Ethanol Degradation II	0	0.25	-1.414	ACSS3,ADH5,AKR1A1,ALDH1A3,ALDH1B1,ALDH7A1,ALDH9A1,DHRS4
Tyrosine Degradation I	0	0.2	#NUM!	GSTZ1
Aspartate Degradation II	0	0.143	#NUM!	GOT2
Molybdenum Cofactor Biosynthesis	0	0.25	#NUM!	MOCS3
Folate Polyglutamylation	0	0.2	#NUM!	SHMT1
Folate Transformations I	0	0.222	#NUM!	MTHFD2,SHMT1
Acetate Conversion to Acetyl-CoA	0	0.25	#NUM!	ACSS3
Fatty Acid β-oxidation III (Unsaturated, Odd Number)	0	0.25	#NUM!	ECI1
Agranulocyte Adhesion and Diapedesis	0	0.177	#NUM!	ACTA1,ACTB,ACTG1,AOC3,CLDN3,CLDN6,CXCL5,CXCR4,EZR,GNAI2,GNAI3,ICAM1,ITGA2,ITGA6,ITGB1,JAM3,MMP14,MMP15,MMP16,MMP17,MMP2,MMP23B,MMP24,MMP25,MMP9,MYH10,MYH14,MYH9,MYL6,MYL6B,MYL9,PECAM1,SDC4,TNFRSF1A
Granulocyte Adhesion and Diapedesis	0	0.168	#NUM!	CLDN3,CLDN6,CXCL5,CXCR4,EZR,GNAI2,GNAI3,HRH2,HRH3,ICAM1,IL1RAP,ITGA2,ITGA6,ITGB1,JAM3,MMP14,MMP15,MMP16,MMP17,MMP2,MMP23B,MMP24,MMP25,MMP9,NGFR,PECAM1,SDC2,SDC4,THY1,TNFRSF1A
Toll-like Receptor Signaling	0	0.276	-1.604	ELK1,FOS,IKBKB,IRAK1,IRAK4,JUN,MAP2K3,MAP3K1,MAP4K4,MAPK1,MAPK11,MAPK14,MYD88,NFKBIA,PPARA,RPS27A,TLR8,TRAF1,TRAF4,UBA52,UBB
Interferon Signaling	0	0.278	-0.632	BAK1,IFIT1,IFITM1,IFITM2,IFNGR1,IFNGR2,JAK1,MX1,PIAS1,SOCS1
Antigen Presentation Pathway	0	0.282	#NUM!	B2M,CALR,CANX,HLA-DPA1,HLA-DQA1,HLA-DQB1,HLA-DRB1,PDIA3,PSMB5,PSMB6,TAPBP
Serotonin Receptor Signaling	0	0.302	#NUM!	ADCY1,ADCY7,ADCY8,HTR1D,HTR2C,HTR3A,PCBD1,PTS,QDPR,SLC18A1,SLC18A2,SMOX,TPH2
Phototransduction Pathway	0	0.245	#NUM!	CNGA1,GNB1,GNB3,GUCA1A,GUCA1B,PDE6A,PDE6B,PDE6G,PRKACB,PRKAR1A,PRKAR1B,PRKAR2A,PRKAR2B
Phagosome Formation	0	0.224	#NUM!	CDC42,CR1,ITGA2,ITGB1,MRC2,MSR1,PDIA3,PIK3CD,PIK3R2,PIK3R3,PIK3R4,PLCB1,PLCB3,PLCB4,PLCG2,PLCH1,PRKCA,PRKCG,PRKCH,RAC1,RAC3,RHOA,RHOB,RHOC,RHOG,RND2,SCARA3,TLR8
Inflammasome pathway	0	0.25	-0.447	CASP8,MYD88,NOD2,PANX1,PYCARD
PD-1, PD-L1 cancer immunotherapy pathway	0	0.283	1.512	AKT3,B2M,BCL2L1,CBLB,CDK2,CSK,CSNK2A2,CSNK2B,ELK1,HLA-DPA1,HLA-DQA1,HLA-DQB1,HLA-DRB1,IFNGR1,IFNGR2,JAK1,JAK3,LAT,LCK,NGFR,PIK3CD,PIK3R2,PIK3R3,PIK3R4,PTEN,PTPN11,SKP2,TGFB1,TNFRSF1A,YAP1
Th1 and Th2 Activation Pathway	0	0.215	#NUM!	ACVR2A,APH1A,BMPR2,CHD4,CXCR4,CXCR6,DLL1,GRB2,HLA-DPA1,HLA-DQA1,HLA-DQB1,HLA-DRB1,ICAM1,ICOSLG/LOC102723996,IFNGR1,IFNGR2,IL6R,JAK1,JAK3,JUN,KLRD1,NCSTN,NFATC4,NFIL3,NOTCH2,NOTCH3,PIK3CD,PIK3R2,PIK3R3,PIK3R4,PSENEN,RUNX3,SOCS1,STAT6,TGFB1,TGFBR1,TNFSF11
Th1 Pathway	0	0.23	-3.266	APH1A,DLL1,GRB2,HLA-DPA1,HLA-DQA1,HLA-DQB1,HLA-DRB1,ICAM1,ICOSLG/LOC102723996,IFNGR1,IFNGR2,IL6R,JAK1,JAK3,KLRD1,NCSTN,NFATC4,NFIL3,NOTCH2,NOTCH3,PIK3CD,PIK3R2,PIK3R3,PIK3R4,PSENEN,RUNX3,SOCS1,TNFSF11
Th2 Pathway	0	0.212	-2.558	ACVR2A,APH1A,BMPR2,CHD4,CXCR4,CXCR6,DLL1,GRB2,HLA-DPA1,HLA-DQA1,HLA-DQB1,HLA-DRB1,ICAM1,ICOSLG/LOC102723996,JAK1,JAK3,JUN,NCSTN,NOTCH2,NOTCH3,PIK3CD,PIK3R2,PIK3R3,PIK3R4,PSENEN,RUNX3,STAT6,TGFB1,TGFBR1
Osteoarthritis Pathway	0	0.286	-0.42	ADAMTS5,AGER,ANXA2,ANXA5,ATF4,BMPR1A,BMPR2,CASP10,CASP2,CASP3,CASP6,CASP8,CASR,CEBPB,CNMD,CREB3,CREBBP,CTNNA2,CTNNB1,DCN,FADD,FGF18,FGFR1,FGFR3,FZD1,FZD10,FZD4,FZD5,FZD7,GLI1,GLI2,HDAC3,HDAC4,HMGB1,IL1RAP,ITGA2,ITGB1,LRP1,MMP9,MTOR,MYBBP1A,PRKAA2,PTCH2,PTH1R,RAC1,SDC4,SIRT1,SLC39A8,SMAD4,SMAD7,SMO,SP1,SPP1,TCF3,TCF7L1,TGFB1,TGFBR1,TIMP3,TNFRSF1A,VEGFA,WNT8A
Neuroinflammation Signaling Pathway	0	0.26	-3.204	ACVR2A,AGER,AKT3,APH1A,ATF4,B2M,BIRC5,BMPR2,CASP3,CASP8,CD200R1,CFLAR,CREB3,CREBBP,CTNNB1,FAS,FOS,FZD1,GABRE,GABRG2,GABRP,GABRQ,GLUL,GRIN2A,GRIN3A,HLA-DQA1,HLA-DQB1,HLA-DRB1,HMGB1,ICAM1,IFNGR1,IFNGR2,IKBKB,IL6R,IRAK1,IRAK4,JAK1,JAK3,JMJD7-PLA2G4B,JUN,KCNJ5,KCNJ6,KLK1,MAPK1,MAPK10,MAPK11,MAPK14,MAPK6,MAPK7,MAPK9,MMP9,MYD88,NCF2,NCSTN,NFAT5,NFATC4,PIK3CD,PIK3R2,PIK3R3,PIK3R4,PLA2G2A,PLA2G4B,PLA2G6,…
Th17 Activation Pathway	0	0.165	0.535	HSP90AA1,HSP90AB1,HSP90B1,IL23A,IL6R,IRAK1,IRAK4,JAK1,JAK3,MTOR,MYD88,NFAT5,NFATC4,RORA,RUNX1
SPINK1 Pancreatic Cancer Pathway	0	0.183	-0.302	CPQ,F2RL1,KLK1,KLK11,KLK13,KLK14,KLK2,KLK4,KLKB1,TGFB1,TGFBR1
Apelin Pancreas Signaling Pathway	0	0.273	0.577	MAPK10,MAPK9,PIK3CD,PIK3R2,PIK3R3,PIK3R4,PRKAA2,PRKACB,PRKAR1A,PRKAR1B,PRKAR2A,PRKAR2B
Apelin Liver Signaling Pathway	0	0.231	0	COL1A2,COL5A3,FAS,GSK3A,MAPK10,MAPK9
Apelin Cardiac Fibroblast Signaling Pathway	0	0.217	2.236	AKT3,CCN2,PRKAA2,SERPINE1,TGFB1
Apelin Muscle Signaling Pathway	0	0.263	-0.447	AKT3,GNAS,MRAS,PRKAA2,TFAM
FAT10 Signaling Pathway	0	0.222	#NUM!	PSMD4,PSME3,PSMF1,UBA1
T Cell Exhaustion Signaling Pathway	0	0.263	-0.539	ACVR2A,AKT3,BCL6,BMPR2,FOS,FOXO1,FOXP1,GZMB,HLA-DPA1,HLA-DQA1,HLA-DQB1,HLA-DRB1,HRAS,IL6R,JAK1,JAK3,JUN,KDR,MAPK1,MAPK10,MAPK9,MRAS,MTOR,NFAT5,NFATC4,NRAS,PDK1,PIK3CD,PIK3R2,PIK3R3,PIK3R4,PLCG2,PPM1L,PPP2CA,PPP2CB,PPP2R1A,PPP2R1B,PPP2R5D,PTPA,PTPN11,RALB,RAP1A,RAP2A,TGFB1,TGFBR1,VEGFA
IL-23 Signaling Pathway	0	0.227	0	AKT3,IL23A,NFKBIA,PIK3CD,PIK3R2,PIK3R3,PIK3R4,RORA,RUNX1,TNFSF11
Systemic Lupus Erythematosus In T Cell Signaling Pathway	0	0.213	-0.831	AKT1S1,AKT3,ATF4,B2M,BCL6,CASP10,CASP2,CASP3,CASP6,CASP8,CBL,CD70,CDC42,CREB3,CREBBP,ESR1,EZR,FAS,FOS,GNA13,GNAI2,GNAI3,GRB2,HLA-DPA1,HLA-DQA1,HLA-DQB1,HLA-DRB1,HRAS,ICOSLG/LOC102723996,IL23A,ITPR1,JUN,LAT,LEPR,MAP2K1,MAP2K2,MAP2K3,MAP2K5,MAP2K7,MAPK1,MRAS,MTOR,NRAS,ORAI1,PDK1,PIK3CD,PIK3R2,PIK3R3,PIK3R4,PPM1L,PPP2CA,PPP2CB,PPP2R1A,PPP2R1B,PPP2R5D,PPP3CA,PPP3R1,PTPA,RAC1,RAC3,RALB,RAP1A,RAP2A,RHO…
Systemic Lupus Erythematosus In B Cell Signaling Pathway	0	0.265	-3.394	AKT3,BCL2L1,CALM1 (includes others),CARD11,CBL,CCND3,CD70,CSK,CTNNB1,FOS,FOXO1,FOXO4,FYN,GRB2,HCK,HRAS,IFNGR1,IFNGR2,IL6R,INPP5D,INPP5F,IRAK1,IRAK4,IRF5,JAK1,JUN,LCK,LIF,LILRB4,LYN,MAP2K1,MAP2K2,MAP4K4,MAPK1,MRAS,MTOR,MYC,MYD88,NFAT5,NFATC4,NRAS,PDPK1,PIK3AP1,PIK3CD,PIK3R2,PIK3R3,PIK3R4,PIM2,PLCG2,PPP3CA,PPP3R1,PRKCA,PRKCG,PRKCH,PTPN11,RAC1,RAC3,RALB,RAP1A,RAP2A,SHC1,SHC2,SOS1,SRC,SYNJ2,TGFB1,TLR…
Complement System	0	0.135	-0.447	C1QBP,C4A/C4B,C4BPB,CD46,CR1
Eicosanoid Signaling	0	0.219	1.667	ABHD3,ALOX5,CYSLTR1,DPEP2,HRASLS,LCAT,PLA2G16,PLA2G2A,PLA2G4B,PLA2G6,PLA2R1,PNPLA3,PTGES,PTGES2
