# Supplementary material for: Stirred suspension bioreactors maintain naïve pluripotency of human pluripotent stem cells
Source: Commun Biol. 2020 Sep 7;3:492. doi: 10.1038/s42003-020-01218-3 (PMC7476926; doi:10.1038/s42003-020-01218-3)
Supplement: Supplementary file 8 — Supplementary Data 7 [file 42003_2020_1218_MOESM8_ESM.xlsx]

## Sheet: BP_1
Static Suspension Vs. Static
Category	Term	Count	%	P-Value	-LOG10(P-value)	Benjamini
GOTERM_BP_1	cellular component organization or biogenesis	1503	40.5	3.4e-30	29.4685	8.4e-29
GOTERM_BP_1	metabolic process	2365	63.7	6.5e-19	18.1871	8.1e-18
GOTERM_BP_1	developmental process	1242	33.5	1.5e-09	8.82391	1.3e-08
GOTERM_BP_1	cellular process	3103	83.6	5.1e-09	8.29243	3.2e-08
GOTERM_BP_1	growth	239	6.4	1.9e-06	5.72125	9.3e-06
GOTERM_BP_1	regulation of biological process	2211	59.6	0.0003	3.52288	0.0012
GOTERM_BP_1	biological adhesion	387	10.4	0.00033	3.48149	0.0012
GOTERM_BP_1	biological regulation	2329	62.8	0.00035	3.45593	0.0011
GOTERM_BP_1	locomotion	336	9.1	0.0073	2.13668	0.02
GOTERM_BP_1	localization	1205	32.5	0.0074	2.13077	0.018
GOTERM_BP_1	rhythmic process	78	2.1	0.013	1.88606	0.029
GOTERM_BP_1	single-organism process	2650	71.4	0.014	1.85387	0.029
GOTERM_BP_1	behavior	127	3.4	0.034	1.46852	0.064

## Sheet: BP_2
Category	Term	Count	%	P-Value	-LOG10(P-value)	Benjamini
GOTERM_BP_2	nitrogen compound metabolic process	1614	43.5	1.6e-25	24.7959	3.4e-23
GOTERM_BP_2	cellular component organization	1444	38.9	3.4e-25	24.4685	3.6e-23
GOTERM_BP_2	cellular metabolic process	2232	60.1	5.7e-24	23.2441	4.1e-22
GOTERM_BP_2	biosynthetic process	1460	39.3	9.2e-21	20.0362	4.9e-19
GOTERM_BP_2	negative regulation of cellular process	1043	28.1	3.9e-20	19.4089	1.7e-18
GOTERM_BP_2	negative regulation of biological process	1107	29.8	1.3e-19	18.8861	4.7e-18
GOTERM_BP_2	negative regulation of metabolic process	654	17.6	1.8e-18	17.7447	5.5e-17
GOTERM_BP_2	organic substance metabolic process	2292	61.8	2.5e-18	17.6021	6.8e-17
GOTERM_BP_2	regulation of metabolic process	1405	37.9	1.6e-16	15.7959	2.7e-15
GOTERM_BP_2	cellular component biogenesis	731	19.7	1.7e-16	15.7696	2.3e-15
GOTERM_BP_2	primary metabolic process	2184	58.9	1.1e-14	13.9586	2.1e-13
GOTERM_BP_2	positive regulation of metabolic process	734	19.8	3.1e-12	11.5086	5.5e-11
GOTERM_BP_2	regulation of molecular function	682	18.4	1.7e-10	9.76955	2.8e-09
GOTERM_BP_2	single-organism developmental process	1211	32.6	1.2e-09	8.92082	1.9e-08
GOTERM_BP_2	cell cycle process	351	9.5	1.6e-09	8.79588	2.2e-08
GOTERM_BP_2	regulation of developmental process	519	14	1.7e-09	8.76955	2.3e-08
GOTERM_BP_2	anatomical structure morphogenesis	625	16.8	2.1e-09	8.67778	2.7e-08
GOTERM_BP_2	positive regulation of cellular process	1060	28.6	3.1e-09	8.50864	3.7e-08
GOTERM_BP_2	anatomical structure development	1206	32.5	3.9e-09	8.40894	4.4e-08
GOTERM_BP_2	positive regulation of biological process	1165	31.4	8.7e-09	8.06048	9.3e-08
GOTERM_BP_2	single-multicellular organism process	1289	34.7	4.7e-08	7.3279	4.8e-07
GOTERM_BP_2	negative regulation of developmental process	202	5.4	1.1e-07	6.95861	1e-06
GOTERM_BP_2	cellular localization	592	16	1.4e-07	6.85387	1.3e-06
GOTERM_BP_2	single-organism metabolic process	903	24.3	3.1e-07	6.50864	2.8e-06
GOTERM_BP_2	regulation of growth	179	4.8	4.4e-07	6.35655	3.8e-06
GOTERM_BP_2	negative regulation of signaling	294	7.9	2.4e-06	5.61979	1.9e-05
GOTERM_BP_2	cell growth	125	3.4	2.9e-06	5.5376	2.3e-05
GOTERM_BP_2	developmental growth	158	4.3	4.9e-06	5.3098	3.7e-05
GOTERM_BP_2	macromolecule localization	629	16.9	2.1e-05	4.67778	0.00016
GOTERM_BP_2	regulation of signaling	678	18.3	3.9e-05	4.40894	0.00028
GOTERM_BP_2	anatomical structure formation involved in morphogenesis	277	7.5	4.9e-05	4.3098	0.00034
GOTERM_BP_2	response to endogenous stimulus	360	9.7	7.3e-05	4.13668	0.00049
GOTERM_BP_2	negative regulation of response to stimulus	322	8.7	7.7e-05	4.11351	0.0005
GOTERM_BP_2	regulation of biological quality	772	20.8	7.7e-05	4.11351	0.00048
GOTERM_BP_2	regulation of cellular process	2134	57.5	0.0001	4	0.00063
GOTERM_BP_2	multi-organism cellular process	236	6.4	0.00012	3.92082	0.00069
GOTERM_BP_2	catabolic process	455	12.3	0.00012	3.92082	0.00067
GOTERM_BP_2	interspecies interaction between organisms	241	6.5	0.00012	3.92082	0.0007
GOTERM_BP_2	response to stress	795	21.4	0.00013	3.88606	0.0007
GOTERM_BP_2	cell proliferation	420	11.3	0.00027	3.56864	0.0015
GOTERM_BP_2	cell adhesion	386	10.4	0.0003	3.52288	0.0016
GOTERM_BP_2	regulation of multicellular organismal process	581	15.7	0.00049	3.3098	0.0025
GOTERM_BP_2	negative regulation of multicellular organismal process	240	6.5	0.00054	3.26761	0.0027
GOTERM_BP_2	positive regulation of telomerase RNA localization to Cajal body	10	0.3	0.00063	3.20066	0.0031
GOTERM_BP_2	positive regulation of cellular protein localization	97	2.6	0.00064	3.19382	0.003
GOTERM_BP_2	positive regulation of growth	70	1.9	0.00066	3.18046	0.003
GOTERM_BP_2	positive regulation of developmental process	254	6.8	0.00078	3.10791	0.0036
GOTERM_BP_2	protein folding	65	1.8	0.0011	2.95861	0.0049
GOTERM_BP_2	regulation of locomotion	184	5	0.0012	2.92082	0.0053
GOTERM_BP_2	regulation of response to stimulus	771	20.8	0.0019	2.72125	0.0079
GOTERM_BP_2	developmental process involved in reproduction	153	4.1	0.0027	2.56864	0.011
GOTERM_BP_2	single-organism cellular process	2448	66	0.0032	2.49485	0.013
GOTERM_BP_2	response to abiotic stimulus	234	6.3	0.0049	2.3098	0.02
GOTERM_BP_2	maintenance of cell number	42	1.1	0.0049	2.3098	0.019
GOTERM_BP_2	negative regulation of growth	64	1.7	0.0059	2.22915	0.023
GOTERM_BP_2	negative regulation of locomotion	67	1.8	0.0092	2.03621	0.035
GOTERM_BP_2	regulation of cellular component biogenesis	184	5	0.011	1.95861	0.039
GOTERM_BP_2	positive regulation of signaling	340	9.2	0.011	1.95861	0.04
GOTERM_BP_2	regulation of localization	520	14	0.021	1.67778	0.073
GOTERM_BP_2	localization of cell	288	7.8	0.023	1.63827	0.08
GOTERM_BP_2	cell motility	288	7.8	0.023	1.63827	0.08
GOTERM_BP_2	positive regulation of sequence-specific DNA binding transcription factor activity	59	1.6	0.024	1.61979	0.081
GOTERM_BP_2	ovulation cycle	30	0.8	0.027	1.56864	0.089
GOTERM_BP_2	positive regulation of multicellular organismal process	307	8.3	0.03	1.52288	0.097
GOTERM_BP_2	cellular response to stimulus	1396	37.6	0.03	1.52288	0.097
GOTERM_BP_2	positive regulation of cellular component biogenesis	102	2.7	0.037	1.4318	0.12
GOTERM_BP_2	positive regulation of homeostatic process	53	1.4	0.039	1.40894	0.12
GOTERM_BP_2	single-organism behavior	92	2.5	0.042	1.37675	0.13
GOTERM_BP_2	regulation of homeostatic process	103	2.8	0.049	1.3098	0.15
GOTERM_BP_2	regulation of action potential	15	0.4	0.05	1.30103	0.15
GOTERM_BP_2	autophagy	96	2.6	0.052	1.284	0.15
GOTERM_BP_2	behavioral defense response	11	0.3	0.092	1.03621	0.25
GOTERM_BP_2	negative regulation of immune system process	87	2.3	0.098	1.00877	0.26

## Sheet: BP_3
Category	Term	Count	%	P-Value	-LOG10(P-value)	Benjamini
GOTERM_BP_3	cellular nitrogen compound metabolic process	1509	40.7	2e-22	21.699	3.1e-19
GOTERM_BP_3	cellular biosynthetic process	1425	38.4	2.1e-21	20.6778	1.6e-18
GOTERM_BP_3	organic substance biosynthetic process	1443	38.9	8.9e-21	20.0506	4.6e-18
GOTERM_BP_3	nucleobase-containing compound metabolic process	1352	36.4	3.3e-20	19.4815	1.3e-17
GOTERM_BP_3	negative regulation of cellular process	1043	28.1	6.1e-20	19.2147	1.9e-17
GOTERM_BP_3	cellular macromolecule metabolic process	1862	50.2	1.2e-19	18.9208	3.1e-17
GOTERM_BP_3	cellular aromatic compound metabolic process	1380	37.2	3.5e-19	18.4559	7.7e-17
GOTERM_BP_3	heterocycle metabolic process	1370	36.9	4.4e-19	18.3565	8.6e-17
GOTERM_BP_3	macromolecular complex subunit organization	642	17.3	1.3e-18	17.8861	2.3e-16
GOTERM_BP_3	negative regulation of metabolic process	654	17.6	2.5e-18	17.6021	3.9e-16
GOTERM_BP_3	negative regulation of nitrogen compound metabolic process	425	11.5	3.8e-18	17.4202	5.3e-16
GOTERM_BP_3	negative regulation of macromolecule metabolic process	609	16.4	5.8e-18	17.2366	7.5e-16
GOTERM_BP_3	regulation of macromolecule metabolic process	1341	36.1	7e-18	17.1549	8.4e-16
GOTERM_BP_3	negative regulation of cellular metabolic process	612	16.5	9.9e-18	17.0044	1.1e-15
GOTERM_BP_3	negative regulation of biosynthetic process	421	11.3	2.5e-17	16.6021	2.6e-15
GOTERM_BP_3	organic cyclic compound metabolic process	1404	37.8	1.4e-16	15.8539	1.1e-14
GOTERM_BP_3	organelle organization	910	24.5	1.7e-16	15.7696	2e-14
GOTERM_BP_3	macromolecule metabolic process	1976	53.2	6.4e-15	14.1938	5.5e-13
GOTERM_BP_3	regulation of cellular metabolic process	1328	35.8	1.2e-14	13.9208	9.5e-13
GOTERM_BP_3	regulation of primary metabolic process	1314	35.4	5e-14	13.301	3.9e-12
GOTERM_BP_3	regulation of nitrogen compound metabolic process	1029	27.7	6.5e-14	13.1871	4.8e-12
GOTERM_BP_3	positive regulation of macromolecule metabolic process	700	18.9	2.8e-13	12.5528	2e-11
GOTERM_BP_3	cellular component assembly	644	17.4	1.8e-12	11.7447	1.2e-10
GOTERM_BP_3	positive regulation of metabolic process	734	19.8	4.4e-12	11.3565	2.8e-10
GOTERM_BP_3	organonitrogen compound metabolic process	551	14.8	2.9e-11	10.5376	1.8e-09
GOTERM_BP_3	regulation of biosynthetic process	992	26.7	9e-11	10.0458	5.4e-09
GOTERM_BP_3	protein complex biogenesis	377	10.2	1.4e-10	9.85387	8.3e-09
GOTERM_BP_3	multicellular organism development	1098	29.6	2.6e-10	9.58503	1.5e-08
GOTERM_BP_3	cellular response to stress	447	12	3.3e-10	9.48149	1.8e-08
GOTERM_BP_3	system development	977	26.3	3.7e-10	9.4318	1.9e-08
GOTERM_BP_3	regulation of cellular component organization	562	15.1	1.3e-09	8.88606	6.6e-08
GOTERM_BP_3	cell cycle phase transition	165	4.4	1.5e-09	8.82391	7.3e-08
GOTERM_BP_3	mitotic cell cycle process	245	6.6	2.3e-09	8.63827	1.1e-07
GOTERM_BP_3	tube development	172	4.6	2.6e-09	8.58503	1.2e-07
GOTERM_BP_3	anatomical structure morphogenesis	625	16.8	2.8e-09	8.55284	1.2e-07
GOTERM_BP_3	positive regulation of cellular metabolic process	668	18	3.5e-09	8.45593	1.5e-07
GOTERM_BP_3	positive regulation of cellular process	1060	28.6	4.3e-09	8.36653	1.8e-07
GOTERM_BP_3	tissue morphogenesis	181	4.9	4.8e-09	8.31876	2e-07
GOTERM_BP_3	cell cycle	417	11.2	6.5e-09	8.18709	2.6e-07
GOTERM_BP_3	organ morphogenesis	266	7.2	6.9e-09	8.16115	2.7e-07
GOTERM_BP_3	regulation of multicellular organismal development	426	11.5	1.2e-08	7.92082	4.4e-07
GOTERM_BP_3	regulation of catalytic activity	561	15.1	1.8e-08	7.74473	6.6e-07
GOTERM_BP_3	animal organ development	723	19.5	1.8e-08	7.74473	6.6e-07
GOTERM_BP_3	positive regulation of molecular function	450	12.1	2.1e-08	7.67778	7.4e-07
GOTERM_BP_3	regulation of cellular response to stress	168	4.5	2.9e-08	7.5376	1e-06
GOTERM_BP_3	positive regulation of cell death	174	4.7	3.2e-08	7.49485	1.1e-06
GOTERM_BP_3	gene silencing	86	2.3	6.9e-08	7.16115	2.3e-06
GOTERM_BP_3	ribonucleoprotein complex biogenesis	142	3.8	8.5e-08	7.07058	2.8e-06
GOTERM_BP_3	neural tube development	61	1.6	1e-07	7	3.3e-06
GOTERM_BP_3	negative regulation of developmental process	202	5.4	1.2e-07	6.92082	3.8e-06
GOTERM_BP_3	positive regulation of nitrogen compound metabolic process	428	11.5	1.7e-07	6.76955	5.1e-06
GOTERM_BP_3	heart development	148	4	1.9e-07	6.72125	5.6e-06
GOTERM_BP_3	tube morphogenesis	108	2.9	2.7e-07	6.56864	8.1e-06
GOTERM_BP_3	regulation of cell development	223	6	8.6e-07	6.0655	2.5e-05
GOTERM_BP_3	regulation of developmental growth	95	2.6	9.3e-07	6.03152	2.6e-05
GOTERM_BP_3	brain development	185	5	9.3e-07	6.03152	2.6e-05
GOTERM_BP_3	head development	193	5.2	1e-06	6	2.8e-05
GOTERM_BP_3	regulation of cell death	366	9.9	1.3e-06	5.88606	3.6e-05
GOTERM_BP_3	phosphorus metabolic process	697	18.8	1.7e-06	5.76955	4.6e-05
GOTERM_BP_3	negative regulation of cell communication	294	7.9	2e-06	5.69897	5.2e-05
GOTERM_BP_3	positive regulation of biosynthetic process	418	11.3	2.3e-06	5.63827	5.8e-05
GOTERM_BP_3	developmental growth involved in morphogenesis	69	1.9	2.3e-06	5.63827	5.7e-05
GOTERM_BP_3	negative regulation of signaling	294	7.9	2.7e-06	5.56864	6.7e-05
GOTERM_BP_3	cell growth	125	3.4	3.2e-06	5.49485	7.7e-05
GOTERM_BP_3	tube formation	52	1.4	3.2e-06	5.49485	7.7e-05
GOTERM_BP_3	cellular macromolecule localization	385	10.4	3.6e-06	5.4437	8.4e-05
GOTERM_BP_3	regulation of cell differentiation	370	10	4e-06	5.39794	9.2e-05
GOTERM_BP_3	negative regulation of cellular component organization	168	4.5	4.1e-06	5.38722	9.4e-05
GOTERM_BP_3	cell development	459	12.4	5.2e-06	5.284	0.00012
GOTERM_BP_3	developmental growth	158	4.3	5.5e-06	5.25964	0.00012
GOTERM_BP_3	embryonic morphogenesis	155	4.2	6.1e-06	5.21467	0.00013
GOTERM_BP_3	developmental cell growth	63	1.7	7.7e-06	5.11351	0.00017
GOTERM_BP_3	negative regulation of nervous system development	82	2.2	8.1e-06	5.09151	0.00017
GOTERM_BP_3	negative regulation of cell differentiation	170	4.6	8.5e-06	5.07058	0.00018
GOTERM_BP_3	regulation of anatomical structure morphogenesis	261	7	8.9e-06	5.05061	0.00018
GOTERM_BP_3	positive regulation of nervous system development	126	3.4	9e-06	5.04576	0.00018
GOTERM_BP_3	tissue development	412	11.1	9.8e-06	5.00877	0.0002
GOTERM_BP_3	positive regulation of cellular component organization	289	7.8	1.1e-05	4.95861	0.00023
GOTERM_BP_3	regulation of cellular component size	103	2.8	1.3e-05	4.88606	0.00025
GOTERM_BP_3	kidney development	82	2.2	1.3e-05	4.88606	0.00025
GOTERM_BP_3	negative regulation of signal transduction	268	7.2	1.4e-05	4.85387	0.00027
GOTERM_BP_3	cell death	453	12.2	1.4e-05	4.85387	0.00027
GOTERM_BP_3	regulation of cell communication	672	18.1	1.9e-05	4.72125	0.00036
GOTERM_BP_3	cell-cell adhesion	283	7.6	2e-05	4.69897	0.00038
GOTERM_BP_3	organic acid metabolic process	227	6.1	2.1e-05	4.67778	0.00039
GOTERM_BP_3	small molecule metabolic process	450	12.1	2.2e-05	4.65758	0.00039
GOTERM_BP_3	cellular developmental process	869	23.4	2.3e-05	4.63827	0.0004
GOTERM_BP_3	cell projection organization	312	8.4	2.4e-05	4.61979	0.00043
GOTERM_BP_3	RNA localization	67	1.8	2.8e-05	4.55284	0.00048
GOTERM_BP_3	regulation of cell growth	113	3	2.8e-05	4.55284	0.00049
GOTERM_BP_3	cardiac septum development	37	1	3e-05	4.52288	0.00051
GOTERM_BP_3	response to organic substance	629	16.9	3.1e-05	4.50864	0.00052
GOTERM_BP_3	protein metabolic process	1159	31.2	4.7e-05	4.3279	0.00078
GOTERM_BP_3	forebrain development	102	2.7	5.1e-05	4.29243	0.00085
GOTERM_BP_3	anatomical structure formation involved in morphogenesis	277	7.5	5.5e-05	4.25964	0.0009
GOTERM_BP_3	negative regulation of molecular function	266	7.2	5.7e-05	4.24413	0.00092
GOTERM_BP_3	ossification	101	2.7	6.7e-05	4.17393	0.0011
GOTERM_BP_3	viral process	236	6.4	7.8e-05	4.10791	0.0012
GOTERM_BP_3	muscle structure development	153	4.1	8.1e-05	4.09151	0.0013
GOTERM_BP_3	cellular component morphogenesis	312	8.4	8.2e-05	4.08619	0.0013
GOTERM_BP_3	negative regulation of response to stimulus	322	8.7	8.7e-05	4.06048	0.0013
GOTERM_BP_3	negative regulation of cell development	88	2.4	9e-05	4.04576	0.0014
GOTERM_BP_3	reproductive structure development	114	3.1	9.2e-05	4.03621	0.0014
GOTERM_BP_3	telencephalon development	70	1.9	9.3e-05	4.03152	0.0014
GOTERM_BP_3	protein localization	547	14.7	9.6e-05	4.01773	0.0014
GOTERM_BP_3	regulation of protein stability	69	1.9	0.00011	3.95861	0.0016
GOTERM_BP_3	cellular amino acid metabolic process	74	2	0.00013	3.88606	0.0019
GOTERM_BP_3	ribonucleoprotein complex localization	43	1.2	0.00013	3.88606	0.0019
GOTERM_BP_3	symbiosis, encompassing mutualism through parasitism	241	6.5	0.00014	3.85387	0.002
GOTERM_BP_3	organic substance catabolic process	429	11.6	0.00016	3.79588	0.0022
GOTERM_BP_3	negative regulation of developmental growth	33	0.9	0.00016	3.79588	0.0022
GOTERM_BP_3	cell division	148	4	0.00017	3.76955	0.0023
GOTERM_BP_3	regulation of signal transduction	601	16.2	0.00019	3.72125	0.0026
GOTERM_BP_3	single-organism organelle organization	370	10	0.00019	3.72125	0.0026
GOTERM_BP_3	gland development	113	3	0.0002	3.69897	0.0027
GOTERM_BP_3	positive regulation of cell development	127	3.4	0.0002	3.69897	0.0027
GOTERM_BP_3	embryonic organ development	112	3	0.0002	3.69897	0.0027
GOTERM_BP_3	cardiac chamber development	50	1.3	0.00021	3.67778	0.0028
GOTERM_BP_3	regulation of gene silencing	25	0.7	0.00026	3.58503	0.0034
GOTERM_BP_3	regulation of cell cycle	234	6.3	0.00028	3.55284	0.0036
GOTERM_BP_3	pallium development	50	1.3	0.0003	3.52288	0.0038
GOTERM_BP_3	organophosphate metabolic process	262	7.1	0.00031	3.50864	0.0039
GOTERM_BP_3	morphogenesis of a branching structure	59	1.6	0.00036	3.4437	0.0046
GOTERM_BP_3	actin filament-based process	167	4.5	0.00041	3.38722	0.0051
GOTERM_BP_3	chaperone-mediated protein folding	22	0.6	0.00041	3.38722	0.0051
GOTERM_BP_3	cellular response to extracellular stimulus	57	1.5	0.00044	3.35655	0.0054
GOTERM_BP_3	digestive tract development	43	1.2	0.00059	3.22915	0.0072
GOTERM_BP_3	negative regulation of multicellular organismal process	240	6.5	0.0006	3.22185	0.0072
GOTERM_BP_3	nucleobase-containing small molecule metabolic process	178	4.8	0.0006	3.22185	0.0072
GOTERM_BP_3	regulation of catabolic process	130	3.5	0.0006	3.22185	0.0072
GOTERM_BP_3	regulation of telomerase RNA localization to Cajal body	10	0.3	0.00064	3.19382	0.0076
GOTERM_BP_3	positive regulation of telomerase RNA localization to Cajal body	10	0.3	0.00064	3.19382	0.0076
GOTERM_BP_3	regulation of telomere maintenance	26	0.7	0.00066	3.18046	0.0077
GOTERM_BP_3	positive regulation of cellular protein localization	97	2.6	0.00067	3.17393	0.0078
GOTERM_BP_3	response to oxidative stress	104	2.8	0.00068	3.16749	0.0078
GOTERM_BP_3	positive regulation of cell growth	48	1.3	0.00068	3.16749	0.0078
GOTERM_BP_3	positive regulation of growth	70	1.9	0.00069	3.16115	0.0078
GOTERM_BP_3	cellular response to endogenous stimulus	275	7.4	0.00072	3.14267	0.0081
GOTERM_BP_3	regulation of response to stress	296	8	0.00074	3.13077	0.0083
GOTERM_BP_3	blood vessel development	144	3.9	0.0008	3.09691	0.0089
GOTERM_BP_3	regulation of cellular response to growth factor stimulus	67	1.8	0.00085	3.07058	0.0094
GOTERM_BP_3	positive regulation of developmental process	254	6.8	0.00086	3.0655	0.0094
GOTERM_BP_3	regulation of binding	82	2.2	0.00089	3.05061	0.0097
GOTERM_BP_3	carbohydrate derivative metabolic process	287	7.7	0.00091	3.04096	0.0099
GOTERM_BP_3	regulation of RNA stability	47	1.3	0.00094	3.02687	0.01
GOTERM_BP_3	cellular catabolic process	364	9.8	0.00096	3.01773	0.01
GOTERM_BP_3	response to fibroblast growth factor	43	1.2	0.00098	3.00877	0.01
GOTERM_BP_3	negative regulation of cell cycle	120	3.2	0.00098	3.00877	0.01
GOTERM_BP_3	establishment of localization in cell	444	12	0.001	3	0.01
GOTERM_BP_3	sensory organ development	128	3.4	0.0011	2.95861	0.011
GOTERM_BP_3	single-organism biosynthetic process	306	8.2	0.0011	2.95861	0.011
GOTERM_BP_3	glycosyl compound metabolic process	112	3	0.0011	2.95861	0.011
GOTERM_BP_3	positive regulation of catabolic process	89	2.4	0.0011	2.95861	0.011
GOTERM_BP_3	cardiac septum morphogenesis	24	0.6	0.0012	2.92082	0.012
GOTERM_BP_3	cerebral cortex development	35	0.9	0.0014	2.85387	0.014
GOTERM_BP_3	regulation of cellular component movement	191	5.1	0.0015	2.82391	0.015
GOTERM_BP_3	negative regulation of cell proliferation	158	4.3	0.0017	2.76955	0.017
GOTERM_BP_3	regulation of cellular localization	197	5.3	0.0018	2.74473	0.018
GOTERM_BP_3	regulation of cell motility	176	4.7	0.0019	2.72125	0.018
GOTERM_BP_3	positive regulation of developmental growth	48	1.3	0.0019	2.72125	0.019
GOTERM_BP_3	cell cycle checkpoint	64	1.7	0.0019	2.72125	0.018
GOTERM_BP_3	response to starvation	46	1.2	0.002	2.69897	0.019
GOTERM_BP_3	hindbrain development	44	1.2	0.0021	2.67778	0.02
GOTERM_BP_3	placenta development	44	1.2	0.0021	2.67778	0.02
GOTERM_BP_3	single-organism catabolic process	197	5.3	0.0022	2.65758	0.021
GOTERM_BP_3	cerebellum development	31	0.8	0.0023	2.63827	0.022
GOTERM_BP_3	cellular response to external stimulus	70	1.9	0.0024	2.61979	0.022
GOTERM_BP_3	nerve development	25	0.7	0.0025	2.60206	0.023
GOTERM_BP_3	respiratory tube development	52	1.4	0.0025	2.60206	0.023
GOTERM_BP_3	cell junction organization	68	1.8	0.0026	2.58503	0.024
GOTERM_BP_3	lung development	51	1.4	0.0026	2.58503	0.024
GOTERM_BP_3	cranial skeletal system development	22	0.6	0.0027	2.56864	0.025
GOTERM_BP_3	chromosome segregation	87	2.3	0.0028	2.55284	0.026
GOTERM_BP_3	developmental process involved in reproduction	153	4.1	0.0029	2.5376	0.026
GOTERM_BP_3	regulation of anatomical structure size	120	3.2	0.003	2.52288	0.026
GOTERM_BP_3	regulation of protein localization	222	6	0.0031	2.50864	0.028
GOTERM_BP_3	response to oxygen-containing compound	327	8.8	0.0032	2.49485	0.028
GOTERM_BP_3	blood vessel morphogenesis	121	3.3	0.0036	2.4437	0.031
GOTERM_BP_3	craniofacial suture morphogenesis	9	0.2	0.0036	2.4437	0.031
GOTERM_BP_3	intracellular transport	353	9.5	0.0036	2.4437	0.031
GOTERM_BP_3	sister chromatid cohesion	39	1.1	0.0036	2.4437	0.031
GOTERM_BP_3	regulation of epidermis development	24	0.6	0.0037	2.4318	0.032
GOTERM_BP_3	establishment of RNA localization	51	1.4	0.0038	2.42022	0.032
GOTERM_BP_3	epithelial cell proliferation	89	2.4	0.004	2.39794	0.034
GOTERM_BP_3	mesenchymal cell proliferation	18	0.5	0.0043	2.36653	0.036
GOTERM_BP_3	negative regulation of epithelial cell differentiation	16	0.4	0.0046	2.33724	0.039
GOTERM_BP_3	palate development	28	0.8	0.0048	2.31876	0.04
GOTERM_BP_3	establishment of tissue polarity	37	1	0.005	2.30103	0.041
GOTERM_BP_3	regulation of autophagy	71	1.9	0.0051	2.29243	0.041
GOTERM_BP_3	cardiac chamber morphogenesis	36	1	0.0051	2.29243	0.042
GOTERM_BP_3	metencephalon development	32	0.9	0.0055	2.25964	0.044
GOTERM_BP_3	cell migration	266	7.2	0.0055	2.25964	0.044
GOTERM_BP_3	inner ear development	50	1.3	0.0056	2.25181	0.045
GOTERM_BP_3	positive regulation of cell differentiation	194	5.2	0.0059	2.22915	0.047
GOTERM_BP_3	stem cell population maintenance	41	1.1	0.0059	2.22915	0.047
GOTERM_BP_3	regulation of viral process	69	1.9	0.006	2.22185	0.047
GOTERM_BP_3	negative regulation of growth	64	1.7	0.0061	2.21467	0.048
GOTERM_BP_3	regulation of symbiosis, encompassing mutualism through parasitism	74	2	0.0064	2.19382	0.05
GOTERM_BP_3	actin filament organization	85	2.3	0.0067	2.17393	0.052
GOTERM_BP_3	negative regulation of vasculature development	27	0.7	0.0068	2.16749	0.052
GOTERM_BP_3	negative regulation of cellular component movement	68	1.8	0.0069	2.16115	0.053
GOTERM_BP_3	tissue migration	63	1.7	0.0071	2.14874	0.054
GOTERM_BP_3	positive regulation of telomere maintenance	18	0.5	0.0071	2.14874	0.053
GOTERM_BP_3	response to radiation	103	2.8	0.0071	2.14874	0.054
GOTERM_BP_3	response to organonitrogen compound	182	4.9	0.0076	2.11919	0.056
GOTERM_BP_3	regulation of sequence-specific DNA binding transcription factor activity	93	2.5	0.0076	2.11919	0.056
GOTERM_BP_3	nuclear chromosome segregation	74	2	0.0077	2.11351	0.057
GOTERM_BP_3	cellular response to chemical stimulus	563	15.2	0.0077	2.11351	0.057
GOTERM_BP_3	nephron development	40	1.1	0.0079	2.10237	0.058
GOTERM_BP_3	single-organism cellular localization	247	6.7	0.0083	2.08092	0.061
GOTERM_BP_3	generation of precursor metabolites and energy	94	2.5	0.0084	2.07572	0.061
GOTERM_BP_3	oxidation-reduction process	222	6	0.0087	2.06048	0.063
GOTERM_BP_3	stem cell proliferation	31	0.8	0.0089	2.05061	0.064
GOTERM_BP_3	aging	72	1.9	0.0091	2.04096	0.065
GOTERM_BP_3	synapse organization	61	1.6	0.0093	2.03152	0.066
GOTERM_BP_3	negative regulation of locomotion	67	1.8	0.0095	2.02228	0.067
GOTERM_BP_3	cellular modified amino acid metabolic process	45	1.2	0.0096	2.01773	0.067
GOTERM_BP_3	response to osmotic stress	22	0.6	0.0097	2.01323	0.068
GOTERM_BP_3	regulation of protein complex assembly	94	2.5	0.0098	2.00877	0.068
GOTERM_BP_3	innervation	11	0.3	0.01	2	0.072
GOTERM_BP_3	positive regulation of cell communication	339	9.1	0.011	1.95861	0.074
GOTERM_BP_3	embryonic placenta development	28	0.8	0.011	1.95861	0.075
GOTERM_BP_3	response to acid chemical	71	1.9	0.011	1.95861	0.077
GOTERM_BP_3	positive regulation of protein localization to nucleus	37	1	0.011	1.95861	0.077
GOTERM_BP_3	heart valve morphogenesis	14	0.4	0.011	1.95861	0.077
GOTERM_BP_3	regulation of cell aging	14	0.4	0.011	1.95861	0.077
GOTERM_BP_3	multicellular organism growth	36	1	0.012	1.92082	0.078
GOTERM_BP_3	positive regulation of signaling	340	9.2	0.012	1.92082	0.08
GOTERM_BP_3	viral RNA genome replication	10	0.3	0.012	1.92082	0.081
GOTERM_BP_3	response to extracellular stimulus	105	2.8	0.012	1.92082	0.08
GOTERM_BP_3	heart valve development	15	0.4	0.012	1.92082	0.08
GOTERM_BP_3	positive regulation of kidney development	15	0.4	0.012	1.92082	0.08
GOTERM_BP_3	regulation of cell proliferation	337	9.1	0.013	1.88606	0.088
GOTERM_BP_3	regulation of epithelial cell migration	46	1.2	0.014	1.85387	0.092
GOTERM_BP_3	trabecula formation	11	0.3	0.014	1.85387	0.093
GOTERM_BP_3	negative regulation of cell motility	59	1.6	0.015	1.82391	0.094
GOTERM_BP_3	DNA damage response, detection of DNA damage	14	0.4	0.015	1.82391	0.094
GOTERM_BP_3	movement of cell or subcellular component	386	10.4	0.015	1.82391	0.096
GOTERM_BP_3	positive regulation of signal transduction	311	8.4	0.015	1.82391	0.096
GOTERM_BP_3	regulation of chromosome segregation	26	0.7	0.016	1.79588	0.098
GOTERM_BP_3	response to drug	99	2.7	0.016	1.79588	0.098
GOTERM_BP_3	sex differentiation	68	1.8	0.016	1.79588	0.1
GOTERM_BP_3	labyrinthine layer development	17	0.5	0.016	1.79588	0.1
GOTERM_BP_3	positive regulation of protein localization to chromosome, telomeric region	7	0.2	0.017	1.76955	0.11
GOTERM_BP_3	energy derivation by oxidation of organic compounds	68	1.8	0.019	1.72125	0.12
GOTERM_BP_3	dendrite development	50	1.3	0.02	1.69897	0.12
GOTERM_BP_3	development of primary sexual characteristics	56	1.5	0.022	1.65758	0.13
GOTERM_BP_3	positive regulation of transporter activity	24	0.6	0.022	1.65758	0.13
GOTERM_BP_3	nephron morphogenesis	24	0.6	0.022	1.65758	0.13
GOTERM_BP_3	outflow tract morphogenesis	22	0.6	0.023	1.63827	0.14
GOTERM_BP_3	response to nitrogen compound	199	5.4	0.023	1.63827	0.14
GOTERM_BP_3	prostate gland development	16	0.4	0.024	1.61979	0.14
GOTERM_BP_3	positive regulation of sequence-specific DNA binding transcription factor activity	59	1.6	0.024	1.61979	0.14
GOTERM_BP_3	response to virus	76	2	0.024	1.61979	0.14
GOTERM_BP_3	visual behavior	17	0.5	0.024	1.61979	0.14
GOTERM_BP_3	signal transduction by protein phosphorylation	195	5.3	0.025	1.60206	0.14
GOTERM_BP_3	positive regulation of intracellular protein transport	64	1.7	0.025	1.60206	0.14
GOTERM_BP_3	single-organism carbohydrate metabolic process	149	4	0.025	1.60206	0.15
GOTERM_BP_3	cell motility	288	7.8	0.025	1.60206	0.14
GOTERM_BP_3	re-entry into mitotic cell cycle	4	0.1	0.025	1.60206	0.14
GOTERM_BP_3	learning or memory	56	1.5	0.026	1.58503	0.15
GOTERM_BP_3	regulation of actin filament-based process	81	2.2	0.026	1.58503	0.15
GOTERM_BP_3	response to hormone	190	5.1	0.026	1.58503	0.15
GOTERM_BP_3	ovulation cycle	30	0.8	0.027	1.56864	0.15
GOTERM_BP_3	carbohydrate metabolic process	174	4.7	0.027	1.56864	0.15
GOTERM_BP_3	cell proliferation involved in kidney development	9	0.2	0.028	1.55284	0.15
GOTERM_BP_3	negative regulation of hemopoiesis	37	1	0.028	1.55284	0.16
GOTERM_BP_3	regulation of cell shape	39	1.1	0.029	1.5376	0.16
GOTERM_BP_3	cellular component disassembly	116	3.1	0.03	1.52288	0.16
GOTERM_BP_3	mammary gland formation	5	0.1	0.03	1.52288	0.17
GOTERM_BP_3	regulation of protein folding	5	0.1	0.03	1.52288	0.17
GOTERM_BP_3	gonad development	54	1.5	0.03	1.52288	0.17
GOTERM_BP_3	cellular response to abiotic stimulus	66	1.8	0.031	1.50864	0.17
GOTERM_BP_3	positive regulation of multicellular organismal process	307	8.3	0.031	1.50864	0.17
GOTERM_BP_3	angiogenesis	97	2.6	0.031	1.50864	0.17
GOTERM_BP_3	cell proliferation involved in heart morphogenesis	8	0.2	0.033	1.48149	0.18
GOTERM_BP_3	positive regulation of cellular response to oxidative stress	8	0.2	0.033	1.48149	0.18
GOTERM_BP_3	regulation of synapse structure or activity	59	1.6	0.033	1.48149	0.18
GOTERM_BP_3	negative regulation of muscle cell differentiation	19	0.5	0.034	1.46852	0.18
GOTERM_BP_3	positive regulation of intracellular transport	70	1.9	0.034	1.46852	0.18
GOTERM_BP_3	cell-cell signaling	324	8.7	0.034	1.46852	0.18
GOTERM_BP_3	neural precursor cell proliferation	35	0.9	0.034	1.46852	0.18
GOTERM_BP_3	regulation of morphogenesis of a branching structure	17	0.5	0.035	1.45593	0.18
GOTERM_BP_3	one-carbon metabolic process	13	0.4	0.035	1.45593	0.18
GOTERM_BP_3	spindle localization	14	0.4	0.036	1.4437	0.18
GOTERM_BP_3	response to cold	15	0.4	0.036	1.4437	0.18
GOTERM_BP_3	defense response to virus	57	1.5	0.036	1.4437	0.19
GOTERM_BP_3	establishment or maintenance of cell polarity	44	1.2	0.037	1.4318	0.19
GOTERM_BP_3	endomembrane system organization	127	3.4	0.037	1.4318	0.19
GOTERM_BP_3	'de novo' protein folding	9	0.2	0.037	1.4318	0.19
GOTERM_BP_3	positive regulation of cellular component biogenesis	102	2.7	0.04	1.39794	0.2
GOTERM_BP_3	positive regulation of homeostatic process	53	1.4	0.04	1.39794	0.2
GOTERM_BP_3	negative regulation of cell growth	44	1.2	0.041	1.38722	0.2
GOTERM_BP_3	hippocampus development	22	0.6	0.041	1.38722	0.2
GOTERM_BP_3	cofactor metabolic process	90	2.4	0.042	1.37675	0.21
GOTERM_BP_3	cerebellar Purkinje cell layer development	11	0.3	0.042	1.37675	0.21
GOTERM_BP_3	fibroblast proliferation	25	0.7	0.042	1.37675	0.21
GOTERM_BP_3	membrane docking	21	0.6	0.043	1.36653	0.21
GOTERM_BP_3	formation of primary germ layer	32	0.9	0.044	1.35655	0.21
GOTERM_BP_3	regulation of organ growth	24	0.6	0.044	1.35655	0.21
GOTERM_BP_3	muscle hypertrophy in response to stress	8	0.2	0.045	1.34679	0.22
GOTERM_BP_3	positive regulation of response to oxidative stress	8	0.2	0.045	1.34679	0.22
GOTERM_BP_3	somatic diversification of immune receptors via germline recombination within a single locus	17	0.5	0.048	1.31876	0.23
GOTERM_BP_3	response to inorganic substance	107	2.9	0.049	1.3098	0.23
GOTERM_BP_3	positive regulation of protein complex assembly	55	1.5	0.05	1.30103	0.24
GOTERM_BP_3	regulation of hormone metabolic process	10	0.3	0.051	1.29243	0.24
GOTERM_BP_3	regulation of membrane repolarization during action potential	5	0.1	0.052	1.284	0.24
GOTERM_BP_3	regulation of homeostatic process	103	2.8	0.052	1.284	0.24
GOTERM_BP_3	maternal placenta development	11	0.3	0.052	1.284	0.24
GOTERM_BP_3	isotype switching	13	0.4	0.052	1.284	0.24
GOTERM_BP_3	striated muscle adaptation	13	0.4	0.052	1.284	0.24
GOTERM_BP_3	negative regulation of autophagy	19	0.5	0.053	1.27572	0.24
GOTERM_BP_3	regulation of cell-substrate adhesion	45	1.2	0.054	1.26761	0.25
GOTERM_BP_3	mesendoderm development	4	0.1	0.054	1.26761	0.25
GOTERM_BP_3	positive regulation of protein localization to early endosome	4	0.1	0.054	1.26761	0.25
GOTERM_BP_3	transposition	7	0.2	0.055	1.25964	0.25
GOTERM_BP_3	establishment of protein localization	422	11.4	0.055	1.25964	0.25
GOTERM_BP_3	translational initiation	47	1.3	0.057	1.24413	0.26
GOTERM_BP_3	receptor internalization	23	0.6	0.058	1.23657	0.26
GOTERM_BP_3	cerebellar cortex development	16	0.4	0.058	1.23657	0.26
GOTERM_BP_3	anatomical structure arrangement	8	0.2	0.06	1.22185	0.27
GOTERM_BP_3	negative regulation of meiotic cell cycle	8	0.2	0.06	1.22185	0.27
GOTERM_BP_3	reactive oxygen species metabolic process	54	1.5	0.06	1.22185	0.27
GOTERM_BP_3	hindbrain morphogenesis	14	0.4	0.061	1.21467	0.27
GOTERM_BP_3	negative regulation of viral process	29	0.8	0.061	1.21467	0.27
GOTERM_BP_3	protein refolding	9	0.2	0.063	1.20066	0.27
GOTERM_BP_3	regulation of erythrocyte differentiation	13	0.4	0.063	1.20066	0.27
GOTERM_BP_3	cerebellum morphogenesis	13	0.4	0.063	1.20066	0.27
GOTERM_BP_3	regulation of cardiac muscle cell action potential	10	0.3	0.064	1.19382	0.28
GOTERM_BP_3	regeneration	42	1.1	0.067	1.17393	0.29
GOTERM_BP_3	regulation of response to biotic stimulus	35	0.9	0.067	1.17393	0.29
GOTERM_BP_3	negative regulation of cell adhesion	53	1.4	0.067	1.17393	0.29
GOTERM_BP_3	response to oxygen levels	73	2	0.071	1.14874	0.3
GOTERM_BP_3	muscle system process	92	2.5	0.072	1.14267	0.3
GOTERM_BP_3	regulation of mesoderm development	7	0.2	0.073	1.13668	0.31
GOTERM_BP_3	sulfur compound metabolic process	85	2.3	0.074	1.13077	0.31
GOTERM_BP_3	positive regulation of epithelial to mesenchymal transition	12	0.3	0.076	1.11919	0.32
GOTERM_BP_3	multicellular organism metabolic process	34	0.9	0.077	1.11351	0.32
GOTERM_BP_3	mammary gland lobule development	8	0.2	0.077	1.11351	0.32
GOTERM_BP_3	mammary gland alveolus development	8	0.2	0.077	1.11351	0.32
GOTERM_BP_3	ovarian follicle development	16	0.4	0.078	1.10791	0.32
GOTERM_BP_3	negative regulation of response to DNA damage stimulus	16	0.4	0.078	1.10791	0.32
GOTERM_BP_3	response to hyperoxia	9	0.2	0.079	1.10237	0.32
GOTERM_BP_3	response to wounding	142	3.8	0.079	1.10237	0.32
GOTERM_BP_3	positive regulation of establishment of protein localization to telomere	5	0.1	0.079	1.10237	0.32
GOTERM_BP_3	response to nitrosative stress	5	0.1	0.079	1.10237	0.32
GOTERM_BP_3	regulation of muscle cell differentiation	41	1.1	0.082	1.08619	0.33
GOTERM_BP_3	modification of morphology or physiology of other organism involved in symbiotic interaction	25	0.7	0.082	1.08619	0.33
GOTERM_BP_3	appendage morphogenesis	37	1	0.085	1.07058	0.34
GOTERM_BP_3	negative regulation of epithelial cell migration	16	0.4	0.089	1.05061	0.35
GOTERM_BP_3	response to epidermal growth factor	12	0.3	0.09	1.04576	0.35
GOTERM_BP_3	urea metabolic process	6	0.2	0.09	1.04576	0.35
GOTERM_BP_3	glomerulus development	18	0.5	0.093	1.03152	0.36
GOTERM_BP_3	somitogenesis	18	0.5	0.093	1.03152	0.36
GOTERM_BP_3	chaperone-mediated autophagy	4	0.1	0.093	1.03152	0.36
GOTERM_BP_3	behavioral fear response	11	0.3	0.093	1.03152	0.36
GOTERM_BP_3	positive regulation of response to DNA damage stimulus	20	0.5	0.094	1.02687	0.36
GOTERM_BP_3	post-embryonic organ development	7	0.2	0.095	1.02228	0.37
GOTERM_BP_3	maternal process involved in female pregnancy	17	0.5	0.097	1.01323	0.37
GOTERM_BP_3	negative regulation of synaptic transmission	17	0.5	0.097	1.01323	0.37
GOTERM_BP_3	B cell activation involved in immune response	17	0.5	0.097	1.01323	0.37
GOTERM_BP_3	negative regulation of gene silencing	8	0.2	0.097	1.01323	0.37
GOTERM_BP_3	cell proliferation involved in heart valve development	3	0.1	0.099	1.00436	0.38
GOTERM_BP_3	detection of endogenous stimulus	3	0.1	0.099	1.00436	0.38
GOTERM_BP_3	positive regulation of receptor clustering	3	0.1	0.099	1.00436	0.38
GOTERM_BP_3	negative regulation of cell death	191	5.1	0.1	1	0.38

## Sheet: BP_4
Category	Term	Count	%	P-Value	-LOG10(P-value)	Benjamini
GOTERM_BP_4	nucleobase-containing compound metabolic process	1352	36.4	8.3e-20	19.0809	3.4e-16
GOTERM_BP_4	cellular macromolecule metabolic process	1862	50.2	3.6e-19	18.4437	7.2e-16
GOTERM_BP_4	negative regulation of nitrogen compound metabolic process	425	11.5	6e-18	17.2218	8.1e-15
GOTERM_BP_4	negative regulation of macromolecule biosynthetic process	404	10.9	8.2e-18	17.0862	8.3e-15
GOTERM_BP_4	negative regulation of macromolecule metabolic process	609	16.4	1e-17	17	8.2e-15
GOTERM_BP_4	chromosome organization	348	9.4	1.5e-17	16.8239	9.9e-15
GOTERM_BP_4	negative regulation of cellular metabolic process	612	16.5	1.7e-17	16.7696	1e-14
GOTERM_BP_4	negative regulation of biosynthetic process	421	11.3	3.9e-17	16.4089	2e-14
GOTERM_BP_4	nucleic acid metabolic process	1206	32.5	1.4e-16	15.8539	5e-14
GOTERM_BP_4	macromolecule biosynthetic process	1209	32.6	1.4e-16	15.8539	4.5e-14
GOTERM_BP_4	negative regulation of cellular biosynthetic process	414	11.2	2e-16	15.699	8.1e-14
GOTERM_BP_4	cellular macromolecule biosynthetic process	1173	31.6	3e-16	15.5229	1.1e-13
GOTERM_BP_4	gene expression	1228	33.1	1.4e-15	14.8539	4.5e-13
GOTERM_BP_4	cellular nitrogen compound biosynthetic process	1148	30.9	1.2e-14	13.9208	3.6e-12
GOTERM_BP_4	negative regulation of nucleobase-containing compound metabolic process	380	10.2	2e-14	13.699	5.3e-12
GOTERM_BP_4	negative regulation of gene expression	404	10.9	5.6e-14	13.2518	1.4e-11
GOTERM_BP_4	macromolecular complex assembly	453	12.2	1.3e-13	12.8861	3.1e-11
GOTERM_BP_4	DNA metabolic process	287	7.7	3.5e-13	12.4559	7.8e-11
GOTERM_BP_4	positive regulation of macromolecule metabolic process	700	18.9	5e-13	12.301	1.1e-10
GOTERM_BP_4	chromatin organization	232	6.3	5.5e-13	12.2596	1.1e-10
GOTERM_BP_4	RNA metabolic process	1073	28.9	9.2e-13	12.0362	1.8e-10
GOTERM_BP_4	regulation of gene expression	1010	27.2	1.2e-12	11.9208	2.2e-10
GOTERM_BP_4	negative regulation of RNA metabolic process	339	9.1	4.4e-12	11.3565	7.8e-10
GOTERM_BP_4	regulation of macromolecule biosynthetic process	952	25.7	1.5e-11	10.8239	2.6e-09
GOTERM_BP_4	protein complex subunit organization	431	11.6	5.2e-11	10.284	8.5e-09
GOTERM_BP_4	protein-DNA complex subunit organization	97	2.6	6.1e-11	10.2147	9.4e-09
GOTERM_BP_4	nervous system development	539	14.5	6.5e-11	10.1871	9.8e-09
GOTERM_BP_4	regulation of nucleobase-containing compound metabolic process	946	25.5	8.7e-11	10.0605	1.3e-08
GOTERM_BP_4	regulation of cellular biosynthetic process	980	26.4	1.8e-10	9.74473	2.5e-08
GOTERM_BP_4	protein complex assembly	377	10.2	1.9e-10	9.72125	2.6e-08
GOTERM_BP_4	regulation of DNA metabolic process	124	3.3	2.2e-10	9.65758	2.9e-08
GOTERM_BP_4	system development	977	26.3	6.9e-10	9.16115	8.7e-08
GOTERM_BP_4	nucleobase-containing compound biosynthetic process	990	26.7	7.6e-10	9.11919	9.3e-08
GOTERM_BP_4	heterocycle biosynthetic process	1000	26.9	1e-09	9	1.2e-07
GOTERM_BP_4	aromatic compound biosynthetic process	1002	27	1.2e-09	8.92082	1.4e-07
GOTERM_BP_4	regulation of nervous system development	218	5.9	1.7e-09	8.76955	2e-07
GOTERM_BP_4	cell cycle process	351	9.5	2.5e-09	8.60206	2.7e-07
GOTERM_BP_4	morphogenesis of an epithelium	158	4.3	2.8e-09	8.55284	3e-07
GOTERM_BP_4	mitotic cell cycle	263	7.1	2.9e-09	8.5376	3e-07
GOTERM_BP_4	tube development	172	4.6	3.3e-09	8.48149	3.4e-07
GOTERM_BP_4	regulation of neurogenesis	196	5.3	3.9e-09	8.40894	3.9e-07
GOTERM_BP_4	organic cyclic compound biosynthetic process	1020	27.5	4.3e-09	8.36653	4.1e-07
GOTERM_BP_4	positive regulation of cellular metabolic process	668	18	5.7e-09	8.24413	5.4e-07
GOTERM_BP_4	tissue morphogenesis	181	4.9	6e-09	8.22185	5.5e-07
GOTERM_BP_4	mitotic cell cycle phase transition	155	4.2	6e-09	8.22185	5.4e-07
GOTERM_BP_4	organonitrogen compound biosynthetic process	352	9.5	8.4e-09	8.07572	7.4e-07
GOTERM_BP_4	organ morphogenesis	266	7.2	8.9e-09	8.05061	7.6e-07
GOTERM_BP_4	cellular protein metabolic process	1091	29.4	9.5e-09	8.02228	8e-07
GOTERM_BP_4	embryo development	257	6.9	1.1e-08	7.95861	8.7e-07
GOTERM_BP_4	epithelium development	281	7.6	1.1e-08	7.95861	8.6e-07
GOTERM_BP_4	regulation of RNA metabolic process	856	23.1	1.7e-08	7.76955	1.4e-06
GOTERM_BP_4	animal organ development	723	19.5	2.9e-08	7.5376	2.2e-06
GOTERM_BP_4	positive regulation of gene expression	418	11.3	3e-08	7.52288	2.3e-06
GOTERM_BP_4	regulation of cellular response to stress	168	4.5	3.6e-08	7.4437	2.7e-06
GOTERM_BP_4	positive regulation of cell death	174	4.7	3.9e-08	7.40894	2.8e-06
GOTERM_BP_4	cellular amide metabolic process	263	7.1	4.2e-08	7.37675	3e-06
GOTERM_BP_4	regulation of protein metabolic process	592	16	4.4e-08	7.35655	3.1e-06
GOTERM_BP_4	chromatin silencing	50	1.3	4.5e-08	7.34679	3.1e-06
GOTERM_BP_4	neural tube formation	45	1.2	8.4e-08	7.07572	5.8e-06
GOTERM_BP_4	neural tube development	61	1.6	1.1e-07	6.95861	7.7e-06
GOTERM_BP_4	cell-cell signaling by wnt	139	3.7	1.2e-07	6.92082	8.2e-06
GOTERM_BP_4	regulation of cellular protein metabolic process	553	14.9	1.4e-07	6.85387	9e-06
GOTERM_BP_4	regulation of cellular amide metabolic process	115	3.1	2.2e-07	6.65758	1.4e-05
GOTERM_BP_4	heart development	148	4	2.2e-07	6.65758	1.4e-05
GOTERM_BP_4	positive regulation of nitrogen compound metabolic process	428	11.5	2.3e-07	6.63827	1.4e-05
GOTERM_BP_4	tube morphogenesis	108	2.9	3.2e-07	6.49485	1.9e-05
GOTERM_BP_4	positive regulation of protein metabolic process	371	10	3.2e-07	6.49485	1.9e-05
GOTERM_BP_4	positive regulation of macromolecule biosynthetic process	390	10.5	3.5e-07	6.45593	2.1e-05
GOTERM_BP_4	peptide metabolic process	218	5.9	3.8e-07	6.42022	2.2e-05
GOTERM_BP_4	epithelial tube morphogenesis	98	2.6	3.9e-07	6.40894	2.3e-05
GOTERM_BP_4	positive regulation of programmed cell death	162	4.4	5e-07	6.30103	2.8e-05
GOTERM_BP_4	cell surface receptor signaling pathway involved in cell-cell signaling	150	4	5.6e-07	6.25181	3.2e-05
GOTERM_BP_4	regulation of cell development	223	6	1.1e-06	5.95861	5.9e-05
GOTERM_BP_4	cardiovascular system development	244	6.6	1.1e-06	5.95861	5.9e-05
GOTERM_BP_4	circulatory system development	244	6.6	1.1e-06	5.95861	5.9e-05
GOTERM_BP_4	brain development	185	5	1.1e-06	5.95861	6.1e-05
GOTERM_BP_4	regulation of transferase activity	246	6.6	1.2e-06	5.92082	6.4e-05
GOTERM_BP_4	negative regulation of cellular protein metabolic process	254	6.8	1.3e-06	5.88606	6.6e-05
GOTERM_BP_4	epithelial tube formation	49	1.3	1.3e-06	5.88606	6.6e-05
GOTERM_BP_4	phosphate-containing compound metabolic process	697	18.8	1.9e-06	5.72125	9.7e-05
GOTERM_BP_4	positive regulation of catalytic activity	376	10.1	2.2e-06	5.65758	0.00011
GOTERM_BP_4	negative regulation of cell communication	294	7.9	2.5e-06	5.60206	0.00012
GOTERM_BP_4	developmental growth involved in morphogenesis	69	1.9	2.5e-06	5.60206	0.00012
GOTERM_BP_4	neuron projection extension	52	1.4	2.8e-06	5.55284	0.00013
GOTERM_BP_4	axis specification	38	1	2.8e-06	5.55284	0.00013
GOTERM_BP_4	positive regulation of biosynthetic process	418	11.3	2.9e-06	5.5376	0.00014
GOTERM_BP_4	negative regulation of protein metabolic process	264	7.1	3.3e-06	5.48149	0.00016
GOTERM_BP_4	positive regulation of cellular biosynthetic process	411	11.1	3.4e-06	5.46852	0.00016
GOTERM_BP_4	tube formation	52	1.4	3.5e-06	5.45593	0.00016
GOTERM_BP_4	urogenital system development	97	2.6	4.1e-06	5.38722	0.00019
GOTERM_BP_4	negative regulation of cellular component organization	168	4.5	4.9e-06	5.3098	0.00022
GOTERM_BP_4	nuclear transport	133	3.6	5.2e-06	5.284	0.00023
GOTERM_BP_4	cell morphogenesis involved in differentiation	197	5.3	5.4e-06	5.26761	0.00024
GOTERM_BP_4	negative regulation of neurogenesis	78	2.1	5.7e-06	5.24413	0.00025
GOTERM_BP_4	tube closure	37	1	5.9e-06	5.22915	0.00025
GOTERM_BP_4	positive regulation of nucleobase-containing compound metabolic process	394	10.6	6e-06	5.22185	0.00025
GOTERM_BP_4	ribosome biogenesis	100	2.7	6e-06	5.22185	0.00025
GOTERM_BP_4	neuron projection development	211	5.7	6.2e-06	5.20761	0.00026
GOTERM_BP_4	heart morphogenesis	74	2	6.7e-06	5.17393	0.00027
GOTERM_BP_4	central nervous system development	230	6.2	7e-06	5.1549	0.00029
GOTERM_BP_4	cellular protein localization	381	10.3	7e-06	5.1549	0.00028
GOTERM_BP_4	cell development	459	12.4	7.1e-06	5.14874	0.00028
GOTERM_BP_4	embryonic morphogenesis	155	4.2	7.2e-06	5.14267	0.00029
GOTERM_BP_4	osteoblast differentiation	65	1.8	7.3e-06	5.13668	0.00028
GOTERM_BP_4	morphogenesis of embryonic epithelium	53	1.4	7.3e-06	5.13668	0.00028
GOTERM_BP_4	regulation of cell projection organization	155	4.2	8e-06	5.09691	0.00031
GOTERM_BP_4	developmental cell growth	63	1.7	8.4e-06	5.07572	0.00032
GOTERM_BP_4	negative regulation of nervous system development	82	2.2	9.1e-06	5.04096	0.00034
GOTERM_BP_4	regulation of cell size	59	1.6	9.3e-06	5.03152	0.00035
GOTERM_BP_4	cell cycle G1/S phase transition	77	2.1	9.3e-06	5.03152	0.00035
GOTERM_BP_4	negative regulation of cell differentiation	170	4.6	9.9e-06	5.00436	0.00036
GOTERM_BP_4	macromolecule modification	890	24	1e-05	5	0.00037
GOTERM_BP_4	positive regulation of nervous system development	126	3.4	1e-05	5	0.00038
GOTERM_BP_4	positive regulation of cellular protein metabolic process	341	9.2	1.1e-05	4.95861	0.00039
GOTERM_BP_4	ribosomal small subunit biogenesis	30	0.8	1.1e-05	4.95861	0.00038
GOTERM_BP_4	negative regulation of intracellular signal transduction	127	3.4	1.1e-05	4.95861	0.00039
GOTERM_BP_4	positive regulation of cellular component organization	289	7.8	1.4e-05	4.85387	0.00049
GOTERM_BP_4	regulation of cellular component size	103	2.8	1.4e-05	4.85387	0.00049
GOTERM_BP_4	kidney development	82	2.2	1.4e-05	4.85387	0.00049
GOTERM_BP_4	negative regulation of signal transduction	268	7.2	1.7e-05	4.76955	0.00057
GOTERM_BP_4	cellular response to DNA damage stimulus	206	5.6	1.8e-05	4.74473	0.0006
GOTERM_BP_4	negative regulation of DNA metabolic process	43	1.2	2e-05	4.69897	0.00065
GOTERM_BP_4	positive regulation of neurogenesis	110	3	2.2e-05	4.65758	0.00073
GOTERM_BP_4	regulation of programmed cell death	337	9.1	2.2e-05	4.65758	0.00072
GOTERM_BP_4	regulation of mitotic cell cycle	134	3.6	2.4e-05	4.61979	0.00077
GOTERM_BP_4	organic acid metabolic process	227	6.1	2.6e-05	4.58503	0.00083
GOTERM_BP_4	cardiac septum development	37	1	3.2e-05	4.49485	0.001
GOTERM_BP_4	regulation of cell growth	113	3	3.2e-05	4.49485	0.001
GOTERM_BP_4	regulation of cell cycle phase transition	97	2.6	3.6e-05	4.4437	0.0011
GOTERM_BP_4	oxoacid metabolic process	209	5.6	4.1e-05	4.38722	0.0013
GOTERM_BP_4	forebrain development	102	2.7	5.8e-05	4.23657	0.0018
GOTERM_BP_4	ventricular septum development	27	0.7	6e-05	4.22185	0.0018
GOTERM_BP_4	anatomical structure formation involved in morphogenesis	277	7.5	6.8e-05	4.16749	0.0021
GOTERM_BP_4	positive regulation of RNA metabolic process	333	9	7.7e-05	4.11351	0.0023
GOTERM_BP_4	cell differentiation	796	21.4	7.7e-05	4.11351	0.0023
GOTERM_BP_4	renal system development	83	2.2	7.7e-05	4.11351	0.0023
GOTERM_BP_4	programmed cell death	425	11.5	8.1e-05	4.09151	0.0024
GOTERM_BP_4	protein metabolic process	1159	31.2	8.2e-05	4.08619	0.0024
GOTERM_BP_4	regulation of extent of cell growth	38	1	9.2e-05	4.03621	0.0027
GOTERM_BP_4	viral process	236	6.4	9.3e-05	4.03152	0.0027
GOTERM_BP_4	negative regulation of cell development	88	2.4	9.9e-05	4.00436	0.0029
GOTERM_BP_4	cellular component morphogenesis	312	8.4	0.0001	4	0.0029
GOTERM_BP_4	telencephalon development	70	1.9	0.0001	4	0.0029
GOTERM_BP_4	reproductive structure development	114	3.1	0.0001	4	0.0029
GOTERM_BP_4	reproductive system development	115	3.1	0.00011	3.95861	0.0031
GOTERM_BP_4	regulation of hydrolase activity	315	8.5	0.00011	3.95861	0.0031
GOTERM_BP_4	negative regulation of cellular amide metabolic process	51	1.4	0.00011	3.95861	0.0031
GOTERM_BP_4	nucleobase biosynthetic process	12	0.3	0.00013	3.88606	0.0035
GOTERM_BP_4	regulation of organelle organization	275	7.4	0.00013	3.88606	0.0035
GOTERM_BP_4	cell aging	34	0.9	0.00014	3.85387	0.0038
GOTERM_BP_4	cellular amino acid metabolic process	74	2	0.00014	3.85387	0.0038
GOTERM_BP_4	protein modification process	826	22.3	0.00014	3.85387	0.0038
GOTERM_BP_4	positive regulation of cellular amide metabolic process	41	1.1	0.00016	3.79588	0.0043
GOTERM_BP_4	ribonucleoprotein complex export from nucleus	41	1.1	0.00016	3.79588	0.0043
GOTERM_BP_4	negative regulation of developmental growth	33	0.9	0.00017	3.76955	0.0044
GOTERM_BP_4	gland development	113	3	0.00022	3.65758	0.0058
GOTERM_BP_4	neuron development	233	6.3	0.00022	3.65758	0.0057
GOTERM_BP_4	regulation of telomere maintenance via telomere lengthening	22	0.6	0.00022	3.65758	0.0058
GOTERM_BP_4	cardiac chamber development	50	1.3	0.00023	3.63827	0.0058
GOTERM_BP_4	positive regulation of cell development	127	3.4	0.00023	3.63827	0.0058
GOTERM_BP_4	embryonic organ development	112	3	0.00023	3.63827	0.0058
GOTERM_BP_4	regulation of cell morphogenesis involved in differentiation	94	2.5	0.00024	3.61979	0.006
GOTERM_BP_4	ventricular septum morphogenesis	18	0.5	0.00024	3.61979	0.006
GOTERM_BP_4	regulation of signal transduction	601	16.2	0.00025	3.60206	0.0061
GOTERM_BP_4	single-organism organelle organization	370	10	0.00025	3.60206	0.0061
GOTERM_BP_4	regulation of axon extension	33	0.9	0.00027	3.56864	0.0066
GOTERM_BP_4	actin cytoskeleton organization	142	3.8	0.0003	3.52288	0.0072
GOTERM_BP_4	morphogenesis of a branching epithelium	55	1.5	0.00031	3.50864	0.0075
GOTERM_BP_4	pallium development	50	1.3	0.00032	3.49485	0.0077
GOTERM_BP_4	positive regulation of DNA metabolic process	61	1.6	0.00033	3.48149	0.0078
GOTERM_BP_4	organophosphate metabolic process	262	7.1	0.00035	3.45593	0.0082
GOTERM_BP_4	negative regulation of epithelial cell proliferation	40	1.1	0.00035	3.45593	0.0084
GOTERM_BP_4	cardiac ventricle development	40	1.1	0.00035	3.45593	0.0084
GOTERM_BP_4	carbohydrate derivative catabolic process	56	1.5	0.00036	3.4437	0.0083
GOTERM_BP_4	positive regulation of protein catabolic process	74	2	0.00036	3.4437	0.0083
GOTERM_BP_4	positive regulation of cell projection organization	85	2.3	0.00036	3.4437	0.0084
GOTERM_BP_4	cell morphogenesis	290	7.8	0.00036	3.4437	0.0084
GOTERM_BP_4	vasculature development	154	4.1	0.00037	3.4318	0.0085
GOTERM_BP_4	regulation of epithelial cell proliferation	84	2.3	0.00037	3.4318	0.0085
GOTERM_BP_4	morphogenesis of a branching structure	59	1.6	0.00039	3.40894	0.0089
GOTERM_BP_4	intracellular signal transduction	584	15.7	0.0004	3.39794	0.009
GOTERM_BP_4	ribonucleoprotein complex assembly	63	1.7	0.00042	3.37675	0.0093
GOTERM_BP_4	regulation of cellular protein localization	143	3.9	0.00043	3.36653	0.0096
GOTERM_BP_4	gene silencing by RNA	50	1.3	0.00044	3.35655	0.0098
GOTERM_BP_4	kidney epithelium development	46	1.2	0.00045	3.34679	0.0099
GOTERM_BP_4	cellular response to extracellular stimulus	57	1.5	0.00047	3.3279	0.01
GOTERM_BP_4	regulation of cell morphogenesis	144	3.9	0.00049	3.3098	0.011
GOTERM_BP_4	negative regulation of Wnt signaling pathway	60	1.6	0.00051	3.29243	0.011
GOTERM_BP_4	response to growth factor	158	4.3	0.00058	3.23657	0.013
GOTERM_BP_4	ribonucleoprotein complex subunit organization	65	1.8	0.00059	3.22915	0.013
GOTERM_BP_4	regulation of protein catabolic process	99	2.7	0.00062	3.20761	0.013
GOTERM_BP_4	regulation of mRNA stability	46	1.2	0.00063	3.20066	0.013
GOTERM_BP_4	digestive tract development	43	1.2	0.00063	3.20066	0.013
GOTERM_BP_4	positive regulation of telomerase RNA localization to Cajal body	10	0.3	0.00065	3.18709	0.014
GOTERM_BP_4	mesonephric tubule development	34	0.9	0.00067	3.17393	0.014
GOTERM_BP_4	regulation of cell cycle process	149	4	0.00068	3.16749	0.014
GOTERM_BP_4	nucleobase-containing small molecule metabolic process	178	4.8	0.00068	3.16749	0.014
GOTERM_BP_4	cell projection morphogenesis	193	5.2	0.00068	3.16749	0.014
GOTERM_BP_4	regulation of telomere maintenance	26	0.7	0.00069	3.16115	0.014
GOTERM_BP_4	positive regulation of cell growth	48	1.3	0.00072	3.14267	0.015
GOTERM_BP_4	nucleobase metabolic process	18	0.5	0.00074	3.13077	0.015
GOTERM_BP_4	cellular response to fibroblast growth factor stimulus	42	1.1	0.00075	3.12494	0.015
GOTERM_BP_4	cell part morphogenesis	197	5.3	0.00076	3.11919	0.015
GOTERM_BP_4	regulation of Wnt signaling pathway	86	2.3	0.00083	3.08092	0.017
GOTERM_BP_4	regulation of organ morphogenesis	71	1.9	0.00091	3.04096	0.018
GOTERM_BP_4	cell-cell junction organization	63	1.7	0.00092	3.03621	0.018
GOTERM_BP_4	response to reactive oxygen species	61	1.6	0.00097	3.01323	0.019
GOTERM_BP_4	muscle cell differentiation	96	2.6	0.001	3	0.02
GOTERM_BP_4	negative regulation of mitotic cell cycle	63	1.7	0.001	3	0.02
GOTERM_BP_4	negative regulation of cell cycle	120	3.2	0.0011	2.95861	0.021
GOTERM_BP_4	sister chromatid segregation	64	1.7	0.0011	2.95861	0.022
GOTERM_BP_4	sensory organ development	128	3.4	0.0012	2.92082	0.023
GOTERM_BP_4	glycosyl compound metabolic process	112	3	0.0012	2.92082	0.023
GOTERM_BP_4	macromolecule catabolic process	277	7.5	0.0012	2.92082	0.023
GOTERM_BP_4	positive regulation of catabolic process	89	2.4	0.0012	2.92082	0.023
GOTERM_BP_4	hepaticobiliary system development	42	1.1	0.0012	2.92082	0.023
GOTERM_BP_4	telomerase RNA localization	10	0.3	0.0012	2.92082	0.023
GOTERM_BP_4	RNA localization to Cajal body	10	0.3	0.0012	2.92082	0.023
GOTERM_BP_4	cardiac septum morphogenesis	24	0.6	0.0012	2.92082	0.023
GOTERM_BP_4	negative regulation of catalytic activity	200	5.4	0.0012	2.92082	0.023
GOTERM_BP_4	negative regulation of cell cycle phase transition	50	1.3	0.0013	2.88606	0.023
GOTERM_BP_4	anatomical structure homeostasis	93	2.5	0.0014	2.85387	0.026
GOTERM_BP_4	kidney morphogenesis	32	0.9	0.0014	2.85387	0.026
GOTERM_BP_4	liver development	41	1.1	0.0015	2.82391	0.026
GOTERM_BP_4	regulation of stem cell proliferation	23	0.6	0.0015	2.82391	0.026
GOTERM_BP_4	inner ear receptor cell differentiation	23	0.6	0.0015	2.82391	0.026
GOTERM_BP_4	cerebral cortex development	35	0.9	0.0015	2.82391	0.026
GOTERM_BP_4	regulation of intracellular signal transduction	383	10.3	0.0016	2.79588	0.028
GOTERM_BP_4	cell cycle G2/M phase transition	57	1.5	0.0016	2.79588	0.028
GOTERM_BP_4	branching morphogenesis of an epithelial tube	45	1.2	0.0016	2.79588	0.029
GOTERM_BP_4	protein catabolic process	193	5.2	0.0016	2.79588	0.029
GOTERM_BP_4	mesonephros development	34	0.9	0.0017	2.76955	0.031
GOTERM_BP_4	nucleotide-sugar metabolic process	16	0.4	0.0019	2.72125	0.033
GOTERM_BP_4	cytoskeleton organization	263	7.1	0.0019	2.72125	0.033
GOTERM_BP_4	negative regulation of cell proliferation	158	4.3	0.0019	2.72125	0.033
GOTERM_BP_4	positive regulation of developmental growth	48	1.3	0.002	2.69897	0.035
GOTERM_BP_4	regulation of kidney development	21	0.6	0.0021	2.67778	0.035
GOTERM_BP_4	amino acid activation	21	0.6	0.0021	2.67778	0.035
GOTERM_BP_4	alpha-amino acid metabolic process	56	1.5	0.0021	2.67778	0.036
GOTERM_BP_4	regulation of cell migration	165	4.4	0.0021	2.67778	0.036
GOTERM_BP_4	carbohydrate catabolic process	46	1.2	0.0021	2.67778	0.036
GOTERM_BP_4	regulation of cell motility	176	4.7	0.0021	2.67778	0.036
GOTERM_BP_4	embryonic organ morphogenesis	77	2.1	0.0022	2.65758	0.036
GOTERM_BP_4	response to ketone	50	1.3	0.0022	2.65758	0.037
GOTERM_BP_4	hindbrain development	44	1.2	0.0022	2.65758	0.037
GOTERM_BP_4	placenta development	44	1.2	0.0022	2.65758	0.037
GOTERM_BP_4	endoderm development	27	0.7	0.0023	2.63827	0.038
GOTERM_BP_4	organic acid biosynthetic process	75	2	0.0023	2.63827	0.038
GOTERM_BP_4	regulation of response to DNA damage stimulus	47	1.3	0.0024	2.61979	0.039
GOTERM_BP_4	metanephros development	30	0.8	0.0024	2.61979	0.04
GOTERM_BP_4	cerebellum development	31	0.8	0.0025	2.60206	0.04
GOTERM_BP_4	muscle cell development	45	1.2	0.0025	2.60206	0.04
GOTERM_BP_4	nucleoside metabolic process	105	2.8	0.0027	2.56864	0.043
GOTERM_BP_4	regulation of cellular catabolic process	97	2.6	0.0027	2.56864	0.043
GOTERM_BP_4	nucleoside phosphate metabolic process	162	4.4	0.0027	2.56864	0.043
GOTERM_BP_4	cranial suture morphogenesis	7	0.2	0.0027	2.56864	0.043
GOTERM_BP_4	respiratory tube development	52	1.4	0.0027	2.56864	0.043
GOTERM_BP_4	cellular response to organic substance	477	12.9	0.0028	2.55284	0.043
GOTERM_BP_4	lung development	51	1.4	0.0028	2.55284	0.044
GOTERM_BP_4	artery development	27	0.7	0.0028	2.55284	0.044
GOTERM_BP_4	limbic system development	33	0.9	0.003	2.52288	0.046
GOTERM_BP_4	glutamine metabolic process	12	0.3	0.0031	2.50864	0.048
GOTERM_BP_4	learning	41	1.1	0.0031	2.50864	0.048
GOTERM_BP_4	respiratory system development	57	1.5	0.0033	2.48149	0.051
GOTERM_BP_4	regulation of vascular endothelial growth factor signaling pathway	8	0.2	0.0034	2.46852	0.052
GOTERM_BP_4	4-hydroxyproline metabolic process	8	0.2	0.0034	2.46852	0.052
GOTERM_BP_4	gland morphogenesis	36	1	0.0034	2.46852	0.052
GOTERM_BP_4	organonitrogen compound catabolic process	93	2.5	0.0034	2.46852	0.052
GOTERM_BP_4	negative regulation of organelle organization	82	2.2	0.0035	2.45593	0.052
GOTERM_BP_4	positive regulation of organelle organization	145	3.9	0.0035	2.45593	0.053
GOTERM_BP_4	renal tubule development	31	0.8	0.0035	2.45593	0.053
GOTERM_BP_4	amyloid precursor protein metabolic process	14	0.4	0.0035	2.45593	0.053
GOTERM_BP_4	positive regulation of axon extension	16	0.4	0.0036	2.4437	0.053
GOTERM_BP_4	protein stabilization	41	1.1	0.0036	2.4437	0.053
GOTERM_BP_4	craniofacial suture morphogenesis	9	0.2	0.0036	2.4437	0.053
GOTERM_BP_4	mitotic nuclear division	108	2.9	0.0038	2.42022	0.055
GOTERM_BP_4	negative regulation of cell projection organization	45	1.2	0.0038	2.42022	0.055
GOTERM_BP_4	blood vessel morphogenesis	121	3.3	0.0039	2.40894	0.057
GOTERM_BP_4	digestive system development	43	1.2	0.004	2.39794	0.057
GOTERM_BP_4	carbohydrate derivative biosynthetic process	178	4.8	0.004	2.39794	0.058
GOTERM_BP_4	establishment of RNA localization	51	1.4	0.004	2.39794	0.058
GOTERM_BP_4	organ regeneration	26	0.7	0.0041	2.38722	0.058
GOTERM_BP_4	regulation of cellular response to heat	26	0.7	0.0041	2.38722	0.058
GOTERM_BP_4	negative regulation of cell cycle process	65	1.8	0.0042	2.37675	0.06
GOTERM_BP_4	intracellular transport	353	9.5	0.0042	2.37675	0.06
GOTERM_BP_4	regulation of stress-activated protein kinase signaling cascade	56	1.5	0.0043	2.36653	0.061
GOTERM_BP_4	small molecule biosynthetic process	120	3.2	0.0044	2.35655	0.061
GOTERM_BP_4	response to hydrogen peroxide	38	1	0.0045	2.34679	0.062
GOTERM_BP_4	eye development	86	2.3	0.0046	2.33724	0.064
GOTERM_BP_4	RNA transport	50	1.3	0.0047	2.3279	0.065
GOTERM_BP_4	cellular response to nutrient levels	46	1.2	0.0047	2.3279	0.066
GOTERM_BP_4	negative regulation of epithelial cell differentiation	16	0.4	0.0048	2.31876	0.066
GOTERM_BP_4	digestive tract morphogenesis	19	0.5	0.0048	2.31876	0.066
GOTERM_BP_4	neuron projection guidance	61	1.6	0.0049	2.3098	0.068
GOTERM_BP_4	regulation of DNA binding	31	0.8	0.0049	2.3098	0.067
GOTERM_BP_4	positive regulation of cell morphogenesis involved in differentiation	47	1.3	0.0052	2.284	0.071
GOTERM_BP_4	establishment of tissue polarity	37	1	0.0053	2.27572	0.071
GOTERM_BP_4	establishment of planar polarity	37	1	0.0053	2.27572	0.071
GOTERM_BP_4	apoptotic signaling pathway	140	3.8	0.0053	2.27572	0.072
GOTERM_BP_4	cardiac chamber morphogenesis	36	1	0.0054	2.26761	0.072
GOTERM_BP_4	mesenchyme development	63	1.7	0.0056	2.25181	0.075
GOTERM_BP_4	single-organism carbohydrate catabolic process	40	1.1	0.0056	2.25181	0.075
GOTERM_BP_4	regulation of mesenchymal cell proliferation	15	0.4	0.0056	2.25181	0.075
GOTERM_BP_4	metencephalon development	32	0.9	0.0057	2.24413	0.076
GOTERM_BP_4	glycosyl compound biosynthetic process	39	1.1	0.0058	2.23657	0.076
GOTERM_BP_4	pyrimidine-containing compound metabolic process	27	0.7	0.0059	2.22915	0.078
GOTERM_BP_4	ear development	56	1.5	0.006	2.22185	0.078
GOTERM_BP_4	regulation of epithelial cell differentiation	37	1	0.0061	2.21467	0.079
GOTERM_BP_4	neuroblast proliferation	19	0.5	0.0061	2.21467	0.079
GOTERM_BP_4	regulation of cellular response to vascular endothelial growth factor stimulus	8	0.2	0.0061	2.21467	0.079
GOTERM_BP_4	negative regulation of cell morphogenesis involved in differentiation	36	1	0.0062	2.20761	0.08
GOTERM_BP_4	positive regulation of binding	41	1.1	0.0062	2.20761	0.08
GOTERM_BP_4	cell migration	266	7.2	0.0062	2.20761	0.08
GOTERM_BP_4	regulation of viral process	69	1.9	0.0065	2.18709	0.082
GOTERM_BP_4	nephron epithelium development	34	0.9	0.0065	2.18709	0.082
GOTERM_BP_4	positive regulation of cell differentiation	194	5.2	0.0066	2.18046	0.084
GOTERM_BP_4	positive regulation of telomere maintenance via telomere lengthening	14	0.4	0.0066	2.18046	0.084
GOTERM_BP_4	negative regulation of cell migration	58	1.6	0.0068	2.16749	0.086
GOTERM_BP_4	response to amine	17	0.5	0.0068	2.16749	0.086
GOTERM_BP_4	regulation of sister chromatid segregation	23	0.6	0.0069	2.16115	0.087
GOTERM_BP_4	negative regulation of vasculature development	27	0.7	0.0071	2.14874	0.088
GOTERM_BP_4	positive regulation of telomere maintenance	18	0.5	0.0073	2.13668	0.09
GOTERM_BP_4	negative regulation of binding	40	1.1	0.0073	2.13668	0.09
GOTERM_BP_4	muscle tissue development	92	2.5	0.0073	2.13668	0.09
GOTERM_BP_4	negative regulation of cellular component movement	68	1.8	0.0074	2.13077	0.091
GOTERM_BP_4	regulation of phosphorus metabolic process	353	9.5	0.0079	2.10237	0.096
GOTERM_BP_4	nuclear chromosome segregation	74	2	0.0082	2.08619	0.1
GOTERM_BP_4	nephron development	40	1.1	0.0083	2.08092	0.1
GOTERM_BP_4	negative regulation of phosphorus metabolic process	130	3.5	0.0083	2.08092	0.1
GOTERM_BP_4	response to organonitrogen compound	182	4.9	0.0085	2.07058	0.1
GOTERM_BP_4	visual learning	17	0.5	0.0087	2.06048	0.1
GOTERM_BP_4	cellular macromolecule catabolic process	221	6	0.0091	2.04096	0.11
GOTERM_BP_4	regulation of epidermal cell differentiation	18	0.5	0.0092	2.03621	0.11
GOTERM_BP_4	positive regulation of protein localization to Cajal body	6	0.2	0.0094	2.02687	0.11
GOTERM_BP_4	cardiocyte differentiation	36	1	0.0094	2.02687	0.11
GOTERM_BP_4	dendrite morphogenesis	30	0.8	0.0094	2.02687	0.11
GOTERM_BP_4	myofibril assembly	19	0.5	0.0095	2.02228	0.11
GOTERM_BP_4	regulation of embryonic development	35	0.9	0.0097	2.01323	0.11
GOTERM_BP_4	organelle fission	146	3.9	0.01	2	0.12
GOTERM_BP_4	cellular modified amino acid metabolic process	45	1.2	0.01	2	0.12
GOTERM_BP_4	negative regulation of blood vessel morphogenesis	25	0.7	0.01	2	0.12
GOTERM_BP_4	pyridine-containing compound metabolic process	38	1	0.01	2	0.12
GOTERM_BP_4	positive regulation of ion transmembrane transporter activity	23	0.6	0.01	2	0.12
GOTERM_BP_4	regulation of glycoprotein metabolic process	16	0.4	0.01	2	0.12
GOTERM_BP_4	viral genome replication	32	0.9	0.01	2	0.12
GOTERM_BP_4	regulation of protein complex assembly	94	2.5	0.011	1.95861	0.12
GOTERM_BP_4	positive regulation of cellular catabolic process	70	1.9	0.011	1.95861	0.12
GOTERM_BP_4	cell junction assembly	52	1.4	0.011	1.95861	0.12
GOTERM_BP_4	innervation	11	0.3	0.011	1.95861	0.12
GOTERM_BP_4	cellular carbohydrate catabolic process	17	0.5	0.011	1.95861	0.12
GOTERM_BP_4	cellular response to starvation	34	0.9	0.011	1.95861	0.13
GOTERM_BP_4	embryonic placenta development	28	0.8	0.011	1.95861	0.13
GOTERM_BP_4	mammary gland development	38	1	0.011	1.95861	0.13
GOTERM_BP_4	mitochondrion organization	152	4.1	0.012	1.92082	0.13
GOTERM_BP_4	heart valve morphogenesis	14	0.4	0.012	1.92082	0.13
GOTERM_BP_4	positive regulation of protein localization to nucleus	37	1	0.012	1.92082	0.13
GOTERM_BP_4	positive regulation of cell communication	339	9.1	0.012	1.92082	0.13
GOTERM_BP_4	multicellular organism growth	36	1	0.012	1.92082	0.13
GOTERM_BP_4	regulation of cellular senescence	12	0.3	0.012	1.92082	0.13
GOTERM_BP_4	heart valve development	15	0.4	0.013	1.88606	0.14
GOTERM_BP_4	positive regulation of kidney development	15	0.4	0.013	1.88606	0.14
GOTERM_BP_4	coenzyme metabolic process	79	2.1	0.013	1.88606	0.14
GOTERM_BP_4	regulation of defense response to virus	27	0.7	0.014	1.85387	0.14
GOTERM_BP_4	glycosyl compound catabolic process	17	0.5	0.014	1.85387	0.15
GOTERM_BP_4	patterning of blood vessels	13	0.4	0.014	1.85387	0.15
GOTERM_BP_4	embryonic pattern specification	20	0.5	0.014	1.85387	0.15
GOTERM_BP_4	trabecula formation	11	0.3	0.015	1.82391	0.15
GOTERM_BP_4	epithelium migration	60	1.6	0.015	1.82391	0.16
GOTERM_BP_4	response to organic cyclic compound	204	5.5	0.015	1.82391	0.16
GOTERM_BP_4	response to amino acid	29	0.8	0.015	1.82391	0.16
GOTERM_BP_4	negative regulation of cell motility	59	1.6	0.015	1.82391	0.16
GOTERM_BP_4	stress-activated protein kinase signaling cascade	65	1.8	0.015	1.82391	0.16
GOTERM_BP_4	mitotic spindle organization	15	0.4	0.016	1.79588	0.16
GOTERM_BP_4	regulation of axon guidance	15	0.4	0.016	1.79588	0.16
GOTERM_BP_4	positive regulation of oxidative stress-induced cell death	8	0.2	0.016	1.79588	0.16
GOTERM_BP_4	nephron epithelium morphogenesis	24	0.6	0.017	1.76955	0.17
GOTERM_BP_4	labyrinthine layer development	17	0.5	0.017	1.76955	0.17
GOTERM_BP_4	positive regulation of protein localization to chromosome, telomeric region	7	0.2	0.017	1.76955	0.18
GOTERM_BP_4	positive regulation of signal transduction	311	8.4	0.017	1.76955	0.18
GOTERM_BP_4	sex differentiation	68	1.8	0.017	1.76955	0.18
GOTERM_BP_4	cellular response to organonitrogen compound	113	3	0.018	1.74473	0.18
GOTERM_BP_4	regulation of mitotic nuclear division	39	1.1	0.018	1.74473	0.18
GOTERM_BP_4	protein import	81	2.2	0.018	1.74473	0.18
GOTERM_BP_4	cellular response to radiation	41	1.1	0.018	1.74473	0.18
GOTERM_BP_4	muscle organ development	89	2.4	0.018	1.74473	0.18
GOTERM_BP_4	male sex differentiation	43	1.2	0.019	1.72125	0.18
GOTERM_BP_4	mesenchymal cell development	45	1.2	0.019	1.72125	0.19
GOTERM_BP_4	response to light stimulus	71	1.9	0.019	1.72125	0.19
GOTERM_BP_4	cellular response to oxygen-containing compound	204	5.5	0.019	1.72125	0.19
GOTERM_BP_4	response to steroid hormone	92	2.5	0.02	1.69897	0.19
GOTERM_BP_4	energy derivation by oxidation of organic compounds	68	1.8	0.02	1.69897	0.2
GOTERM_BP_4	regulation of mitophagy	16	0.4	0.02	1.69897	0.2
GOTERM_BP_4	positive regulation of receptor-mediated endocytosis	17	0.5	0.021	1.67778	0.2
GOTERM_BP_4	sulfur compound biosynthetic process	53	1.4	0.022	1.65758	0.21
GOTERM_BP_4	nephron morphogenesis	24	0.6	0.023	1.63827	0.21
GOTERM_BP_4	positive regulation of transporter activity	24	0.6	0.023	1.63827	0.21
GOTERM_BP_4	development of primary sexual characteristics	56	1.5	0.023	1.63827	0.22
GOTERM_BP_4	regulation of type I interferon production	32	0.9	0.023	1.63827	0.22
GOTERM_BP_4	sensory organ morphogenesis	63	1.7	0.023	1.63827	0.22
GOTERM_BP_4	negative regulation of telomere maintenance via telomere lengthening	8	0.2	0.024	1.61979	0.22
GOTERM_BP_4	organophosphate biosynthetic process	132	3.6	0.024	1.61979	0.22
GOTERM_BP_4	outflow tract morphogenesis	22	0.6	0.024	1.61979	0.22
GOTERM_BP_4	cellular amino acid biosynthetic process	22	0.6	0.024	1.61979	0.22
GOTERM_BP_4	type I interferon production	31	0.8	0.024	1.61979	0.22
GOTERM_BP_4	prostate gland development	16	0.4	0.025	1.60206	0.23
GOTERM_BP_4	regulation of apoptotic signaling pathway	91	2.5	0.025	1.60206	0.23
GOTERM_BP_4	endoderm formation	18	0.5	0.025	1.60206	0.23
GOTERM_BP_4	positive regulation of sequence-specific DNA binding transcription factor activity	59	1.6	0.026	1.58503	0.23
GOTERM_BP_4	response to virus	76	2	0.026	1.58503	0.24
GOTERM_BP_4	positive regulation of intracellular protein transport	64	1.7	0.026	1.58503	0.24
GOTERM_BP_4	cell migration in hindbrain	7	0.2	0.027	1.56864	0.24
GOTERM_BP_4	single-organism carbohydrate metabolic process	149	4	0.027	1.56864	0.24
GOTERM_BP_4	intracellular receptor signaling pathway	65	1.8	0.027	1.56864	0.24
GOTERM_BP_4	epithelial cell development	54	1.5	0.027	1.56864	0.24
GOTERM_BP_4	signal transduction by protein phosphorylation	195	5.3	0.027	1.56864	0.24
GOTERM_BP_4	monosaccharide metabolic process	61	1.6	0.028	1.55284	0.24
GOTERM_BP_4	ovulation cycle	30	0.8	0.028	1.55284	0.25
GOTERM_BP_4	cell motility	288	7.8	0.028	1.55284	0.25
GOTERM_BP_4	cell proliferation involved in kidney development	9	0.2	0.028	1.55284	0.25
GOTERM_BP_4	regulation of neuron death	64	1.7	0.028	1.55284	0.25
GOTERM_BP_4	ribosomal large subunit biogenesis	21	0.6	0.028	1.55284	0.25
GOTERM_BP_4	regulation of fibroblast proliferation	26	0.7	0.028	1.55284	0.25
GOTERM_BP_4	response to carbohydrate	51	1.4	0.028	1.55284	0.25
GOTERM_BP_4	response to hormone	190	5.1	0.028	1.55284	0.25
GOTERM_BP_4	single-organism intracellular transport	157	4.2	0.028	1.55284	0.25
GOTERM_BP_4	regulation of establishment of protein localization	183	4.9	0.029	1.5376	0.25
GOTERM_BP_4	DNA integrity checkpoint	42	1.1	0.029	1.5376	0.25
GOTERM_BP_4	cognition	63	1.7	0.029	1.5376	0.25
GOTERM_BP_4	lipid biosynthetic process	142	3.8	0.029	1.5376	0.25
GOTERM_BP_4	negative regulation of hemopoiesis	37	1	0.03	1.52288	0.25
GOTERM_BP_4	ribosome localization	6	0.2	0.03	1.52288	0.25
GOTERM_BP_4	single stranded viral RNA replication via double stranded DNA intermediate	6	0.2	0.03	1.52288	0.25
GOTERM_BP_4	chaperone mediated protein folding requiring cofactor	6	0.2	0.03	1.52288	0.25
GOTERM_BP_4	aldehyde catabolic process	6	0.2	0.03	1.52288	0.25
GOTERM_BP_4	actin filament network formation	6	0.2	0.03	1.52288	0.25
GOTERM_BP_4	tetrahydrofolate interconversion	6	0.2	0.03	1.52288	0.25
GOTERM_BP_4	establishment of ribosome localization	6	0.2	0.03	1.52288	0.25
GOTERM_BP_4	lactation	15	0.4	0.03	1.52288	0.26
GOTERM_BP_4	coronary vasculature development	15	0.4	0.03	1.52288	0.26
GOTERM_BP_4	response to cocaine	16	0.4	0.03	1.52288	0.26
GOTERM_BP_4	cranial nerve development	16	0.4	0.03	1.52288	0.26
GOTERM_BP_4	regulation of osteoblast differentiation	31	0.8	0.03	1.52288	0.26
GOTERM_BP_4	positive regulation of Wnt signaling pathway	41	1.1	0.031	1.50864	0.26
GOTERM_BP_4	mammary gland formation	5	0.1	0.031	1.50864	0.26
GOTERM_BP_4	gastrulation	45	1.2	0.031	1.50864	0.26
GOTERM_BP_4	ribose phosphate metabolic process	126	3.4	0.031	1.50864	0.26
GOTERM_BP_4	negative regulation of myoblast differentiation	10	0.3	0.031	1.50864	0.26
GOTERM_BP_4	atrioventricular valve development	10	0.3	0.031	1.50864	0.26
GOTERM_BP_4	gonad development	54	1.5	0.032	1.49485	0.26
GOTERM_BP_4	regulation of ubiquitin-protein ligase activity involved in mitotic cell cycle	22	0.6	0.032	1.49485	0.27
GOTERM_BP_4	lamellipodium organization	22	0.6	0.032	1.49485	0.27
GOTERM_BP_4	positive regulation of apoptotic signaling pathway	46	1.2	0.032	1.49485	0.27
GOTERM_BP_4	regulation of endothelial cell migration	32	0.9	0.033	1.48149	0.27
GOTERM_BP_4	regulation of synapse organization	32	0.9	0.033	1.48149	0.27
GOTERM_BP_4	'de novo' posttranslational protein folding	8	0.2	0.033	1.48149	0.27
GOTERM_BP_4	regulation of endothelial cell chemotaxis	8	0.2	0.033	1.48149	0.27
GOTERM_BP_4	positive regulation of cellular response to oxidative stress	8	0.2	0.033	1.48149	0.27
GOTERM_BP_4	regulation of hormone biosynthetic process	8	0.2	0.033	1.48149	0.27
GOTERM_BP_4	angiogenesis	97	2.6	0.034	1.46852	0.27
GOTERM_BP_4	regulation of posttranscriptional gene silencing	11	0.3	0.034	1.46852	0.27
GOTERM_BP_4	regulation of gene silencing by RNA	11	0.3	0.034	1.46852	0.27
GOTERM_BP_4	positive regulation of mesenchymal cell proliferation	11	0.3	0.034	1.46852	0.27
GOTERM_BP_4	response to nutrient levels	95	2.6	0.034	1.46852	0.28
GOTERM_BP_4	negative regulation of muscle cell differentiation	19	0.5	0.035	1.45593	0.28
GOTERM_BP_4	ameboidal-type cell migration	77	2.1	0.035	1.45593	0.28
GOTERM_BP_4	mitotic sister chromatid segregation	38	1	0.035	1.45593	0.28
GOTERM_BP_4	establishment of protein localization to organelle	150	4	0.035	1.45593	0.28
GOTERM_BP_4	purine-containing compound metabolic process	131	3.5	0.035	1.45593	0.28
GOTERM_BP_4	regulation of protein binding	46	1.2	0.035	1.45593	0.28
GOTERM_BP_4	cellular response to oxidative stress	57	1.5	0.036	1.4437	0.28
GOTERM_BP_4	regulation of morphogenesis of a branching structure	17	0.5	0.036	1.4437	0.28
GOTERM_BP_4	regulation of neural precursor cell proliferation	23	0.6	0.036	1.4437	0.28
GOTERM_BP_4	positive regulation of intracellular transport	70	1.9	0.036	1.4437	0.28
GOTERM_BP_4	one-carbon metabolic process	13	0.4	0.036	1.4437	0.28
GOTERM_BP_4	spindle localization	14	0.4	0.036	1.4437	0.29
GOTERM_BP_4	response to cold	15	0.4	0.036	1.4437	0.29
GOTERM_BP_4	negative regulation of protein complex assembly	32	0.9	0.036	1.4437	0.29
GOTERM_BP_4	MAPK cascade	186	5	0.037	1.4318	0.29
GOTERM_BP_4	regulation of intracellular transport	109	2.9	0.038	1.42022	0.29
GOTERM_BP_4	neuronal stem cell population maintenance	9	0.2	0.038	1.42022	0.29
GOTERM_BP_4	atrioventricular valve morphogenesis	9	0.2	0.038	1.42022	0.29
GOTERM_BP_4	cell death in response to oxidative stress	21	0.6	0.038	1.42022	0.29
GOTERM_BP_4	defense response to virus	57	1.5	0.038	1.42022	0.29
GOTERM_BP_4	cellular response to nitrogen compound	127	3.4	0.039	1.40894	0.3
GOTERM_BP_4	response to estradiol	33	0.9	0.039	1.40894	0.3
GOTERM_BP_4	cell-cell signaling	324	8.7	0.039	1.40894	0.3
GOTERM_BP_4	establishment of nucleus localization	7	0.2	0.04	1.39794	0.3
GOTERM_BP_4	synapse assembly	35	0.9	0.04	1.39794	0.3
GOTERM_BP_4	macromolecular complex disassembly	64	1.7	0.041	1.38722	0.31
GOTERM_BP_4	cellular response to osmotic stress	10	0.3	0.041	1.38722	0.31
GOTERM_BP_4	regulation of nuclease activity	10	0.3	0.041	1.38722	0.31
GOTERM_BP_4	artery morphogenesis	18	0.5	0.041	1.38722	0.31
GOTERM_BP_4	response to ionizing radiation	38	1	0.042	1.37675	0.31
GOTERM_BP_4	negative regulation of cell growth	44	1.2	0.042	1.37675	0.31
GOTERM_BP_4	regulation of oxidative stress-induced cell death	17	0.5	0.042	1.37675	0.31
GOTERM_BP_4	regulation of reactive oxygen species metabolic process	40	1.1	0.042	1.37675	0.31
GOTERM_BP_4	regulation of transmembrane receptor protein serine/threonine kinase signaling pathway	53	1.4	0.042	1.37675	0.31
GOTERM_BP_4	positive regulation of homeostatic process	53	1.4	0.042	1.37675	0.31
GOTERM_BP_4	positive regulation of cellular component biogenesis	102	2.7	0.042	1.37675	0.31
GOTERM_BP_4	hippocampus development	22	0.6	0.042	1.37675	0.31
GOTERM_BP_4	cerebellar Purkinje cell layer development	11	0.3	0.043	1.36653	0.31
GOTERM_BP_4	plasma membrane organization	67	1.8	0.044	1.35655	0.32
GOTERM_BP_4	positive regulation of receptor activity	15	0.4	0.044	1.35655	0.32
GOTERM_BP_4	cellular senescence	15	0.4	0.044	1.35655	0.32
GOTERM_BP_4	sprouting angiogenesis	21	0.6	0.044	1.35655	0.32
GOTERM_BP_4	regulation of DNA-templated transcription in response to stress	21	0.6	0.044	1.35655	0.32
GOTERM_BP_4	negative chemotaxis	14	0.4	0.044	1.35655	0.32
GOTERM_BP_4	RNA stabilization	13	0.4	0.044	1.35655	0.32
GOTERM_BP_4	regulation of organ growth	24	0.6	0.045	1.34679	0.32
GOTERM_BP_4	regulation of vasculature development	60	1.6	0.045	1.34679	0.32
GOTERM_BP_4	formation of primary germ layer	32	0.9	0.045	1.34679	0.32
GOTERM_BP_4	positive regulation of response to oxidative stress	8	0.2	0.046	1.33724	0.33
GOTERM_BP_4	cardiac muscle hypertrophy in response to stress	8	0.2	0.046	1.33724	0.33
GOTERM_BP_4	male gonad development	36	1	0.046	1.33724	0.33
GOTERM_BP_4	development of primary male sexual characteristics	36	1	0.046	1.33724	0.33
GOTERM_BP_4	mitotic cell cycle checkpoint	41	1.1	0.048	1.31876	0.34
GOTERM_BP_4	cellular response to hormone stimulus	138	3.7	0.049	1.3098	0.34
GOTERM_BP_4	somatic diversification of immune receptors via germline recombination within a single locus	17	0.5	0.05	1.30103	0.35
GOTERM_BP_4	vasculogenesis	21	0.6	0.05	1.30103	0.35
GOTERM_BP_4	embryonic cranial skeleton morphogenesis	15	0.4	0.052	1.284	0.36
GOTERM_BP_4	regulation of hormone metabolic process	10	0.3	0.052	1.284	0.36
GOTERM_BP_4	positive regulation of hormone biosynthetic process	5	0.1	0.052	1.284	0.36
GOTERM_BP_4	positive regulation of protein complex assembly	55	1.5	0.052	1.284	0.36
GOTERM_BP_4	multicellular organismal macromolecule metabolic process	31	0.8	0.052	1.284	0.36
GOTERM_BP_4	negative regulation of myeloid cell differentiation	26	0.7	0.053	1.27572	0.36
GOTERM_BP_4	positive regulation of mitotic cell cycle	33	0.9	0.053	1.27572	0.36
GOTERM_BP_4	somatic recombination of immunoglobulin gene segments	14	0.4	0.053	1.27572	0.36
GOTERM_BP_4	regulation of actin cytoskeleton organization	70	1.9	0.053	1.27572	0.36
GOTERM_BP_4	maternal placenta development	11	0.3	0.053	1.27572	0.36
GOTERM_BP_4	isotype switching	13	0.4	0.053	1.27572	0.36
GOTERM_BP_4	somatic diversification of immunoglobulins involved in immune response	13	0.4	0.053	1.27572	0.36
GOTERM_BP_4	deoxyribonucleotide metabolic process	12	0.3	0.054	1.26761	0.36
GOTERM_BP_4	negative regulation of autophagy	19	0.5	0.054	1.26761	0.36
GOTERM_BP_4	mesenchymal cell proliferation involved in lung development	4	0.1	0.054	1.26761	0.37
GOTERM_BP_4	positive regulation of protein localization to early endosome	4	0.1	0.054	1.26761	0.37
GOTERM_BP_4	regulation of inositol 1,4,5-trisphosphate-sensitive calcium-release channel activity	4	0.1	0.054	1.26761	0.37
GOTERM_BP_4	nitrogen compound transport	160	4.3	0.055	1.25964	0.37
GOTERM_BP_4	homotypic cell-cell adhesion	22	0.6	0.055	1.25964	0.37
GOTERM_BP_4	membrane lipid biosynthetic process	36	1	0.056	1.25181	0.37
GOTERM_BP_4	regulation of cell-substrate adhesion	45	1.2	0.056	1.25181	0.37
GOTERM_BP_4	response to cAMP	27	0.7	0.056	1.25181	0.37
GOTERM_BP_4	cardiac ventricle morphogenesis	21	0.6	0.057	1.24413	0.38
GOTERM_BP_4	multicellular organism catabolic process	21	0.6	0.057	1.24413	0.38
GOTERM_BP_4	DNA methylation	16	0.4	0.059	1.22915	0.39
GOTERM_BP_4	cerebellar cortex development	16	0.4	0.059	1.22915	0.39
GOTERM_BP_4	receptor internalization	23	0.6	0.06	1.22185	0.39
GOTERM_BP_4	intracellular protein transport	220	5.9	0.06	1.22185	0.39
GOTERM_BP_4	negative regulation of meiotic cell cycle	8	0.2	0.061	1.21467	0.39
GOTERM_BP_4	muscle cell cellular homeostasis	8	0.2	0.061	1.21467	0.39
GOTERM_BP_4	regulation of chromatin binding	8	0.2	0.061	1.21467	0.39
GOTERM_BP_4	cardiac muscle adaptation	8	0.2	0.061	1.21467	0.39
GOTERM_BP_4	anatomical structure arrangement	8	0.2	0.061	1.21467	0.39
GOTERM_BP_4	notochord development	8	0.2	0.061	1.21467	0.39
GOTERM_BP_4	regulation of actin filament length	43	1.2	0.062	1.20761	0.4
GOTERM_BP_4	establishment of protein localization	422	11.4	0.062	1.20761	0.4
GOTERM_BP_4	regulation of carbohydrate catabolic process	14	0.4	0.063	1.20066	0.4
GOTERM_BP_4	hindbrain morphogenesis	14	0.4	0.063	1.20066	0.4
GOTERM_BP_4	negative regulation of viral process	29	0.8	0.063	1.20066	0.4
GOTERM_BP_4	regulation of chromatin silencing	9	0.2	0.064	1.19382	0.4
GOTERM_BP_4	regulation of erythrocyte differentiation	13	0.4	0.064	1.19382	0.41
GOTERM_BP_4	cerebellum morphogenesis	13	0.4	0.064	1.19382	0.41
GOTERM_BP_4	spindle checkpoint	13	0.4	0.064	1.19382	0.41
GOTERM_BP_4	establishment of spindle localization	12	0.3	0.065	1.18709	0.41
GOTERM_BP_4	regulation of isotype switching	10	0.3	0.065	1.18709	0.41
GOTERM_BP_4	membrane lipid metabolic process	50	1.3	0.065	1.18709	0.41
GOTERM_BP_4	urea cycle	6	0.2	0.067	1.17393	0.42
GOTERM_BP_4	wound healing	121	3.3	0.067	1.17393	0.42
GOTERM_BP_4	regulation of response to oxidative stress	20	0.5	0.068	1.16749	0.42
GOTERM_BP_4	negative regulation of leukocyte proliferation	20	0.5	0.068	1.16749	0.42
GOTERM_BP_4	bone remodeling	20	0.5	0.068	1.16749	0.42
GOTERM_BP_4	protein localization to membrane	110	3	0.068	1.16749	0.42
GOTERM_BP_4	regulation of viral life cycle	44	1.2	0.069	1.16115	0.42
GOTERM_BP_4	regulation of myeloid cell differentiation	47	1.3	0.069	1.16115	0.43
GOTERM_BP_4	actin filament bundle assembly	33	0.9	0.07	1.1549	0.43
GOTERM_BP_4	negative regulation of cell adhesion	53	1.4	0.07	1.1549	0.43
GOTERM_BP_4	regulation of smoothened signaling pathway	19	0.5	0.071	1.14874	0.43
GOTERM_BP_4	collagen catabolic process	19	0.5	0.071	1.14874	0.43
GOTERM_BP_4	skeletal system development	110	3	0.072	1.14267	0.43
GOTERM_BP_4	negative regulation of apoptotic signaling pathway	51	1.4	0.072	1.14267	0.43
GOTERM_BP_4	positive regulation of protein polymerization	30	0.8	0.073	1.13668	0.44
GOTERM_BP_4	cardiac cell development	18	0.5	0.074	1.13077	0.44
GOTERM_BP_4	posttranscriptional gene silencing	18	0.5	0.074	1.13077	0.44
GOTERM_BP_4	sphingolipid metabolic process	39	1.1	0.074	1.13077	0.44
GOTERM_BP_4	glycoside metabolic process	7	0.2	0.074	1.13077	0.44
GOTERM_BP_4	atrial septum morphogenesis	7	0.2	0.074	1.13077	0.44
GOTERM_BP_4	phospholipid biosynthetic process	53	1.4	0.075	1.12494	0.45
GOTERM_BP_4	regulation of gastrulation	12	0.3	0.078	1.10791	0.46
GOTERM_BP_4	positive regulation of epithelial to mesenchymal transition	12	0.3	0.078	1.10791	0.46
GOTERM_BP_4	atrial septum development	8	0.2	0.078	1.10791	0.46
GOTERM_BP_4	mammary gland alveolus development	8	0.2	0.078	1.10791	0.46
GOTERM_BP_4	RNA destabilization	8	0.2	0.078	1.10791	0.46
GOTERM_BP_4	neuron death	65	1.8	0.078	1.10791	0.46
GOTERM_BP_4	negative regulation of response to DNA damage stimulus	16	0.4	0.08	1.09691	0.46
GOTERM_BP_4	ovarian follicle development	16	0.4	0.08	1.09691	0.46
GOTERM_BP_4	centrosome localization	9	0.2	0.08	1.09691	0.46
GOTERM_BP_4	formation of translation preinitiation complex	9	0.2	0.08	1.09691	0.46
GOTERM_BP_4	response to increased oxygen levels	9	0.2	0.08	1.09691	0.46
GOTERM_BP_4	positive regulation of establishment of protein localization to telomere	5	0.1	0.08	1.09691	0.46
GOTERM_BP_4	fructose 6-phosphate metabolic process	5	0.1	0.08	1.09691	0.46
GOTERM_BP_4	regulation of cell fate commitment	10	0.3	0.08	1.09691	0.46
GOTERM_BP_4	cell surface receptor signaling pathway	549	14.8	0.08	1.09691	0.46
GOTERM_BP_4	ATP generation from ADP	19	0.5	0.08	1.09691	0.46
GOTERM_BP_4	negative regulation of transmembrane receptor protein serine/threonine kinase signaling pathway	28	0.8	0.081	1.09151	0.47
GOTERM_BP_4	positive regulation of epithelial cell proliferation	40	1.1	0.082	1.08619	0.47
GOTERM_BP_4	viral life cycle	102	2.7	0.084	1.07572	0.48
GOTERM_BP_4	embryonic digit morphogenesis	18	0.5	0.084	1.07572	0.48
GOTERM_BP_4	forebrain cell migration	18	0.5	0.084	1.07572	0.48
GOTERM_BP_4	bone morphogenesis	23	0.6	0.084	1.07572	0.48
GOTERM_BP_4	actin polymerization or depolymerization	46	1.2	0.084	1.07572	0.48
GOTERM_BP_4	establishment of cell polarity	25	0.7	0.084	1.07572	0.48
GOTERM_BP_4	modification of morphology or physiology of other organism involved in symbiotic interaction	25	0.7	0.084	1.07572	0.48
GOTERM_BP_4	regulation of muscle cell differentiation	41	1.1	0.085	1.07058	0.48
GOTERM_BP_4	regulation of angiogenesis	53	1.4	0.085	1.07058	0.48
GOTERM_BP_4	response to lipid	185	5	0.086	1.0655	0.48
GOTERM_BP_4	ER-nucleus signaling pathway	14	0.4	0.086	1.0655	0.48
GOTERM_BP_4	response to fatty acid	14	0.4	0.086	1.0655	0.48
GOTERM_BP_4	import into cell	20	0.5	0.086	1.0655	0.48
GOTERM_BP_4	limb morphogenesis	37	1	0.088	1.05552	0.49
GOTERM_BP_4	appendage morphogenesis	37	1	0.088	1.05552	0.49
GOTERM_BP_4	positive regulation of phosphorus metabolic process	223	6	0.089	1.05061	0.49
GOTERM_BP_4	regulation of transmembrane transporter activity	46	1.2	0.09	1.04576	0.49
GOTERM_BP_4	embryonic heart tube morphogenesis	19	0.5	0.09	1.04576	0.5
GOTERM_BP_4	negative regulation of epithelial cell migration	16	0.4	0.091	1.04096	0.5
GOTERM_BP_4	positive regulation by host of viral process	6	0.2	0.091	1.04096	0.5
GOTERM_BP_4	urea metabolic process	6	0.2	0.091	1.04096	0.5
GOTERM_BP_4	negative regulation of meiotic nuclear division	6	0.2	0.091	1.04096	0.5
GOTERM_BP_4	regulation of cell proliferation involved in kidney development	6	0.2	0.091	1.04096	0.5
GOTERM_BP_4	protein methylation	41	1.1	0.091	1.04096	0.5
GOTERM_BP_4	energy reserve metabolic process	25	0.7	0.093	1.03152	0.51
GOTERM_BP_4	direct ossification	4	0.1	0.093	1.03152	0.51
GOTERM_BP_4	protein import into mitochondrial outer membrane	4	0.1	0.093	1.03152	0.51
GOTERM_BP_4	regulation of receptor clustering	4	0.1	0.093	1.03152	0.51
GOTERM_BP_4	response to unfolded protein	42	1.1	0.094	1.02687	0.51
GOTERM_BP_4	cardiac muscle tissue development	45	1.2	0.094	1.02687	0.51
GOTERM_BP_4	ruffle organization	11	0.3	0.094	1.02687	0.51
GOTERM_BP_4	behavioral defense response	11	0.3	0.094	1.02687	0.51
GOTERM_BP_4	cellular response to epidermal growth factor stimulus	11	0.3	0.094	1.02687	0.51
GOTERM_BP_4	somitogenesis	18	0.5	0.095	1.02228	0.51
GOTERM_BP_4	glomerulus development	18	0.5	0.095	1.02228	0.51
GOTERM_BP_4	regulation of cellular response to oxidative stress	18	0.5	0.095	1.02228	0.51
GOTERM_BP_4	positive regulation of neuron death	18	0.5	0.095	1.02228	0.51
GOTERM_BP_4	cellular response to oxygen levels	37	1	0.095	1.02228	0.51
GOTERM_BP_4	specification of symmetry	32	0.9	0.095	1.02228	0.51
GOTERM_BP_4	metaphase/anaphase transition of cell cycle	15	0.4	0.095	1.02228	0.51
GOTERM_BP_4	cell differentiation involved in kidney development	15	0.4	0.095	1.02228	0.51
GOTERM_BP_4	positive regulation of nucleocytoplasmic transport	30	0.8	0.096	1.01773	0.51
GOTERM_BP_4	post-embryonic organ development	7	0.2	0.097	1.01323	0.51
GOTERM_BP_4	regulation of cell proliferation involved in heart morphogenesis	7	0.2	0.097	1.01323	0.51
GOTERM_BP_4	cell proliferation in hindbrain	7	0.2	0.097	1.01323	0.51
GOTERM_BP_4	positive regulation of response to DNA damage stimulus	20	0.5	0.097	1.01323	0.51
GOTERM_BP_4	female sex differentiation	28	0.8	0.097	1.01323	0.51
GOTERM_BP_4	glial cell development	22	0.6	0.098	1.00877	0.51
GOTERM_BP_4	positive regulation of protein import	26	0.7	0.098	1.00877	0.51
GOTERM_BP_4	innate immune response in mucosa	9	0.2	0.098	1.00877	0.51
GOTERM_BP_4	metanephric nephron morphogenesis	9	0.2	0.098	1.00877	0.51
GOTERM_BP_4	establishment of mitotic spindle localization	9	0.2	0.098	1.00877	0.51
GOTERM_BP_4	negative regulation of gene silencing	8	0.2	0.098	1.00877	0.52
GOTERM_BP_4	response to thyroid hormone	8	0.2	0.098	1.00877	0.52
GOTERM_BP_4	long term synaptic depression	8	0.2	0.098	1.00877	0.52
GOTERM_BP_4	actin filament bundle organization	33	0.9	0.098	1.00877	0.51
GOTERM_BP_4	maternal process involved in female pregnancy	17	0.5	0.099	1.00436	0.52
GOTERM_BP_4	negative regulation of synaptic transmission	17	0.5	0.099	1.00436	0.52
GOTERM_BP_4	telencephalon cell migration	17	0.5	0.099	1.00436	0.52
GOTERM_BP_4	B cell activation involved in immune response	17	0.5	0.099	1.00436	0.52
GOTERM_BP_4	immunoglobulin production involved in immunoglobulin mediated immune response	14	0.4	0.099	1.00436	0.52
GOTERM_BP_4	cerebellar cortex maturation	3	0.1	0.1	1	0.52
GOTERM_BP_4	positive regulation of postsynaptic membrane organization	3	0.1	0.1	1	0.52
GOTERM_BP_4	axon target recognition	3	0.1	0.1	1	0.52
GOTERM_BP_4	cell proliferation involved in heart valve development	3	0.1	0.1	1	0.52
GOTERM_BP_4	negative regulation of protein glycosylation	3	0.1	0.1	1	0.52
GOTERM_BP_4	positive regulation of receptor clustering	3	0.1	0.1	1	0.52

## Sheet: BP_5
Category	Term	Count	%	P-Value	-LOG10(P-value)	Benjamini
GOTERM_BP_5	negative regulation of cellular macromolecule biosynthetic process	384	10.3	7e-18	17.1549	4.3e-14
GOTERM_BP_5	negative regulation of macromolecule biosynthetic process	404	10.9	2.1e-17	16.6778	6.7e-14
GOTERM_BP_5	negative regulation of macromolecule metabolic process	609	16.4	1.5e-16	15.8239	2.3e-13
GOTERM_BP_5	negative regulation of cellular biosynthetic process	414	11.2	5.5e-16	15.2596	8.7e-13
GOTERM_BP_5	nucleic acid metabolic process	1206	32.5	6.2e-16	15.2076	8.3e-13
GOTERM_BP_5	cellular macromolecule biosynthetic process	1173	31.6	1.6e-15	14.7959	1.6e-12
GOTERM_BP_5	chromatin assembly or disassembly	85	2.3	1.3e-14	13.8861	1.2e-11
GOTERM_BP_5	negative regulation of nucleobase-containing compound metabolic process	380	10.2	4.9e-14	13.3098	3.8e-11
GOTERM_BP_5	chromatin assembly	76	2	9.1e-14	13.041	6.3e-11
GOTERM_BP_5	negative regulation of gene expression	404	10.9	1.3e-13	12.8861	8.2e-11
GOTERM_BP_5	DNA metabolic process	287	7.7	7e-13	12.1549	4e-10
GOTERM_BP_5	chromatin organization	232	6.3	1e-12	12	5.2e-10
GOTERM_BP_5	nucleosome organization	77	2.1	1.5e-12	11.8239	7.2e-10
GOTERM_BP_5	positive regulation of macromolecule metabolic process	700	18.9	1.6e-12	11.7959	7.3e-10
GOTERM_BP_5	nucleosome assembly	68	1.8	3.7e-12	11.4318	1.6e-09
GOTERM_BP_5	RNA metabolic process	1073	28.9	4.7e-12	11.3279	1.8e-09
GOTERM_BP_5	regulation of gene expression	1010	27.2	5.5e-12	11.2596	2e-09
GOTERM_BP_5	DNA conformation change	106	2.9	5.9e-12	11.2291	2.1e-09
GOTERM_BP_5	negative regulation of RNA metabolic process	339	9.1	9.3e-12	11.0315	3.1e-09
GOTERM_BP_5	regulation of cellular macromolecule biosynthetic process	933	25.1	1.5e-11	10.8239	4.8e-09
GOTERM_BP_5	negative regulation of transcription, DNA-templated	312	8.4	2.1e-11	10.6778	6.1e-09
GOTERM_BP_5	negative regulation of RNA biosynthetic process	325	8.8	4.6e-11	10.3372	1.3e-08
GOTERM_BP_5	regulation of macromolecule biosynthetic process	952	25.7	6.4e-11	10.1938	1.8e-08
GOTERM_BP_5	nervous system development	539	14.5	1.7e-10	9.76955	4.3e-08
GOTERM_BP_5	regulation of DNA metabolic process	124	3.3	3.3e-10	9.48149	8.2e-08
GOTERM_BP_5	protein-DNA complex assembly	88	2.4	3.5e-10	9.45593	8.5e-08
GOTERM_BP_5	protein complex assembly	377	10.2	3.9e-10	9.40894	9e-08
GOTERM_BP_5	cellular macromolecular complex assembly	275	7.4	9.1e-10	9.04096	2e-07
GOTERM_BP_5	nucleobase-containing compound biosynthetic process	990	26.7	2.8e-09	8.55284	6e-07
GOTERM_BP_5	cell cycle phase transition	165	4.4	2.8e-09	8.55284	5.9e-07
GOTERM_BP_5	regulation of nervous system development	218	5.9	2.9e-09	8.5376	5.9e-07
GOTERM_BP_5	morphogenesis of an epithelium	158	4.3	4.2e-09	8.37675	8.3e-07
GOTERM_BP_5	mitotic cell cycle process	245	6.6	5.2e-09	8.284	9.8e-07
GOTERM_BP_5	transcription, DNA-templated	832	22.4	5.3e-09	8.27572	9.7e-07
GOTERM_BP_5	regulation of neurogenesis	196	5.3	6.2e-09	8.20761	1.1e-06
GOTERM_BP_5	mitotic cell cycle phase transition	155	4.2	9.2e-09	8.03621	1.6e-06
GOTERM_BP_5	embryo development ending in birth or egg hatching	171	4.6	1.3e-08	7.88606	2.3e-06
GOTERM_BP_5	organ morphogenesis	266	7.2	1.6e-08	7.79588	2.6e-06
GOTERM_BP_5	cellular protein metabolic process	1091	29.4	3.4e-08	7.46852	5.4e-06
GOTERM_BP_5	posttranscriptional regulation of gene expression	142	3.8	4.7e-08	7.3279	7.3e-06
GOTERM_BP_5	regulation of RNA metabolic process	856	23.1	5.1e-08	7.29243	7.8e-06
GOTERM_BP_5	chromatin silencing	50	1.3	5.5e-08	7.25964	8.1e-06
GOTERM_BP_5	positive regulation of cell death	174	4.7	5.8e-08	7.23657	8.5e-06
GOTERM_BP_5	positive regulation of gene expression	418	11.3	6e-08	7.22185	8.6e-06
GOTERM_BP_5	animal organ development	723	19.5	7.3e-08	7.13668	1e-05
GOTERM_BP_5	regulation of gene expression, epigenetic	89	2.4	7.6e-08	7.11919	1e-05
GOTERM_BP_5	chromatin remodeling	63	1.7	8e-08	7.09691	1.1e-05
GOTERM_BP_5	regulation of neuron differentiation	162	4.4	9.1e-08	7.04096	1.2e-05
GOTERM_BP_5	neural tube formation	45	1.2	1e-07	7	1.3e-05
GOTERM_BP_5	gene silencing	86	2.3	1e-07	7	1.3e-05
GOTERM_BP_5	regulation of protein metabolic process	592	16	1.1e-07	6.95861	1.3e-05
GOTERM_BP_5	neural tube development	61	1.6	1.4e-07	6.85387	1.7e-05
GOTERM_BP_5	Wnt signaling pathway	139	3.7	1.5e-07	6.82391	1.8e-05
GOTERM_BP_5	cell-cell signaling by wnt	139	3.7	1.7e-07	6.76955	2e-05
GOTERM_BP_5	translation	179	4.8	2.6e-07	6.58503	3e-05
GOTERM_BP_5	peptide biosynthetic process	185	5	2.7e-07	6.56864	3e-05
GOTERM_BP_5	amide biosynthetic process	201	5.4	2.7e-07	6.56864	3e-05
GOTERM_BP_5	regulation of cellular protein metabolic process	553	14.9	3.1e-07	6.50864	3.4e-05
GOTERM_BP_5	heart development	148	4	3.2e-07	6.49485	3.4e-05
GOTERM_BP_5	RNA biosynthetic process	878	23.7	3.2e-07	6.49485	3.3e-05
GOTERM_BP_5	regulation of translation	107	2.9	3.7e-07	6.4318	3.8e-05
GOTERM_BP_5	negative regulation of gene expression, epigenetic	53	1.4	3.7e-07	6.4318	3.7e-05
GOTERM_BP_5	neurogenesis	359	9.7	3.9e-07	6.40894	3.9e-05
GOTERM_BP_5	positive regulation of apoptotic process	162	4.4	4e-07	6.39794	3.9e-05
GOTERM_BP_5	tube morphogenesis	108	2.9	4.3e-07	6.36653	4.1e-05
GOTERM_BP_5	epithelial tube morphogenesis	98	2.6	5.2e-07	6.284	4.9e-05
GOTERM_BP_5	peptide metabolic process	218	5.9	5.8e-07	6.23657	5.4e-05
GOTERM_BP_5	positive regulation of protein metabolic process	371	10	6.1e-07	6.21467	5.6e-05
GOTERM_BP_5	neuron differentiation	309	8.3	6.6e-07	6.18046	5.9e-05
GOTERM_BP_5	positive regulation of macromolecule biosynthetic process	390	10.5	7e-07	6.1549	6.2e-05
GOTERM_BP_5	positive regulation of programmed cell death	162	4.4	7.1e-07	6.14874	6.2e-05
GOTERM_BP_5	cell surface receptor signaling pathway involved in cell-cell signaling	150	4	8.1e-07	6.09151	7e-05
GOTERM_BP_5	regulation of transcription, DNA-templated	811	21.9	9.7e-07	6.01323	8.3e-05
GOTERM_BP_5	RNA processing	237	6.4	1.2e-06	5.92082	0.0001
GOTERM_BP_5	primary neural tube formation	40	1.1	1.3e-06	5.88606	0.00011
GOTERM_BP_5	epithelial tube formation	49	1.3	1.5e-06	5.82391	0.00012
GOTERM_BP_5	brain development	185	5	1.6e-06	5.79588	0.00013
GOTERM_BP_5	cardiovascular system development	244	6.6	1.7e-06	5.76955	0.00014
GOTERM_BP_5	circulatory system development	244	6.6	1.7e-06	5.76955	0.00014
GOTERM_BP_5	negative regulation of cellular protein metabolic process	254	6.8	2.1e-06	5.67778	0.00016
GOTERM_BP_5	regulation of RNA biosynthetic process	815	22	2.5e-06	5.60206	0.0002
GOTERM_BP_5	embryonic epithelial tube formation	48	1.3	3e-06	5.52288	0.00023
GOTERM_BP_5	axis specification	38	1	3.2e-06	5.49485	0.00024
GOTERM_BP_5	neuron projection extension	52	1.4	3.3e-06	5.48149	0.00025
GOTERM_BP_5	negative regulation of cell communication	294	7.9	4.1e-06	5.38722	0.0003
GOTERM_BP_5	tube formation	52	1.4	4.2e-06	5.37675	0.00031
GOTERM_BP_5	neural tube closure	37	1	5e-06	5.30103	0.00036
GOTERM_BP_5	urogenital system development	97	2.6	5.3e-06	5.27572	0.00038
GOTERM_BP_5	negative regulation of protein metabolic process	264	7.1	5.5e-06	5.25964	0.00039
GOTERM_BP_5	positive regulation of cellular biosynthetic process	411	11.1	6.4e-06	5.19382	0.00045
GOTERM_BP_5	regulation of neuron projection development	119	3.2	6.5e-06	5.18709	0.00045
GOTERM_BP_5	tube closure	37	1	6.8e-06	5.16749	0.00046
GOTERM_BP_5	nuclear transport	133	3.6	7e-06	5.1549	0.00047
GOTERM_BP_5	negative regulation of neurogenesis	78	2.1	7.1e-06	5.14874	0.00048
GOTERM_BP_5	cell morphogenesis involved in differentiation	197	5.3	7.8e-06	5.10791	0.00052
GOTERM_BP_5	neuron projection morphogenesis	149	4	8.1e-06	5.09151	0.00053
GOTERM_BP_5	heart morphogenesis	74	2	8.3e-06	5.08092	0.00054
GOTERM_BP_5	morphogenesis of embryonic epithelium	53	1.4	8.7e-06	5.06048	0.00056
GOTERM_BP_5	osteoblast differentiation	65	1.8	8.8e-06	5.05552	0.00056
GOTERM_BP_5	neuron projection development	211	5.7	9e-06	5.04576	0.00057
GOTERM_BP_5	hippo signaling	19	0.5	9e-06	5.04576	0.00056
GOTERM_BP_5	maturation of SSU-rRNA	24	0.6	9.4e-06	5.02687	0.00058
GOTERM_BP_5	embryonic morphogenesis	155	4.2	9.9e-06	5.00436	0.00061
GOTERM_BP_5	developmental cell growth	63	1.7	1e-05	5	0.00062
GOTERM_BP_5	central nervous system development	230	6.2	1e-05	5	0.00063
GOTERM_BP_5	positive regulation of nucleobase-containing compound metabolic process	394	10.6	1.1e-05	4.95861	0.00063
GOTERM_BP_5	regulation of chromosome organization	88	2.4	1.1e-05	4.95861	0.00063
GOTERM_BP_5	regulation of cell size	59	1.6	1.1e-05	4.95861	0.00065
GOTERM_BP_5	negative regulation of nervous system development	82	2.2	1.1e-05	4.95861	0.00066
GOTERM_BP_5	ribosomal small subunit biogenesis	30	0.8	1.2e-05	4.92082	0.0007
GOTERM_BP_5	cell development	459	12.4	1.3e-05	4.88606	0.00074
GOTERM_BP_5	positive regulation of nervous system development	126	3.4	1.4e-05	4.85387	0.00077
GOTERM_BP_5	small GTPase mediated signal transduction	144	3.9	1.5e-05	4.82391	0.00082
GOTERM_BP_5	negative regulation of intracellular signal transduction	127	3.4	1.5e-05	4.82391	0.00083
GOTERM_BP_5	positive regulation of cellular protein metabolic process	341	9.2	1.7e-05	4.76955	0.00095
GOTERM_BP_5	kidney development	82	2.2	1.8e-05	4.74473	0.00097
GOTERM_BP_5	nucleocytoplasmic transport	129	3.5	2e-05	4.69897	0.0011
GOTERM_BP_5	G1/S transition of mitotic cell cycle	71	1.9	2.2e-05	4.65758	0.0012
GOTERM_BP_5	negative regulation of DNA metabolic process	43	1.2	2.3e-05	4.63827	0.0012
GOTERM_BP_5	negative regulation of signal transduction	268	7.2	2.6e-05	4.58503	0.0014
GOTERM_BP_5	positive regulation of neurogenesis	110	3	2.8e-05	4.55284	0.0015
GOTERM_BP_5	regulation of apoptotic process	335	9	2.9e-05	4.5376	0.0015
GOTERM_BP_5	regulation of mitotic cell cycle	134	3.6	3.2e-05	4.49485	0.0016
GOTERM_BP_5	regulation of programmed cell death	337	9.1	3.6e-05	4.4437	0.0018
GOTERM_BP_5	cardiac septum development	37	1	3.6e-05	4.4437	0.0018
GOTERM_BP_5	positive regulation of neuron differentiation	91	2.5	4.1e-05	4.38722	0.0021
GOTERM_BP_5	positive regulation of gene expression, epigenetic	32	0.9	4.5e-05	4.34679	0.0022
GOTERM_BP_5	regulation of cell cycle phase transition	97	2.6	4.6e-05	4.33724	0.0023
GOTERM_BP_5	positive regulation of transferase activity	167	4.5	4.7e-05	4.3279	0.0023
GOTERM_BP_5	DNA repair	142	3.8	4.8e-05	4.31876	0.0023
GOTERM_BP_5	cell morphogenesis involved in neuron differentiation	134	3.6	5.3e-05	4.27572	0.0025
GOTERM_BP_5	oxoacid metabolic process	209	5.6	5.8e-05	4.23657	0.0028
GOTERM_BP_5	ventricular septum development	27	0.7	6.7e-05	4.17393	0.0031
GOTERM_BP_5	axon extension	39	1.1	7e-05	4.1549	0.0033
GOTERM_BP_5	forebrain development	102	2.7	7.3e-05	4.13668	0.0034
GOTERM_BP_5	rRNA processing	80	2.2	7.7e-05	4.11351	0.0036
GOTERM_BP_5	carboxylic acid metabolic process	207	5.6	7.9e-05	4.10237	0.0036
GOTERM_BP_5	DNA replication	85	2.3	8e-05	4.09691	0.0036
GOTERM_BP_5	axon development	121	3.3	9.2e-05	4.03621	0.0042
GOTERM_BP_5	renal system development	83	2.2	9.5e-05	4.02228	0.0043
GOTERM_BP_5	regulation of extent of cell growth	38	1	0.0001	4	0.0046
GOTERM_BP_5	regulation of mRNA processing	38	1	0.0001	4	0.0046
GOTERM_BP_5	ncRNA metabolic process	149	4	0.00011	3.95861	0.005
GOTERM_BP_5	regulation of protein modification process	386	10.4	0.00012	3.92082	0.0052
GOTERM_BP_5	positive regulation of RNA metabolic process	333	9	0.00012	3.92082	0.0053
GOTERM_BP_5	telencephalon development	70	1.9	0.00012	3.92082	0.0053
GOTERM_BP_5	negative regulation of cell development	88	2.4	0.00012	3.92082	0.0053
GOTERM_BP_5	negative regulation of translation	49	1.3	0.00013	3.88606	0.0055
GOTERM_BP_5	negative regulation of cellular amide metabolic process	51	1.4	0.00013	3.88606	0.0056
GOTERM_BP_5	reproductive structure development	114	3.1	0.00013	3.88606	0.0056
GOTERM_BP_5	nucleobase biosynthetic process	12	0.3	0.00013	3.88606	0.0056
GOTERM_BP_5	regulation of telomere maintenance via telomerase	21	0.6	0.00013	3.88606	0.0056
GOTERM_BP_5	reproductive system development	115	3.1	0.00014	3.85387	0.0059
GOTERM_BP_5	regulation of mitotic cell cycle phase transition	89	2.4	0.00015	3.82391	0.0062
GOTERM_BP_5	negative regulation of protein modification process	150	4	0.00015	3.82391	0.0062
GOTERM_BP_5	positive regulation of cellular amide metabolic process	41	1.1	0.00019	3.72125	0.0075
GOTERM_BP_5	negative regulation of developmental growth	33	0.9	0.00019	3.72125	0.0075
GOTERM_BP_5	positive regulation of translation	36	1	0.00023	3.63827	0.0091
GOTERM_BP_5	regulation of telomere maintenance via telomere lengthening	22	0.6	0.00024	3.61979	0.0097
GOTERM_BP_5	telomere organization	48	1.3	0.00026	3.58503	0.01
GOTERM_BP_5	ventricular septum morphogenesis	18	0.5	0.00026	3.58503	0.01
GOTERM_BP_5	positive regulation of transcription, DNA-templated	316	8.5	0.00026	3.58503	0.01
GOTERM_BP_5	cardiac chamber development	50	1.3	0.00026	3.58503	0.01
GOTERM_BP_5	regulation of kinase activity	195	5.3	0.00026	3.58503	0.01
GOTERM_BP_5	positive regulation of RNA biosynthetic process	320	8.6	0.00028	3.55284	0.011
GOTERM_BP_5	gland development	113	3	0.00028	3.55284	0.011
GOTERM_BP_5	fibroblast growth factor receptor signaling pathway	36	1	0.00028	3.55284	0.011
GOTERM_BP_5	positive regulation of cell development	127	3.4	0.00029	3.5376	0.011
GOTERM_BP_5	embryonic organ development	112	3	0.00029	3.5376	0.011
GOTERM_BP_5	regulation of cell morphogenesis involved in differentiation	94	2.5	0.00029	3.5376	0.011
GOTERM_BP_5	regulation of gene silencing	25	0.7	0.0003	3.52288	0.011
GOTERM_BP_5	regulation of axon extension	33	0.9	0.0003	3.52288	0.011
GOTERM_BP_5	regulation of axonogenesis	53	1.4	0.00031	3.50864	0.011
GOTERM_BP_5	neuron development	233	6.3	0.00031	3.50864	0.011
GOTERM_BP_5	protein modification process	826	22.3	0.00031	3.50864	0.011
GOTERM_BP_5	cellular protein modification process	826	22.3	0.00031	3.50864	0.011
GOTERM_BP_5	morphogenesis of a branching epithelium	55	1.5	0.00036	3.4437	0.013
GOTERM_BP_5	pallium development	50	1.3	0.00037	3.4318	0.013
GOTERM_BP_5	actin cytoskeleton organization	142	3.8	0.00038	3.42022	0.013
GOTERM_BP_5	positive regulation of DNA metabolic process	61	1.6	0.00038	3.42022	0.013
GOTERM_BP_5	anterior/posterior axis specification	21	0.6	0.00039	3.40894	0.014
GOTERM_BP_5	cardiac ventricle development	40	1.1	0.0004	3.39794	0.014
GOTERM_BP_5	negative regulation of epithelial cell proliferation	40	1.1	0.0004	3.39794	0.014
GOTERM_BP_5	positive regulation of protein catabolic process	74	2	0.00043	3.36653	0.015
GOTERM_BP_5	positive regulation of cell projection organization	85	2.3	0.00044	3.35655	0.015
GOTERM_BP_5	regulation of signal transduction	601	16.2	0.00045	3.34679	0.015
GOTERM_BP_5	vasculature development	154	4.1	0.00049	3.3098	0.016
GOTERM_BP_5	ribonucleoprotein complex assembly	63	1.7	0.00049	3.3098	0.016
GOTERM_BP_5	positive regulation of hydrolase activity	221	6	0.0005	3.30103	0.017
GOTERM_BP_5	kidney epithelium development	46	1.2	0.00051	3.29243	0.017
GOTERM_BP_5	cell morphogenesis	290	7.8	0.00054	3.26761	0.018
GOTERM_BP_5	regulation of cellular protein localization	143	3.9	0.00055	3.25964	0.018
GOTERM_BP_5	chromatin silencing at rDNA	18	0.5	0.00056	3.25181	0.018
GOTERM_BP_5	regulation of DNA biosynthetic process	33	0.9	0.00058	3.23657	0.019
GOTERM_BP_5	negative regulation of Wnt signaling pathway	60	1.6	0.0006	3.22185	0.019
GOTERM_BP_5	ureteric bud development	34	0.9	0.00061	3.21467	0.02
GOTERM_BP_5	mRNA metabolic process	167	4.5	0.00061	3.21467	0.02
GOTERM_BP_5	regulation of cell morphogenesis	144	3.9	0.00061	3.21467	0.02
GOTERM_BP_5	protein localization to organelle	217	5.8	0.00063	3.20066	0.02
GOTERM_BP_5	apoptotic process	396	10.7	0.00066	3.18046	0.021
GOTERM_BP_5	digestive tract development	43	1.2	0.00071	3.14874	0.022
GOTERM_BP_5	intracellular signal transduction	584	15.7	0.00073	3.13668	0.023
GOTERM_BP_5	mesonephric epithelium development	34	0.9	0.00075	3.12494	0.023
GOTERM_BP_5	mesonephric tubule development	34	0.9	0.00075	3.12494	0.023
GOTERM_BP_5	regulation of telomere maintenance	26	0.7	0.00075	3.12494	0.023
GOTERM_BP_5	regulation of protein catabolic process	99	2.7	0.00076	3.11919	0.023
GOTERM_BP_5	nucleobase metabolic process	18	0.5	0.0008	3.09691	0.024
GOTERM_BP_5	positive regulation of cell growth	48	1.3	0.00083	3.08092	0.025
GOTERM_BP_5	nucleotide-sugar biosynthetic process	12	0.3	0.00083	3.08092	0.025
GOTERM_BP_5	negative regulation of neuron projection development	42	1.1	0.00084	3.07572	0.025
GOTERM_BP_5	regulation of cell cycle process	149	4	0.00087	3.06048	0.026
GOTERM_BP_5	enzyme linked receptor protein signaling pathway	227	6.1	0.00087	3.06048	0.026
GOTERM_BP_5	nucleobase-containing small molecule metabolic process	178	4.8	0.00088	3.05552	0.026
GOTERM_BP_5	covalent chromatin modification	139	3.7	0.00088	3.05552	0.026
GOTERM_BP_5	positive regulation of cellular protein localization	97	2.6	0.0009	3.04576	0.027
GOTERM_BP_5	cell projection morphogenesis	193	5.2	0.00091	3.04096	0.027
GOTERM_BP_5	beta-catenin-TCF complex assembly	19	0.5	0.00097	3.01323	0.028
GOTERM_BP_5	cell part morphogenesis	197	5.3	0.00099	3.00436	0.029
GOTERM_BP_5	RNA export from nucleus	40	1.1	0.00099	3.00436	0.029
GOTERM_BP_5	regulation of Wnt signaling pathway	86	2.3	0.001	3	0.029
GOTERM_BP_5	phosphorylation	494	13.3	0.001	3	0.03
GOTERM_BP_5	regulation of organ morphogenesis	71	1.9	0.0011	2.95861	0.03
GOTERM_BP_5	negative regulation of neuron differentiation	57	1.5	0.0011	2.95861	0.031
GOTERM_BP_5	blood vessel development	144	3.9	0.0011	2.95861	0.032
GOTERM_BP_5	response to fibroblast growth factor	43	1.2	0.0012	2.92082	0.033
GOTERM_BP_5	negative regulation of transferase activity	95	2.6	0.0012	2.92082	0.033
GOTERM_BP_5	negative regulation of mitotic cell cycle	63	1.7	0.0012	2.92082	0.033
GOTERM_BP_5	glutamine family amino acid metabolic process	26	0.7	0.0012	2.92082	0.034
GOTERM_BP_5	muscle cell differentiation	96	2.6	0.0012	2.92082	0.034
GOTERM_BP_5	telomerase RNA localization to Cajal body	10	0.3	0.0013	2.88606	0.035
GOTERM_BP_5	positive regulation of proteolysis	95	2.6	0.0013	2.88606	0.035
GOTERM_BP_5	sister chromatid segregation	64	1.7	0.0013	2.88606	0.036
GOTERM_BP_5	cellular response to growth factor stimulus	151	4.1	0.0013	2.88606	0.036
GOTERM_BP_5	positive regulation of chromosome organization	46	1.2	0.0013	2.88606	0.036
GOTERM_BP_5	cardiac septum morphogenesis	24	0.6	0.0013	2.88606	0.036
GOTERM_BP_5	purine nucleobase metabolic process	12	0.3	0.0014	2.85387	0.036
GOTERM_BP_5	negative regulation of cell cycle	120	3.2	0.0014	2.85387	0.036
GOTERM_BP_5	regulation of RNA splicing	36	1	0.0014	2.85387	0.036
GOTERM_BP_5	hepaticobiliary system development	42	1.1	0.0014	2.85387	0.036
GOTERM_BP_5	regulation of mRNA metabolic process	42	1.1	0.0014	2.85387	0.036
GOTERM_BP_5	negative regulation of cell cycle phase transition	50	1.3	0.0015	2.82391	0.038
GOTERM_BP_5	positive regulation of neuron projection development	65	1.8	0.0015	2.82391	0.038
GOTERM_BP_5	sensory organ development	128	3.4	0.0015	2.82391	0.039
GOTERM_BP_5	regulation of cellular protein catabolic process	70	1.9	0.0016	2.79588	0.04
GOTERM_BP_5	kidney morphogenesis	32	0.9	0.0016	2.79588	0.04
GOTERM_BP_5	telomere maintenance	42	1.1	0.0016	2.79588	0.041
GOTERM_BP_5	cerebral cortex development	35	0.9	0.0016	2.79588	0.041
GOTERM_BP_5	liver development	41	1.1	0.0016	2.79588	0.041
GOTERM_BP_5	epithelial cell differentiation	140	3.8	0.0017	2.76955	0.042
GOTERM_BP_5	tRNA aminoacylation	21	0.6	0.0017	2.76955	0.043
GOTERM_BP_5	liver regeneration	14	0.4	0.0018	2.74473	0.045
GOTERM_BP_5	branching morphogenesis of an epithelial tube	45	1.2	0.0018	2.74473	0.045
GOTERM_BP_5	cellular protein catabolic process	167	4.5	0.0019	2.72125	0.047
GOTERM_BP_5	mesonephros development	34	0.9	0.0019	2.72125	0.048
GOTERM_BP_5	carboxylic acid biosynthetic process	72	1.9	0.002	2.69897	0.049
GOTERM_BP_5	nucleotide-sugar metabolic process	16	0.4	0.002	2.69897	0.049
GOTERM_BP_5	CENP-A containing chromatin organization	18	0.5	0.0021	2.67778	0.05
GOTERM_BP_5	nucleotide metabolic process	162	4.4	0.0021	2.67778	0.05
GOTERM_BP_5	protein catabolic process	193	5.2	0.0021	2.67778	0.051
GOTERM_BP_5	nucleobase-containing compound transport	60	1.6	0.0021	2.67778	0.051
GOTERM_BP_5	regulation of kidney development	21	0.6	0.0022	2.65758	0.053
GOTERM_BP_5	amino acid activation	21	0.6	0.0022	2.65758	0.053
GOTERM_BP_5	centromere complex assembly	21	0.6	0.0022	2.65758	0.053
GOTERM_BP_5	nucleoside monophosphate metabolic process	83	2.2	0.0022	2.65758	0.053
GOTERM_BP_5	positive regulation of developmental growth	48	1.3	0.0023	2.63827	0.054
GOTERM_BP_5	regulation of intracellular signal transduction	383	10.3	0.0024	2.61979	0.056
GOTERM_BP_5	cell cycle checkpoint	64	1.7	0.0024	2.61979	0.056
GOTERM_BP_5	response to starvation	46	1.2	0.0024	2.61979	0.056
GOTERM_BP_5	alpha-amino acid metabolic process	56	1.5	0.0024	2.61979	0.056
GOTERM_BP_5	negative regulation of MAPK cascade	45	1.2	0.0024	2.61979	0.056
GOTERM_BP_5	hindbrain development	44	1.2	0.0025	2.60206	0.057
GOTERM_BP_5	placenta development	44	1.2	0.0025	2.60206	0.057
GOTERM_BP_5	embryonic organ morphogenesis	77	2.1	0.0025	2.60206	0.058
GOTERM_BP_5	metanephros development	30	0.8	0.0027	2.56864	0.061
GOTERM_BP_5	regulation of response to DNA damage stimulus	47	1.3	0.0027	2.56864	0.061
GOTERM_BP_5	cerebellum development	31	0.8	0.0027	2.56864	0.061
GOTERM_BP_5	regulation of DNA replication	37	1	0.0027	2.56864	0.061
GOTERM_BP_5	organic acid biosynthetic process	75	2	0.0027	2.56864	0.062
GOTERM_BP_5	negative regulation of chromosome organization	35	0.9	0.0027	2.56864	0.061
GOTERM_BP_5	regulation of cell migration	165	4.4	0.0028	2.55284	0.062
GOTERM_BP_5	cranial suture morphogenesis	7	0.2	0.0028	2.55284	0.062
GOTERM_BP_5	regulation of glycoprotein biosynthetic process	16	0.4	0.0028	2.55284	0.062
GOTERM_BP_5	muscle cell development	45	1.2	0.0028	2.55284	0.062
GOTERM_BP_5	regulation of cell motility	176	4.7	0.0028	2.55284	0.062
GOTERM_BP_5	nerve development	25	0.7	0.0028	2.55284	0.062
GOTERM_BP_5	ribonucleoside metabolic process	99	2.7	0.0029	2.5376	0.064
GOTERM_BP_5	proteasomal protein catabolic process	103	2.8	0.003	2.52288	0.064
GOTERM_BP_5	respiratory tube development	52	1.4	0.0031	2.50864	0.066
GOTERM_BP_5	lung development	51	1.4	0.0032	2.49485	0.068
GOTERM_BP_5	nucleoside metabolic process	105	2.8	0.0032	2.49485	0.069
GOTERM_BP_5	regulation of establishment of planar polarity	35	0.9	0.0032	2.49485	0.069
GOTERM_BP_5	limbic system development	33	0.9	0.0032	2.49485	0.069
GOTERM_BP_5	glutamine metabolic process	12	0.3	0.0033	2.48149	0.069
GOTERM_BP_5	actomyosin structure organization	44	1.2	0.0033	2.48149	0.07
GOTERM_BP_5	nucleoside phosphate metabolic process	162	4.4	0.0034	2.46852	0.073
GOTERM_BP_5	glial cell differentiation	52	1.4	0.0035	2.45593	0.073
GOTERM_BP_5	regulation of vascular endothelial growth factor signaling pathway	8	0.2	0.0035	2.45593	0.073
GOTERM_BP_5	purine nucleobase biosynthetic process	8	0.2	0.0035	2.45593	0.073
GOTERM_BP_5	4-hydroxyproline metabolic process	8	0.2	0.0035	2.45593	0.073
GOTERM_BP_5	negative regulation of telomere maintenance via telomerase	8	0.2	0.0035	2.45593	0.073
GOTERM_BP_5	rRNA-containing ribonucleoprotein complex export from nucleus	8	0.2	0.0035	2.45593	0.073
GOTERM_BP_5	alpha-amino acid biosynthetic process	25	0.7	0.0035	2.45593	0.073
GOTERM_BP_5	cellular response to ketone	26	0.7	0.0036	2.4437	0.075
GOTERM_BP_5	positive regulation of DNA binding	18	0.5	0.0036	2.4437	0.075
GOTERM_BP_5	adherens junction organization	37	1	0.0037	2.4318	0.076
GOTERM_BP_5	regulation of ubiquitin-protein transferase activity	37	1	0.0037	2.4318	0.076
GOTERM_BP_5	amyloid precursor protein metabolic process	14	0.4	0.0037	2.4318	0.076
GOTERM_BP_5	respiratory system development	57	1.5	0.0038	2.42022	0.077
GOTERM_BP_5	gland morphogenesis	36	1	0.0038	2.42022	0.077
GOTERM_BP_5	craniofacial suture morphogenesis	9	0.2	0.0038	2.42022	0.077
GOTERM_BP_5	positive regulation of axon extension	16	0.4	0.0038	2.42022	0.077
GOTERM_BP_5	renal tubule development	31	0.8	0.0039	2.40894	0.078
GOTERM_BP_5	negative regulation of canonical Wnt signaling pathway	48	1.3	0.0039	2.40894	0.078
GOTERM_BP_5	negative regulation of organelle organization	82	2.2	0.0041	2.38722	0.081
GOTERM_BP_5	response to UV	39	1.1	0.0042	2.37675	0.083
GOTERM_BP_5	sister chromatid cohesion	39	1.1	0.0042	2.37675	0.083
GOTERM_BP_5	negative regulation of cell projection organization	45	1.2	0.0042	2.37675	0.083
GOTERM_BP_5	positive regulation of organelle organization	145	3.9	0.0044	2.35655	0.086
GOTERM_BP_5	organ regeneration	26	0.7	0.0044	2.35655	0.087
GOTERM_BP_5	regulation of cellular response to heat	26	0.7	0.0044	2.35655	0.087
GOTERM_BP_5	digestive system development	43	1.2	0.0044	2.35655	0.087
GOTERM_BP_5	DNA replication initiation	15	0.4	0.0044	2.35655	0.087
GOTERM_BP_5	mitotic nuclear division	108	2.9	0.0045	2.34679	0.088
GOTERM_BP_5	nephron tubule development	30	0.8	0.0046	2.33724	0.089
GOTERM_BP_5	negative regulation of mitotic cell cycle phase transition	45	1.2	0.0048	2.31876	0.092
GOTERM_BP_5	nucleoside biosynthetic process	39	1.1	0.0048	2.31876	0.093
GOTERM_BP_5	negative regulation of cell cycle process	65	1.8	0.0048	2.31876	0.093
GOTERM_BP_5	DNA biosynthetic process	56	1.5	0.0049	2.3098	0.093
GOTERM_BP_5	regulation of stress-activated protein kinase signaling cascade	56	1.5	0.0049	2.3098	0.093
GOTERM_BP_5	response to hydrogen peroxide	38	1	0.0049	2.3098	0.094
GOTERM_BP_5	axon guidance	61	1.6	0.0051	2.29243	0.096
GOTERM_BP_5	negative regulation of epithelial cell differentiation	16	0.4	0.0051	2.29243	0.096
GOTERM_BP_5	digestive tract morphogenesis	19	0.5	0.0051	2.29243	0.097
GOTERM_BP_5	positive regulation of axonogenesis	24	0.6	0.0051	2.29243	0.096
GOTERM_BP_5	positive regulation of telomere maintenance via telomerase	14	0.4	0.0052	2.284	0.097
GOTERM_BP_5	cellular response to nutrient levels	46	1.2	0.0053	2.27572	0.099
GOTERM_BP_5	RNA transport	50	1.3	0.0053	2.27572	0.098
GOTERM_BP_5	eye development	86	2.3	0.0054	2.26761	0.099
GOTERM_BP_5	neuron projection guidance	61	1.6	0.0056	2.25181	0.1
GOTERM_BP_5	regulation of small GTPase mediated signal transduction	78	2.1	0.0057	2.24413	0.1
GOTERM_BP_5	branching involved in ureteric bud morphogenesis	21	0.6	0.0057	2.24413	0.1
GOTERM_BP_5	establishment of planar polarity	37	1	0.0058	2.23657	0.11
GOTERM_BP_5	positive regulation of cell morphogenesis involved in differentiation	47	1.3	0.0058	2.23657	0.11
GOTERM_BP_5	cardiac chamber morphogenesis	36	1	0.0059	2.22915	0.11
GOTERM_BP_5	regulation of axon extension involved in axon guidance	15	0.4	0.006	2.22185	0.11
GOTERM_BP_5	response to dexamethasone	15	0.4	0.006	2.22185	0.11
GOTERM_BP_5	striated muscle cell development	40	1.1	0.0062	2.20761	0.11
GOTERM_BP_5	morphogenesis of a polarized epithelium	40	1.1	0.0062	2.20761	0.11
GOTERM_BP_5	single-organism carbohydrate catabolic process	40	1.1	0.0062	2.20761	0.11
GOTERM_BP_5	positive regulation of cellular protein catabolic process	52	1.4	0.0062	2.20761	0.11
GOTERM_BP_5	metencephalon development	32	0.9	0.0063	2.20066	0.11
GOTERM_BP_5	regulation of oxidative stress-induced neuron death	8	0.2	0.0063	2.20066	0.11
GOTERM_BP_5	apoptotic signaling pathway	140	3.8	0.0063	2.20066	0.11
GOTERM_BP_5	glycosyl compound biosynthetic process	39	1.1	0.0064	2.19382	0.11
GOTERM_BP_5	mesenchyme development	63	1.7	0.0064	2.19382	0.11
GOTERM_BP_5	modification-dependent macromolecule catabolic process	142	3.8	0.0067	2.17393	0.12
GOTERM_BP_5	regulation of epithelial cell differentiation	37	1	0.0067	2.17393	0.12
GOTERM_BP_5	inner ear development	50	1.3	0.0067	2.17393	0.12
GOTERM_BP_5	ear development	56	1.5	0.0067	2.17393	0.12
GOTERM_BP_5	negative regulation of cell morphogenesis involved in differentiation	36	1	0.0068	2.16749	0.12
GOTERM_BP_5	regulation of stress-activated MAPK cascade	55	1.5	0.007	2.1549	0.12
GOTERM_BP_5	embryonic axis specification	14	0.4	0.007	2.1549	0.12
GOTERM_BP_5	positive regulation of telomere maintenance via telomere lengthening	14	0.4	0.007	2.1549	0.12
GOTERM_BP_5	cellular response to organic cyclic compound	126	3.4	0.0071	2.14874	0.12
GOTERM_BP_5	regulation of MAPK cascade	160	4.3	0.0071	2.14874	0.12
GOTERM_BP_5	nephron epithelium development	34	0.9	0.0071	2.14874	0.12
GOTERM_BP_5	response to amine	17	0.5	0.0073	2.13668	0.12
GOTERM_BP_5	regulation of DNA recombination	22	0.6	0.0073	2.13668	0.12
GOTERM_BP_5	hematopoietic progenitor cell differentiation	32	0.9	0.0073	2.13668	0.12
GOTERM_BP_5	regulation of viral process	69	1.9	0.0074	2.13077	0.12
GOTERM_BP_5	regulation of sister chromatid segregation	23	0.6	0.0074	2.13077	0.12
GOTERM_BP_5	eye morphogenesis	42	1.1	0.0076	2.11919	0.13
GOTERM_BP_5	negative regulation of vasculature development	27	0.7	0.0077	2.11351	0.13
GOTERM_BP_5	negative regulation of cell migration	58	1.6	0.0077	2.11351	0.13
GOTERM_BP_5	epithelial cell morphogenesis	18	0.5	0.0077	2.11351	0.13
GOTERM_BP_5	positive regulation of telomere maintenance	18	0.5	0.0077	2.11351	0.13
GOTERM_BP_5	proteolysis involved in cellular protein catabolic process	155	4.2	0.0081	2.09151	0.13
GOTERM_BP_5	nucleoside diphosphate metabolic process	34	0.9	0.0082	2.08619	0.13
GOTERM_BP_5	cell migration	266	7.2	0.0083	2.08092	0.14
GOTERM_BP_5	striated muscle cell differentiation	66	1.8	0.0083	2.08092	0.14
GOTERM_BP_5	actin filament organization	85	2.3	0.0084	2.07572	0.14
GOTERM_BP_5	negative regulation of cellular component movement	68	1.8	0.0084	2.07572	0.14
GOTERM_BP_5	mRNA export from nucleus	32	0.9	0.0085	2.07058	0.14
GOTERM_BP_5	mRNA-containing ribonucleoprotein complex export from nucleus	32	0.9	0.0085	2.07058	0.14
GOTERM_BP_5	negative regulation of stress-activated protein kinase signaling cascade	16	0.4	0.0086	2.0655	0.14
GOTERM_BP_5	DNA modification	28	0.8	0.009	2.04576	0.14
GOTERM_BP_5	nephron development	40	1.1	0.0092	2.03621	0.15
GOTERM_BP_5	purine nucleoside metabolic process	90	2.4	0.0093	2.03152	0.15
GOTERM_BP_5	nuclear chromosome segregation	74	2	0.0094	2.02687	0.15
GOTERM_BP_5	regulation of auditory receptor cell differentiation	6	0.2	0.0096	2.01773	0.15
GOTERM_BP_5	positive regulation of protein localization to Cajal body	6	0.2	0.0096	2.01773	0.15
GOTERM_BP_5	regulation of epidermal cell differentiation	18	0.5	0.0097	2.01323	0.15
GOTERM_BP_5	negative regulation of DNA recombination	9	0.2	0.0098	2.00877	0.15
GOTERM_BP_5	negative regulation of phosphate metabolic process	130	3.5	0.0099	2.00436	0.16
GOTERM_BP_5	negative regulation of phosphorus metabolic process	130	3.5	0.0099	2.00436	0.16
GOTERM_BP_5	myofibril assembly	19	0.5	0.01	2	0.16
GOTERM_BP_5	dephosphorylation	104	2.8	0.01	2	0.16
GOTERM_BP_5	regulation of proteolysis	165	4.4	0.01	2	0.16
GOTERM_BP_5	cardiocyte differentiation	36	1	0.01	2	0.16
GOTERM_BP_5	positive regulation of DNA biosynthetic process	20	0.5	0.01	2	0.16
GOTERM_BP_5	regulation of protein localization to chromosome, telomeric region	8	0.2	0.011	1.95861	0.16
GOTERM_BP_5	heterochromatin organization	8	0.2	0.011	1.95861	0.16
GOTERM_BP_5	neuron death in response to oxidative stress	8	0.2	0.011	1.95861	0.16
GOTERM_BP_5	regulation of embryonic development	35	0.9	0.011	1.95861	0.16
GOTERM_BP_5	negative regulation of axonogenesis	22	0.6	0.011	1.95861	0.16
GOTERM_BP_5	mesonephric tubule morphogenesis	22	0.6	0.011	1.95861	0.16
GOTERM_BP_5	regulation of viral genome replication	26	0.7	0.011	1.95861	0.16
GOTERM_BP_5	negative regulation of blood vessel morphogenesis	25	0.7	0.011	1.95861	0.16
GOTERM_BP_5	positive regulation of ion transmembrane transporter activity	23	0.6	0.011	1.95861	0.16
GOTERM_BP_5	regulation of GTPase activity	161	4.3	0.011	1.95861	0.17
GOTERM_BP_5	regulation of glycoprotein metabolic process	16	0.4	0.011	1.95861	0.17
GOTERM_BP_5	positive regulation of protein modification process	256	6.9	0.011	1.95861	0.17
GOTERM_BP_5	regulation of phosphate metabolic process	353	9.5	0.011	1.95861	0.17
GOTERM_BP_5	viral genome replication	32	0.9	0.011	1.95861	0.17
GOTERM_BP_5	cellular macromolecule catabolic process	221	6	0.011	1.95861	0.17
GOTERM_BP_5	G2/M transition of mitotic cell cycle	50	1.3	0.012	1.92082	0.17
GOTERM_BP_5	cellular carbohydrate catabolic process	17	0.5	0.012	1.92082	0.17
GOTERM_BP_5	regulation of cell cycle G1/S phase transition	43	1.2	0.012	1.92082	0.17
GOTERM_BP_5	positive regulation of cellular catabolic process	70	1.9	0.012	1.92082	0.18
GOTERM_BP_5	single-organism nuclear import	72	1.9	0.012	1.92082	0.18
GOTERM_BP_5	regulation of gliogenesis	29	0.8	0.012	1.92082	0.18
GOTERM_BP_5	heart valve morphogenesis	14	0.4	0.012	1.92082	0.18
GOTERM_BP_5	embryonic placenta development	28	0.8	0.012	1.92082	0.18
GOTERM_BP_5	regulation of canonical Wnt signaling pathway	63	1.7	0.012	1.92082	0.18
GOTERM_BP_5	cellular response to starvation	34	0.9	0.012	1.92082	0.18
GOTERM_BP_5	mammary gland development	38	1	0.013	1.88606	0.18
GOTERM_BP_5	viral RNA genome replication	10	0.3	0.013	1.88606	0.18
GOTERM_BP_5	RNA replication	10	0.3	0.013	1.88606	0.18
GOTERM_BP_5	response to corticosteroid	44	1.2	0.013	1.88606	0.18
GOTERM_BP_5	regulation of cellular senescence	12	0.3	0.013	1.88606	0.18
GOTERM_BP_5	heart valve development	15	0.4	0.013	1.88606	0.19
GOTERM_BP_5	positive regulation of kidney development	15	0.4	0.013	1.88606	0.19
GOTERM_BP_5	pyrimidine-containing compound biosynthetic process	16	0.4	0.014	1.85387	0.2
GOTERM_BP_5	glycosyl compound catabolic process	17	0.5	0.014	1.85387	0.2
GOTERM_BP_5	patterning of blood vessels	13	0.4	0.015	1.82391	0.2
GOTERM_BP_5	regulation of defense response to virus	27	0.7	0.015	1.82391	0.2
GOTERM_BP_5	regulation of DNA repair	26	0.7	0.015	1.82391	0.2
GOTERM_BP_5	negative regulation of angiogenesis	24	0.6	0.015	1.82391	0.21
GOTERM_BP_5	endothelial cell chemotaxis	11	0.3	0.015	1.82391	0.21
GOTERM_BP_5	trabecula formation	11	0.3	0.015	1.82391	0.21
GOTERM_BP_5	regulation of gene silencing by miRNA	11	0.3	0.015	1.82391	0.21
GOTERM_BP_5	embryonic pattern specification	20	0.5	0.015	1.82391	0.21
GOTERM_BP_5	DNA damage response, detection of DNA damage	14	0.4	0.016	1.79588	0.21
GOTERM_BP_5	negative regulation of TOR signaling	14	0.4	0.016	1.79588	0.21
GOTERM_BP_5	glycoside catabolic process	5	0.1	0.016	1.79588	0.22
GOTERM_BP_5	protein targeting to nucleus	71	1.9	0.016	1.79588	0.22
GOTERM_BP_5	protein import into nucleus	71	1.9	0.016	1.79588	0.22
GOTERM_BP_5	response to amino acid	29	0.8	0.016	1.79588	0.22
GOTERM_BP_5	positive regulation of oxidative stress-induced cell death	8	0.2	0.016	1.79588	0.22
GOTERM_BP_5	regulation of epithelial cell migration	46	1.2	0.017	1.76955	0.22
GOTERM_BP_5	regulation of axon guidance	15	0.4	0.017	1.76955	0.22
GOTERM_BP_5	mitotic spindle organization	15	0.4	0.017	1.76955	0.22
GOTERM_BP_5	regulation of protein localization to nucleus	57	1.5	0.017	1.76955	0.23
GOTERM_BP_5	negative regulation of cell motility	59	1.6	0.017	1.76955	0.23
GOTERM_BP_5	regulation of defense response to virus by virus	12	0.3	0.017	1.76955	0.23
GOTERM_BP_5	regulation of telomerase activity	16	0.4	0.017	1.76955	0.23
GOTERM_BP_5	stress-activated protein kinase signaling cascade	65	1.8	0.017	1.76955	0.23
GOTERM_BP_5	positive regulation of cell communication	339	9.1	0.018	1.74473	0.23
GOTERM_BP_5	positive regulation of catenin import into nucleus	7	0.2	0.018	1.74473	0.23
GOTERM_BP_5	nephron epithelium morphogenesis	24	0.6	0.018	1.74473	0.23
GOTERM_BP_5	aorta development	17	0.5	0.018	1.74473	0.23
GOTERM_BP_5	labyrinthine layer development	17	0.5	0.018	1.74473	0.23
GOTERM_BP_5	gas homeostasis	6	0.2	0.018	1.74473	0.24
GOTERM_BP_5	hindbrain radial glia guided cell migration	6	0.2	0.018	1.74473	0.24
GOTERM_BP_5	regulation of hippo signaling	6	0.2	0.018	1.74473	0.24
GOTERM_BP_5	columnar/cuboidal epithelial cell development	18	0.5	0.018	1.74473	0.23
GOTERM_BP_5	regulation of mitotic sister chromatid segregation	19	0.5	0.018	1.74473	0.24
GOTERM_BP_5	spliceosomal complex assembly	19	0.5	0.018	1.74473	0.24
GOTERM_BP_5	nuclear division	136	3.7	0.018	1.74473	0.24
GOTERM_BP_5	cardiac muscle cell differentiation	29	0.8	0.019	1.72125	0.24
GOTERM_BP_5	regulation of mitotic nuclear division	39	1.1	0.019	1.72125	0.25
GOTERM_BP_5	negative regulation of gliogenesis	14	0.4	0.02	1.69897	0.25
GOTERM_BP_5	cellular response to organonitrogen compound	113	3	0.02	1.69897	0.26
GOTERM_BP_5	male sex differentiation	43	1.2	0.021	1.67778	0.26
GOTERM_BP_5	protein import	81	2.2	0.021	1.67778	0.26
GOTERM_BP_5	renal tubule morphogenesis	24	0.6	0.021	1.67778	0.26
GOTERM_BP_5	mesenchymal cell development	45	1.2	0.021	1.67778	0.26
GOTERM_BP_5	muscle organ development	89	2.4	0.021	1.67778	0.26
GOTERM_BP_5	nephron tubule morphogenesis	23	0.6	0.021	1.67778	0.26
GOTERM_BP_5	positive regulation of receptor-mediated endocytosis	17	0.5	0.022	1.65758	0.27
GOTERM_BP_5	response to steroid hormone	92	2.5	0.023	1.63827	0.28
GOTERM_BP_5	dendrite development	50	1.3	0.023	1.63827	0.28
GOTERM_BP_5	mRNA transport	40	1.1	0.023	1.63827	0.28
GOTERM_BP_5	positive regulation of signal transduction	311	8.4	0.023	1.63827	0.28
GOTERM_BP_5	establishment of protein localization to plasma membrane	39	1.1	0.024	1.61979	0.29
GOTERM_BP_5	negative regulation of DNA replication	13	0.4	0.024	1.61979	0.29
GOTERM_BP_5	pyrimidine-containing compound catabolic process	13	0.4	0.024	1.61979	0.29
GOTERM_BP_5	regulation of nuclear division	44	1.2	0.024	1.61979	0.29
GOTERM_BP_5	positive regulation of transporter activity	24	0.6	0.024	1.61979	0.29
GOTERM_BP_5	nephron morphogenesis	24	0.6	0.024	1.61979	0.29
GOTERM_BP_5	type B pancreatic cell development	8	0.2	0.024	1.61979	0.29
GOTERM_BP_5	UDP-N-acetylglucosamine metabolic process	8	0.2	0.024	1.61979	0.29
GOTERM_BP_5	negative regulation of telomere maintenance via telomere lengthening	8	0.2	0.024	1.61979	0.29
GOTERM_BP_5	glycogen catabolic process	10	0.3	0.025	1.60206	0.29
GOTERM_BP_5	striated muscle tissue development	85	2.3	0.025	1.60206	0.29
GOTERM_BP_5	regulation of type I interferon production	32	0.9	0.025	1.60206	0.29
GOTERM_BP_5	cellular amino acid biosynthetic process	22	0.6	0.025	1.60206	0.3
GOTERM_BP_5	outflow tract morphogenesis	22	0.6	0.025	1.60206	0.3
GOTERM_BP_5	development of primary sexual characteristics	56	1.5	0.025	1.60206	0.3
GOTERM_BP_5	re-entry into mitotic cell cycle	4	0.1	0.026	1.58503	0.3
GOTERM_BP_5	skeletal muscle organ development	47	1.3	0.026	1.58503	0.3
GOTERM_BP_5	mesenchymal cell differentiation	47	1.3	0.026	1.58503	0.3
GOTERM_BP_5	sensory organ morphogenesis	63	1.7	0.026	1.58503	0.3
GOTERM_BP_5	prostate gland development	16	0.4	0.026	1.58503	0.3
GOTERM_BP_5	visual behavior	17	0.5	0.026	1.58503	0.3
GOTERM_BP_5	endoderm formation	18	0.5	0.026	1.58503	0.3
GOTERM_BP_5	polysaccharide catabolic process	11	0.3	0.027	1.56864	0.31
GOTERM_BP_5	regulation of neuroblast proliferation	11	0.3	0.027	1.56864	0.31
GOTERM_BP_5	regulation of neuron migration	11	0.3	0.027	1.56864	0.31
GOTERM_BP_5	epithelial cell migration	58	1.6	0.028	1.55284	0.31
GOTERM_BP_5	protein oligomerization	111	3	0.028	1.55284	0.31
GOTERM_BP_5	deoxyribonucleotide biosynthetic process	7	0.2	0.028	1.55284	0.31
GOTERM_BP_5	left/right axis specification	7	0.2	0.028	1.55284	0.31
GOTERM_BP_5	amino sugar biosynthetic process	7	0.2	0.028	1.55284	0.31
GOTERM_BP_5	cell migration in hindbrain	7	0.2	0.028	1.55284	0.31
GOTERM_BP_5	organophosphate biosynthetic process	132	3.6	0.028	1.55284	0.31
GOTERM_BP_5	cellular response to peptide	77	2.1	0.028	1.55284	0.32
GOTERM_BP_5	regulation of apoptotic signaling pathway	91	2.5	0.029	1.5376	0.32
GOTERM_BP_5	nucleoside triphosphate metabolic process	73	2	0.029	1.5376	0.32
GOTERM_BP_5	response to amphetamine	12	0.3	0.029	1.5376	0.32
GOTERM_BP_5	regulation of non-canonical Wnt signaling pathway	9	0.2	0.029	1.5376	0.32
GOTERM_BP_5	tetrahydrofolate metabolic process	9	0.2	0.029	1.5376	0.32
GOTERM_BP_5	cell proliferation involved in kidney development	9	0.2	0.029	1.5376	0.32
GOTERM_BP_5	positive regulation of intracellular protein transport	64	1.7	0.029	1.5376	0.32
GOTERM_BP_5	response to virus	76	2	0.029	1.5376	0.32
GOTERM_BP_5	negative regulation of ubiquitin-protein ligase activity involved in mitotic cell cycle	22	0.6	0.029	1.5376	0.32
GOTERM_BP_5	learning or memory	56	1.5	0.03	1.52288	0.33
GOTERM_BP_5	epithelial cell development	54	1.5	0.03	1.52288	0.33
GOTERM_BP_5	ribosomal large subunit biogenesis	21	0.6	0.03	1.52288	0.33
GOTERM_BP_5	intracellular receptor signaling pathway	65	1.8	0.03	1.52288	0.33
GOTERM_BP_5	chaperone mediated protein folding requiring cofactor	6	0.2	0.031	1.50864	0.33
GOTERM_BP_5	tetrahydrofolate interconversion	6	0.2	0.031	1.50864	0.33
GOTERM_BP_5	establishment of ribosome localization	6	0.2	0.031	1.50864	0.33
GOTERM_BP_5	single stranded viral RNA replication via double stranded DNA intermediate	6	0.2	0.031	1.50864	0.33
GOTERM_BP_5	ribosomal subunit export from nucleus	6	0.2	0.031	1.50864	0.33
GOTERM_BP_5	monosaccharide metabolic process	61	1.6	0.031	1.50864	0.33
GOTERM_BP_5	regulation of ATPase activity	19	0.5	0.031	1.50864	0.34
GOTERM_BP_5	extrinsic apoptotic signaling pathway	57	1.5	0.031	1.50864	0.34
GOTERM_BP_5	intracellular steroid hormone receptor signaling pathway	35	0.9	0.031	1.50864	0.34
GOTERM_BP_5	mammary gland formation	5	0.1	0.031	1.50864	0.34
GOTERM_BP_5	mRNA methylation	5	0.1	0.031	1.50864	0.34
GOTERM_BP_5	positive regulation of oxidative stress-induced intrinsic apoptotic signaling pathway	5	0.1	0.031	1.50864	0.34
GOTERM_BP_5	regulation of neuron death	64	1.7	0.031	1.50864	0.34
GOTERM_BP_5	lactation	15	0.4	0.032	1.49485	0.34
GOTERM_BP_5	coronary vasculature development	15	0.4	0.032	1.49485	0.34
GOTERM_BP_5	response to cocaine	16	0.4	0.032	1.49485	0.34
GOTERM_BP_5	negative regulation of hemopoiesis	37	1	0.032	1.49485	0.34
GOTERM_BP_5	nucleoside monophosphate biosynthetic process	28	0.8	0.032	1.49485	0.34
GOTERM_BP_5	pyridine nucleotide metabolic process	34	0.9	0.032	1.49485	0.34
GOTERM_BP_5	DNA recombination	65	1.8	0.032	1.49485	0.34
GOTERM_BP_5	negative regulation of myoblast differentiation	10	0.3	0.033	1.48149	0.34
GOTERM_BP_5	atrioventricular valve development	10	0.3	0.033	1.48149	0.34
GOTERM_BP_5	cellular polysaccharide catabolic process	10	0.3	0.033	1.48149	0.34
GOTERM_BP_5	regulation of phosphatase activity	31	0.8	0.033	1.48149	0.34
GOTERM_BP_5	regulation of osteoblast differentiation	31	0.8	0.033	1.48149	0.34
GOTERM_BP_5	fatty acid biosynthetic process	39	1.1	0.033	1.48149	0.34
GOTERM_BP_5	regulation of cell shape	39	1.1	0.033	1.48149	0.34
GOTERM_BP_5	regulation of intracellular protein transport	89	2.4	0.033	1.48149	0.34
GOTERM_BP_5	oligodendrocyte differentiation	23	0.6	0.033	1.48149	0.35
GOTERM_BP_5	positive regulation of Wnt signaling pathway	41	1.1	0.033	1.48149	0.35
GOTERM_BP_5	signal transduction by protein phosphorylation	195	5.3	0.033	1.48149	0.35
GOTERM_BP_5	gastrulation	45	1.2	0.034	1.46852	0.35
GOTERM_BP_5	regulation of ubiquitin-protein ligase activity involved in mitotic cell cycle	22	0.6	0.034	1.46852	0.35
GOTERM_BP_5	associative learning	22	0.6	0.034	1.46852	0.35
GOTERM_BP_5	single-organism intracellular transport	157	4.2	0.034	1.46852	0.35
GOTERM_BP_5	regulation of establishment of protein localization	183	4.9	0.034	1.46852	0.35
GOTERM_BP_5	regulation of endothelial cell chemotaxis	8	0.2	0.034	1.46852	0.35
GOTERM_BP_5	chromatin disassembly	8	0.2	0.034	1.46852	0.35
GOTERM_BP_5	protein-DNA complex disassembly	8	0.2	0.034	1.46852	0.35
GOTERM_BP_5	cell proliferation involved in heart morphogenesis	8	0.2	0.034	1.46852	0.35
GOTERM_BP_5	pore complex assembly	8	0.2	0.034	1.46852	0.35
GOTERM_BP_5	regulation of hormone biosynthetic process	8	0.2	0.034	1.46852	0.35
GOTERM_BP_5	positive regulation of cellular response to oxidative stress	8	0.2	0.034	1.46852	0.35
GOTERM_BP_5	cellular response to peptide hormone stimulus	72	1.9	0.035	1.45593	0.35
GOTERM_BP_5	regulation of posttranscriptional gene silencing	11	0.3	0.035	1.45593	0.36
GOTERM_BP_5	positive regulation of mesenchymal cell proliferation	11	0.3	0.035	1.45593	0.36
GOTERM_BP_5	regulation of gene silencing by RNA	11	0.3	0.035	1.45593	0.36
GOTERM_BP_5	protein targeting	158	4.3	0.035	1.45593	0.36
GOTERM_BP_5	gonad development	54	1.5	0.035	1.45593	0.36
GOTERM_BP_5	positive regulation of apoptotic signaling pathway	46	1.2	0.035	1.45593	0.36
GOTERM_BP_5	regulation of cell cycle G2/M phase transition	20	0.5	0.036	1.4437	0.36
GOTERM_BP_5	ribose phosphate metabolic process	126	3.4	0.036	1.4437	0.36
GOTERM_BP_5	negative regulation of muscle cell differentiation	19	0.5	0.036	1.4437	0.36
GOTERM_BP_5	metanephros morphogenesis	12	0.3	0.037	1.4318	0.36
GOTERM_BP_5	cell migration involved in sprouting angiogenesis	12	0.3	0.037	1.4318	0.36
GOTERM_BP_5	sarcomere organization	12	0.3	0.037	1.4318	0.36
GOTERM_BP_5	membrane protein proteolysis	18	0.5	0.037	1.4318	0.37
GOTERM_BP_5	negative regulation of nuclear division	18	0.5	0.037	1.4318	0.37
GOTERM_BP_5	cellular response to steroid hormone stimulus	60	1.6	0.037	1.4318	0.37
GOTERM_BP_5	mRNA stabilization	13	0.4	0.038	1.42022	0.37
GOTERM_BP_5	hindlimb morphogenesis	13	0.4	0.038	1.42022	0.37
GOTERM_BP_5	regulation of morphogenesis of a branching structure	17	0.5	0.038	1.42022	0.37
GOTERM_BP_5	mitotic sister chromatid segregation	38	1	0.038	1.42022	0.37
GOTERM_BP_5	pyrimidine nucleotide metabolic process	16	0.4	0.038	1.42022	0.37
GOTERM_BP_5	spindle localization	14	0.4	0.038	1.42022	0.37
GOTERM_BP_5	mammary gland morphogenesis	15	0.4	0.038	1.42022	0.37
GOTERM_BP_5	RNA secondary structure unwinding	15	0.4	0.038	1.42022	0.37
GOTERM_BP_5	angiogenesis	97	2.6	0.038	1.42022	0.37
GOTERM_BP_5	myeloid cell differentiation	82	2.2	0.039	1.40894	0.37
GOTERM_BP_5	ameboidal-type cell migration	77	2.1	0.039	1.40894	0.38
GOTERM_BP_5	atrioventricular valve morphogenesis	9	0.2	0.039	1.40894	0.38
GOTERM_BP_5	negative regulation of protein complex assembly	32	0.9	0.039	1.40894	0.38
GOTERM_BP_5	stress-activated MAPK cascade	60	1.6	0.04	1.39794	0.38
GOTERM_BP_5	positive regulation of intracellular transport	70	1.9	0.04	1.39794	0.38
GOTERM_BP_5	cell death in response to oxidative stress	21	0.6	0.04	1.39794	0.39
GOTERM_BP_5	cell-cell junction assembly	25	0.7	0.041	1.38722	0.39
GOTERM_BP_5	establishment of nucleus localization	7	0.2	0.041	1.38722	0.39
GOTERM_BP_5	intrinsic apoptotic signaling pathway	68	1.8	0.041	1.38722	0.39
GOTERM_BP_5	establishment of protein localization to organelle	150	4	0.041	1.38722	0.39
GOTERM_BP_5	response to estradiol	33	0.9	0.042	1.37675	0.39
GOTERM_BP_5	defense response to virus	57	1.5	0.042	1.37675	0.4
GOTERM_BP_5	negative regulation of blood vessel endothelial cell migration	10	0.3	0.042	1.37675	0.4
GOTERM_BP_5	regulation of nuclease activity	10	0.3	0.042	1.37675	0.4
GOTERM_BP_5	maturation of LSU-rRNA	10	0.3	0.042	1.37675	0.4
GOTERM_BP_5	protein complex disassembly	62	1.7	0.043	1.36653	0.4
GOTERM_BP_5	regulation of intracellular transport	109	2.9	0.043	1.36653	0.4
GOTERM_BP_5	synapse assembly	35	0.9	0.043	1.36653	0.4
GOTERM_BP_5	artery morphogenesis	18	0.5	0.043	1.36653	0.4
GOTERM_BP_5	actin filament polymerization	41	1.1	0.044	1.35655	0.4
GOTERM_BP_5	regulation of protein import	45	1.2	0.044	1.35655	0.4
GOTERM_BP_5	epithelial to mesenchymal transition	29	0.8	0.044	1.35655	0.41
GOTERM_BP_5	cerebellar Purkinje cell layer development	11	0.3	0.044	1.35655	0.41
GOTERM_BP_5	cellular response to glucose starvation	11	0.3	0.044	1.35655	0.41
GOTERM_BP_5	MAPK cascade	186	5	0.044	1.35655	0.41
GOTERM_BP_5	regulation of oxidative stress-induced cell death	17	0.5	0.044	1.35655	0.41
GOTERM_BP_5	hippocampus development	22	0.6	0.045	1.34679	0.41
GOTERM_BP_5	protein localization to plasma membrane	52	1.4	0.045	1.34679	0.41
GOTERM_BP_5	fatty-acyl-CoA metabolic process	16	0.4	0.045	1.34679	0.41
GOTERM_BP_5	negative regulation of DNA biosynthetic process	12	0.3	0.045	1.34679	0.41
GOTERM_BP_5	endodermal cell differentiation	15	0.4	0.046	1.33724	0.41
GOTERM_BP_5	inner ear receptor cell development	15	0.4	0.046	1.33724	0.41
GOTERM_BP_5	positive regulation of receptor activity	15	0.4	0.046	1.33724	0.41
GOTERM_BP_5	cellular senescence	15	0.4	0.046	1.33724	0.41
GOTERM_BP_5	negative regulation of cell growth	44	1.2	0.046	1.33724	0.41
GOTERM_BP_5	semaphorin-plexin signaling pathway	13	0.4	0.046	1.33724	0.41
GOTERM_BP_5	negative chemotaxis	14	0.4	0.046	1.33724	0.41
GOTERM_BP_5	ribonucleotide metabolic process	122	3.3	0.046	1.33724	0.41
GOTERM_BP_5	response to insulin	60	1.6	0.046	1.33724	0.41
GOTERM_BP_5	sprouting angiogenesis	21	0.6	0.046	1.33724	0.41
GOTERM_BP_5	positive regulation of homeostatic process	53	1.4	0.046	1.33724	0.41
GOTERM_BP_5	regulation of transmembrane receptor protein serine/threonine kinase signaling pathway	53	1.4	0.046	1.33724	0.41
GOTERM_BP_5	positive regulation of response to oxidative stress	8	0.2	0.047	1.3279	0.42
GOTERM_BP_5	mRNA destabilization	8	0.2	0.047	1.3279	0.42
GOTERM_BP_5	cardiac muscle hypertrophy in response to stress	8	0.2	0.047	1.3279	0.42
GOTERM_BP_5	muscle hypertrophy in response to stress	8	0.2	0.047	1.3279	0.42
GOTERM_BP_5	protein localization to cell periphery	56	1.5	0.047	1.3279	0.42
GOTERM_BP_5	positive regulation of stress-activated protein kinase signaling cascade	37	1	0.048	1.31876	0.42
GOTERM_BP_5	regulation of organ growth	24	0.6	0.048	1.31876	0.42
GOTERM_BP_5	negative regulation of protein binding	24	0.6	0.048	1.31876	0.42
GOTERM_BP_5	formation of primary germ layer	32	0.9	0.048	1.31876	0.42
GOTERM_BP_5	plasma membrane organization	67	1.8	0.048	1.31876	0.42
GOTERM_BP_5	regulation of vasculature development	60	1.6	0.05	1.30103	0.43
GOTERM_BP_5	development of primary male sexual characteristics	36	1	0.05	1.30103	0.43
GOTERM_BP_5	male gonad development	36	1	0.05	1.30103	0.43
GOTERM_BP_5	cellular response to ionizing radiation	18	0.5	0.051	1.29243	0.44
GOTERM_BP_5	establishment of protein localization to chromosome	9	0.2	0.051	1.29243	0.44
GOTERM_BP_5	purine nucleotide metabolic process	124	3.3	0.052	1.284	0.44
GOTERM_BP_5	mitotic cell cycle checkpoint	41	1.1	0.052	1.284	0.45
GOTERM_BP_5	vasculogenesis	21	0.6	0.053	1.27572	0.45
GOTERM_BP_5	GDP-mannose metabolic process	5	0.1	0.053	1.27572	0.45
GOTERM_BP_5	positive regulation of hormone biosynthetic process	5	0.1	0.053	1.27572	0.45
GOTERM_BP_5	small nucleolar ribonucleoprotein complex assembly	5	0.1	0.053	1.27572	0.45
GOTERM_BP_5	protein localization to nuclear envelope	5	0.1	0.053	1.27572	0.45
GOTERM_BP_5	camera-type eye development	69	1.9	0.054	1.26761	0.45
GOTERM_BP_5	regulation of peptidase activity	92	2.5	0.055	1.25964	0.46
GOTERM_BP_5	adherens junction assembly	20	0.5	0.055	1.25964	0.46
GOTERM_BP_5	somatic recombination of immunoglobulin gene segments	14	0.4	0.055	1.25964	0.46
GOTERM_BP_5	maternal placenta development	11	0.3	0.055	1.25964	0.46
GOTERM_BP_5	peptidyl-proline hydroxylation to 4-hydroxy-L-proline	4	0.1	0.055	1.25964	0.46
GOTERM_BP_5	regulation of protein localization to early endosome	4	0.1	0.055	1.25964	0.46
GOTERM_BP_5	calcium ion import across plasma membrane	4	0.1	0.055	1.25964	0.46
GOTERM_BP_5	mesenchymal cell proliferation involved in lung development	4	0.1	0.055		0.46
GOTERM_BP_5	mesendoderm development	4	0.1	0.055		0.46
GOTERM_BP_5	negative regulation of neuroblast proliferation	4	0.1	0.055		0.46
GOTERM_BP_5	regulation of inositol 1,4,5-trisphosphate-sensitive calcium-release channel activity	4	0.1	0.055		0.46
GOTERM_BP_5	maintenance of DNA repeat elements	4	0.1	0.055		0.46
GOTERM_BP_5	isotype switching	13	0.4	0.055		0.46
GOTERM_BP_5	somatic diversification of immunoglobulins involved in immune response	13	0.4	0.055		0.46
GOTERM_BP_5	somatic recombination of immunoglobulin genes involved in immune response	13	0.4	0.055		0.46
GOTERM_BP_5	striated muscle adaptation	13	0.4	0.055		0.46
GOTERM_BP_5	positive regulation of cation channel activity	13	0.4	0.055		0.46
GOTERM_BP_5	inorganic ion import into cell	12	0.3	0.056		0.46
GOTERM_BP_5	negative regulation of myeloid cell differentiation	26	0.7	0.056		0.46
GOTERM_BP_5	cellular response to hormone stimulus	138	3.7	0.056		0.46
GOTERM_BP_5	positive regulation of mitotic cell cycle	33	0.9	0.057		0.46
GOTERM_BP_5	regulation of protein glycosylation	7	0.2	0.057		0.46
GOTERM_BP_5	nuclear pore organization	7	0.2	0.057		0.46
GOTERM_BP_5	regulation of epithelial cell differentiation involved in kidney development	7	0.2	0.057		0.46
GOTERM_BP_5	positive regulation of protein complex assembly	55	1.5	0.057		0.47
GOTERM_BP_5	homotypic cell-cell adhesion	22	0.6	0.058		0.47
GOTERM_BP_5	regulation of actin cytoskeleton organization	70	1.9	0.059		0.48
GOTERM_BP_5	membrane lipid biosynthetic process	36	1	0.06		0.48
GOTERM_BP_5	response to cAMP	27	0.7	0.06		0.48
GOTERM_BP_5	sphingolipid biosynthetic process	27	0.7	0.06		0.48
GOTERM_BP_5	cardiac ventricle morphogenesis	21	0.6	0.06		0.48
GOTERM_BP_5	cellular response to amino acid stimulus	17	0.5	0.06		0.48
GOTERM_BP_5	regulation of tumor necrosis factor-mediated signaling pathway	16	0.4	0.062		0.49
GOTERM_BP_5	DNA methylation	16	0.4	0.062		0.49
GOTERM_BP_5	cerebellar cortex development	16	0.4	0.062		0.49
GOTERM_BP_5	cellular response to reactive oxygen species	33	0.9	0.062		0.49
GOTERM_BP_5	negative regulation of meiotic cell cycle	8	0.2	0.062		0.49
GOTERM_BP_5	muscle cell cellular homeostasis	8	0.2	0.062		0.49
GOTERM_BP_5	notochord development	8	0.2	0.062		0.49
GOTERM_BP_5	receptor internalization	23	0.6	0.063		0.5
GOTERM_BP_5	DNA damage checkpoint	38	1	0.065		0.51
GOTERM_BP_5	regulation of carbohydrate catabolic process	14	0.4	0.065		0.51
GOTERM_BP_5	hindbrain morphogenesis	14	0.4	0.065		0.51
GOTERM_BP_5	oxidoreduction coenzyme metabolic process	36	1	0.065		0.51
GOTERM_BP_5	regulation of cellular respiration	9	0.2	0.066		0.51
GOTERM_BP_5	regulation of chromatin silencing	9	0.2	0.066		0.51
GOTERM_BP_5	regulation of metanephros development	9	0.2	0.066		0.51
GOTERM_BP_5	cerebellum morphogenesis	13	0.4	0.066		0.51
GOTERM_BP_5	regulation of erythrocyte differentiation	13	0.4	0.066		0.51
GOTERM_BP_5	regulation of actin filament length	43	1.2	0.066		0.51
GOTERM_BP_5	negative regulation of dendrite development	10	0.3	0.067		0.51
GOTERM_BP_5	regulation of isotype switching	10	0.3	0.067		0.51
GOTERM_BP_5	establishment of spindle orientation	10	0.3	0.067		0.51
GOTERM_BP_5	establishment of spindle localization	12	0.3	0.067		0.51
GOTERM_BP_5	hexose metabolic process	56	1.5	0.067		0.51
GOTERM_BP_5	negative regulation of viral process	29	0.8	0.067		0.51
GOTERM_BP_5	positive regulation of calcium ion transmembrane transporter activity	11	0.3	0.067		0.51
GOTERM_BP_5	protein O-linked fucosylation	6	0.2	0.068		0.52
GOTERM_BP_5	urea cycle	6	0.2	0.068		0.52
GOTERM_BP_5	negative regulation of glycoprotein biosynthetic process	6	0.2	0.068		0.52
GOTERM_BP_5	somite development	23	0.6	0.071		0.53
GOTERM_BP_5	regulation of receptor-mediated endocytosis	23	0.6	0.071		0.53
GOTERM_BP_5	membrane lipid metabolic process	50	1.3	0.071		0.53
GOTERM_BP_5	intracellular protein transport	220	5.9	0.071		0.53
GOTERM_BP_5	negative regulation of leukocyte proliferation	20	0.5	0.071		0.53
GOTERM_BP_5	histone methylation	34	0.9	0.071		0.53
GOTERM_BP_5	cellular response to hydrogen peroxide	22	0.6	0.074		0.54
GOTERM_BP_5	regulation of smoothened signaling pathway	19	0.5	0.074		0.54
GOTERM_BP_5	collagen catabolic process	19	0.5	0.074		0.54
GOTERM_BP_5	glycolytic process	19	0.5	0.074		0.54
GOTERM_BP_5	regulation of viral life cycle	44	1.2	0.074		0.54
GOTERM_BP_5	cellular protein complex assembly	128	3.4	0.074		0.54
GOTERM_BP_5	regulation of nitric-oxide synthase activity	15	0.4	0.074		0.54
GOTERM_BP_5	actin filament bundle assembly	33	0.9	0.075		0.54
GOTERM_BP_5	regulation of nucleocytoplasmic transport	52	1.4	0.075		0.54
GOTERM_BP_5	regulation of myeloid cell differentiation	47	1.3	0.075		0.55
GOTERM_BP_5	atrial septum morphogenesis	7	0.2	0.076		0.55
GOTERM_BP_5	cardiac myofibril assembly	7	0.2	0.076		0.55
GOTERM_BP_5	glycoside metabolic process	7	0.2	0.076		0.55
GOTERM_BP_5	cell proliferation in external granule layer	7	0.2	0.076		0.55
GOTERM_BP_5	positive regulation of glycoprotein biosynthetic process	7	0.2	0.076		0.55
GOTERM_BP_5	protein localization to membrane	110	3	0.077		0.55
GOTERM_BP_5	cardiac cell development	18	0.5	0.077		0.55
GOTERM_BP_5	posttranscriptional gene silencing by RNA	18	0.5	0.077		0.55
GOTERM_BP_5	negative regulation of apoptotic signaling pathway	51	1.4	0.078		0.56
GOTERM_BP_5	positive regulation of protein polymerization	30	0.8	0.078		0.56
GOTERM_BP_5	positive regulation of cardiac muscle tissue development	13	0.4	0.079		0.56
GOTERM_BP_5	neuron projection extension involved in neuron projection guidance	13	0.4	0.079		0.56
GOTERM_BP_5	sphingolipid metabolic process	39	1.1	0.079		0.56
GOTERM_BP_5	amyloid precursor protein catabolic process	8	0.2	0.08		0.57
GOTERM_BP_5	regulation of sister chromatid cohesion	8	0.2	0.08		0.57
GOTERM_BP_5	smooth muscle tissue development	8	0.2	0.08		0.57
GOTERM_BP_5	atrial septum development	8	0.2	0.08		0.57
GOTERM_BP_5	mammary gland lobule development	8	0.2	0.08		0.57
GOTERM_BP_5	positive regulation of epithelial to mesenchymal transition	12	0.3	0.08		0.56
GOTERM_BP_5	regulation of gastrulation	12	0.3	0.08		0.56
GOTERM_BP_5	skeletal system development	110	3	0.08		0.56
GOTERM_BP_5	segmentation	25	0.7	0.08		0.56
GOTERM_BP_5	response to cobalt ion	5	0.1	0.081		0.57
GOTERM_BP_5	fructose 6-phosphate metabolic process	5	0.1	0.081		0.57
GOTERM_BP_5	positive regulation of superoxide anion generation	5	0.1	0.081		0.57
GOTERM_BP_5	positive regulation of establishment of protein localization to telomere	5	0.1	0.081		0.57
GOTERM_BP_5	mitotic DNA replication checkpoint	5	0.1	0.081		0.57
GOTERM_BP_5	regulation of single stranded viral RNA replication via double stranded DNA intermediate	5	0.1	0.081		0.57
GOTERM_BP_5	carnitine shuttle	5	0.1	0.081		0.57
GOTERM_BP_5	negative regulation of chromatin binding	5	0.1	0.081		0.57
GOTERM_BP_5	negative regulation of oxidative stress-induced neuron death	5	0.1	0.081		0.57
GOTERM_BP_5	regulation of transcription from RNA polymerase II promoter in response to hypoxia	11	0.3	0.082		0.57
GOTERM_BP_5	mesodermal cell differentiation	11	0.3	0.082		0.57
GOTERM_BP_5	tRNA export from nucleus	11	0.3	0.082		0.57
GOTERM_BP_5	tRNA-containing ribonucleoprotein complex export from nucleus	11	0.3	0.082		0.57
GOTERM_BP_5	phospholipid biosynthetic process	53	1.4	0.082		0.57
GOTERM_BP_5	collagen metabolic process	29	0.8	0.082		0.57
GOTERM_BP_5	cellular response to carbohydrate stimulus	29	0.8	0.082		0.57
GOTERM_BP_5	response to hyperoxia	9	0.2	0.082		0.57
GOTERM_BP_5	formation of translation preinitiation complex	9	0.2	0.082		0.57
GOTERM_BP_5	regulation of superoxide metabolic process	9	0.2	0.082		0.57
GOTERM_BP_5	fat cell differentiation	48	1.3	0.083		0.57
GOTERM_BP_5	ovarian follicle development	16	0.4	0.083		0.57
GOTERM_BP_5	negative regulation of response to DNA damage stimulus	16	0.4	0.083		0.57
GOTERM_BP_5	response to monosaccharide	43	1.2	0.083		0.57
GOTERM_BP_5	water-soluble vitamin metabolic process	24	0.6	0.084		0.58
GOTERM_BP_5	positive regulation of actin filament polymerization	26	0.7	0.085		0.58
GOTERM_BP_5	lipid phosphorylation	28	0.8	0.085		0.58
GOTERM_BP_5	negative regulation of transmembrane receptor protein serine/threonine kinase signaling pathway	28	0.8	0.085		0.58
GOTERM_BP_5	regulation of neuron apoptotic process	47	1.3	0.086		0.58
GOTERM_BP_5	regulation of actin polymerization or depolymerization	42	1.1	0.087		0.59
GOTERM_BP_5	astrocyte differentiation	18	0.5	0.087		0.59
GOTERM_BP_5	embryonic digit morphogenesis	18	0.5	0.087		0.59
GOTERM_BP_5	forebrain cell migration	18	0.5	0.087		0.59
GOTERM_BP_5	bone morphogenesis	23	0.6	0.088		0.59
GOTERM_BP_5	positive regulation of epithelial cell proliferation	40	1.1	0.088		0.59
GOTERM_BP_5	regulation of extrinsic apoptotic signaling pathway	40	1.1	0.088		0.59
GOTERM_BP_5	response to fatty acid	14	0.4	0.089		0.59
GOTERM_BP_5	ER-nucleus signaling pathway	14	0.4	0.089		0.59
GOTERM_BP_5	peptidyl-lysine methylation	29	0.8	0.09		0.59
GOTERM_BP_5	cardiac muscle cell development	17	0.5	0.091		0.6
GOTERM_BP_5	viral life cycle	102	2.7	0.092		0.6
GOTERM_BP_5	positive regulation of protein binding	22	0.6	0.092		0.6
GOTERM_BP_5	regulation of angiogenesis	53	1.4	0.093		0.61
GOTERM_BP_5	regulation of cell proliferation involved in kidney development	6	0.2	0.093		0.61
GOTERM_BP_5	negative regulation of sprouting angiogenesis	6	0.2	0.093		0.61
GOTERM_BP_5	semaphorin-plexin signaling pathway involved in neuron projection guidance	6	0.2	0.093		0.61
GOTERM_BP_5	positive regulation by host of viral process	6	0.2	0.093		0.61
GOTERM_BP_5	negative regulation of meiotic nuclear division	6	0.2	0.093		0.61
GOTERM_BP_5	negative regulation of skeletal muscle tissue development	6	0.2	0.093		0.61
GOTERM_BP_5	citrulline metabolic process	6	0.2	0.093		0.61
GOTERM_BP_5	folic acid-containing compound biosynthetic process	6	0.2	0.093		0.61
GOTERM_BP_5	urea metabolic process	6	0.2	0.093		0.61
GOTERM_BP_5	negative regulation of double-strand break repair	6	0.2	0.093		0.61
GOTERM_BP_5	neuroblast division	6	0.2	0.093		0.61
GOTERM_BP_5	innate immune response activating cell surface receptor signaling pathway	28	0.8	0.094		0.61
GOTERM_BP_5	appendage morphogenesis	37	1	0.094		0.61
GOTERM_BP_5	limb morphogenesis	37	1	0.094		0.61
GOTERM_BP_5	embryonic heart tube morphogenesis	19	0.5	0.094		0.61
GOTERM_BP_5	DNA replication, synthesis of RNA primer	4	0.1	0.095		0.61
GOTERM_BP_5	muscular septum morphogenesis	4	0.1	0.095		0.61
GOTERM_BP_5	pyrimidine nucleobase biosynthetic process	4	0.1	0.095		0.61
GOTERM_BP_5	protein import into mitochondrial outer membrane	4	0.1	0.095		0.61
GOTERM_BP_5	maintenance of DNA methylation	4	0.1	0.095		0.61
GOTERM_BP_5	positive regulation of exit from mitosis	4	0.1	0.095		0.61
GOTERM_BP_5	regulation of receptor clustering	4	0.1	0.095		0.61
GOTERM_BP_5	intramembranous ossification	4	0.1	0.095		0.61
GOTERM_BP_5	negative regulation of hippo signaling	4	0.1	0.095		0.61
GOTERM_BP_5	response to epidermal growth factor	12	0.3	0.095		0.61
GOTERM_BP_5	sterol biosynthetic process	16	0.4	0.095		0.61
GOTERM_BP_5	negative regulation of epithelial cell migration	16	0.4	0.095		0.61
GOTERM_BP_5	Notch signaling pathway	40	1.1	0.095		0.61
GOTERM_BP_5	regulation of transmembrane transporter activity	46	1.2	0.097		0.62
GOTERM_BP_5	regulation of cytoskeleton organization	95	2.6	0.097		0.62
GOTERM_BP_5	positive regulation of viral genome replication	11	0.3	0.097		0.62
GOTERM_BP_5	behavioral fear response	11	0.3	0.097		0.62
GOTERM_BP_5	protein methylation	41	1.1	0.098		0.62
GOTERM_BP_5	energy reserve metabolic process	25	0.7	0.098		0.62
GOTERM_BP_5	glomerulus development	18	0.5	0.099		0.62
GOTERM_BP_5	regulation of cellular response to oxidative stress	18	0.5	0.099		0.62
GOTERM_BP_5	somitogenesis	18	0.5	0.099		0.62
GOTERM_BP_5	positive regulation of neuron death	18	0.5	0.099		0.62
GOTERM_BP_5	cell differentiation involved in kidney development	15	0.4	0.099		0.62
GOTERM_BP_5	metaphase/anaphase transition of cell cycle	15	0.4	0.099		0.62
GOTERM_BP_5	DNA replication checkpoint	7	0.2	0.099		0.62
GOTERM_BP_5	cell proliferation in hindbrain	7	0.2	0.099		0.62
GOTERM_BP_5	post-embryonic organ development	7	0.2	0.099		0.62
GOTERM_BP_5	negative regulation of cell cycle G2/M phase transition	10	0.3	0.099		0.62
GOTERM_BP_5	auditory receptor cell differentiation	10	0.3	0.099		0.62
GOTERM_BP_5	mRNA splice site selection	10	0.3	0.099		0.62

## Sheet: BP_Direct
Category	Term	Count	%	P-Value	-LOG10(P-value)	Benjamini
GOTERM_BP_DIRECT	cell-cell adhesion	103	2.8	1.8e-12	11.7447	1.2e-08
GOTERM_BP_DIRECT	nucleosome assembly	57	1.5	8.2e-12	11.0862	2.7e-08
GOTERM_BP_DIRECT	negative regulation of transcription from RNA polymerase II promoter	201	5.4	2.2e-08	7.65758	4.8e-05
GOTERM_BP_DIRECT	mRNA splicing, via spliceosome	77	2.1	1.3e-07	6.88606	0.00022
GOTERM_BP_DIRECT	positive regulation of apoptotic process	96	2.6	2.7e-07	6.56864	0.00036
GOTERM_BP_DIRECT	cell proliferation	109	2.9	2e-06	5.69897	0.0022
GOTERM_BP_DIRECT	in utero embryonic development	63	1.7	6.1e-06	5.21467	0.0057
GOTERM_BP_DIRECT	neural tube closure	33	0.9	6.8e-06	5.16749	0.0056
GOTERM_BP_DIRECT	osteoblast differentiation	40	1.1	1.4e-05	4.85387	0.0099
GOTERM_BP_DIRECT	G1/S transition of mitotic cell cycle	39	1.1	2.1e-05	4.67778	0.014
GOTERM_BP_DIRECT	chromatin silencing	22	0.6	3.2e-05	4.49485	0.019
GOTERM_BP_DIRECT	fibroblast growth factor receptor signaling pathway	32	0.9	8.5e-05	4.07058	0.045
GOTERM_BP_DIRECT	viral process	86	2.3	0.0001	4	0.051
GOTERM_BP_DIRECT	positive regulation of gene expression, epigenetic	26	0.7	0.00012	3.92082	0.055
GOTERM_BP_DIRECT	hippo signaling	15	0.4	0.00017	3.76955	0.07
GOTERM_BP_DIRECT	tRNA aminoacylation for protein translation	19	0.5	0.00021	3.67778	0.082
GOTERM_BP_DIRECT	chromatin silencing at rDNA	18	0.5	0.00023	3.63827	0.085
GOTERM_BP_DIRECT	regulation of transcription from RNA polymerase II promoter	117	3.2	0.00024	3.61979	0.084
GOTERM_BP_DIRECT	regulation of ERK1 and ERK2 cascade	14	0.4	0.00027	3.56864	0.091
GOTERM_BP_DIRECT	gene expression	21	0.6	0.00034	3.46852	0.1
GOTERM_BP_DIRECT	cell division	95	2.6	0.00042	3.37675	0.12
GOTERM_BP_DIRECT	positive regulation of telomerase RNA localization to Cajal body	10	0.3	0.00063	3.20066	0.17
GOTERM_BP_DIRECT	negative regulation of gene expression, epigenetic	21	0.6	0.00064	3.19382	0.17
GOTERM_BP_DIRECT	sphingolipid biosynthetic process	20	0.5	0.001	3	0.24
GOTERM_BP_DIRECT	Ras protein signal transduction	26	0.7	0.0011	2.95861	0.24
GOTERM_BP_DIRECT	negative regulation of transcription, DNA-templated	126	3.4	0.0011	2.95861	0.25
GOTERM_BP_DIRECT	protein heterotetramerization	18	0.5	0.0014	2.85387	0.28
GOTERM_BP_DIRECT	response to unfolded protein	18	0.5	0.0014	2.85387	0.28
GOTERM_BP_DIRECT	mitotic nuclear division	69	1.9	0.0014	2.85387	0.28
GOTERM_BP_DIRECT	positive regulation of protein catabolic process	23	0.6	0.0014	2.85387	0.27
GOTERM_BP_DIRECT	heart morphogenesis	15	0.4	0.0015	2.82391	0.28
GOTERM_BP_DIRECT	protein autophosphorylation	51	1.4	0.0015	2.82391	0.27
GOTERM_BP_DIRECT	liver regeneration	14	0.4	0.0016	2.79588	0.29
GOTERM_BP_DIRECT	ventricular septum morphogenesis	14	0.4	0.0016	2.79588	0.29
GOTERM_BP_DIRECT	beta-catenin-TCF complex assembly	18	0.5	0.0019	2.72125	0.31
GOTERM_BP_DIRECT	CENP-A containing nucleosome assembly	18	0.5	0.0019	2.72125	0.31
GOTERM_BP_DIRECT	Wnt signaling pathway	54	1.5	0.002	2.69897	0.33
GOTERM_BP_DIRECT	RNA splicing	49	1.3	0.0021	2.67778	0.32
GOTERM_BP_DIRECT	positive regulation of pri-miRNA transcription from RNA polymerase II promoter	11	0.3	0.0021	2.67778	0.32
GOTERM_BP_DIRECT	negative regulation of translation	22	0.6	0.0021	2.67778	0.31
GOTERM_BP_DIRECT	mRNA processing	52	1.4	0.0022	2.65758	0.31
GOTERM_BP_DIRECT	neural tube development	14	0.4	0.0024	2.61979	0.33
GOTERM_BP_DIRECT	spinal cord development	14	0.4	0.0024	2.61979	0.33
GOTERM_BP_DIRECT	negative regulation of canonical Wnt signaling pathway	48	1.3	0.0024	2.61979	0.33
GOTERM_BP_DIRECT	regulation of protein stability	25	0.7	0.0025	2.60206	0.33
GOTERM_BP_DIRECT	positive regulation of neuron differentiation	27	0.7	0.0026	2.58503	0.34
GOTERM_BP_DIRECT	chromatin remodeling	29	0.8	0.0027	2.56864	0.34
GOTERM_BP_DIRECT	androgen receptor signaling pathway	17	0.5	0.0029	2.5376	0.35
GOTERM_BP_DIRECT	positive regulation of transcription from RNA polymerase II promoter	226	6.1	0.0031	2.50864	0.36
GOTERM_BP_DIRECT	regulation of cellular response to heat	26	0.7	0.0031	2.50864	0.36
GOTERM_BP_DIRECT	gene silencing by RNA	35	0.9	0.0032	2.49485	0.36
GOTERM_BP_DIRECT	negative regulation of epithelial cell proliferation	21	0.6	0.0032	2.49485	0.36
GOTERM_BP_DIRECT	negative regulation of telomere maintenance via telomerase	8	0.2	0.0033	2.48149	0.36
GOTERM_BP_DIRECT	protein stabilization	41	1.1	0.0034	2.46852	0.36
GOTERM_BP_DIRECT	DNA repair	64	1.7	0.0036	2.4437	0.37
GOTERM_BP_DIRECT	positive regulation of translation	20	0.5	0.0038	2.42022	0.39
GOTERM_BP_DIRECT	glycosaminoglycan biosynthetic process	17	0.5	0.0039	2.40894	0.38
GOTERM_BP_DIRECT	protein localization to cytoplasmic stress granule	6	0.2	0.0041	2.38722	0.39
GOTERM_BP_DIRECT	transcription, DNA-templated	426	11.5	0.0042	2.37675	0.4
GOTERM_BP_DIRECT	response to stress	22	0.6	0.0042	2.37675	0.39
GOTERM_BP_DIRECT	DNA methylation	12	0.3	0.0044	2.35655	0.4
GOTERM_BP_DIRECT	DNA replication	45	1.2	0.0045	2.34679	0.4
GOTERM_BP_DIRECT	stem cell population maintenance	19	0.5	0.0046	2.33724	0.4
GOTERM_BP_DIRECT	RNA processing	31	0.8	0.0046	2.33724	0.4
GOTERM_BP_DIRECT	response to cocaine	14	0.4	0.0047	2.3279	0.4
GOTERM_BP_DIRECT	maturation of SSU-rRNA from tricistronic rRNA transcript (SSU-rRNA, 5.8S rRNA, LSU-rRNA)	14	0.4	0.0047	2.3279	0.4
GOTERM_BP_DIRECT	DNA replication-dependent nucleosome assembly	14	0.4	0.0047	2.3279	0.4
GOTERM_BP_DIRECT	membrane organization	14	0.4	0.0047	2.3279	0.4
GOTERM_BP_DIRECT	positive regulation of telomere maintenance via telomerase	14	0.4	0.0047	2.3279	0.4
GOTERM_BP_DIRECT	positive regulation of GTPase activity	136	3.7	0.0048	2.31876	0.4
GOTERM_BP_DIRECT	regulation of translational initiation	15	0.4	0.0054	2.26761	0.43
GOTERM_BP_DIRECT	neuron projection extension	10	0.3	0.0055	2.25964	0.43
GOTERM_BP_DIRECT	regulation of cell migration	25	0.7	0.0056	2.25181	0.43
GOTERM_BP_DIRECT	CRD-mediated mRNA stabilization	5	0.1	0.006	2.22185	0.45
GOTERM_BP_DIRECT	rRNA processing	58	1.6	0.0062	2.20761	0.46
GOTERM_BP_DIRECT	protein targeting to plasma membrane	12	0.3	0.0064	2.19382	0.46
GOTERM_BP_DIRECT	glycosaminoglycan catabolic process	12	0.3	0.0064	2.19382	0.46
GOTERM_BP_DIRECT	DNA replication-independent nucleosome assembly	12	0.3	0.0064	2.19382	0.46
GOTERM_BP_DIRECT	mitotic spindle organization	13	0.4	0.0076	2.11919	0.51
GOTERM_BP_DIRECT	hippocampus development	20	0.5	0.0076	2.11919	0.51
GOTERM_BP_DIRECT	termination of RNA polymerase II transcription	22	0.6	0.0079	2.10237	0.52
GOTERM_BP_DIRECT	covalent chromatin modification	34	0.9	0.0081	2.09151	0.52
GOTERM_BP_DIRECT	glutamine metabolic process	10	0.3	0.0083	2.08092	0.53
GOTERM_BP_DIRECT	visual learning	17	0.5	0.0084	2.07572	0.53
GOTERM_BP_DIRECT	telomere organization	12	0.3	0.0089	2.05061	0.54
GOTERM_BP_DIRECT	cellular protein metabolic process	35	0.9	0.0091	2.04096	0.55
GOTERM_BP_DIRECT	positive regulation of protein localization to Cajal body	6	0.2	0.0092	2.03621	0.55
GOTERM_BP_DIRECT	response to drug	77	2.1	0.0099	2.00436	0.57
GOTERM_BP_DIRECT	negative regulation of JUN kinase activity	8	0.2	0.0099	2.00436	0.56
GOTERM_BP_DIRECT	UDP-N-acetylglucosamine biosynthetic process	7	0.2	0.01	2	0.57
GOTERM_BP_DIRECT	Rho protein signal transduction	18	0.5	0.011	1.95861	0.59
GOTERM_BP_DIRECT	mRNA 3'-end processing	18	0.5	0.011	1.95861	0.59
GOTERM_BP_DIRECT	sister chromatid cohesion	31	0.8	0.012	1.92082	0.61
GOTERM_BP_DIRECT	Wnt signaling pathway, calcium modulating pathway	15	0.4	0.012	1.92082	0.62
GOTERM_BP_DIRECT	patterning of blood vessels	12	0.3	0.012	1.92082	0.61
GOTERM_BP_DIRECT	negative regulation of TOR signaling	12	0.3	0.012	1.92082	0.61
GOTERM_BP_DIRECT	negative regulation of cell migration	29	0.8	0.012	1.92082	0.62
GOTERM_BP_DIRECT	canonical Wnt signaling pathway	26	0.7	0.013	1.88606	0.63
GOTERM_BP_DIRECT	cellular response to amino acid stimulus	17	0.5	0.013	1.88606	0.63
GOTERM_BP_DIRECT	anaphase-promoting complex-dependent catabolic process	25	0.7	0.013	1.88606	0.63
GOTERM_BP_DIRECT	DNA replication initiation	13	0.4	0.013	1.88606	0.63
GOTERM_BP_DIRECT	negative regulation of phosphatase activity	18	0.5	0.014	1.85387	0.63
GOTERM_BP_DIRECT	regulation of apoptotic process	56	1.5	0.014	1.85387	0.63
GOTERM_BP_DIRECT	mRNA export from nucleus	30	0.8	0.014	1.85387	0.63
GOTERM_BP_DIRECT	protein sumoylation	34	0.9	0.014	1.85387	0.63
GOTERM_BP_DIRECT	ribosomal large subunit biogenesis	11	0.3	0.014	1.85387	0.63
GOTERM_BP_DIRECT	cell aging	11	0.3	0.014	1.85387	0.63
GOTERM_BP_DIRECT	coronary vasculature development	11	0.3	0.014	1.85387	0.63
GOTERM_BP_DIRECT	DNA damage response, detection of DNA damage	14	0.4	0.015	1.82391	0.64
GOTERM_BP_DIRECT	cranial suture morphogenesis	5	0.1	0.015	1.82391	0.65
GOTERM_BP_DIRECT	mRNA methylation	5	0.1	0.015	1.82391	0.65
GOTERM_BP_DIRECT	histone H3-K27 trimethylation	5	0.1	0.015	1.82391	0.65
GOTERM_BP_DIRECT	regulation of protein import into nucleus	5	0.1	0.015	1.82391	0.65
GOTERM_BP_DIRECT	regulation of calcium ion import	5	0.1	0.015	1.82391	0.65
GOTERM_BP_DIRECT	regulation of DNA-templated transcription in response to stress	5	0.1	0.015	1.82391	0.65
GOTERM_BP_DIRECT	transmembrane receptor protein tyrosine phosphatase signaling pathway	5	0.1	0.015	1.82391	0.65
GOTERM_BP_DIRECT	GMP metabolic process	8	0.2	0.016	1.79588	0.65
GOTERM_BP_DIRECT	sarcomere organization	12	0.3	0.016	1.79588	0.66
GOTERM_BP_DIRECT	cellular response to dexamethasone stimulus	12	0.3	0.016	1.79588	0.66
GOTERM_BP_DIRECT	positive regulation of transcription, DNA-templated	121	3.3	0.016	1.79588	0.67
GOTERM_BP_DIRECT	cerebral cortex development	19	0.5	0.017	1.76955	0.67
GOTERM_BP_DIRECT	positive regulation of protein complex assembly	10	0.3	0.017	1.76955	0.67
GOTERM_BP_DIRECT	positive regulation of catenin import into nucleus	7	0.2	0.017	1.76955	0.67
GOTERM_BP_DIRECT	dendrite morphogenesis	14	0.4	0.018	1.74473	0.7
GOTERM_BP_DIRECT	proteasome-mediated ubiquitin-dependent protein catabolic process	53	1.4	0.019	1.72125	0.69
GOTERM_BP_DIRECT	positive regulation of mesenchymal cell proliferation	11	0.3	0.019	1.72125	0.7
GOTERM_BP_DIRECT	axon guidance	43	1.2	0.019	1.72125	0.7
GOTERM_BP_DIRECT	learning	19	0.5	0.02	1.69897	0.71
GOTERM_BP_DIRECT	regulation of mRNA stability	30	0.8	0.021	1.67778	0.72
GOTERM_BP_DIRECT	positive regulation of axon extension	12	0.3	0.021	1.67778	0.72
GOTERM_BP_DIRECT	regulation of tumor necrosis factor-mediated signaling pathway	12	0.3	0.021	1.67778	0.72
GOTERM_BP_DIRECT	nervous system development	71	1.9	0.022	1.65758	0.74
GOTERM_BP_DIRECT	liver development	23	0.6	0.022	1.65758	0.74
GOTERM_BP_DIRECT	bone mineralization	13	0.4	0.022	1.65758	0.73
GOTERM_BP_DIRECT	regulation of protein phosphorylation	13	0.4	0.022	1.65758	0.73
GOTERM_BP_DIRECT	epithelial cell differentiation	22	0.6	0.023	1.63827	0.74
GOTERM_BP_DIRECT	negative regulation of myoblast differentiation	10	0.3	0.023	1.63827	0.74
GOTERM_BP_DIRECT	response to growth factor	8	0.2	0.023	1.63827	0.74
GOTERM_BP_DIRECT	hematopoietic progenitor cell differentiation	21	0.6	0.023	1.63827	0.74
GOTERM_BP_DIRECT	ureteric bud development	14	0.4	0.023	1.63827	0.73
GOTERM_BP_DIRECT	lactation	15	0.4	0.024	1.61979	0.74
GOTERM_BP_DIRECT	ovarian follicle development	15	0.4	0.024	1.61979	0.74
GOTERM_BP_DIRECT	response to calcium ion	19	0.5	0.024	1.61979	0.74
GOTERM_BP_DIRECT	outflow tract morphogenesis	16	0.4	0.024	1.61979	0.74
GOTERM_BP_DIRECT	myelination	16	0.4	0.024	1.61979	0.74
GOTERM_BP_DIRECT	response to cAMP	16	0.4	0.024	1.61979	0.74
GOTERM_BP_DIRECT	phosphorylation	29	0.8	0.024	1.61979	0.74
GOTERM_BP_DIRECT	re-entry into mitotic cell cycle	4	0.1	0.025	1.60206	0.75
GOTERM_BP_DIRECT	positive regulation of hormone biosynthetic process	4	0.1	0.025	1.60206	0.75
GOTERM_BP_DIRECT	regulation of vascular endothelial growth factor signaling pathway	4	0.1	0.025	1.60206	0.75
GOTERM_BP_DIRECT	positive regulation of chromosome segregation	4	0.1	0.025	1.60206	0.75
GOTERM_BP_DIRECT	odontogenesis	11	0.3	0.025	1.60206	0.75
GOTERM_BP_DIRECT	actomyosin structure organization	11	0.3	0.025	1.60206	0.75
GOTERM_BP_DIRECT	negative regulation of astrocyte differentiation	7	0.2	0.026	1.58503	0.76
GOTERM_BP_DIRECT	left/right axis specification	7	0.2	0.026	1.58503	0.76
GOTERM_BP_DIRECT	digestive tract morphogenesis	7	0.2	0.026	1.58503	0.76
GOTERM_BP_DIRECT	negative regulation of ubiquitin-protein ligase activity involved in mitotic cell cycle	22	0.6	0.027	1.56864	0.76
GOTERM_BP_DIRECT	positive regulation of sequence-specific DNA binding transcription factor activity	30	0.8	0.027	1.56864	0.75
GOTERM_BP_DIRECT	regulation of cell shape	38	1	0.027	1.56864	0.75
GOTERM_BP_DIRECT	positive regulation of gene expression	65	1.8	0.027	1.56864	0.75
GOTERM_BP_DIRECT	response to amphetamine	12	0.3	0.027	1.56864	0.75
GOTERM_BP_DIRECT	RNA export from nucleus	18	0.5	0.029	1.5376	0.77
GOTERM_BP_DIRECT	response to reactive oxygen species	14	0.4	0.029	1.5376	0.77
GOTERM_BP_DIRECT	multicellular organism growth	24	0.6	0.029	1.5376	0.77
GOTERM_BP_DIRECT	response to hydrogen peroxide	17	0.5	0.029	1.5376	0.77
GOTERM_BP_DIRECT	cell migration	45	1.2	0.029	1.5376	0.76
GOTERM_BP_DIRECT	microtubule polymerization	6	0.2	0.029	1.5376	0.76
GOTERM_BP_DIRECT	actin filament network formation	6	0.2	0.029	1.5376	0.76
GOTERM_BP_DIRECT	tetrahydrofolate interconversion	6	0.2	0.029	1.5376	0.76
GOTERM_BP_DIRECT	tetrahydrofolate metabolic process	6	0.2	0.029	1.5376	0.76
GOTERM_BP_DIRECT	chaperone mediated protein folding requiring cofactor	6	0.2	0.029	1.5376	0.76
GOTERM_BP_DIRECT	positive regulation of ubiquitin-protein ligase activity involved in regulation of mitotic cell cycle transition	23	0.6	0.03	1.52288	0.77
GOTERM_BP_DIRECT	palate development	23	0.6	0.03	1.52288	0.77
GOTERM_BP_DIRECT	negative regulation of cell division	5	0.1	0.03	1.52288	0.77
GOTERM_BP_DIRECT	regulation of axon extension involved in axon guidance	5	0.1	0.03	1.52288	0.77
GOTERM_BP_DIRECT	inner ear receptor cell development	5	0.1	0.03	1.52288	0.77
GOTERM_BP_DIRECT	G2/M transition of mitotic cell cycle	37	1	0.031	1.50864	0.78
GOTERM_BP_DIRECT	mRNA transcription from RNA polymerase II promoter	8	0.2	0.033	1.48149	0.79
GOTERM_BP_DIRECT	response to fatty acid	8	0.2	0.033	1.48149	0.79
GOTERM_BP_DIRECT	nucleosome disassembly	8	0.2	0.033	1.48149	0.79
GOTERM_BP_DIRECT	anterior/posterior axis specification	8	0.2	0.033	1.48149	0.79
GOTERM_BP_DIRECT	regulation of transcription from RNA polymerase II promoter in response to hypoxia	11	0.3	0.033	1.48149	0.79
GOTERM_BP_DIRECT	positive regulation of DNA binding	11	0.3	0.033	1.48149	0.79
GOTERM_BP_DIRECT	regulation of defense response to virus by virus	11	0.3	0.033	1.48149	0.79
GOTERM_BP_DIRECT	positive regulation of catalytic activity	24	0.6	0.033	1.48149	0.79
GOTERM_BP_DIRECT	vasculogenesis	18	0.5	0.034	1.46852	0.8
GOTERM_BP_DIRECT	protein O-linked glycosylation	12	0.3	0.034	1.46852	0.8
GOTERM_BP_DIRECT	cellular response to insulin stimulus	23	0.6	0.034	1.46852	0.8
GOTERM_BP_DIRECT	DNA-templated transcription, initiation	13	0.4	0.035	1.45593	0.8
GOTERM_BP_DIRECT	proteolysis involved in cellular protein catabolic process	16	0.4	0.035	1.45593	0.8
GOTERM_BP_DIRECT	RNA secondary structure unwinding	15	0.4	0.035	1.45593	0.8
GOTERM_BP_DIRECT	DNA duplex unwinding	15	0.4	0.035	1.45593	0.8
GOTERM_BP_DIRECT	cellular response to UV	15	0.4	0.035	1.45593	0.8
GOTERM_BP_DIRECT	ephrin receptor signaling pathway	25	0.7	0.037	1.4318	0.81
GOTERM_BP_DIRECT	regulation of transcription, DNA-templated	321	8.6	0.037	1.4318	0.81
GOTERM_BP_DIRECT	neuronal stem cell population maintenance	9	0.2	0.037	1.4318	0.81
GOTERM_BP_DIRECT	glycogen catabolic process	9	0.2	0.037	1.4318	0.81
GOTERM_BP_DIRECT	protein polyubiquitination	47	1.3	0.038	1.42022	0.81
GOTERM_BP_DIRECT	epithelial cell morphogenesis	7	0.2	0.039	1.40894	0.82
GOTERM_BP_DIRECT	maturation of SSU-rRNA	7	0.2	0.039	1.40894	0.82
GOTERM_BP_DIRECT	regulation of gene expression, epigenetic	7	0.2	0.039	1.40894	0.82
GOTERM_BP_DIRECT	lipid biosynthetic process	7	0.2	0.039	1.40894	0.82
GOTERM_BP_DIRECT	protein heterotrimerization	7	0.2	0.039	1.40894	0.82
GOTERM_BP_DIRECT	positive regulation of protein binding	19	0.5	0.039	1.40894	0.82
GOTERM_BP_DIRECT	protein folding	46	1.2	0.04	1.39794	0.82
GOTERM_BP_DIRECT	negative regulation of G1/S transition of mitotic cell cycle	10	0.3	0.04	1.39794	0.82
GOTERM_BP_DIRECT	cell cycle	54	1.5	0.041	1.38722	0.83
GOTERM_BP_DIRECT	cellular response to DNA damage stimulus	52	1.4	0.042	1.37675	0.83
GOTERM_BP_DIRECT	behavioral fear response	11	0.3	0.042	1.37675	0.83
GOTERM_BP_DIRECT	cellular response to glucose starvation	11	0.3	0.042	1.37675	0.83
GOTERM_BP_DIRECT	positive regulation of telomerase activity	11	0.3	0.042	1.37675	0.83
GOTERM_BP_DIRECT	positive regulation of actin filament polymerization	15	0.4	0.042	1.37675	0.83
GOTERM_BP_DIRECT	negative regulation of protein ubiquitination	14	0.4	0.043	1.36653	0.83
GOTERM_BP_DIRECT	chaperone-mediated protein folding	13	0.4	0.043	1.36653	0.83
GOTERM_BP_DIRECT	Wnt signaling pathway, planar cell polarity pathway	26	0.7	0.045	1.34679	0.84
GOTERM_BP_DIRECT	aorta development	8	0.2	0.045	1.34679	0.84
GOTERM_BP_DIRECT	innervation	8	0.2	0.045	1.34679	0.84
GOTERM_BP_DIRECT	positive regulation of innate immune response	8	0.2	0.045	1.34679	0.84
GOTERM_BP_DIRECT	oxidation-reduction process	133	3.6	0.045	1.34679	0.84
GOTERM_BP_DIRECT	GDP metabolic process	6	0.2	0.045	1.34679	0.84
GOTERM_BP_DIRECT	negative regulation of oligodendrocyte differentiation	6	0.2	0.045	1.34679	0.84
GOTERM_BP_DIRECT	ubiquitin-dependent protein catabolic process	46	1.2	0.047	1.3279	0.85
GOTERM_BP_DIRECT	skeletal system development	36	1	0.048	1.31876	0.86
GOTERM_BP_DIRECT	positive regulation of intracellular protein transport	9	0.2	0.049	1.3098	0.86
GOTERM_BP_DIRECT	vesicle docking involved in exocytosis	10	0.3	0.051	1.29243	0.87
GOTERM_BP_DIRECT	spliceosomal complex assembly	10	0.3	0.051	1.29243	0.87
GOTERM_BP_DIRECT	actin filament polymerization	10	0.3	0.051	1.29243	0.87
GOTERM_BP_DIRECT	cellular amino acid biosynthetic process	10	0.3	0.051	1.29243	0.87
GOTERM_BP_DIRECT	branching involved in ureteric bud morphogenesis	14	0.4	0.051	1.29243	0.87
GOTERM_BP_DIRECT	signal transduction	249	6.7	0.051	1.29243	0.87
GOTERM_BP_DIRECT	positive regulation of phospholipase activity	5	0.1	0.051	1.29243	0.87
GOTERM_BP_DIRECT	bone trabecula formation	5	0.1	0.051	1.29243	0.87
GOTERM_BP_DIRECT	kidney morphogenesis	5	0.1	0.051	1.29243	0.87
GOTERM_BP_DIRECT	neural tube formation	5	0.1	0.051	1.29243	0.87
GOTERM_BP_DIRECT	endonucleolytic cleavage in ITS1 to separate SSU-rRNA from 5.8S rRNA and LSU-rRNA from tricistronic rRNA transcript (SSU-rRNA, 5.8S rRNA, LSU-rRNA)	5	0.1	0.051	1.29243	0.87
GOTERM_BP_DIRECT	regulation of mast cell degranulation	5	0.1	0.051	1.29243	0.87
GOTERM_BP_DIRECT	nucleosome positioning	5	0.1	0.051	1.29243	0.87
GOTERM_BP_DIRECT	negative regulation of collateral sprouting	5	0.1	0.051	1.29243	0.87
GOTERM_BP_DIRECT	negative regulation of extrinsic apoptotic signaling pathway	13	0.4	0.052	1.284	0.87
GOTERM_BP_DIRECT	peptidyl-threonine phosphorylation	13	0.4	0.052	1.284	0.87
GOTERM_BP_DIRECT	positive regulation of neuron projection development	25	0.7	0.053	1.27572	0.87
GOTERM_BP_DIRECT	negative regulation of neuroblast proliferation	4	0.1	0.054	1.26761	0.87
GOTERM_BP_DIRECT	calcium ion import across plasma membrane	4	0.1	0.054	1.26761	0.87
GOTERM_BP_DIRECT	lactate metabolic process	4	0.1	0.054	1.26761	0.87
GOTERM_BP_DIRECT	maintenance of DNA repeat elements	4	0.1	0.054	1.26761	0.87
GOTERM_BP_DIRECT	nuclear transport	4	0.1	0.054	1.26761	0.87
GOTERM_BP_DIRECT	purine nucleobase biosynthetic process	4	0.1	0.054	1.26761	0.87
GOTERM_BP_DIRECT	positive regulation of protein localization to early endosome	4	0.1	0.054	1.26761	0.87
GOTERM_BP_DIRECT	arginine transport	4	0.1	0.054	1.26761	0.87
GOTERM_BP_DIRECT	regulation of smooth muscle cell migration	4	0.1	0.054	1.26761	0.87
GOTERM_BP_DIRECT	glycoside catabolic process	4	0.1	0.054	1.26761	0.87
GOTERM_BP_DIRECT	peptidyl-proline hydroxylation to 4-hydroxy-L-proline	4	0.1	0.054	1.26761	0.87
GOTERM_BP_DIRECT	negative regulation of DNA recombination	4	0.1	0.054	1.26761	0.87
GOTERM_BP_DIRECT	radial glia guided migration of Purkinje cell	4	0.1	0.054	1.26761	0.87
GOTERM_BP_DIRECT	cell migration involved in sprouting angiogenesis	7	0.2	0.054	1.26761	0.88
GOTERM_BP_DIRECT	protein complex assembly	31	0.8	0.055	1.25964	0.88
GOTERM_BP_DIRECT	negative regulation of cell proliferation	91	2.5	0.057	1.24413	0.89
GOTERM_BP_DIRECT	actin cytoskeleton organization	34	0.9	0.058	1.23657	0.89
GOTERM_BP_DIRECT	cellular response to starvation	15	0.4	0.059	1.22915	0.89
GOTERM_BP_DIRECT	negative regulation of axonogenesis	8	0.2	0.059	1.22915	0.89
GOTERM_BP_DIRECT	muscle cell cellular homeostasis	8	0.2	0.059	1.22915	0.89
GOTERM_BP_DIRECT	negative regulation of DNA replication	8	0.2	0.059	1.22915	0.89
GOTERM_BP_DIRECT	collagen catabolic process	19	0.5	0.06	1.22185	0.89
GOTERM_BP_DIRECT	peptidyl-tyrosine dephosphorylation	27	0.7	0.06	1.22185	0.89
GOTERM_BP_DIRECT	cellular protein localization	14	0.4	0.061	1.21467	0.89
GOTERM_BP_DIRECT	chromatin organization	14	0.4	0.061	1.21467	0.89
GOTERM_BP_DIRECT	negative regulation of sequence-specific DNA binding transcription factor activity	18	0.5	0.062	1.20761	0.9
GOTERM_BP_DIRECT	regulation of transcription involved in G1/S transition of mitotic cell cycle	9	0.2	0.062	1.20761	0.9
GOTERM_BP_DIRECT	ATP-dependent chromatin remodeling	9	0.2	0.062	1.20761	0.9
GOTERM_BP_DIRECT	amino acid transport	12	0.3	0.063	1.20066	0.9
GOTERM_BP_DIRECT	response to amino acid	11	0.3	0.064	1.19382	0.9
GOTERM_BP_DIRECT	embryonic digit morphogenesis	17	0.5	0.065	1.18709	0.9
GOTERM_BP_DIRECT	cell growth	17	0.5	0.065	1.18709	0.9
GOTERM_BP_DIRECT	negative regulation of cysteine-type endopeptidase activity involved in apoptotic process	20	0.5	0.065	1.18709	0.9
GOTERM_BP_DIRECT	regulation of mRNA splicing, via spliceosome	6	0.2	0.066	1.18046	0.9
GOTERM_BP_DIRECT	cardiac septum development	6	0.2	0.066	1.18046	0.9
GOTERM_BP_DIRECT	cellular response to thyroid hormone stimulus	6	0.2	0.066	1.18046	0.9
GOTERM_BP_DIRECT	cardiac myofibril assembly	6	0.2	0.066	1.18046	0.9
GOTERM_BP_DIRECT	protein O-linked fucosylation	6	0.2	0.066	1.18046	0.9
GOTERM_BP_DIRECT	semaphorin-plexin signaling pathway involved in axon guidance	6	0.2	0.066	1.18046	0.9
GOTERM_BP_DIRECT	urea cycle	6	0.2	0.066	1.18046	0.9
GOTERM_BP_DIRECT	mRNA cleavage	6	0.2	0.066	1.18046	0.9
GOTERM_BP_DIRECT	rRNA transcription	6	0.2	0.066	1.18046	0.9
GOTERM_BP_DIRECT	oxaloacetate metabolic process	6	0.2	0.066	1.18046	0.9
GOTERM_BP_DIRECT	apoptotic process	126	3.4	0.066	1.18046	0.9
GOTERM_BP_DIRECT	cellular response to glucose stimulus	16	0.4	0.067	1.17393	0.91
GOTERM_BP_DIRECT	regulation of protein localization	16	0.4	0.067	1.17393	0.91
GOTERM_BP_DIRECT	response to cytokine	16	0.4	0.067	1.17393	0.91
GOTERM_BP_DIRECT	stimulatory C-type lectin receptor signaling pathway	28	0.8	0.07	1.1549	0.92
GOTERM_BP_DIRECT	negative regulation of neuron projection development	14	0.4	0.072	1.14267	0.92
GOTERM_BP_DIRECT	heart development	45	1.2	0.072	1.14267	0.92
GOTERM_BP_DIRECT	cellular amino acid metabolic process	13	0.4	0.074	1.13077	0.92
GOTERM_BP_DIRECT	positive regulation of autophagy	13	0.4	0.074	1.13077	0.92
GOTERM_BP_DIRECT	toxin transport	12	0.3	0.076	1.11919	0.93
GOTERM_BP_DIRECT	negative regulation of MAP kinase activity	12	0.3	0.076	1.11919	0.93
GOTERM_BP_DIRECT	positive regulation of Wnt signaling pathway	12	0.3	0.076	1.11919	0.93
GOTERM_BP_DIRECT	lysosome organization	12	0.3	0.076	1.11919	0.93
GOTERM_BP_DIRECT	response to cold	12	0.3	0.076	1.11919	0.93
GOTERM_BP_DIRECT	regulation of cell size	8	0.2	0.077	1.11351	0.93
GOTERM_BP_DIRECT	tRNA export from nucleus	11	0.3	0.077	1.11351	0.93
GOTERM_BP_DIRECT	endosome organization	11	0.3	0.077	1.11351	0.93
GOTERM_BP_DIRECT	Notch signaling pathway	30	0.8	0.077	1.11351	0.93
GOTERM_BP_DIRECT	regulation of growth	16	0.4	0.077	1.11351	0.93
GOTERM_BP_DIRECT	vesicle organization	10	0.3	0.078	1.10791	0.93
GOTERM_BP_DIRECT	ventricular septum development	10	0.3	0.078	1.10791	0.93
GOTERM_BP_DIRECT	embryonic hindlimb morphogenesis	10	0.3	0.078	1.10791	0.93
GOTERM_BP_DIRECT	focal adhesion assembly	9	0.2	0.078	1.10791	0.93
GOTERM_BP_DIRECT	regulation of mitotic nuclear division	9	0.2	0.078	1.10791	0.93
GOTERM_BP_DIRECT	glycerophospholipid biosynthetic process	5	0.1	0.079	1.10237	0.93
GOTERM_BP_DIRECT	notochord development	5	0.1	0.079	1.10237	0.93
GOTERM_BP_DIRECT	branchiomotor neuron axon guidance	5	0.1	0.079	1.10237	0.93
GOTERM_BP_DIRECT	negative regulation of chromatin binding	5	0.1	0.079	1.10237	0.93
GOTERM_BP_DIRECT	mitotic DNA replication checkpoint	5	0.1	0.079	1.10237	0.93
GOTERM_BP_DIRECT	positive regulation of superoxide anion generation	5	0.1	0.079	1.10237	0.93
GOTERM_BP_DIRECT	positive regulation of establishment of protein localization to telomere	5	0.1	0.079	1.10237	0.93
GOTERM_BP_DIRECT	cardiac ventricle morphogenesis	5	0.1	0.079	1.10237	0.93
GOTERM_BP_DIRECT	carnitine shuttle	5	0.1	0.079	1.10237	0.93
GOTERM_BP_DIRECT	midgut development	5	0.1	0.079	1.10237	0.93
GOTERM_BP_DIRECT	positive regulation of cell growth	23	0.6	0.081	1.09151	0.93
GOTERM_BP_DIRECT	negative regulation of angiogenesis	18	0.5	0.081	1.09151	0.93
GOTERM_BP_DIRECT	peptidyl-serine phosphorylation	32	0.9	0.084	1.07572	0.94
GOTERM_BP_DIRECT	protein import into nucleus	17	0.5	0.085	1.07058	0.94
GOTERM_BP_DIRECT	peptidyl-tyrosine phosphorylation	38	1	0.086	1.0655	0.94
GOTERM_BP_DIRECT	positive regulation of fibroblast proliferation	16	0.4	0.089	1.05061	0.94
GOTERM_BP_DIRECT	negative regulation of T cell proliferation	12	0.3	0.089	1.05061	0.95
GOTERM_BP_DIRECT	cerebellum development	12	0.3	0.089	1.05061	0.95
GOTERM_BP_DIRECT	very long-chain fatty acid biosynthetic process	6	0.2	0.09	1.04576	0.95
GOTERM_BP_DIRECT	positive regulation of peptidase activity	6	0.2	0.09	1.04576	0.95
GOTERM_BP_DIRECT	establishment or maintenance of epithelial cell apical/basal polarity	6	0.2	0.09	1.04576	0.95
GOTERM_BP_DIRECT	regulation of mitophagy	11	0.3	0.092	1.03621	0.95
GOTERM_BP_DIRECT	negative regulation of extrinsic apoptotic signaling pathway via death domain receptors	11	0.3	0.092	1.03621	0.95
GOTERM_BP_DIRECT	cellular response to epidermal growth factor stimulus	11	0.3	0.092	1.03621	0.95
GOTERM_BP_DIRECT	semaphorin-plexin signaling pathway	11	0.3	0.092	1.03621	0.95
GOTERM_BP_DIRECT	intrinsic apoptotic signaling pathway in response to endoplasmic reticulum stress	11	0.3	0.092	1.03621	0.95
GOTERM_BP_DIRECT	positive regulation of epithelial to mesenchymal transition	11	0.3	0.092	1.03621	0.95
GOTERM_BP_DIRECT	intramembranous ossification	4	0.1	0.092	1.03621	0.95
GOTERM_BP_DIRECT	long-chain fatty acid biosynthetic process	4	0.1	0.092	1.03621	0.95
GOTERM_BP_DIRECT	maintenance of DNA methylation	4	0.1	0.092	1.03621	0.95
GOTERM_BP_DIRECT	folic acid-containing compound biosynthetic process	4	0.1	0.092	1.03621	0.95
GOTERM_BP_DIRECT	muscular septum morphogenesis	4	0.1	0.092	1.03621	0.95
GOTERM_BP_DIRECT	positive regulation of mitophagy	4	0.1	0.092	1.03621	0.95
GOTERM_BP_DIRECT	negative regulation of hippo signaling	4	0.1	0.092	1.03621	0.95
GOTERM_BP_DIRECT	positive regulation of exit from mitosis	4	0.1	0.092	1.03621	0.95
GOTERM_BP_DIRECT	'de novo' pyrimidine nucleobase biosynthetic process	4	0.1	0.092	1.03621	0.95
GOTERM_BP_DIRECT	ribosomal large subunit export from nucleus	4	0.1	0.092	1.03621	0.95
GOTERM_BP_DIRECT	negative regulation of stress-activated MAPK cascade	4	0.1	0.092	1.03621	0.95
GOTERM_BP_DIRECT	regulation of platelet aggregation	4	0.1	0.092	1.03621	0.95
GOTERM_BP_DIRECT	mature ribosome assembly	4	0.1	0.092	1.03621	0.95
GOTERM_BP_DIRECT	pyrimidine nucleoside biosynthetic process	4	0.1	0.092	1.03621	0.95
GOTERM_BP_DIRECT	regulation of ubiquitin-protein transferase activity	4	0.1	0.092	1.03621	0.95
GOTERM_BP_DIRECT	mRNA destabilization	4	0.1	0.092	1.03621	0.95
GOTERM_BP_DIRECT	nodal signaling pathway	4	0.1	0.092	1.03621	0.95
GOTERM_BP_DIRECT	DNA replication, synthesis of RNA primer	4	0.1	0.092	1.03621	0.95
GOTERM_BP_DIRECT	positive regulation of isotype switching	4	0.1	0.092	1.03621	0.95
GOTERM_BP_DIRECT	regulation of protein transport	4	0.1	0.092	1.03621	0.95
GOTERM_BP_DIRECT	activation of JNKK activity	4	0.1	0.092	1.03621	0.95
GOTERM_BP_DIRECT	protein processing	20	0.5	0.093	1.03152	0.95
GOTERM_BP_DIRECT	actin filament organization	20	0.5	0.093	1.03152	0.95
GOTERM_BP_DIRECT	regulation of RNA splicing	10	0.3	0.094	1.02687	0.95
GOTERM_BP_DIRECT	regulation of neuron death	7	0.2	0.095	1.02228	0.95
GOTERM_BP_DIRECT	microvillus assembly	7	0.2	0.095	1.02228	0.95
GOTERM_BP_DIRECT	regulation of extrinsic apoptotic signaling pathway via death domain receptors	7	0.2	0.095	1.02228	0.95
GOTERM_BP_DIRECT	negative regulation of protein complex assembly	7	0.2	0.095	1.02228	0.95
GOTERM_BP_DIRECT	regulation of focal adhesion assembly	7	0.2	0.095	1.02228	0.95
GOTERM_BP_DIRECT	cellular response to amino acid starvation	9	0.2	0.096	1.01773	0.95
GOTERM_BP_DIRECT	developmental growth	9	0.2	0.096	1.01773	0.95
GOTERM_BP_DIRECT	inactivation of MAPK activity	9	0.2	0.096	1.01773	0.95
GOTERM_BP_DIRECT	nucleocytoplasmic transport	9	0.2	0.096	1.01773	0.95
GOTERM_BP_DIRECT	innate immune response in mucosa	9	0.2	0.096	1.01773	0.95
GOTERM_BP_DIRECT	ceramide biosynthetic process	9	0.2	0.096	1.01773	0.95
GOTERM_BP_DIRECT	nucleotide-binding oligomerization domain containing signaling pathway	9	0.2	0.096	1.01773	0.95
GOTERM_BP_DIRECT	positive regulation of phosphorylation	9	0.2	0.096	1.01773	0.95
GOTERM_BP_DIRECT	RNA catabolic process	8	0.2	0.096	1.01773	0.95
GOTERM_BP_DIRECT	endoderm development	8	0.2	0.096	1.01773	0.95
GOTERM_BP_DIRECT	establishment of mitotic spindle orientation	8	0.2	0.096	1.01773	0.95
GOTERM_BP_DIRECT	negative regulation of mRNA splicing, via spliceosome	8	0.2	0.096	1.01773	0.95
GOTERM_BP_DIRECT	positive regulation of heparan sulfate proteoglycan biosynthetic process	3	0.1	0.099	1.00436	0.95
GOTERM_BP_DIRECT	myo-inositol transport	3	0.1	0.099	1.00436	0.95
GOTERM_BP_DIRECT	regulation of protein deacetylation	3	0.1	0.099	1.00436	0.95
GOTERM_BP_DIRECT	response to sterol depletion	3	0.1	0.099	1.00436	0.95
GOTERM_BP_DIRECT	mesendoderm development	3	0.1	0.099	1.00436	0.95
GOTERM_BP_DIRECT	negative regulation of epidermal cell differentiation	3	0.1	0.099	1.00436	0.95
GOTERM_BP_DIRECT	axon target recognition	3	0.1	0.099	1.00436	0.95
GOTERM_BP_DIRECT	protein complex localization	3	0.1	0.099	1.00436	0.95
GOTERM_BP_DIRECT	kinetochore organization	3	0.1	0.099	1.00436	0.95
GOTERM_BP_DIRECT	cellular response to cobalt ion	3	0.1	0.099	1.00436	0.95
GOTERM_BP_DIRECT	response to cisplatin	3	0.1	0.099	1.00436	0.95
GOTERM_BP_DIRECT	somatic recombination of immunoglobulin gene segments	3	0.1	0.099	1.00436	0.95
GOTERM_BP_DIRECT	mitochondrion organization	21	0.6	0.099	1.00436	0.95

## Sheet: BP_FAT
Category	Term	Count	%	P-Value	-LOG10(P-value)	Benjamini
GOTERM_BP_FAT	macromolecular complex subunit organization	642	17.3	9.6e-19	18.0177	1e-14
GOTERM_BP_FAT	negative regulation of cellular macromolecule biosynthetic process	384	10.3	1.4e-18	17.8539	7.2e-15
GOTERM_BP_FAT	negative regulation of metabolic process	654	17.6	1.8e-18	17.7447	6.2e-15
GOTERM_BP_FAT	negative regulation of nitrogen compound metabolic process	425	11.5	2.9e-18	17.5376	7.7e-15
GOTERM_BP_FAT	negative regulation of macromolecule biosynthetic process	404	10.9	4.1e-18	17.3872	8.6e-15
GOTERM_BP_FAT	negative regulation of macromolecule metabolic process	609	16.4	4.2e-18	17.3768	7.3e-15
GOTERM_BP_FAT	negative regulation of cellular metabolic process	612	16.5	7.2e-18	17.1427	1.1e-14
GOTERM_BP_FAT	chromosome organization	348	9.4	7.8e-18	17.1079	1e-14
GOTERM_BP_FAT	negative regulation of biosynthetic process	421	11.3	1.9e-17	16.7212	2.3e-14
GOTERM_BP_FAT	cellular macromolecule biosynthetic process	1173	31.6	2e-17	16.699	2.1e-14
GOTERM_BP_FAT	negative regulation of cellular biosynthetic process	414	11.2	1.5e-16	15.8239	1.1e-13
GOTERM_BP_FAT	cellular component biogenesis	731	19.7	1.7e-16	15.7696	9.7e-14
GOTERM_BP_FAT	gene expression	1228	33.1	3.3e-16	15.4815	2.7e-13
GOTERM_BP_FAT	chromatin assembly or disassembly	85	2.3	7.2e-15	14.1427	5.4e-12
GOTERM_BP_FAT	negative regulation of nucleobase-containing compound metabolic process	380	10.2	1e-14	14	7.3e-12
GOTERM_BP_FAT	negative regulation of gene expression	404	10.9	3e-14	13.5229	1.9e-11
GOTERM_BP_FAT	regulation of nitrogen compound metabolic process	1029	27.7	4.2e-14	13.3768	2.6e-11
GOTERM_BP_FAT	chromatin assembly	76	2	5.3e-14	13.2757	3.1e-11
GOTERM_BP_FAT	macromolecular complex assembly	453	12.2	6.4e-14	13.1938	3.5e-11
GOTERM_BP_FAT	positive regulation of macromolecule metabolic process	700	18.9	2.1e-13	12.6778	1.1e-10
GOTERM_BP_FAT	DNA metabolic process	287	7.7	2.1e-13	12.6778	1e-10
GOTERM_BP_FAT	RNA metabolic process	1073	28.9	3.2e-13	12.4949	1.5e-10
GOTERM_BP_FAT	regulation of gene expression	1010	27.2	3.4e-13	12.4685	1.6e-10
GOTERM_BP_FAT	chromatin organization	232	6.3	3.5e-13	12.4559	1.5e-10
GOTERM_BP_FAT	DNA packaging	85	2.3	8.7e-13	12.0605	3.6e-10
GOTERM_BP_FAT	nucleosome organization	77	2.1	8.8e-13	12.0555	3.6e-10
GOTERM_BP_FAT	cellular component assembly	644	17.4	1.3e-12	11.8861	5e-10
GOTERM_BP_FAT	regulation of cellular macromolecule biosynthetic process	933	25.1	1.4e-12	11.8539	5.2e-10
GOTERM_BP_FAT	nucleosome assembly	68	1.8	2.3e-12	11.6383	8.4e-10
GOTERM_BP_FAT	negative regulation of RNA metabolic process	339	9.1	2.5e-12	11.6021	8.8e-10
GOTERM_BP_FAT	positive regulation of metabolic process	734	19.8	3.1e-12	11.5086	1e-09
GOTERM_BP_FAT	DNA conformation change	106	2.9	3.1e-12	11.5086	1e-09
GOTERM_BP_FAT	regulation of macromolecule biosynthetic process	952	25.7	6.1e-12	11.2147	1.9e-09
GOTERM_BP_FAT	negative regulation of transcription, DNA-templated	312	8.4	6.2e-12	11.2076	1.9e-09
GOTERM_BP_FAT	negative regulation of nucleic acid-templated transcription	322	8.7	8.9e-12	11.0506	2.7e-09
GOTERM_BP_FAT	negative regulation of RNA biosynthetic process	325	8.8	1.4e-11	10.8539	4e-09
GOTERM_BP_FAT	protein complex subunit organization	431	11.6	2.9e-11	10.5376	8.1e-09
GOTERM_BP_FAT	regulation of nucleobase-containing compound metabolic process	946	25.5	3.1e-11	10.5086	8.5e-09
GOTERM_BP_FAT	nervous system development	539	14.5	3.2e-11	10.4949	8.5e-09
GOTERM_BP_FAT	protein-DNA complex subunit organization	97	2.6	4.8e-11	10.3188	1.3e-08
GOTERM_BP_FAT	protein complex assembly	377	10.2	1.1e-10	9.95861	2.7e-08
GOTERM_BP_FAT	protein complex biogenesis	377	10.2	1.2e-10	9.92082	2.9e-08
GOTERM_BP_FAT	regulation of molecular function	682	18.4	1.7e-10	9.76955	4.1e-08
GOTERM_BP_FAT	regulation of DNA metabolic process	124	3.3	1.7e-10	9.76955	4.1e-08
GOTERM_BP_FAT	protein-DNA complex assembly	88	2.4	2.1e-10	9.67778	4.9e-08
GOTERM_BP_FAT	cellular response to stress	447	12	2.7e-10	9.56864	6.2e-08
GOTERM_BP_FAT	nucleobase-containing compound biosynthetic process	990	26.7	2.7e-10	9.56864	6.1e-08
GOTERM_BP_FAT	cellular macromolecular complex assembly	275	7.4	3.2e-10	9.49485	7.1e-08
GOTERM_BP_FAT	heterocycle biosynthetic process	1000	26.9	4e-10	9.39794	8.6e-08
GOTERM_BP_FAT	aromatic compound biosynthetic process	1002	27	5e-10	9.30103	1e-07
GOTERM_BP_FAT	transcription, DNA-templated	832	22.4	7.6e-10	9.11919	1.6e-07
GOTERM_BP_FAT	regulation of cellular component organization	562	15.1	9.9e-10	9.00436	2e-07
GOTERM_BP_FAT	regulation of nervous system development	218	5.9	1.2e-09	8.92082	2.4e-07
GOTERM_BP_FAT	cell cycle phase transition	165	4.4	1.3e-09	8.88606	2.6e-07
GOTERM_BP_FAT	cell cycle process	351	9.5	1.6e-09	8.79588	3e-07
GOTERM_BP_FAT	mitotic cell cycle	263	7.1	1.9e-09	8.72125	3.6e-07
GOTERM_BP_FAT	morphogenesis of an epithelium	158	4.3	2e-09	8.69897	3.8e-07
GOTERM_BP_FAT	mitotic cell cycle process	245	6.6	2e-09	8.69897	3.7e-07
GOTERM_BP_FAT	tube development	172	4.6	2.4e-09	8.61979	4.2e-07
GOTERM_BP_FAT	positive regulation of cellular metabolic process	668	18	2.7e-09	8.56864	4.7e-07
GOTERM_BP_FAT	regulation of neurogenesis	196	5.3	2.7e-09	8.56864	4.7e-07
GOTERM_BP_FAT	chordate embryonic development	171	4.6	2.8e-09	8.55284	4.7e-07
GOTERM_BP_FAT	tissue morphogenesis	181	4.9	4.2e-09	8.37675	7.1e-07
GOTERM_BP_FAT	mitotic cell cycle phase transition	155	4.2	4.5e-09	8.34679	7.4e-07
GOTERM_BP_FAT	organonitrogen compound biosynthetic process	352	9.5	5.2e-09	8.284	8.3e-07
GOTERM_BP_FAT	cell cycle	417	11.2	5.4e-09	8.26761	8.5e-07
GOTERM_BP_FAT	organ morphogenesis	266	7.2	5.9e-09	8.22915	9.3e-07
GOTERM_BP_FAT	embryo development ending in birth or egg hatching	171	4.6	6.3e-09	8.20066	9.8e-07
GOTERM_BP_FAT	epithelium development	281	7.6	6.9e-09	8.16115	1.1e-06
GOTERM_BP_FAT	embryo development	257	6.9	7e-09	8.1549	1.1e-06
GOTERM_BP_FAT	regulation of RNA metabolic process	856	23.1	8.1e-09	8.09151	1.2e-06
GOTERM_BP_FAT	nucleic acid-templated transcription	857	23.1	9.5e-09	8.02228	1.4e-06
GOTERM_BP_FAT	regulation of multicellular organismal development	426	11.5	9.9e-09	8.00436	1.4e-06
GOTERM_BP_FAT	regulation of catalytic activity	561	15.1	1.4e-08	7.85387	2e-06
GOTERM_BP_FAT	positive regulation of molecular function	450	12.1	1.7e-08	7.76955	2.4e-06
GOTERM_BP_FAT	positive regulation of gene expression	418	11.3	1.8e-08	7.74473	2.5e-06
GOTERM_BP_FAT	regulation of protein metabolic process	592	16	2.3e-08	7.63827	3.2e-06
GOTERM_BP_FAT	posttranscriptional regulation of gene expression	142	3.8	2.5e-08	7.60206	3.3e-06
GOTERM_BP_FAT	regulation of cellular response to stress	168	4.5	2.6e-08	7.58503	3.4e-06
GOTERM_BP_FAT	positive regulation of cell death	174	4.7	2.8e-08	7.55284	3.7e-06
GOTERM_BP_FAT	cellular amide metabolic process	263	7.1	2.8e-08	7.55284	3.7e-06
GOTERM_BP_FAT	chromatin silencing	50	1.3	3.9e-08	7.40894	5e-06
GOTERM_BP_FAT	negative regulation of transcription from RNA polymerase II promoter	206	5.6	4.3e-08	7.36653	5.5e-06
GOTERM_BP_FAT	regulation of neuron differentiation	162	4.4	4.6e-08	7.33724	5.7e-06
GOTERM_BP_FAT	regulation of gene expression, epigenetic	89	2.4	4.7e-08	7.3279	5.8e-06
GOTERM_BP_FAT	RNA biosynthetic process	878	23.7	4.8e-08	7.31876	5.9e-06
GOTERM_BP_FAT	chromatin remodeling	63	1.7	5.5e-08	7.25964	6.6e-06
GOTERM_BP_FAT	gene silencing	86	2.3	6.5e-08	7.18709	7.7e-06
GOTERM_BP_FAT	neural tube formation	45	1.2	7.4e-08	7.13077	8.7e-06
GOTERM_BP_FAT	regulation of cellular protein metabolic process	553	14.9	7.5e-08	7.12494	8.7e-06
GOTERM_BP_FAT	ribonucleoprotein complex biogenesis	142	3.8	7.7e-08	7.11351	8.9e-06
GOTERM_BP_FAT	Wnt signaling pathway	139	3.7	8.3e-08	7.08092	9.4e-06
GOTERM_BP_FAT	cell-cell signaling by wnt	139	3.7	9.5e-08	7.02228	1.1e-05
GOTERM_BP_FAT	neural tube development	61	1.6	9.8e-08	7.00877	1.1e-05
GOTERM_BP_FAT	negative regulation of developmental process	202	5.4	1.1e-07	6.95861	1.2e-05
GOTERM_BP_FAT	amide biosynthetic process	201	5.4	1.2e-07	6.92082	1.4e-05
GOTERM_BP_FAT	translation	179	4.8	1.3e-07	6.88606	1.4e-05
GOTERM_BP_FAT	peptide biosynthetic process	185	5	1.3e-07	6.88606	1.4e-05
GOTERM_BP_FAT	cellular localization	592	16	1.3e-07	6.88606	1.4e-05
GOTERM_BP_FAT	neurogenesis	359	9.7	1.3e-07	6.88606	1.4e-05
GOTERM_BP_FAT	positive regulation of nitrogen compound metabolic process	428	11.5	1.4e-07	6.85387	1.4e-05
GOTERM_BP_FAT	generation of neurons	339	9.1	1.6e-07	6.79588	1.6e-05
GOTERM_BP_FAT	heart development	148	4	1.7e-07	6.76955	1.7e-05
GOTERM_BP_FAT	regulation of cellular amide metabolic process	115	3.1	1.7e-07	6.76955	1.8e-05
GOTERM_BP_FAT	regulation of transcription, DNA-templated	811	21.9	1.8e-07	6.74473	1.8e-05
GOTERM_BP_FAT	positive regulation of apoptotic process	162	4.4	2.1e-07	6.67778	2e-05
GOTERM_BP_FAT	positive regulation of protein metabolic process	371	10	2.1e-07	6.67778	2e-05
GOTERM_BP_FAT	regulation of translation	107	2.9	2.2e-07	6.65758	2.1e-05
GOTERM_BP_FAT	positive regulation of macromolecule biosynthetic process	390	10.5	2.2e-07	6.65758	2.1e-05
GOTERM_BP_FAT	in utero embryonic development	104	2.8	2.2e-07	6.65758	2.1e-05
GOTERM_BP_FAT	neuron differentiation	309	8.3	2.5e-07	6.60206	2.4e-05
GOTERM_BP_FAT	regulation of nucleic acid-templated transcription	814	21.9	2.6e-07	6.58503	2.4e-05
GOTERM_BP_FAT	tube morphogenesis	108	2.9	2.6e-07	6.58503	2.4e-05
GOTERM_BP_FAT	peptide metabolic process	218	5.9	2.6e-07	6.58503	2.4e-05
GOTERM_BP_FAT	negative regulation of gene expression, epigenetic	53	1.4	2.7e-07	6.56864	2.4e-05
GOTERM_BP_FAT	epithelial tube morphogenesis	98	2.6	3.2e-07	6.49485	2.9e-05
GOTERM_BP_FAT	positive regulation of programmed cell death	162	4.4	3.7e-07	6.4318	3.3e-05
GOTERM_BP_FAT	regulation of transcription from RNA polymerase II promoter	439	11.8	4.3e-07	6.36653	3.8e-05
GOTERM_BP_FAT	cell surface receptor signaling pathway involved in cell-cell signaling	150	4	4.4e-07	6.35655	3.8e-05
GOTERM_BP_FAT	regulation of growth	179	4.8	4.5e-07	6.34679	3.9e-05
GOTERM_BP_FAT	regulation of RNA biosynthetic process	815	22	5.5e-07	6.25964	4.8e-05
GOTERM_BP_FAT	RNA processing	237	6.4	5.6e-07	6.25181	4.8e-05
GOTERM_BP_FAT	transcription from RNA polymerase II promoter	434	11.7	7.2e-07	6.14267	6.2e-05
GOTERM_BP_FAT	regulation of cell development	223	6	7.6e-07	6.11919	6.4e-05
GOTERM_BP_FAT	cardiovascular system development	244	6.6	7.6e-07	6.11919	6.4e-05
GOTERM_BP_FAT	circulatory system development	244	6.6	7.6e-07	6.11919	6.4e-05
GOTERM_BP_FAT	regulation of transferase activity	246	6.6	8.2e-07	6.08619	6.8e-05
GOTERM_BP_FAT	brain development	185	5	8.4e-07	6.07572	7e-05
GOTERM_BP_FAT	RNA splicing, via transesterification reactions	95	2.6	8.7e-07	6.06048	7.1e-05
GOTERM_BP_FAT	regulation of developmental growth	95	2.6	8.7e-07	6.06048	7.1e-05
GOTERM_BP_FAT	mRNA splicing, via spliceosome	94	2.5	8.7e-07	6.06048	7.1e-05
GOTERM_BP_FAT	RNA splicing, via transesterification reactions with bulged adenosine as nucleophile	94	2.5	8.7e-07	6.06048	7.1e-05
GOTERM_BP_FAT	negative regulation of cellular protein metabolic process	254	6.8	9e-07	6.04576	7.3e-05
GOTERM_BP_FAT	head development	193	5.2	9.2e-07	6.03621	7.3e-05
GOTERM_BP_FAT	Ras protein signal transduction	99	2.7	9.8e-07	6.00877	7.8e-05
GOTERM_BP_FAT	phosphate-containing compound metabolic process	697	18.8	1e-06	6	7.9e-05
GOTERM_BP_FAT	primary neural tube formation	40	1.1	1e-06	6	7.9e-05
GOTERM_BP_FAT	epithelial tube formation	49	1.3	1.1e-06	5.95861	8.7e-05
GOTERM_BP_FAT	regulation of cell death	366	9.9	1.1e-06	5.95861	8.9e-05
GOTERM_BP_FAT	phosphorus metabolic process	697	18.8	1.3e-06	5.88606	9.9e-05
GOTERM_BP_FAT	positive regulation of catalytic activity	376	10.1	1.5e-06	5.82391	0.00011
GOTERM_BP_FAT	negative regulation of cell communication	294	7.9	1.7e-06	5.76955	0.00013
GOTERM_BP_FAT	growth	239	6.4	1.8e-06	5.74473	0.00013
GOTERM_BP_FAT	positive regulation of biosynthetic process	418	11.3	1.9e-06	5.72125	0.00014
GOTERM_BP_FAT	developmental growth involved in morphogenesis	69	1.9	2.2e-06	5.65758	0.00016
GOTERM_BP_FAT	positive regulation of cellular biosynthetic process	411	11.1	2.2e-06	5.65758	0.00016
GOTERM_BP_FAT	RNA splicing	117	3.2	2.2e-06	5.65758	0.00016
GOTERM_BP_FAT	embryonic epithelial tube formation	48	1.3	2.2e-06	5.65758	0.00016
GOTERM_BP_FAT	negative regulation of signaling	294	7.9	2.4e-06	5.61979	0.00017
GOTERM_BP_FAT	negative regulation of protein metabolic process	264	7.1	2.4e-06	5.61979	0.00017
GOTERM_BP_FAT	neuron projection extension	52	1.4	2.4e-06	5.61979	0.00017
GOTERM_BP_FAT	axis specification	38	1	2.5e-06	5.60206	0.00018
GOTERM_BP_FAT	cell growth	125	3.4	2.9e-06	5.5376	0.00021
GOTERM_BP_FAT	tube formation	52	1.4	3.1e-06	5.50864	0.00021
GOTERM_BP_FAT	cellular macromolecule localization	385	10.4	3.1e-06	5.50864	0.00022
GOTERM_BP_FAT	urogenital system development	97	2.6	3.4e-06	5.46852	0.00023
GOTERM_BP_FAT	regulation of cell differentiation	370	10	3.4e-06	5.46852	0.00023
GOTERM_BP_FAT	negative regulation of cellular component organization	168	4.5	3.7e-06	5.4318	0.00025
GOTERM_BP_FAT	positive regulation of nucleobase-containing compound metabolic process	394	10.6	3.8e-06	5.42022	0.00025
GOTERM_BP_FAT	neural tube closure	37	1	3.9e-06	5.40894	0.00026
GOTERM_BP_FAT	cell morphogenesis involved in differentiation	197	5.3	4e-06	5.39794	0.00026
GOTERM_BP_FAT	regulation of neuron projection development	119	3.2	4e-06	5.39794	0.00026
GOTERM_BP_FAT	nuclear transport	133	3.6	4.1e-06	5.38722	0.00027
GOTERM_BP_FAT	cell development	459	12.4	4.3e-06	5.36653	0.00028
GOTERM_BP_FAT	neuron projection development	211	5.7	4.5e-06	5.34679	0.00029
GOTERM_BP_FAT	cellular protein localization	381	10.3	4.5e-06	5.34679	0.00029
GOTERM_BP_FAT	neuron projection morphogenesis	149	4	4.6e-06	5.33724	0.00029
GOTERM_BP_FAT	negative regulation of neurogenesis	78	2.1	4.8e-06	5.31876	0.00031
GOTERM_BP_FAT	developmental growth	158	4.3	4.9e-06	5.3098	0.00031
GOTERM_BP_FAT	ribosome biogenesis	100	2.7	5e-06	5.30103	0.00031
GOTERM_BP_FAT	central nervous system development	230	6.2	5.1e-06	5.29243	0.00032
GOTERM_BP_FAT	tube closure	37	1	5.3e-06	5.27572	0.00033
GOTERM_BP_FAT	embryonic morphogenesis	155	4.2	5.6e-06	5.25181	0.00034
GOTERM_BP_FAT	heart morphogenesis	74	2	5.7e-06	5.24413	0.00035
GOTERM_BP_FAT	regulation of cell projection organization	155	4.2	6.2e-06	5.20761	0.00038
GOTERM_BP_FAT	osteoblast differentiation	65	1.8	6.3e-06	5.20066	0.00038
GOTERM_BP_FAT	morphogenesis of embryonic epithelium	53	1.4	6.5e-06	5.18709	0.00039
GOTERM_BP_FAT	regulation of chromosome organization	88	2.4	7.1e-06	5.14874	0.00043
GOTERM_BP_FAT	positive regulation of cellular protein metabolic process	341	9.2	7.2e-06	5.14267	0.00043
GOTERM_BP_FAT	developmental cell growth	63	1.7	7.3e-06	5.13668	0.00044
GOTERM_BP_FAT	negative regulation of cell differentiation	170	4.6	7.6e-06	5.11919	0.00045
GOTERM_BP_FAT	negative regulation of nervous system development	82	2.2	7.7e-06	5.11351	0.00045
GOTERM_BP_FAT	hippo signaling	19	0.5	7.7e-06	5.11351	0.00045
GOTERM_BP_FAT	maturation of SSU-rRNA	24	0.6	7.9e-06	5.10237	0.00046
GOTERM_BP_FAT	cell cycle G1/S phase transition	77	2.1	8e-06	5.09691	0.00046
GOTERM_BP_FAT	regulation of anatomical structure morphogenesis	261	7	8.1e-06	5.09151	0.00046
GOTERM_BP_FAT	regulation of cell size	59	1.6	8.1e-06	5.09151	0.00046
GOTERM_BP_FAT	positive regulation of nervous system development	126	3.4	8.3e-06	5.08092	0.00047
GOTERM_BP_FAT	small GTPase mediated signal transduction	144	3.9	8.5e-06	5.07058	0.00048
GOTERM_BP_FAT	negative regulation of intracellular signal transduction	127	3.4	9e-06	5.04576	0.0005
GOTERM_BP_FAT	ribosomal small subunit biogenesis	30	0.8	9.9e-06	5.00436	0.00055
GOTERM_BP_FAT	positive regulation of cellular component organization	289	7.8	1e-05	5	0.00056
GOTERM_BP_FAT	nucleocytoplasmic transport	129	3.5	1.2e-05	4.92082	0.00065
GOTERM_BP_FAT	regulation of cellular component size	103	2.8	1.2e-05	4.92082	0.00066
GOTERM_BP_FAT	negative regulation of signal transduction	268	7.2	1.2e-05	4.92082	0.00067
GOTERM_BP_FAT	regulation of apoptotic process	335	9	1.2e-05	4.92082	0.00066
GOTERM_BP_FAT	kidney development	82	2.2	1.2e-05	4.92082	0.00066
GOTERM_BP_FAT	cell death	453	12.2	1.2e-05	4.92082	0.00067
GOTERM_BP_FAT	cellular response to DNA damage stimulus	206	5.6	1.3e-05	4.88606	0.00071
GOTERM_BP_FAT	mRNA processing	130	3.5	1.4e-05	4.85387	0.00076
GOTERM_BP_FAT	G1/S transition of mitotic cell cycle	71	1.9	1.6e-05	4.79588	0.00084
GOTERM_BP_FAT	regulation of cell communication	672	18.1	1.6e-05	4.79588	0.00084
GOTERM_BP_FAT	regulation of programmed cell death	337	9.1	1.6e-05	4.79588	0.00083
GOTERM_BP_FAT	telomere maintenance via telomerase	25	0.7	1.7e-05	4.76955	0.00088
GOTERM_BP_FAT	negative regulation of DNA metabolic process	43	1.2	1.8e-05	4.74473	0.00092
GOTERM_BP_FAT	positive regulation of neurogenesis	110	3	1.8e-05	4.74473	0.00094
GOTERM_BP_FAT	cell-cell adhesion	283	7.6	1.8e-05	4.74473	0.00094
GOTERM_BP_FAT	organic acid metabolic process	227	6.1	1.9e-05	4.72125	0.00098
GOTERM_BP_FAT	regulation of mitotic cell cycle	134	3.6	1.9e-05	4.72125	0.00098
GOTERM_BP_FAT	macromolecule localization	629	16.9	2.1e-05	4.67778	0.0011
GOTERM_BP_FAT	cell projection organization	312	8.4	2.1e-05	4.67778	0.0011
GOTERM_BP_FAT	RNA localization	67	1.8	2.6e-05	4.58503	0.0013
GOTERM_BP_FAT	regulation of cell growth	113	3	2.7e-05	4.56864	0.0013
GOTERM_BP_FAT	positive regulation of transferase activity	167	4.5	2.7e-05	4.56864	0.0013
GOTERM_BP_FAT	response to organic substance	629	16.9	2.7e-05	4.56864	0.0013
GOTERM_BP_FAT	positive regulation of neuron differentiation	91	2.5	2.8e-05	4.55284	0.0014
GOTERM_BP_FAT	DNA repair	142	3.8	2.9e-05	4.5376	0.0014
GOTERM_BP_FAT	cardiac septum development	37	1	2.9e-05	4.5376	0.0014
GOTERM_BP_FAT	oxoacid metabolic process	209	5.6	3e-05	4.52288	0.0015
GOTERM_BP_FAT	regulation of cell cycle phase transition	97	2.6	3.1e-05	4.50864	0.0015
GOTERM_BP_FAT	cell morphogenesis involved in neuron differentiation	134	3.6	3.2e-05	4.49485	0.0015
GOTERM_BP_FAT	regulation of signaling	678	18.3	3.5e-05	4.45593	0.0017
GOTERM_BP_FAT	DNA replication-independent nucleosome organization	25	0.7	3.6e-05	4.4437	0.0017
GOTERM_BP_FAT	positive regulation of gene expression, epigenetic	32	0.9	3.7e-05	4.4318	0.0017
GOTERM_BP_FAT	carboxylic acid metabolic process	207	5.6	4.2e-05	4.37675	0.002
GOTERM_BP_FAT	rRNA metabolic process	82	2.2	4.5e-05	4.34679	0.0021
GOTERM_BP_FAT	regulation of protein modification process	386	10.4	4.8e-05	4.31876	0.0023
GOTERM_BP_FAT	forebrain development	102	2.7	4.9e-05	4.3098	0.0023
GOTERM_BP_FAT	ATP-dependent chromatin remodeling	32	0.9	4.9e-05	4.3098	0.0023
GOTERM_BP_FAT	anatomical structure formation involved in morphogenesis	277	7.5	5e-05	4.30103	0.0023
GOTERM_BP_FAT	axonogenesis	114	3.1	5.1e-05	4.29243	0.0023
GOTERM_BP_FAT	negative regulation of molecular function	266	7.2	5.1e-05	4.29243	0.0023
GOTERM_BP_FAT	positive regulation of RNA metabolic process	333	9	5.4e-05	4.26761	0.0025
GOTERM_BP_FAT	programmed cell death	425	11.5	5.4e-05	4.26761	0.0024
GOTERM_BP_FAT	rRNA processing	80	2.2	5.4e-05	4.26761	0.0025
GOTERM_BP_FAT	DNA replication	85	2.3	5.5e-05	4.25964	0.0025
GOTERM_BP_FAT	ventricular septum development	27	0.7	5.6e-05	4.25181	0.0025
GOTERM_BP_FAT	axon extension	39	1.1	5.6e-05	4.25181	0.0025
GOTERM_BP_FAT	axon development	121	3.3	5.9e-05	4.22915	0.0026
GOTERM_BP_FAT	regulation of protein serine/threonine kinase activity	128	3.4	6.1e-05	4.21467	0.0027
GOTERM_BP_FAT	ossification	101	2.7	6.4e-05	4.19382	0.0028
GOTERM_BP_FAT	renal system development	83	2.2	6.6e-05	4.18046	0.0029
GOTERM_BP_FAT	ncRNA metabolic process	149	4	6.8e-05	4.16749	0.003
GOTERM_BP_FAT	viral process	236	6.4	7.1e-05	4.14874	0.0031
GOTERM_BP_FAT	cellular component morphogenesis	312	8.4	7.1e-05	4.14874	0.0031
GOTERM_BP_FAT	response to endogenous stimulus	360	9.7	7.3e-05	4.13668	0.0032
GOTERM_BP_FAT	muscle structure development	153	4.1	7.5e-05	4.12494	0.0032
GOTERM_BP_FAT	negative regulation of response to stimulus	322	8.7	7.6e-05	4.11919	0.0032
GOTERM_BP_FAT	RNA-dependent DNA biosynthetic process	27	0.7	7.7e-05	4.11351	0.0033
GOTERM_BP_FAT	cellular protein modification process	826	22.3	7.9e-05	4.10237	0.0034
GOTERM_BP_FAT	protein modification process	826	22.3	7.9e-05	4.10237	0.0034
GOTERM_BP_FAT	protein localization	547	14.7	8e-05	4.09691	0.0034
GOTERM_BP_FAT	regulation of hydrolase activity	315	8.5	8.1e-05	4.09151	0.0034
GOTERM_BP_FAT	DNA replication-independent nucleosome assembly	24	0.6	8.3e-05	4.08092	0.0035
GOTERM_BP_FAT	regulation of mRNA processing	38	1	8.4e-05	4.07572	0.0035
GOTERM_BP_FAT	regulation of extent of cell growth	38	1	8.4e-05	4.07572	0.0035
GOTERM_BP_FAT	negative regulation of cell development	88	2.4	8.5e-05	4.07058	0.0035
GOTERM_BP_FAT	reproductive structure development	114	3.1	8.7e-05	4.06048	0.0036
GOTERM_BP_FAT	telomere maintenance via telomere lengthening	26	0.7	8.8e-05	4.05552	0.0036
GOTERM_BP_FAT	telencephalon development	70	1.9	8.9e-05	4.05061	0.0036
GOTERM_BP_FAT	negative regulation of protein modification process	150	4	9.3e-05	4.03152	0.0038
GOTERM_BP_FAT	reproductive system development	115	3.1	9.3e-05	4.03152	0.0038
GOTERM_BP_FAT	regulation of organelle organization	275	7.4	9.6e-05	4.01773	0.0039
GOTERM_BP_FAT	negative regulation of translation	49	1.3	9.9e-05	4.00436	0.004
GOTERM_BP_FAT	negative regulation of cellular amide metabolic process	51	1.4	0.0001	4	0.0041
GOTERM_BP_FAT	regulation of protein stability	69	1.9	0.0001	4	0.0042
GOTERM_BP_FAT	regulation of mitotic cell cycle phase transition	89	2.4	0.00011	3.95861	0.0042
GOTERM_BP_FAT	multi-organism cellular process	236	6.4	0.00011	3.95861	0.0044
GOTERM_BP_FAT	regulation of telomere maintenance via telomerase	21	0.6	0.00012	3.92082	0.0046
GOTERM_BP_FAT	nucleobase biosynthetic process	12	0.3	0.00012	3.92082	0.0048
GOTERM_BP_FAT	positive regulation of transcription, DNA-templated	316	8.5	0.00012	3.92082	0.0049
GOTERM_BP_FAT	positive regulation of nucleic acid-templated transcription	316	8.5	0.00012	3.92082	0.0049
GOTERM_BP_FAT	cellular amino acid metabolic process	74	2	0.00012	3.92082	0.0049
GOTERM_BP_FAT	interspecies interaction between organisms	241	6.5	0.00013	3.88606	0.005
GOTERM_BP_FAT	symbiosis, encompassing mutualism through parasitism	241	6.5	0.00013	3.88606	0.005
GOTERM_BP_FAT	ribonucleoprotein complex localization	43	1.2	0.00013	3.88606	0.005
GOTERM_BP_FAT	positive regulation of RNA biosynthetic process	320	8.6	0.00013	3.88606	0.005
GOTERM_BP_FAT	cell aging	34	0.9	0.00013	3.88606	0.005
GOTERM_BP_FAT	regulation of MAP kinase activity	92	2.5	0.00014	3.85387	0.0053
GOTERM_BP_FAT	nuclear export	58	1.6	0.00014	3.85387	0.0055
GOTERM_BP_FAT	positive regulation of cellular amide metabolic process	41	1.1	0.00015	3.82391	0.0057
GOTERM_BP_FAT	ribonucleoprotein complex export from nucleus	41	1.1	0.00015	3.82391	0.0057
GOTERM_BP_FAT	regulation of kinase activity	195	5.3	0.00015	3.82391	0.0057
GOTERM_BP_FAT	negative regulation of developmental growth	33	0.9	0.00015	3.82391	0.0058
GOTERM_BP_FAT	cell division	148	4	0.00015	3.82391	0.0058
GOTERM_BP_FAT	regulation of signal transduction	601	16.2	0.00016	3.79588	0.006
GOTERM_BP_FAT	neuron development	233	6.3	0.00017	3.76955	0.0063
GOTERM_BP_FAT	single-organism organelle organization	370	10	0.00017	3.76955	0.0064
GOTERM_BP_FAT	positive regulation of cell development	127	3.4	0.00018	3.74473	0.0069
GOTERM_BP_FAT	positive regulation of translation	36	1	0.00019	3.72125	0.0069
GOTERM_BP_FAT	gland development	113	3	0.00019	3.72125	0.0069
GOTERM_BP_FAT	protein localization to chromosome	25	0.7	0.00019	3.72125	0.007
GOTERM_BP_FAT	embryonic organ development	112	3	0.00019	3.72125	0.0071
GOTERM_BP_FAT	regulation of cell morphogenesis involved in differentiation	94	2.5	0.0002	3.69897	0.0074
GOTERM_BP_FAT	telomere organization	48	1.3	0.0002	3.69897	0.0074
GOTERM_BP_FAT	non-canonical Wnt signaling pathway	50	1.3	0.0002	3.69897	0.0074
GOTERM_BP_FAT	cardiac chamber development	50	1.3	0.0002	3.69897	0.0074
GOTERM_BP_FAT	regulation of telomere maintenance via telomere lengthening	22	0.6	0.00021	3.67778	0.0076
GOTERM_BP_FAT	canonical Wnt signaling pathway	81	2.2	0.00022	3.65758	0.008
GOTERM_BP_FAT	peptidyl-amino acid modification	279	7.5	0.00022	3.65758	0.008
GOTERM_BP_FAT	ventricular septum morphogenesis	18	0.5	0.00023	3.63827	0.0082
GOTERM_BP_FAT	fibroblast growth factor receptor signaling pathway	36	1	0.00023	3.63827	0.0083
GOTERM_BP_FAT	regulation of protein kinase activity	181	4.9	0.00024	3.61979	0.0085
GOTERM_BP_FAT	regulation of axonogenesis	53	1.4	0.00024	3.61979	0.0085
GOTERM_BP_FAT	actin cytoskeleton organization	142	3.8	0.00024	3.61979	0.0085
GOTERM_BP_FAT	regulation of cell cycle	234	6.3	0.00025	3.60206	0.0087
GOTERM_BP_FAT	regulation of axon extension	33	0.9	0.00025	3.60206	0.0087
GOTERM_BP_FAT	regulation of gene silencing	25	0.7	0.00026	3.58503	0.0089
GOTERM_BP_FAT	intracellular signal transduction	584	15.7	0.00026	3.58503	0.009
GOTERM_BP_FAT	cell morphogenesis	290	7.8	0.00027	3.56864	0.0092
GOTERM_BP_FAT	organophosphate metabolic process	262	7.1	0.00027	3.56864	0.0094
GOTERM_BP_FAT	cell proliferation	420	11.3	0.00028	3.55284	0.0095
GOTERM_BP_FAT	regulation of translational initiation	31	0.8	0.00028	3.55284	0.0095
GOTERM_BP_FAT	positive regulation of hydrolase activity	221	6	0.00028	3.55284	0.0094
GOTERM_BP_FAT	morphogenesis of a branching epithelium	55	1.5	0.00028	3.55284	0.0094
GOTERM_BP_FAT	apoptotic process	396	10.7	0.00028	3.55284	0.0096
GOTERM_BP_FAT	cell adhesion	386	10.4	0.00029	3.5376	0.0097
GOTERM_BP_FAT	pallium development	50	1.3	0.00029	3.5376	0.0097
GOTERM_BP_FAT	positive regulation of DNA metabolic process	61	1.6	0.00029	3.5376	0.0098
GOTERM_BP_FAT	vasculature development	154	4.1	0.0003	3.52288	0.01
GOTERM_BP_FAT	biological adhesion	387	10.4	0.0003	3.52288	0.01
GOTERM_BP_FAT	positive regulation of protein catabolic process	74	2	0.00031	3.50864	0.01
GOTERM_BP_FAT	positive regulation of cell projection organization	85	2.3	0.00031	3.50864	0.01
GOTERM_BP_FAT	carbohydrate derivative catabolic process	56	1.5	0.00032	3.49485	0.011
GOTERM_BP_FAT	cardiac ventricle development	40	1.1	0.00032	3.49485	0.011
GOTERM_BP_FAT	negative regulation of epithelial cell proliferation	40	1.1	0.00032	3.49485	0.011
GOTERM_BP_FAT	regulation of epithelial cell proliferation	84	2.3	0.00032	3.49485	0.011
GOTERM_BP_FAT	anterior/posterior axis specification	21	0.6	0.00034	3.46852	0.011
GOTERM_BP_FAT	regulation of cellular protein localization	143	3.9	0.00035	3.45593	0.011
GOTERM_BP_FAT	morphogenesis of a branching structure	59	1.6	0.00035	3.45593	0.011
GOTERM_BP_FAT	protein localization to organelle	217	5.8	0.00035	3.45593	0.011
GOTERM_BP_FAT	ribonucleoprotein complex assembly	63	1.7	0.00037	3.4318	0.012
GOTERM_BP_FAT	actin filament-based process	167	4.5	0.00037	3.4318	0.012
GOTERM_BP_FAT	mRNA metabolic process	167	4.5	0.00037	3.4318	0.012
GOTERM_BP_FAT	regulation of cell morphogenesis	144	3.9	0.00039	3.40894	0.013
GOTERM_BP_FAT	regulation of protein modification by small protein conjugation or removal	78	2.1	0.0004	3.39794	0.013
GOTERM_BP_FAT	gene silencing by RNA	50	1.3	0.0004	3.39794	0.013
GOTERM_BP_FAT	histone exchange	24	0.6	0.0004	3.39794	0.013
GOTERM_BP_FAT	chaperone-mediated protein folding	22	0.6	0.0004	3.39794	0.013
GOTERM_BP_FAT	kidney epithelium development	46	1.2	0.00041	3.38722	0.013
GOTERM_BP_FAT	phosphorylation	494	13.3	0.00042	3.37675	0.013
GOTERM_BP_FAT	cellular response to extracellular stimulus	57	1.5	0.00042	3.37675	0.013
GOTERM_BP_FAT	pri-miRNA transcription from RNA polymerase II promoter	15	0.4	0.00043	3.36653	0.014
GOTERM_BP_FAT	GMP metabolic process	12	0.3	0.00044	3.35655	0.014
GOTERM_BP_FAT	negative regulation of Wnt signaling pathway	60	1.6	0.00046	3.33724	0.014
GOTERM_BP_FAT	response to growth factor	158	4.3	0.00047	3.3279	0.015
GOTERM_BP_FAT	regulation of DNA biosynthetic process	33	0.9	0.00049	3.3098	0.015
GOTERM_BP_FAT	enzyme linked receptor protein signaling pathway	227	6.1	0.00049	3.3098	0.015
GOTERM_BP_FAT	chromatin silencing at rDNA	18	0.5	0.00049	3.3098	0.015
GOTERM_BP_FAT	ureteric bud development	34	0.9	0.0005	3.30103	0.015
GOTERM_BP_FAT	ribonucleoprotein complex subunit organization	65	1.8	0.00053	3.27572	0.016
GOTERM_BP_FAT	cell projection morphogenesis	193	5.2	0.00053	3.27572	0.016
GOTERM_BP_FAT	regulation of protein catabolic process	99	2.7	0.00054	3.26761	0.016
GOTERM_BP_FAT	negative regulation of multicellular organismal process	240	6.5	0.00055	3.25964	0.017
GOTERM_BP_FAT	nucleobase-containing small molecule metabolic process	178	4.8	0.00055	3.25964	0.017
GOTERM_BP_FAT	regulation of cell cycle process	149	4	0.00056	3.25181	0.017
GOTERM_BP_FAT	regulation of catabolic process	130	3.5	0.00056	3.25181	0.017
GOTERM_BP_FAT	regulation of mRNA stability	46	1.2	0.00057	3.24413	0.017
GOTERM_BP_FAT	covalent chromatin modification	139	3.7	0.00057	3.24413	0.017
GOTERM_BP_FAT	digestive tract development	43	1.2	0.00058	3.23657	0.017
GOTERM_BP_FAT	cell part morphogenesis	197	5.3	0.00059	3.22915	0.018
GOTERM_BP_FAT	mesonephric epithelium development	34	0.9	0.00062	3.20761	0.018
GOTERM_BP_FAT	mesonephric tubule development	34	0.9	0.00062	3.20761	0.018
GOTERM_BP_FAT	peptidyl-lysine modification	107	2.9	0.00063	3.20066	0.018
GOTERM_BP_FAT	positive regulation of telomerase RNA localization to Cajal body	10	0.3	0.00063	3.20066	0.019
GOTERM_BP_FAT	regulation of telomerase RNA localization to Cajal body	10	0.3	0.00063	3.20066	0.019
GOTERM_BP_FAT	positive regulation of cellular protein localization	97	2.6	0.00064	3.19382	0.019
GOTERM_BP_FAT	cellular response to endogenous stimulus	275	7.4	0.00064	3.19382	0.019
GOTERM_BP_FAT	response to oxidative stress	104	2.8	0.00064	3.19382	0.019
GOTERM_BP_FAT	regulation of telomere maintenance	26	0.7	0.00065	3.18709	0.019
GOTERM_BP_FAT	positive regulation of cell growth	48	1.3	0.00066	3.18046	0.019
GOTERM_BP_FAT	positive regulation of growth	70	1.9	0.00066	3.18046	0.019
GOTERM_BP_FAT	regulation of response to stress	296	8	0.00066	3.18046	0.019
GOTERM_BP_FAT	cellular response to fibroblast growth factor stimulus	42	1.1	0.00068	3.16749	0.02
GOTERM_BP_FAT	negative regulation of neuron projection development	42	1.1	0.00068	3.16749	0.02
GOTERM_BP_FAT	negative regulation of MAP kinase activity	27	0.7	0.0007	3.1549	0.02
GOTERM_BP_FAT	nucleobase metabolic process	18	0.5	0.00071	3.14874	0.02
GOTERM_BP_FAT	regulation of pri-miRNA transcription from RNA polymerase II promoter	14	0.4	0.00072	3.14267	0.02
GOTERM_BP_FAT	regulation of Wnt signaling pathway	86	2.3	0.00073	3.13668	0.021
GOTERM_BP_FAT	blood vessel development	144	3.9	0.00074	3.13077	0.021
GOTERM_BP_FAT	chromatin remodeling at centromere	20	0.5	0.00074	3.13077	0.021
GOTERM_BP_FAT	nucleotide-sugar biosynthetic process	12	0.3	0.00075	3.12494	0.021
GOTERM_BP_FAT	positive regulation of developmental process	254	6.8	0.00077	3.11351	0.022
GOTERM_BP_FAT	maturation of SSU-rRNA from tricistronic rRNA transcript (SSU-rRNA, 5.8S rRNA, LSU-rRNA)	17	0.5	0.0008	3.09691	0.022
GOTERM_BP_FAT	regulation of organ morphogenesis	71	1.9	0.00081	3.09151	0.023
GOTERM_BP_FAT	RNA export from nucleus	40	1.1	0.00081	3.09151	0.023
GOTERM_BP_FAT	regulation of cellular response to growth factor stimulus	67	1.8	0.00082	3.08619	0.023
GOTERM_BP_FAT	cell-cell junction organization	63	1.7	0.00082	3.08619	0.023
GOTERM_BP_FAT	establishment of localization in cell	444	12	0.00083	3.08092	0.023
GOTERM_BP_FAT	carbohydrate derivative metabolic process	287	7.7	0.00084	3.07572	0.023
GOTERM_BP_FAT	cellular catabolic process	364	9.8	0.00084	3.07572	0.023
GOTERM_BP_FAT	negative regulation of transferase activity	95	2.6	0.00084	3.07572	0.023
GOTERM_BP_FAT	regulation of binding	82	2.2	0.00085	3.07058	0.023
GOTERM_BP_FAT	positive regulation of protein serine/threonine kinase activity	82	2.2	0.00085	3.07058	0.023
GOTERM_BP_FAT	negative regulation of neuron differentiation	57	1.5	0.00085	3.07058	0.023
GOTERM_BP_FAT	cellular response to growth factor stimulus	151	4.1	0.00086	3.0655	0.023
GOTERM_BP_FAT	beta-catenin-TCF complex assembly	19	0.5	0.00086	3.0655	0.023
GOTERM_BP_FAT	response to reactive oxygen species	61	1.6	0.00087	3.06048	0.024
GOTERM_BP_FAT	muscle cell differentiation	96	2.6	0.00089	3.05061	0.024
GOTERM_BP_FAT	regulation of RNA stability	47	1.3	0.00091	3.04096	0.024
GOTERM_BP_FAT	macromolecule catabolic process	277	7.5	0.00092	3.03621	0.025
GOTERM_BP_FAT	negative regulation of cell cycle	120	3.2	0.00092	3.03621	0.025
GOTERM_BP_FAT	positive regulation of proteolysis	95	2.6	0.00093	3.03152	0.025
GOTERM_BP_FAT	negative regulation of mitotic cell cycle	63	1.7	0.00093	3.03152	0.025
GOTERM_BP_FAT	negative regulation of protein modification by small protein conjugation or removal	44	1.2	0.00094	3.02687	0.025
GOTERM_BP_FAT	response to fibroblast growth factor	43	1.2	0.00095	3.02228	0.025
GOTERM_BP_FAT	androgen receptor signaling pathway	22	0.6	0.00097	3.01323	0.026
GOTERM_BP_FAT	negative regulation of catalytic activity	200	5.4	0.00099	3.00436	0.026
GOTERM_BP_FAT	protein autophosphorylation	65	1.8	0.00099	3.00436	0.026
GOTERM_BP_FAT	sensory organ development	128	3.4	0.001	3	0.026
GOTERM_BP_FAT	sister chromatid segregation	64	1.7	0.001	3	0.027
GOTERM_BP_FAT	glycosyl compound metabolic process	112	3	0.001	3	0.027
GOTERM_BP_FAT	regulation of Ras protein signal transduction	59	1.6	0.0011	2.95861	0.027
GOTERM_BP_FAT	regulation of mRNA splicing, via spliceosome	26	0.7	0.0011	2.95861	0.027
GOTERM_BP_FAT	glutamine family amino acid metabolic process	26	0.7	0.0011	2.95861	0.027
GOTERM_BP_FAT	positive regulation of chromosome organization	46	1.2	0.0011	2.95861	0.028
GOTERM_BP_FAT	positive regulation of catabolic process	89	2.4	0.0011	2.95861	0.028
GOTERM_BP_FAT	regulation of intracellular signal transduction	383	10.3	0.0011	2.95861	0.028
GOTERM_BP_FAT	epithelial cell differentiation	140	3.8	0.0011	2.95861	0.028
GOTERM_BP_FAT	protein folding	65	1.8	0.0011	2.95861	0.029
GOTERM_BP_FAT	positive regulation of neuron projection development	65	1.8	0.0011	2.95861	0.029
GOTERM_BP_FAT	protein sumoylation	42	1.1	0.0011	2.95861	0.029
GOTERM_BP_FAT	hepaticobiliary system development	42	1.1	0.0011	2.95861	0.029
GOTERM_BP_FAT	regulation of mRNA metabolic process	42	1.1	0.0011	2.95861	0.029
GOTERM_BP_FAT	regulation of RNA splicing	36	1	0.0011	2.95861	0.029
GOTERM_BP_FAT	negative regulation of cell cycle phase transition	50	1.3	0.0012	2.92082	0.029
GOTERM_BP_FAT	cardiac septum morphogenesis	24	0.6	0.0012	2.92082	0.03
GOTERM_BP_FAT	regulation of cellular protein catabolic process	70	1.9	0.0012	2.92082	0.03
GOTERM_BP_FAT	telomerase RNA localization to Cajal body	10	0.3	0.0012	2.92082	0.03
GOTERM_BP_FAT	telomerase RNA localization	10	0.3	0.0012	2.92082	0.03
GOTERM_BP_FAT	RNA localization to Cajal body	10	0.3	0.0012	2.92082	0.03
GOTERM_BP_FAT	anatomical structure homeostasis	93	2.5	0.0012	2.92082	0.031
GOTERM_BP_FAT	cellular protein catabolic process	167	4.5	0.0012	2.92082	0.031
GOTERM_BP_FAT	purine nucleobase metabolic process	12	0.3	0.0012	2.92082	0.031
GOTERM_BP_FAT	regulation of locomotion	184	5	0.0013	2.88606	0.031
GOTERM_BP_FAT	protein catabolic process	193	5.2	0.0013	2.88606	0.033
GOTERM_BP_FAT	proteasome-mediated ubiquitin-dependent protein catabolic process	98	2.6	0.0013	2.88606	0.033
GOTERM_BP_FAT	kidney morphogenesis	32	0.9	0.0013	2.88606	0.033
GOTERM_BP_FAT	telomere maintenance	42	1.1	0.0013	2.88606	0.033
GOTERM_BP_FAT	regulation of cellular component movement	191	5.1	0.0013	2.88606	0.033
GOTERM_BP_FAT	liver development	41	1.1	0.0013	2.88606	0.033
GOTERM_BP_FAT	nucleotide metabolic process	162	4.4	0.0013	2.88606	0.033
GOTERM_BP_FAT	protein heterotetramerization	18	0.5	0.0014	2.85387	0.033
GOTERM_BP_FAT	cerebral cortex development	35	0.9	0.0014	2.85387	0.033
GOTERM_BP_FAT	inner ear receptor cell differentiation	23	0.6	0.0014	2.85387	0.034
GOTERM_BP_FAT	regulation of stem cell proliferation	23	0.6	0.0014	2.85387	0.034
GOTERM_BP_FAT	cell cycle G2/M phase transition	57	1.5	0.0014	2.85387	0.035
GOTERM_BP_FAT	cytoskeleton organization	263	7.1	0.0015	2.82391	0.036
GOTERM_BP_FAT	branching morphogenesis of an epithelial tube	45	1.2	0.0015	2.82391	0.036
GOTERM_BP_FAT	regulation of protein ubiquitination	70	1.9	0.0015	2.82391	0.036
GOTERM_BP_FAT	tRNA aminoacylation	21	0.6	0.0015	2.82391	0.036
GOTERM_BP_FAT	carboxylic acid biosynthetic process	72	1.9	0.0015	2.82391	0.037
GOTERM_BP_FAT	negative regulation of cell proliferation	158	4.3	0.0016	2.79588	0.038
GOTERM_BP_FAT	mesonephros development	34	0.9	0.0016	2.79588	0.039
GOTERM_BP_FAT	liver regeneration	14	0.4	0.0016	2.79588	0.039
GOTERM_BP_FAT	nucleoside monophosphate metabolic process	83	2.2	0.0017	2.76955	0.04
GOTERM_BP_FAT	nucleobase-containing compound transport	60	1.6	0.0017	2.76955	0.04
GOTERM_BP_FAT	regulation of cellular localization	197	5.3	0.0017	2.76955	0.04
GOTERM_BP_FAT	regulation of cell motility	176	4.7	0.0017	2.76955	0.04
GOTERM_BP_FAT	regulation of cell migration	165	4.4	0.0018	2.74473	0.041
GOTERM_BP_FAT	tRNA aminoacylation for protein translation	20	0.5	0.0018	2.74473	0.042
GOTERM_BP_FAT	nucleotide-sugar metabolic process	16	0.4	0.0018	2.74473	0.043
GOTERM_BP_FAT	CENP-A containing chromatin organization	18	0.5	0.0018	2.74473	0.043
GOTERM_BP_FAT	CENP-A containing nucleosome assembly	18	0.5	0.0018	2.74473	0.043
GOTERM_BP_FAT	cell cycle checkpoint	64	1.7	0.0019	2.72125	0.043
GOTERM_BP_FAT	positive regulation of developmental growth	48	1.3	0.0019	2.72125	0.043
GOTERM_BP_FAT	cellular response to organic substance	477	12.9	0.0019	2.72125	0.044
GOTERM_BP_FAT	alpha-amino acid metabolic process	56	1.5	0.0019	2.72125	0.044
GOTERM_BP_FAT	embryonic organ morphogenesis	77	2.1	0.0019	2.72125	0.044
GOTERM_BP_FAT	response to starvation	46	1.2	0.0019	2.72125	0.045
GOTERM_BP_FAT	carbohydrate catabolic process	46	1.2	0.0019	2.72125	0.045
GOTERM_BP_FAT	regulation of kidney development	21	0.6	0.002	2.69897	0.045
GOTERM_BP_FAT	amino acid activation	21	0.6	0.002	2.69897	0.045
GOTERM_BP_FAT	centromere complex assembly	21	0.6	0.002	2.69897	0.045
GOTERM_BP_FAT	negative regulation of MAPK cascade	45	1.2	0.002	2.69897	0.045
GOTERM_BP_FAT	response to ketone	50	1.3	0.002	2.69897	0.046
GOTERM_BP_FAT	single-organism catabolic process	197	5.3	0.002	2.69897	0.046
GOTERM_BP_FAT	placenta development	44	1.2	0.002	2.69897	0.046
GOTERM_BP_FAT	hindbrain development	44	1.2	0.002	2.69897	0.046
GOTERM_BP_FAT	positive regulation of transcription from RNA polymerase II promoter	240	6.5	0.0021	2.67778	0.047
GOTERM_BP_FAT	positive regulation of pri-miRNA transcription from RNA polymerase II promoter	11	0.3	0.0021	2.67778	0.047
GOTERM_BP_FAT	organic acid biosynthetic process	75	2	0.0021	2.67778	0.047
GOTERM_BP_FAT	maturation of 5.8S rRNA	15	0.4	0.0021	2.67778	0.047
GOTERM_BP_FAT	proteasomal protein catabolic process	103	2.8	0.0021	2.67778	0.048
GOTERM_BP_FAT	ribonucleoside metabolic process	99	2.7	0.0021	2.67778	0.048
GOTERM_BP_FAT	endoderm development	27	0.7	0.0021	2.67778	0.048
GOTERM_BP_FAT	regulation of response to DNA damage stimulus	47	1.3	0.0022	2.65758	0.049
GOTERM_BP_FAT	negative regulation of protein ubiquitination	40	1.1	0.0022	2.65758	0.049
GOTERM_BP_FAT	protein heterooligomerization	38	1	0.0022	2.65758	0.05
GOTERM_BP_FAT	nucleoside phosphate metabolic process	162	4.4	0.0023	2.63827	0.05
GOTERM_BP_FAT	regulation of DNA replication	37	1	0.0023	2.63827	0.05
GOTERM_BP_FAT	metanephros development	30	0.8	0.0023	2.63827	0.05
GOTERM_BP_FAT	regulation of phosphorylation	313	8.4	0.0023	2.63827	0.05
GOTERM_BP_FAT	cellular response to external stimulus	70	1.9	0.0023	2.63827	0.05
GOTERM_BP_FAT	muscle cell development	45	1.2	0.0023	2.63827	0.05
GOTERM_BP_FAT	cerebellum development	31	0.8	0.0023	2.63827	0.05
GOTERM_BP_FAT	negative regulation of chromosome organization	35	0.9	0.0023	2.63827	0.05
GOTERM_BP_FAT	nucleoside metabolic process	105	2.8	0.0023	2.63827	0.05
GOTERM_BP_FAT	regulation of cellular catabolic process	97	2.6	0.0023	2.63827	0.051
GOTERM_BP_FAT	ribonucleoside monophosphate metabolic process	79	2.1	0.0024	2.61979	0.052
GOTERM_BP_FAT	positive regulation of kinase activity	125	3.4	0.0024	2.61979	0.052
GOTERM_BP_FAT	respiratory tube development	52	1.4	0.0025	2.60206	0.053
GOTERM_BP_FAT	cell junction organization	68	1.8	0.0025	2.60206	0.053
GOTERM_BP_FAT	nerve development	25	0.7	0.0025	2.60206	0.053
GOTERM_BP_FAT	regulation of glycoprotein biosynthetic process	16	0.4	0.0025	2.60206	0.054
GOTERM_BP_FAT	lung development	51	1.4	0.0025	2.60206	0.054
GOTERM_BP_FAT	artery development	27	0.7	0.0026	2.58503	0.056
GOTERM_BP_FAT	cranial suture morphogenesis	7	0.2	0.0026	2.58503	0.056
GOTERM_BP_FAT	regulation of JUN kinase activity	28	0.8	0.0027	2.56864	0.057
GOTERM_BP_FAT	cranial skeletal system development	22	0.6	0.0027	2.56864	0.057
GOTERM_BP_FAT	positive regulation of protein kinase activity	117	3.2	0.0027	2.56864	0.057
GOTERM_BP_FAT	actomyosin structure organization	44	1.2	0.0027	2.56864	0.057
GOTERM_BP_FAT	purine ribonucleoside monophosphate metabolic process	76	2	0.0027	2.56864	0.057
GOTERM_BP_FAT	developmental process involved in reproduction	153	4.1	0.0027	2.56864	0.057
GOTERM_BP_FAT	regulation of establishment of planar polarity	35	0.9	0.0027	2.56864	0.057
GOTERM_BP_FAT	chromosome segregation	87	2.3	0.0027	2.56864	0.057
GOTERM_BP_FAT	limbic system development	33	0.9	0.0028	2.55284	0.057
GOTERM_BP_FAT	regulation of anatomical structure size	120	3.2	0.0028	2.55284	0.058
GOTERM_BP_FAT	glial cell differentiation	52	1.4	0.0028	2.55284	0.058
GOTERM_BP_FAT	learning	41	1.1	0.0029	2.5376	0.06
GOTERM_BP_FAT	regulation of protein localization	222	6	0.0029	2.5376	0.061
GOTERM_BP_FAT	positive regulation of organelle organization	145	3.9	0.003	2.52288	0.061
GOTERM_BP_FAT	response to oxygen-containing compound	327	8.8	0.003	2.52288	0.061
GOTERM_BP_FAT	purine nucleoside monophosphate metabolic process	76	2	0.003	2.52288	0.061
GOTERM_BP_FAT	respiratory system development	57	1.5	0.003	2.52288	0.061
GOTERM_BP_FAT	negative regulation of glial cell differentiation	12	0.3	0.003	2.52288	0.061
GOTERM_BP_FAT	glutamine metabolic process	12	0.3	0.003	2.52288	0.061
GOTERM_BP_FAT	catenin import into nucleus	12	0.3	0.003	2.52288	0.061
GOTERM_BP_FAT	organonitrogen compound catabolic process	93	2.5	0.003	2.52288	0.061
GOTERM_BP_FAT	alpha-amino acid biosynthetic process	25	0.7	0.0031	2.50864	0.062
GOTERM_BP_FAT	negative regulation of organelle organization	82	2.2	0.0031	2.50864	0.062
GOTERM_BP_FAT	adherens junction organization	37	1	0.0031	2.50864	0.063
GOTERM_BP_FAT	regulation of ubiquitin-protein transferase activity	37	1	0.0031	2.50864	0.063
GOTERM_BP_FAT	cellular response to ketone	26	0.7	0.0031	2.50864	0.063
GOTERM_BP_FAT	intracellular transport	353	9.5	0.0032	2.49485	0.064
GOTERM_BP_FAT	gland morphogenesis	36	1	0.0032	2.49485	0.064
GOTERM_BP_FAT	negative regulation of canonical Wnt signaling pathway	48	1.3	0.0032	2.49485	0.064
GOTERM_BP_FAT	positive regulation of DNA binding	18	0.5	0.0033	2.48149	0.065
GOTERM_BP_FAT	mitotic nuclear division	108	2.9	0.0033	2.48149	0.065
GOTERM_BP_FAT	Rho protein signal transduction	31	0.8	0.0033	2.48149	0.066
GOTERM_BP_FAT	renal tubule development	31	0.8	0.0033	2.48149	0.066
GOTERM_BP_FAT	rRNA-containing ribonucleoprotein complex export from nucleus	8	0.2	0.0033	2.48149	0.066
GOTERM_BP_FAT	4-hydroxyproline metabolic process	8	0.2	0.0033	2.48149	0.066
GOTERM_BP_FAT	regulation of vascular endothelial growth factor signaling pathway	8	0.2	0.0033	2.48149	0.066
GOTERM_BP_FAT	purine nucleobase biosynthetic process	8	0.2	0.0033	2.48149	0.066
GOTERM_BP_FAT	negative regulation of telomere maintenance via telomerase	8	0.2	0.0033	2.48149	0.066
GOTERM_BP_FAT	carbohydrate derivative biosynthetic process	178	4.8	0.0033	2.48149	0.066
GOTERM_BP_FAT	protein stabilization	41	1.1	0.0033	2.48149	0.066
GOTERM_BP_FAT	blood vessel morphogenesis	121	3.3	0.0034	2.46852	0.066
GOTERM_BP_FAT	amyloid precursor protein metabolic process	14	0.4	0.0034	2.46852	0.067
GOTERM_BP_FAT	positive regulation of axon extension	16	0.4	0.0034	2.46852	0.067
GOTERM_BP_FAT	negative regulation of cell projection organization	45	1.2	0.0035	2.45593	0.068
GOTERM_BP_FAT	regulation of cysteine-type endopeptidase activity involved in apoptotic process	56	1.5	0.0035	2.45593	0.068
GOTERM_BP_FAT	response to UV	39	1.1	0.0035	2.45593	0.068
GOTERM_BP_FAT	sister chromatid cohesion	39	1.1	0.0035	2.45593	0.068
GOTERM_BP_FAT	craniofacial suture morphogenesis	9	0.2	0.0035	2.45593	0.069
GOTERM_BP_FAT	mechanoreceptor differentiation	23	0.6	0.0035	2.45593	0.069
GOTERM_BP_FAT	DNA-dependent DNA replication	43	1.2	0.0037	2.4318	0.071
GOTERM_BP_FAT	digestive system development	43	1.2	0.0037	2.4318	0.071
GOTERM_BP_FAT	regulation of epidermis development	24	0.6	0.0037	2.4318	0.071
GOTERM_BP_FAT	establishment of RNA localization	51	1.4	0.0037	2.4318	0.071
GOTERM_BP_FAT	small molecule biosynthetic process	120	3.2	0.0038	2.42022	0.073
GOTERM_BP_FAT	negative regulation of cell cycle process	65	1.8	0.0038	2.42022	0.073
GOTERM_BP_FAT	regulation of cellular response to heat	26	0.7	0.0038	2.42022	0.074
GOTERM_BP_FAT	organ regeneration	26	0.7	0.0038	2.42022	0.074
GOTERM_BP_FAT	epithelial cell proliferation	89	2.4	0.0039	2.40894	0.074
GOTERM_BP_FAT	regulation of stress-activated protein kinase signaling cascade	56	1.5	0.0039	2.40894	0.075
GOTERM_BP_FAT	DNA biosynthetic process	56	1.5	0.0039	2.40894	0.075
GOTERM_BP_FAT	nephron tubule development	30	0.8	0.0039	2.40894	0.075
GOTERM_BP_FAT	negative regulation of mitotic cell cycle phase transition	45	1.2	0.004	2.39794	0.075
GOTERM_BP_FAT	DNA replication initiation	15	0.4	0.004	2.39794	0.076
GOTERM_BP_FAT	axon guidance	61	1.6	0.004	2.39794	0.076
GOTERM_BP_FAT	nucleoside biosynthetic process	39	1.1	0.004	2.39794	0.077
GOTERM_BP_FAT	eye development	86	2.3	0.0041	2.38722	0.077
GOTERM_BP_FAT	protein localization to cytoplasmic stress granule	6	0.2	0.0041	2.38722	0.077
GOTERM_BP_FAT	response to hydrogen peroxide	38	1	0.0041	2.38722	0.078
GOTERM_BP_FAT	mesenchymal cell proliferation	18	0.5	0.0043	2.36653	0.08
GOTERM_BP_FAT	RNA transport	50	1.3	0.0043	2.36653	0.081
GOTERM_BP_FAT	nucleic acid transport	50	1.3	0.0043	2.36653	0.081
GOTERM_BP_FAT	cellular response to nutrient levels	46	1.2	0.0044	2.35655	0.081
GOTERM_BP_FAT	apoptotic signaling pathway	140	3.8	0.0044	2.35655	0.081
GOTERM_BP_FAT	regulation of small GTPase mediated signal transduction	78	2.1	0.0044	2.35655	0.081
GOTERM_BP_FAT	nuclear import	78	2.1	0.0044	2.35655	0.081
GOTERM_BP_FAT	neuron projection guidance	61	1.6	0.0045	2.34679	0.083
GOTERM_BP_FAT	positive regulation of axonogenesis	24	0.6	0.0045	2.34679	0.083
GOTERM_BP_FAT	modification-dependent macromolecule catabolic process	142	3.8	0.0046	2.33724	0.084
GOTERM_BP_FAT	columnar/cuboidal epithelial cell differentiation	32	0.9	0.0046	2.33724	0.085
GOTERM_BP_FAT	digestive tract morphogenesis	19	0.5	0.0046	2.33724	0.084
GOTERM_BP_FAT	negative regulation of epithelial cell differentiation	16	0.4	0.0046	2.33724	0.084
GOTERM_BP_FAT	regulation of DNA binding	31	0.8	0.0046	2.33724	0.085
GOTERM_BP_FAT	response to abiotic stimulus	234	6.3	0.0047	2.3279	0.085
GOTERM_BP_FAT	DNA geometric change	27	0.7	0.0047	2.3279	0.085
GOTERM_BP_FAT	palate development	28	0.8	0.0047	2.3279	0.086
GOTERM_BP_FAT	DNA replication-dependent nucleosome organization	14	0.4	0.0047	2.3279	0.086
GOTERM_BP_FAT	DNA replication-dependent nucleosome assembly	14	0.4	0.0047	2.3279	0.086
GOTERM_BP_FAT	positive regulation of telomere maintenance via telomerase	14	0.4	0.0047	2.3279	0.086
GOTERM_BP_FAT	protein localization to nucleus	92	2.5	0.0048	2.31876	0.086
GOTERM_BP_FAT	positive regulation of cell morphogenesis involved in differentiation	47	1.3	0.0048	2.31876	0.087
GOTERM_BP_FAT	regulation of MAPK cascade	160	4.3	0.0048	2.31876	0.087
GOTERM_BP_FAT	regulation of autophagy	71	1.9	0.0049	2.3098	0.088
GOTERM_BP_FAT	establishment of planar polarity	37	1	0.0049	2.3098	0.088
GOTERM_BP_FAT	establishment of tissue polarity	37	1	0.0049	2.3098	0.088
GOTERM_BP_FAT	maintenance of cell number	42	1.1	0.0049	2.3098	0.089
GOTERM_BP_FAT	response to glucocorticoid	42	1.1	0.0049	2.3098	0.089
GOTERM_BP_FAT	cardiac chamber morphogenesis	36	1	0.005	2.30103	0.09
GOTERM_BP_FAT	cellular response to organic cyclic compound	126	3.4	0.005	2.30103	0.09
GOTERM_BP_FAT	cell migration	266	7.2	0.005	2.30103	0.09
GOTERM_BP_FAT	mesenchyme development	63	1.7	0.0051	2.29243	0.091
GOTERM_BP_FAT	positive regulation of cellular protein catabolic process	52	1.4	0.0051	2.29243	0.09
GOTERM_BP_FAT	branching involved in ureteric bud morphogenesis	21	0.6	0.0051	2.29243	0.09
GOTERM_BP_FAT	single-organism carbohydrate catabolic process	40	1.1	0.0052	2.284	0.092
GOTERM_BP_FAT	morphogenesis of a polarized epithelium	40	1.1	0.0052	2.284	0.092
GOTERM_BP_FAT	striated muscle cell development	40	1.1	0.0052	2.284	0.092
GOTERM_BP_FAT	glycosyl compound biosynthetic process	39	1.1	0.0054	2.26761	0.095
GOTERM_BP_FAT	proteolysis involved in cellular protein catabolic process	155	4.2	0.0054	2.26761	0.095
GOTERM_BP_FAT	metencephalon development	32	0.9	0.0054	2.26761	0.095
GOTERM_BP_FAT	response to dexamethasone	15	0.4	0.0054	2.26761	0.095
GOTERM_BP_FAT	regulation of axon extension involved in axon guidance	15	0.4	0.0054	2.26761	0.095
GOTERM_BP_FAT	regulation of mesenchymal cell proliferation	15	0.4	0.0054	2.26761	0.095
GOTERM_BP_FAT	positive regulation of cell differentiation	194	5.2	0.0054	2.26761	0.096
GOTERM_BP_FAT	ear development	56	1.5	0.0055	2.25964	0.095
GOTERM_BP_FAT	inner ear development	50	1.3	0.0055	2.25964	0.096
GOTERM_BP_FAT	histone H3-K4 methylation	18	0.5	0.0055	2.25964	0.096
GOTERM_BP_FAT	guanosine-containing compound metabolic process	18	0.5	0.0055	2.25964	0.096
GOTERM_BP_FAT	dicarboxylic acid metabolic process	28	0.8	0.0056	2.25181	0.097
GOTERM_BP_FAT	pyrimidine-containing compound metabolic process	27	0.7	0.0056	2.25181	0.097
GOTERM_BP_FAT	purine ribonucleoside metabolic process	90	2.4	0.0056	2.25181	0.097
GOTERM_BP_FAT	regulation of epithelial cell differentiation	37	1	0.0057	2.24413	0.098
GOTERM_BP_FAT	regulation of stress-activated MAPK cascade	55	1.5	0.0057	2.24413	0.098
GOTERM_BP_FAT	ncRNA processing	102	2.7	0.0057	2.24413	0.099
GOTERM_BP_FAT	negative regulation of cell morphogenesis involved in differentiation	36	1	0.0058	2.23657	0.1
GOTERM_BP_FAT	stem cell population maintenance	41	1.1	0.0058	2.23657	0.1
GOTERM_BP_FAT	positive regulation of binding	41	1.1	0.0058	2.23657	0.1
GOTERM_BP_FAT	neuroblast proliferation	19	0.5	0.0058	2.23657	0.1
GOTERM_BP_FAT	regulation of viral process	69	1.9	0.0058	2.23657	0.1
GOTERM_BP_FAT	negative regulation of growth	64	1.7	0.006	2.22185	0.1
GOTERM_BP_FAT	regulation of oxidative stress-induced neuron death	8	0.2	0.006	2.22185	0.1
GOTERM_BP_FAT	regulation of cellular response to vascular endothelial growth factor stimulus	8	0.2	0.006	2.22185	0.1
GOTERM_BP_FAT	regulation of phosphate metabolic process	353	9.5	0.006	2.22185	0.1
GOTERM_BP_FAT	CRD-mediated mRNA stabilization	5	0.1	0.006	2.22185	0.1
GOTERM_BP_FAT	nephron epithelium development	34	0.9	0.0061	2.21467	0.1
GOTERM_BP_FAT	regulation of phosphorus metabolic process	353	9.5	0.0061	2.21467	0.1
GOTERM_BP_FAT	Wnt signaling pathway, planar cell polarity pathway	33	0.9	0.0062	2.20761	0.1
GOTERM_BP_FAT	regulation of symbiosis, encompassing mutualism through parasitism	74	2	0.0062	2.20761	0.1
GOTERM_BP_FAT	regulation of protein phosphorylation	289	7.8	0.0062	2.20761	0.1
GOTERM_BP_FAT	negative regulation of cell migration	58	1.6	0.0062	2.20761	0.1
GOTERM_BP_FAT	DNA-templated transcription, termination	32	0.9	0.0063	2.20066	0.11
GOTERM_BP_FAT	hematopoietic progenitor cell differentiation	32	0.9	0.0063	2.20066	0.11
GOTERM_BP_FAT	protein targeting to plasma membrane	12	0.3	0.0063	2.20066	0.11
GOTERM_BP_FAT	eye morphogenesis	42	1.1	0.0064	2.19382	0.11
GOTERM_BP_FAT	embryonic axis specification	14	0.4	0.0064	2.19382	0.11
GOTERM_BP_FAT	positive regulation of telomere maintenance via telomere lengthening	14	0.4	0.0064	2.19382	0.11
GOTERM_BP_FAT	actin filament organization	85	2.3	0.0064	2.19382	0.11
GOTERM_BP_FAT	regulation of DNA recombination	22	0.6	0.0065	2.18709	0.11
GOTERM_BP_FAT	muscle tissue development	92	2.5	0.0065	2.18709	0.11
GOTERM_BP_FAT	response to amine	17	0.5	0.0066	2.18046	0.11
GOTERM_BP_FAT	ribonucleoside diphosphate metabolic process	29	0.8	0.0066	2.18046	0.11
GOTERM_BP_FAT	regulation of sister chromatid segregation	23	0.6	0.0066	2.18046	0.11
GOTERM_BP_FAT	cellular response to chemical stimulus	563	15.2	0.0066	2.18046	0.11
GOTERM_BP_FAT	striated muscle cell differentiation	66	1.8	0.0066	2.18046	0.11
GOTERM_BP_FAT	negative regulation of vasculature development	27	0.7	0.0067	2.17393	0.11
GOTERM_BP_FAT	negative regulation of cellular component movement	68	1.8	0.0067	2.17393	0.11
GOTERM_BP_FAT	locomotion	336	9.1	0.0067	2.17393	0.11
GOTERM_BP_FAT	negative regulation of binding	40	1.1	0.0068	2.16749	0.11
GOTERM_BP_FAT	tissue migration	63	1.7	0.0068	2.16749	0.11
GOTERM_BP_FAT	response to radiation	103	2.8	0.0069	2.16115	0.11
GOTERM_BP_FAT	regulation of proteolysis	165	4.4	0.0069	2.16115	0.11
GOTERM_BP_FAT	positive regulation of protein modification process	256	6.9	0.0069	2.16115	0.11
GOTERM_BP_FAT	positive regulation of telomere maintenance	18	0.5	0.007	2.1549	0.11
GOTERM_BP_FAT	epithelial cell morphogenesis	18	0.5	0.007	2.1549	0.11
GOTERM_BP_FAT	nucleoside diphosphate metabolic process	34	0.9	0.007	2.1549	0.11
GOTERM_BP_FAT	negative regulation of phosphorus metabolic process	130	3.5	0.0071		0.11
GOTERM_BP_FAT	negative regulation of phosphate metabolic process	130	3.5	0.0071		0.11
GOTERM_BP_FAT	purine nucleoside metabolic process	90	2.4	0.0071		0.11
GOTERM_BP_FAT	cellular macromolecule catabolic process	221	6	0.0071		0.11
GOTERM_BP_FAT	response to organonitrogen compound	182	4.9	0.0071		0.11
GOTERM_BP_FAT	regulation of sequence-specific DNA binding transcription factor activity	93	2.5	0.0073		0.12
GOTERM_BP_FAT	mRNA export from nucleus	32	0.9	0.0073		0.12
GOTERM_BP_FAT	mRNA-containing ribonucleoprotein complex export from nucleus	32	0.9	0.0073		0.12
GOTERM_BP_FAT	nuclear chromosome segregation	74	2	0.0074		0.12
GOTERM_BP_FAT	single-organism cellular localization	247	6.7	0.0076		0.12
GOTERM_BP_FAT	dephosphorylation	104	2.8	0.0076		0.12
GOTERM_BP_FAT	regulation of GTPase activity	161	4.3	0.0076		0.12
GOTERM_BP_FAT	positive regulation of peptidase activity	44	1.2	0.0077		0.12
GOTERM_BP_FAT	nephron development	40	1.1	0.0078		0.12
GOTERM_BP_FAT	negative regulation of stress-activated protein kinase signaling cascade	16	0.4	0.0078		0.12
GOTERM_BP_FAT	negative regulation of stress-activated MAPK cascade	16	0.4	0.0078		0.12
GOTERM_BP_FAT	DNA modification	28	0.8	0.0078		0.12
GOTERM_BP_FAT	ureteric bud morphogenesis	22	0.6	0.0079		0.12
GOTERM_BP_FAT	termination of RNA polymerase II transcription	22	0.6	0.0079		0.12
GOTERM_BP_FAT	peptidyl-threonine modification	27	0.7	0.0079		0.12
GOTERM_BP_FAT	negative regulation of ubiquitin-protein transferase activity	26	0.7	0.008		0.12
GOTERM_BP_FAT	oxidation-reduction process	222	6	0.008		0.13
GOTERM_BP_FAT	generation of precursor metabolites and energy	94	2.5	0.0081		0.13
GOTERM_BP_FAT	regulation of proteolysis involved in cellular protein catabolic process	61	1.6	0.0082		0.13
GOTERM_BP_FAT	visual learning	17	0.5	0.0084		0.13
GOTERM_BP_FAT	organelle fission	146	3.9	0.0084		0.13
GOTERM_BP_FAT	positive regulation of MAP kinase activity	58	1.6	0.0084		0.13
GOTERM_BP_FAT	histone modification	107	2.9	0.0086		0.13
GOTERM_BP_FAT	stem cell proliferation	31	0.8	0.0087		0.13
GOTERM_BP_FAT	modification-dependent protein catabolic process	138	3.7	0.0087		0.13
GOTERM_BP_FAT	regulation of epidermal cell differentiation	18	0.5	0.0088		0.13
GOTERM_BP_FAT	cardiocyte differentiation	36	1	0.0088		0.13
GOTERM_BP_FAT	aging	72	1.9	0.0088		0.13
GOTERM_BP_FAT	regulation of catenin import into nucleus	12	0.3	0.0089		0.13
GOTERM_BP_FAT	protein localization to chromosome, telomeric region	12	0.3	0.0089		0.13
GOTERM_BP_FAT	dendrite morphogenesis	30	0.8	0.0089		0.13
GOTERM_BP_FAT	synapse organization	61	1.6	0.009		0.14
GOTERM_BP_FAT	regulation of embryonic development	35	0.9	0.0091		0.14
GOTERM_BP_FAT	gliogenesis	63	1.7	0.0091		0.14
GOTERM_BP_FAT	myofibril assembly	19	0.5	0.0091		0.14
GOTERM_BP_FAT	negative regulation of locomotion	67	1.8	0.0092		0.14
GOTERM_BP_FAT	regulation of auditory receptor cell differentiation	6	0.2	0.0092		0.14
GOTERM_BP_FAT	regulation of inner ear receptor cell differentiation	6	0.2	0.0092		0.14
GOTERM_BP_FAT	positive regulation of protein localization to Cajal body	6	0.2	0.0092		0.14
GOTERM_BP_FAT	regulation of protein localization to Cajal body	6	0.2	0.0092		0.14
GOTERM_BP_FAT	regulation of mechanoreceptor differentiation	6	0.2	0.0092		0.14
GOTERM_BP_FAT	peptidyl-proline hydroxylation	9	0.2	0.0092		0.14
GOTERM_BP_FAT	negative regulation of DNA recombination	9	0.2	0.0092		0.14
GOTERM_BP_FAT	purine nucleoside diphosphate metabolic process	28	0.8	0.0092		0.14
GOTERM_BP_FAT	purine ribonucleoside diphosphate metabolic process	28	0.8	0.0092		0.14
GOTERM_BP_FAT	cellular modified amino acid metabolic process	45	1.2	0.0093		0.14
GOTERM_BP_FAT	positive regulation of DNA biosynthetic process	20	0.5	0.0093		0.14
GOTERM_BP_FAT	negative regulation of cysteine-type endopeptidase activity involved in apoptotic process	27	0.7	0.0094		0.14
GOTERM_BP_FAT	regulation of protein complex assembly	94	2.5	0.0094		0.14
GOTERM_BP_FAT	pyridine-containing compound metabolic process	38	1	0.0094		0.14
GOTERM_BP_FAT	ubiquitin-dependent protein catabolic process	136	3.7	0.0094		0.14
GOTERM_BP_FAT	regulation of viral genome replication	26	0.7	0.0095		0.14
GOTERM_BP_FAT	G2/M transition of mitotic cell cycle	50	1.3	0.0096		0.14
GOTERM_BP_FAT	negative regulation of blood vessel morphogenesis	25	0.7	0.0096		0.14
GOTERM_BP_FAT	mesonephric tubule morphogenesis	22	0.6	0.0096		0.14
GOTERM_BP_FAT	negative regulation of axonogenesis	22	0.6	0.0096		0.14
GOTERM_BP_FAT	response to osmotic stress	22	0.6	0.0096		0.14
GOTERM_BP_FAT	single-organism nuclear import	72	1.9	0.0096		0.14
GOTERM_BP_FAT	positive regulation of cellular catabolic process	70	1.9	0.0096		0.14
GOTERM_BP_FAT	positive regulation of ion transmembrane transporter activity	23	0.6	0.0096		0.14
GOTERM_BP_FAT	positive regulation of cell communication	339	9.1	0.0097		0.14
GOTERM_BP_FAT	negative regulation of protein serine/threonine kinase activity	37	1	0.0097		0.14
GOTERM_BP_FAT	transmembrane receptor protein tyrosine kinase signaling pathway	151	4.1	0.0098		0.14
GOTERM_BP_FAT	cell junction assembly	52	1.4	0.0098		0.14
GOTERM_BP_FAT	mitochondrion organization	152	4.1	0.0098		0.14
GOTERM_BP_FAT	viral genome replication	32	0.9	0.0098		0.14
GOTERM_BP_FAT	regulation of protein localization to chromosome, telomeric region	8	0.2	0.0099		0.14
GOTERM_BP_FAT	negative regulation of JUN kinase activity	8	0.2	0.0099		0.14
GOTERM_BP_FAT	neuron death in response to oxidative stress	8	0.2	0.0099		0.14
GOTERM_BP_FAT	heterochromatin organization	8	0.2	0.0099		0.14
GOTERM_BP_FAT	iron ion import	8	0.2	0.0099		0.14
GOTERM_BP_FAT	regulation of canonical Wnt signaling pathway	63	1.7	0.01		0.14
GOTERM_BP_FAT	regulation of glycoprotein metabolic process	16	0.4	0.01		0.14
GOTERM_BP_FAT	regulation of cell cycle G1/S phase transition	43	1.2	0.01		0.14
GOTERM_BP_FAT	heterochromatin assembly	7	0.2	0.01		0.15
GOTERM_BP_FAT	UDP-N-acetylglucosamine biosynthetic process	7	0.2	0.01		0.15
GOTERM_BP_FAT	innervation	11	0.3	0.01		0.15
GOTERM_BP_FAT	ribonucleoside biosynthetic process	35	0.9	0.01		0.15
GOTERM_BP_FAT	double-strand break repair	55	1.5	0.011		0.15
GOTERM_BP_FAT	cellular carbohydrate catabolic process	17	0.5	0.011		0.15
GOTERM_BP_FAT	regulation of gliogenesis	29	0.8	0.011		0.15
GOTERM_BP_FAT	mammary gland development	38	1	0.011		0.15
GOTERM_BP_FAT	cellular response to starvation	34	0.9	0.011		0.15
GOTERM_BP_FAT	RNA 3'-end processing	34	0.9	0.011		0.15
GOTERM_BP_FAT	regulation of cellular component biogenesis	184	5	0.011		0.15
GOTERM_BP_FAT	embryonic placenta development	28	0.8	0.011		0.15
GOTERM_BP_FAT	regulation of cysteine-type endopeptidase activity	59	1.6	0.011		0.15
GOTERM_BP_FAT	positive regulation of signaling	340	9.2	0.011		0.15
GOTERM_BP_FAT	response to corticosteroid	44	1.2	0.011		0.15
GOTERM_BP_FAT	response to acid chemical	71	1.9	0.011		0.15
GOTERM_BP_FAT	positive regulation of protein localization to nucleus	37	1	0.011		0.15
GOTERM_BP_FAT	heart valve morphogenesis	14	0.4	0.011		0.16
GOTERM_BP_FAT	regulation of cell aging	14	0.4	0.011		0.16
GOTERM_BP_FAT	multicellular organism growth	36	1	0.011		0.16
GOTERM_BP_FAT	negative regulation of protein phosphorylation	96	2.6	0.011		0.16
GOTERM_BP_FAT	coenzyme metabolic process	79	2.1	0.012		0.16
GOTERM_BP_FAT	response to extracellular stimulus	105	2.8	0.012		0.16
GOTERM_BP_FAT	RNA replication	10	0.3	0.012		0.17
GOTERM_BP_FAT	viral RNA genome replication	10	0.3	0.012		0.17
GOTERM_BP_FAT	maturation of 5.8S rRNA from tricistronic rRNA transcript (SSU-rRNA, 5.8S rRNA, LSU-rRNA)	10	0.3	0.012		0.17
GOTERM_BP_FAT	heart valve development	15	0.4	0.012		0.17
GOTERM_BP_FAT	Wnt signaling pathway, calcium modulating pathway	15	0.4	0.012		0.17
GOTERM_BP_FAT	positive regulation of kidney development	15	0.4	0.012		0.17
GOTERM_BP_FAT	regulation of cellular senescence	12	0.3	0.012		0.17
GOTERM_BP_FAT	rRNA transcription	12	0.3	0.012		0.17
GOTERM_BP_FAT	regulation of cell proliferation	337	9.1	0.012		0.17
GOTERM_BP_FAT	response to organic cyclic compound	204	5.5	0.013		0.17
GOTERM_BP_FAT	positive regulation of GTPase activity	147	4	0.013		0.17
GOTERM_BP_FAT	pyrimidine-containing compound biosynthetic process	16	0.4	0.013		0.17
GOTERM_BP_FAT	regulation of defense response to virus	27	0.7	0.013		0.17
GOTERM_BP_FAT	protein import into nucleus	71	1.9	0.013		0.17
GOTERM_BP_FAT	protein targeting to nucleus	71	1.9	0.013		0.17
GOTERM_BP_FAT	rhythmic process	78	2.1	0.013		0.18
GOTERM_BP_FAT	regulation of DNA repair	26	0.7	0.013		0.18
GOTERM_BP_FAT	glycosyl compound catabolic process	17	0.5	0.013		0.18
GOTERM_BP_FAT	anaphase-promoting complex-dependent catabolic process	25	0.7	0.013		0.18
GOTERM_BP_FAT	nuclear division	136	3.7	0.013		0.18
GOTERM_BP_FAT	patterning of blood vessels	13	0.4	0.013		0.18
GOTERM_BP_FAT	negative regulation of angiogenesis	24	0.6	0.014		0.18
GOTERM_BP_FAT	movement of cell or subcellular component	386	10.4	0.014		0.18
GOTERM_BP_FAT	negative regulation of phosphorylation	103	2.8	0.014		0.18
GOTERM_BP_FAT	epithelium migration	60	1.6	0.014		0.18
GOTERM_BP_FAT	cellular response to glucocorticoid stimulus	19	0.5	0.014		0.18
GOTERM_BP_FAT	regulation of extrinsic apoptotic signaling pathway via death domain receptors	19	0.5	0.014		0.18
GOTERM_BP_FAT	protein hydroxylation	9	0.2	0.014		0.18
GOTERM_BP_FAT	purine ribonucleoside biosynthetic process	30	0.8	0.014		0.18
GOTERM_BP_FAT	purine nucleoside biosynthetic process	30	0.8	0.014		0.18
GOTERM_BP_FAT	embryonic pattern specification	20	0.5	0.014		0.18
GOTERM_BP_FAT	positive regulation of signal transduction	311	8.4	0.014		0.18
GOTERM_BP_FAT	regulation of epithelial cell migration	46	1.2	0.014		0.18
GOTERM_BP_FAT	response to amino acid	29	0.8	0.014		0.19
GOTERM_BP_FAT	regulation of protein localization to nucleus	57	1.5	0.014		0.19
GOTERM_BP_FAT	stress-activated protein kinase signaling cascade	65	1.8	0.014		0.19
GOTERM_BP_FAT	negative regulation of cell motility	59	1.6	0.014		0.19
GOTERM_BP_FAT	regulation of gene silencing by miRNA	11	0.3	0.014		0.19
GOTERM_BP_FAT	trabecula formation	11	0.3	0.014		0.19
GOTERM_BP_FAT	endothelial cell chemotaxis	11	0.3	0.014		0.19
GOTERM_BP_FAT	negative regulation of TOR signaling	14	0.4	0.015		0.19
GOTERM_BP_FAT	DNA damage response, detection of DNA damage	14	0.4	0.015		0.19
GOTERM_BP_FAT	response to drug	99	2.7	0.015		0.2
GOTERM_BP_FAT	cellular response to organonitrogen compound	113	3	0.015		0.2
GOTERM_BP_FAT	regulation of chromosome segregation	26	0.7	0.015		0.2
GOTERM_BP_FAT	mitotic spindle organization	15	0.4	0.015		0.2
GOTERM_BP_FAT	regulation of axon guidance	15	0.4	0.015		0.2
GOTERM_BP_FAT	cellular response to vascular endothelial growth factor stimulus	15	0.4	0.015		0.2
GOTERM_BP_FAT	transmembrane receptor protein tyrosine phosphatase signaling pathway	5	0.1	0.015		0.2
GOTERM_BP_FAT	glycoside catabolic process	5	0.1	0.015		0.2
GOTERM_BP_FAT	negative regulation of protein kinase activity	61	1.6	0.016		0.2
GOTERM_BP_FAT	positive regulation of oxidative stress-induced cell death	8	0.2	0.016		0.2
GOTERM_BP_FAT	peptidyl-threonine phosphorylation	25	0.7	0.016		0.2
GOTERM_BP_FAT	regulation of telomerase activity	16	0.4	0.016		0.2
GOTERM_BP_FAT	nephron epithelium morphogenesis	24	0.6	0.016		0.2
GOTERM_BP_FAT	DNA duplex unwinding	24	0.6	0.016		0.2
GOTERM_BP_FAT	cellular response to insulin stimulus	50	1.3	0.016		0.2
GOTERM_BP_FAT	sex differentiation	68	1.8	0.016		0.2
GOTERM_BP_FAT	cellular response to dexamethasone stimulus	12	0.3	0.016		0.21
GOTERM_BP_FAT	regulation of defense response to virus by virus	12	0.3	0.016		0.21
GOTERM_BP_FAT	cellular response to oxygen-containing compound	204	5.5	0.016		0.21
GOTERM_BP_FAT	aorta development	17	0.5	0.016		0.21
GOTERM_BP_FAT	labyrinthine layer development	17	0.5	0.016		0.21
GOTERM_BP_FAT	cardiac muscle cell differentiation	29	0.8	0.016		0.21
GOTERM_BP_FAT	cellular response to UV	22	0.6	0.016		0.21
GOTERM_BP_FAT	columnar/cuboidal epithelial cell development	18	0.5	0.017		0.21
GOTERM_BP_FAT	protein import	81	2.2	0.017		0.21
GOTERM_BP_FAT	regulation of mitotic nuclear division	39	1.1	0.017		0.21
GOTERM_BP_FAT	muscle organ development	89	2.4	0.017		0.21
GOTERM_BP_FAT	spliceosomal complex assembly	19	0.5	0.017		0.21
GOTERM_BP_FAT	regulation of mitotic sister chromatid segregation	19	0.5	0.017		0.21
GOTERM_BP_FAT	positive regulation of protein localization to chromosome, telomeric region	7	0.2	0.017		0.21
GOTERM_BP_FAT	positive regulation of catenin import into nucleus	7	0.2	0.017		0.21
GOTERM_BP_FAT	transcription of nuclear large rRNA transcript from RNA polymerase I promoter	7	0.2	0.017		0.21
GOTERM_BP_FAT	regulation of Wnt signaling pathway, planar cell polarity pathway	7	0.2	0.017		0.21
GOTERM_BP_FAT	cellular response to radiation	41	1.1	0.017		0.21
GOTERM_BP_FAT	positive regulation of proteolysis involved in cellular protein catabolic process	46	1.2	0.017		0.21
GOTERM_BP_FAT	protein localization to Cajal body	6	0.2	0.017		0.22
GOTERM_BP_FAT	regulation of hippo signaling	6	0.2	0.017		0.22
GOTERM_BP_FAT	protein localization to nuclear body	6	0.2	0.017		0.22
GOTERM_BP_FAT	gas homeostasis	6	0.2	0.017		0.22
GOTERM_BP_FAT	hindbrain radial glia guided cell migration	6	0.2	0.017		0.22
GOTERM_BP_FAT	protein localization to nucleoplasm	6	0.2	0.017		0.22
GOTERM_BP_FAT	male sex differentiation	43	1.2	0.018		0.22
GOTERM_BP_FAT	protein polyubiquitination	64	1.7	0.018		0.22
GOTERM_BP_FAT	response to light stimulus	71	1.9	0.018		0.22
GOTERM_BP_FAT	response to steroid hormone	92	2.5	0.018		0.22
GOTERM_BP_FAT	mesenchymal cell development	45	1.2	0.018		0.22
GOTERM_BP_FAT	endothelial cell migration	42	1.1	0.018		0.22
GOTERM_BP_FAT	negative regulation of gliogenesis	14	0.4	0.018		0.23
GOTERM_BP_FAT	renal tubule morphogenesis	24	0.6	0.019		0.23
GOTERM_BP_FAT	energy derivation by oxidation of organic compounds	68	1.8	0.019		0.23
GOTERM_BP_FAT	nephron tubule morphogenesis	23	0.6	0.019		0.23
GOTERM_BP_FAT	negative regulation of ubiquitin protein ligase activity	23	0.6	0.019		0.23
GOTERM_BP_FAT	dendrite development	50	1.3	0.019		0.23
GOTERM_BP_FAT	glutamine family amino acid catabolic process	11	0.3	0.019		0.23
GOTERM_BP_FAT	transmembrane receptor protein serine/threonine kinase signaling pathway	79	2.1	0.019		0.23
GOTERM_BP_FAT	purine ribonucleoside triphosphate metabolic process	67	1.8	0.02		0.24
GOTERM_BP_FAT	protein phosphorylation	395	10.6	0.02		0.24
GOTERM_BP_FAT	regulation of mitophagy	16	0.4	0.02		0.24
GOTERM_BP_FAT	striated muscle tissue development	85	2.3	0.02		0.24
GOTERM_BP_FAT	mRNA transport	40	1.1	0.02		0.24
GOTERM_BP_FAT	nucleotide phosphorylation	27	0.7	0.02		0.24
GOTERM_BP_FAT	positive regulation of receptor-mediated endocytosis	17	0.5	0.02		0.24
GOTERM_BP_FAT	camera-type eye morphogenesis	31	0.8	0.02		0.24
GOTERM_BP_FAT	monocarboxylic acid biosynthetic process	49	1.3	0.02		0.24
GOTERM_BP_FAT	DNA-templated transcription, initiation	59	1.6	0.02		0.24
GOTERM_BP_FAT	sulfur compound biosynthetic process	53	1.4	0.02		0.24
GOTERM_BP_FAT	organophosphate biosynthetic process	132	3.6	0.02		0.24
GOTERM_BP_FAT	regulation of ubiquitin protein ligase activity	26	0.7	0.021		0.24
GOTERM_BP_FAT	positive regulation of phosphorylation	207	5.6	0.021		0.24
GOTERM_BP_FAT	regulation of nuclear division	44	1.2	0.021		0.24
GOTERM_BP_FAT	positive regulation of ubiquitin-protein transferase activity	30	0.8	0.021		0.24
GOTERM_BP_FAT	establishment of protein localization to plasma membrane	39	1.1	0.021		0.24
GOTERM_BP_FAT	protein oligomerization	111	3	0.021		0.25
GOTERM_BP_FAT	positive regulation of ubiquitin protein ligase activity	25	0.7	0.021		0.25
GOTERM_BP_FAT	development of primary sexual characteristics	56	1.5	0.021		0.25
GOTERM_BP_FAT	regulation of chromatin organization	43	1.2	0.022		0.25
GOTERM_BP_FAT	sensory organ morphogenesis	63	1.7	0.022		0.25
GOTERM_BP_FAT	protein tetramerization	38	1	0.022		0.25
GOTERM_BP_FAT	nephron morphogenesis	24	0.6	0.022		0.25
GOTERM_BP_FAT	positive regulation of transporter activity	24	0.6	0.022		0.25
GOTERM_BP_FAT	response to nitrogen compound	199	5.4	0.022		0.25
GOTERM_BP_FAT	regulation of type I interferon production	32	0.9	0.022		0.25
GOTERM_BP_FAT	ribonucleoside triphosphate metabolic process	68	1.8	0.022		0.25
GOTERM_BP_FAT	skeletal muscle organ development	47	1.3	0.022		0.25
GOTERM_BP_FAT	mesenchymal cell differentiation	47	1.3	0.022		0.25
GOTERM_BP_FAT	pyrimidine-containing compound catabolic process	13	0.4	0.022		0.26
GOTERM_BP_FAT	negative regulation of DNA replication	13	0.4	0.022		0.26
GOTERM_BP_FAT	regulation of apoptotic signaling pathway	91	2.5	0.023		0.26
GOTERM_BP_FAT	type I interferon production	31	0.8	0.023		0.26
GOTERM_BP_FAT	cellular response to peptide	77	2.1	0.023		0.26
GOTERM_BP_FAT	cellular amino acid biosynthetic process	22	0.6	0.023		0.26
GOTERM_BP_FAT	outflow tract morphogenesis	22	0.6	0.023		0.26
GOTERM_BP_FAT	protein modification by small protein conjugation or removal	227	6.1	0.023		0.26
GOTERM_BP_FAT	signal transduction by protein phosphorylation	195	5.3	0.023		0.26
GOTERM_BP_FAT	epithelial cell migration	58	1.6	0.023		0.26
GOTERM_BP_FAT	cell motility	288	7.8	0.023		0.26
GOTERM_BP_FAT	localization of cell	288	7.8	0.023		0.26
GOTERM_BP_FAT	glycogen catabolic process	10	0.3	0.023		0.26
GOTERM_BP_FAT	regulation of protein sumoylation	10	0.3	0.023		0.26
GOTERM_BP_FAT	negative regulation of telomere maintenance via telomere lengthening	8	0.2	0.023		0.26
GOTERM_BP_FAT	type B pancreatic cell development	8	0.2	0.023		0.26
GOTERM_BP_FAT	UDP-N-acetylglucosamine metabolic process	8	0.2	0.023		0.26
GOTERM_BP_FAT	nucleoside triphosphate metabolic process	73	2	0.023		0.27
GOTERM_BP_FAT	regulation of establishment of protein localization	183	4.9	0.023		0.27
GOTERM_BP_FAT	purine nucleoside triphosphate metabolic process	68	1.8	0.023		0.27
GOTERM_BP_FAT	single-organism carbohydrate metabolic process	149	4	0.024		0.27
GOTERM_BP_FAT	mRNA 3'-end processing	26	0.7	0.024		0.27
GOTERM_BP_FAT	response to virus	76	2	0.024		0.27
GOTERM_BP_FAT	positive regulation of sequence-specific DNA binding transcription factor activity	59	1.6	0.024		0.27
GOTERM_BP_FAT	regulation of double-strand break repair	15	0.4	0.024		0.27
GOTERM_BP_FAT	cellular response to corticosteroid stimulus	19	0.5	0.024		0.27
GOTERM_BP_FAT	prostate gland development	16	0.4	0.024		0.27
GOTERM_BP_FAT	endoderm formation	18	0.5	0.024		0.27
GOTERM_BP_FAT	protein dephosphorylation	64	1.7	0.024		0.27
GOTERM_BP_FAT	positive regulation of intracellular protein transport	64	1.7	0.024		0.27
GOTERM_BP_FAT	visual behavior	17	0.5	0.024		0.27
GOTERM_BP_FAT	response to hormone	190	5.1	0.024		0.27
GOTERM_BP_FAT	single-organism intracellular transport	157	4.2	0.024		0.27
GOTERM_BP_FAT	intracellular receptor signaling pathway	65	1.8	0.025		0.27
GOTERM_BP_FAT	learning or memory	56	1.5	0.025		0.28
GOTERM_BP_FAT	regulation of actin filament-based process	81	2.2	0.025		0.28
GOTERM_BP_FAT	extrinsic apoptotic signaling pathway via death domain receptors	24	0.6	0.025		0.28
GOTERM_BP_FAT	re-entry into mitotic cell cycle	4	0.1	0.025		0.28
GOTERM_BP_FAT	epithelial cell development	54	1.5	0.025		0.28
GOTERM_BP_FAT	lipid biosynthetic process	142	3.8	0.025		0.28
GOTERM_BP_FAT	regulation of transcription from RNA polymerase I promoter	11	0.3	0.025		0.28
GOTERM_BP_FAT	polysaccharide catabolic process	11	0.3	0.025		0.28
GOTERM_BP_FAT	regulation of neuroblast proliferation	11	0.3	0.025		0.28
GOTERM_BP_FAT	regulation of neuron migration	11	0.3	0.025		0.28
GOTERM_BP_FAT	carbohydrate metabolic process	174	4.7	0.025		0.28
GOTERM_BP_FAT	monosaccharide metabolic process	61	1.6	0.025		0.28
GOTERM_BP_FAT	ATP metabolic process	61	1.6	0.025		0.28
GOTERM_BP_FAT	protein targeting	158	4.3	0.026		0.28
GOTERM_BP_FAT	extrinsic apoptotic signaling pathway	57	1.5	0.026		0.28
GOTERM_BP_FAT	regulation of neuron death	64	1.7	0.026		0.28
GOTERM_BP_FAT	regulation of intracellular protein transport	89	2.4	0.026		0.28
GOTERM_BP_FAT	left/right axis specification	7	0.2	0.026		0.29
GOTERM_BP_FAT	GDP metabolic process	7	0.2	0.026		0.29
GOTERM_BP_FAT	dicarboxylic acid catabolic process	7	0.2	0.026		0.29
GOTERM_BP_FAT	cell migration in hindbrain	7	0.2	0.026		0.29
GOTERM_BP_FAT	deoxyribonucleotide biosynthetic process	7	0.2	0.026		0.29
GOTERM_BP_FAT	negative regulation of astrocyte differentiation	7	0.2	0.026		0.29
GOTERM_BP_FAT	amino sugar biosynthetic process	7	0.2	0.026		0.29
GOTERM_BP_FAT	regulation of superoxide anion generation	7	0.2	0.026		0.29
GOTERM_BP_FAT	response to carbohydrate	51	1.4	0.026		0.29
GOTERM_BP_FAT	positive regulation of protein modification by small protein conjugation or removal	51	1.4	0.026		0.29
GOTERM_BP_FAT	negative regulation of ubiquitin-protein ligase activity involved in mitotic cell cycle	22	0.6	0.026		0.29
GOTERM_BP_FAT	ovulation cycle	30	0.8	0.027		0.29
GOTERM_BP_FAT	DNA recombination	65	1.8	0.027		0.29
GOTERM_BP_FAT	response to amphetamine	12	0.3	0.027		0.29
GOTERM_BP_FAT	regulation of fibroblast proliferation	26	0.7	0.027		0.29
GOTERM_BP_FAT	ribosomal large subunit biogenesis	21	0.6	0.027		0.29
GOTERM_BP_FAT	protein acylation	56	1.5	0.027		0.29
GOTERM_BP_FAT	cognition	63	1.7	0.027		0.29
GOTERM_BP_FAT	ribose phosphate metabolic process	126	3.4	0.027		0.29
GOTERM_BP_FAT	intracellular steroid hormone receptor signaling pathway	35	0.9	0.027		0.29
GOTERM_BP_FAT	DNA integrity checkpoint	42	1.1	0.027		0.29
GOTERM_BP_FAT	tetrahydrofolate metabolic process	9	0.2	0.028		0.29
GOTERM_BP_FAT	regulation of non-canonical Wnt signaling pathway	9	0.2	0.028		0.29
GOTERM_BP_FAT	cell proliferation involved in kidney development	9	0.2	0.028		0.29
GOTERM_BP_FAT	negative regulation of hemopoiesis	37	1	0.028		0.29
GOTERM_BP_FAT	cellular response to peptide hormone stimulus	72	1.9	0.028		0.3
GOTERM_BP_FAT	regulation of ATPase activity	19	0.5	0.028		0.3
GOTERM_BP_FAT	regulation of cell shape	39	1.1	0.028		0.3
GOTERM_BP_FAT	fatty acid biosynthetic process	39	1.1	0.028		0.3
GOTERM_BP_FAT	cellular component disassembly	116	3.1	0.028		0.3
GOTERM_BP_FAT	regulation of Rho protein signal transduction	34	0.9	0.028		0.3
GOTERM_BP_FAT	pyridine nucleotide metabolic process	34	0.9	0.028		0.3
GOTERM_BP_FAT	nicotinamide nucleotide metabolic process	34	0.9	0.028		0.3
GOTERM_BP_FAT	protein modification by small protein conjugation	196	5.3	0.029		0.3
GOTERM_BP_FAT	nucleoside monophosphate biosynthetic process	28	0.8	0.029		0.3
GOTERM_BP_FAT	positive regulation of Wnt signaling pathway	41	1.1	0.029		0.3
GOTERM_BP_FAT	regulation of phosphatase activity	31	0.8	0.029		0.3
GOTERM_BP_FAT	regulation of osteoblast differentiation	31	0.8	0.029		0.3
GOTERM_BP_FAT	gastrulation	45	1.2	0.029		0.3
GOTERM_BP_FAT	coronary vasculature development	15	0.4	0.029		0.3
GOTERM_BP_FAT	lactation	15	0.4	0.029		0.3
GOTERM_BP_FAT	cranial nerve development	16	0.4	0.029		0.3
GOTERM_BP_FAT	response to cocaine	16	0.4	0.029		0.3
GOTERM_BP_FAT	establishment of ribosome localization	6	0.2	0.029		0.3
GOTERM_BP_FAT	chaperone mediated protein folding requiring cofactor	6	0.2	0.029		0.3
GOTERM_BP_FAT	single stranded viral RNA replication via double stranded DNA intermediate	6	0.2	0.029		0.3
GOTERM_BP_FAT	aldehyde catabolic process	6	0.2	0.029		0.3
GOTERM_BP_FAT	regulation of transcription of nuclear large rRNA transcript from RNA polymerase I promoter	6	0.2	0.029		0.3
GOTERM_BP_FAT	actin filament network formation	6	0.2	0.029		0.3

## Sheet: CC_1
Category	Term	Count	%	P-Value	Benjamini
GOTERM_CC_1	membrane-enclosed lumen	1207	32.5	1.5e-55	3.1e-54
GOTERM_CC_1	organelle	2816	75.9	4.8e-49	5.1e-48
GOTERM_CC_1	organelle part	1958	52.8	1.9e-45	1.3e-44
GOTERM_CC_1	macromolecular complex	1169	31.5	1.8e-26	9.3e-26
GOTERM_CC_1	cell part	3247	87.5	3.5e-23	1.5e-22
GOTERM_CC_1	cell	3250	87.6	9.1e-23	3.2e-22
GOTERM_CC_1	cell junction	376	10.1	2.1e-15	6e-15
GOTERM_CC_1	extracellular region part	858	23.1	5.4e-09	1.4e-08
GOTERM_CC_1	extracellular matrix	135	3.6	0.00013	0.0003
GOTERM_CC_1	extracellular region	938	25.3	0.0025	0.0052
GOTERM_CC_1	synapse	174	4.7	0.0025	0.0048
GOTERM_CC_1	virion	20	0.5	0.0053	0.0093
GOTERM_CC_1	virion part	20	0.5	0.0053	0.0093
GOTERM_CC_1	synapse part	140	3.8	0.0064	0.01
GOTERM_CC_1	extracellular matrix component	33	0.9	0.051	0.076
GOTERM_CC_1	supramolecular fiber	150	4	0.062	0.086
GOTERM_CC_1	nucleoid	14	0.4	0.091	0.12

## Sheet: CC_2
Category	Term	Count	%	P-Value	Benjamini
GOTERM_CC_2	intracellular part	2966	79.9	5.3e-54	7.4e-52
GOTERM_CC_2	organelle lumen	1196	32.2	3.5e-53	2.4e-51
GOTERM_CC_2	intracellular	3003	80.9	1.3e-47	5.9e-46
GOTERM_CC_2	intracellular organelle	2641	71.2	2.2e-44	7.7e-43
GOTERM_CC_2	membrane-bounded organelle	2656	71.6	2.4e-43	6.7e-42
GOTERM_CC_2	intracellular organelle part	1927	51.9	1.3e-42	3.1e-41
GOTERM_CC_2	organelle part	1958	52.8	9.7e-42	1.9e-40
GOTERM_CC_2	non-membrane-bounded organelle	1043	28.1	1.3e-34	2.2e-33
GOTERM_CC_2	chromatin	184	5	3.2e-24	4.9e-23
GOTERM_CC_2	extracellular vesicle	713	19.2	3.3e-19	4.6e-18
GOTERM_CC_2	extracellular organelle	713	19.2	3.7e-19	4.6e-18
GOTERM_CC_2	extracellular exosome	708	19.1	8e-19	9.1e-18
GOTERM_CC_2	anchoring junction	226	6.1	2.1e-16	2.3e-15
GOTERM_CC_2	cell part	3247	87.5	3.8e-16	3.3e-15
GOTERM_CC_2	protein complex	961	25.9	5e-15	4.6e-14
GOTERM_CC_2	protein-DNA complex	79	2.1	4e-14	3.5e-13
GOTERM_CC_2	ribonucleoprotein complex	224	6	7.4e-11	6e-10
GOTERM_CC_2	cell-cell junction	190	5.1	9.7e-11	7.4e-10
GOTERM_CC_2	cell-substrate junction	123	3.3	1.7e-08	1.2e-07
GOTERM_CC_2	extracellular region part	858	23.1	4.9e-08	3.4e-07
GOTERM_CC_2	myelin sheath	62	1.7	4.4e-07	2.9e-06
GOTERM_CC_2	cell leading edge	101	2.7	1.7e-05	0.00011
GOTERM_CC_2	viral nucleocapsid	15	0.4	0.00022	0.0013
GOTERM_CC_2	neuron part	299	8.1	0.001	0.0058
GOTERM_CC_2	membrane region	91	2.5	0.0018	0.0099
GOTERM_CC_2	organelle membrane	558	15	0.0029	0.015
GOTERM_CC_2	whole membrane	298	8	0.0048	0.024
GOTERM_CC_2	virion part	20	0.5	0.0061	0.03
GOTERM_CC_2	postsynapse	92	2.5	0.0075	0.035
GOTERM_CC_2	synapse part	140	3.8	0.0095	0.043
GOTERM_CC_2	contractile fiber part	54	1.5	0.01	0.044
GOTERM_CC_2	cell body	113	3	0.011	0.045
GOTERM_CC_2	viral capsid	16	0.4	0.011	0.044
GOTERM_CC_2	cell projection	390	10.5	0.012	0.048
GOTERM_CC_2	endomembrane system	789	21.3	0.014	0.055
GOTERM_CC_2	site of polarized growth	40	1.1	0.016	0.061
GOTERM_CC_2	excitatory synapse	51	1.4	0.017	0.062
GOTERM_CC_2	methyltransferase complex	27	0.7	0.021	0.073
GOTERM_CC_2	lumenal side of membrane	4	0.1	0.024	0.082
GOTERM_CC_2	cell surface furrow	16	0.4	0.025	0.083
GOTERM_CC_2	network-forming collagen trimer	5	0.1	0.028	0.092
GOTERM_CC_2	envelope	246	6.6	0.03	0.096
GOTERM_CC_2	proteinaceous extracellular matrix	84	2.3	0.034	0.11
GOTERM_CC_2	postsynaptic specialization	46	1.2	0.041	0.12
GOTERM_CC_2	plasma membrane region	200	5.4	0.045	0.13
GOTERM_CC_2	apical part of cell	83	2.2	0.046	0.13
GOTERM_CC_2	basement membrane collagen trimer	5	0.1	0.048	0.13
GOTERM_CC_2	oxidoreductase complex	29	0.8	0.049	0.13
GOTERM_CC_2	cell division site	17	0.5	0.055	0.15
GOTERM_CC_2	cell division site part	17	0.5	0.055	0.15
GOTERM_CC_2	complex of collagen trimers	9	0.2	0.056	0.15
GOTERM_CC_2	extrinsic component of membrane	62	1.7	0.057	0.15
GOTERM_CC_2	respiratory chain	26	0.7	0.057	0.14
GOTERM_CC_2	extracellular matrix component	33	0.9	0.058	0.14
GOTERM_CC_2	basement membrane	25	0.7	0.083	0.2
GOTERM_CC_2	polymeric cytoskeletal fiber	150	4	0.083	0.2
GOTERM_CC_2	midbody	33	0.9	0.09	0.21

## Sheet: CC_3
Category	Term	Count	%	P-Value	Benjamini
GOTERM_CC_3	intracellular part	2966	79.9	3.7e-54	2.2e-51
GOTERM_CC_3	intracellular organelle lumen	1182	31.9	1.2e-53	3.6e-51
GOTERM_CC_3	organelle lumen	1196	32.2	3.2e-53	6.3e-51
GOTERM_CC_3	intracellular	3003	80.9	9e-48	1.3e-45
GOTERM_CC_3	nuclear part	1080	29.1	3.3e-46	3.8e-44
GOTERM_CC_3	intracellular organelle	2641	71.2	1.8e-44	1.7e-42
GOTERM_CC_3	intracellular organelle part	1927	51.9	1.2e-42	9.9e-41
GOTERM_CC_3	intracellular membrane-bounded organelle	2436	65.6	3.4e-40	2.5e-38
GOTERM_CC_3	cytoplasm	2371	63.9	4e-36	2.6e-34
GOTERM_CC_3	intracellular non-membrane-bounded organelle	1043	28.1	1.2e-34	6.9e-33
GOTERM_CC_3	cytoplasmic part	1834	49.4	3e-29	1.6e-27
GOTERM_CC_3	chromosomal part	272	7.3	3e-22	1.4e-20
GOTERM_CC_3	extracellular vesicle	713	19.2	3.2e-19	1.4e-17
GOTERM_CC_3	extracellular organelle	713	19.2	3.5e-19	1.5e-17
GOTERM_CC_3	extracellular exosome	708	19.1	7.7e-19	3e-17
GOTERM_CC_3	nuclear chromatin	126	3.4	8.5e-18	3.1e-16
GOTERM_CC_3	adherens junction	223	6	4.3e-17	1.5e-15
GOTERM_CC_3	DNA packaging complex	62	1.7	8.6e-17	3.6e-15
GOTERM_CC_3	nucleosome	59	1.6	4.9e-16	1.4e-14
GOTERM_CC_3	vesicle	870	23.4	1.2e-12	3.5e-11
GOTERM_CC_3	cell-cell adherens junction	118	3.2	1.9e-12	5.2e-11
GOTERM_CC_3	intracellular ribonucleoprotein complex	223	6	1.1e-10	3e-09
GOTERM_CC_3	cell-substrate adherens junction	122	3.3	1.4e-08	3.6e-07
GOTERM_CC_3	myelin sheath	62	1.7	4.4e-07	1.1e-05
GOTERM_CC_3	cell leading edge	101	2.7	1.7e-05	0.0004
GOTERM_CC_3	heterochromatin	29	0.8	7.1e-05	0.0016
GOTERM_CC_3	costamere	12	0.3	0.0002	0.0042
GOTERM_CC_3	viral nucleocapsid	15	0.4	0.00022	0.0045
GOTERM_CC_3	euchromatin	17	0.5	0.00029	0.0059
GOTERM_CC_3	cytoskeletal part	348	9.4	0.00031	0.0059
GOTERM_CC_3	actin filament	33	0.9	0.00033	0.0063
GOTERM_CC_3	ruffle	49	1.3	0.00048	0.0086
GOTERM_CC_3	neuron projection	224	6	0.0008	0.014
GOTERM_CC_3	neuron part	299	8.1	0.001	0.017
GOTERM_CC_3	Golgi apparatus	329	8.9	0.0011	0.019
GOTERM_CC_3	cell cortex	68	1.8	0.0012	0.019
GOTERM_CC_3	CRD-mediated mRNA stability complex	6	0.2	0.0013	0.02
GOTERM_CC_3	membrane region	91	2.5	0.0018	0.027
GOTERM_CC_3	organelle membrane	558	15	0.003	0.043
GOTERM_CC_3	membrane microdomain	72	1.9	0.0045	0.064
GOTERM_CC_3	leading edge membrane	40	1.1	0.0048	0.066
GOTERM_CC_3	cell-cell contact zone	23	0.6	0.0051	0.069
GOTERM_CC_3	microtubule	99	2.7	0.0053	0.069
GOTERM_CC_3	catalytic complex	241	6.5	0.006	0.076
GOTERM_CC_3	postsynapse	92	2.5	0.0074	0.092
GOTERM_CC_3	eukaryotic translation initiation factor 3 complex	9	0.2	0.0081	0.098
GOTERM_CC_3	beta-catenin destruction complex	8	0.2	0.0089	0.1
GOTERM_CC_3	growth cone	40	1.1	0.0091	0.11
GOTERM_CC_3	contractile fiber part	54	1.5	0.01	0.11
GOTERM_CC_3	cell body	113	3	0.011	0.12
GOTERM_CC_3	viral capsid	16	0.4	0.011	0.11
GOTERM_CC_3	cell projection	390	10.5	0.012	0.13
GOTERM_CC_3	endomembrane system	789	21.3	0.013	0.13
GOTERM_CC_3	kinetochore	37	1	0.013	0.13
GOTERM_CC_3	collagen type IV trimer	5	0.1	0.014	0.14
GOTERM_CC_3	bounding membrane of organelle	368	9.9	0.015	0.15
GOTERM_CC_3	methylosome	7	0.2	0.015	0.15
GOTERM_CC_3	chaperonin-containing T-complex	6	0.2	0.016	0.15
GOTERM_CC_3	site of polarized growth	40	1.1	0.016	0.15
GOTERM_CC_3	lamellipodium	46	1.2	0.016	0.15
GOTERM_CC_3	mitochondrial part	216	5.8	0.017	0.15
GOTERM_CC_3	apical junction complex	36	1	0.02	0.17
GOTERM_CC_3	methyltransferase complex	27	0.7	0.021	0.18
GOTERM_CC_3	mitochondrial membrane	154	4.1	0.022	0.18
GOTERM_CC_3	somatodendritic compartment	148	4	0.022	0.18
GOTERM_CC_3	mRNA editing complex	4	0.1	0.024	0.19
GOTERM_CC_3	aminoacyl-tRNA synthetase multienzyme complex	4	0.1	0.024	0.19
GOTERM_CC_3	MIS complex	4	0.1	0.024	0.19
GOTERM_CC_3	lumenal side of membrane	4	0.1	0.024	0.19
GOTERM_CC_3	GAIT complex	4	0.1	0.024	0.19
GOTERM_CC_3	cleavage furrow	16	0.4	0.025	0.2
GOTERM_CC_3	cell surface furrow	16	0.4	0.025	0.2
GOTERM_CC_3	organelle envelope	246	6.6	0.026	0.2
GOTERM_CC_3	collagen network	5	0.1	0.028	0.22
GOTERM_CC_3	network-forming collagen trimer	5	0.1	0.028	0.22
GOTERM_CC_3	envelope	246	6.6	0.03	0.23
GOTERM_CC_3	proteinaceous extracellular matrix	84	2.3	0.034	0.25
GOTERM_CC_3	vacuolar part	157	4.2	0.037	0.27
GOTERM_CC_3	intracellular vesicle	271	7.3	0.038	0.27
GOTERM_CC_3	postsynaptic specialization	46	1.2	0.041	0.28
GOTERM_CC_3	postsynaptic density	46	1.2	0.041	0.28
GOTERM_CC_3	apical part of cell	83	2.2	0.045	0.3
GOTERM_CC_3	plasma membrane region	200	5.4	0.046	0.3
GOTERM_CC_3	basement membrane collagen trimer	5	0.1	0.048	0.31
GOTERM_CC_3	oxidoreductase complex	29	0.8	0.049	0.31
GOTERM_CC_3	cell division site	17	0.5	0.055	0.34
GOTERM_CC_3	cell division site part	17	0.5	0.055	0.34
GOTERM_CC_3	complex of collagen trimers	9	0.2	0.056	0.34
GOTERM_CC_3	extrinsic component of membrane	62	1.7	0.057	0.34
GOTERM_CC_3	respiratory chain	26	0.7	0.057	0.34
GOTERM_CC_3	neuronal cell body	94	2.5	0.058	0.34
GOTERM_CC_3	AP-type membrane coat adaptor complex	14	0.4	0.062	0.36
GOTERM_CC_3	extrinsic component of plasma membrane	36	1	0.064	0.37
GOTERM_CC_3	SWI/SNF superfamily-type complex	21	0.6	0.067	0.38
GOTERM_CC_3	occluding junction	30	0.8	0.068	0.38
GOTERM_CC_3	zona pellucida receptor complex	5	0.1	0.074	0.4
GOTERM_CC_3	intrinsic component of Golgi membrane	18	0.5	0.079	0.42
GOTERM_CC_3	cell projection membrane	67	1.8	0.081	0.42
GOTERM_CC_3	basement membrane	25	0.7	0.082	0.42
GOTERM_CC_3	R2TP complex	4	0.1	0.088	0.44
GOTERM_CC_3	midbody	33	0.9	0.089	0.44
GOTERM_CC_3	t-UTP complex	3	0.1	0.095	0.46
GOTERM_CC_3	Lewy body core	3	0.1	0.095	0.46
GOTERM_CC_3	transcription factor complex	70	1.9	0.097	0.46

[truncated: 11 more sheets: CC_4, CC_5, CC_Direct, CC_FAT, MF_1, MF_2, MF_3, MF_4, MF_5, MF_Direct, MF_FAT]
