# Supplementary material for: Stirred suspension bioreactors maintain naïve pluripotency of human pluripotent stem cells
Source: Commun Biol. 2020 Sep 7;3:492. doi: 10.1038/s42003-020-01218-3 (PMC7476926; doi:10.1038/s42003-020-01218-3)
Supplement: Supplementary file 9 — Supplementary Data 8 [file 42003_2020_1218_MOESM9_ESM.xlsx]

## Sheet: BP_1
Stirred Suspension Vs. Static
Category	Term	Count	%	P-Value	-LOG10(P-value)	Benjamini
GOTERM_BP_1	cellular component organization or biogenesis	3363	38	2.3e-63	62.6383	5.7e-62
GOTERM_BP_1	metabolic process	5386	60.8	1.1e-33	32.9586	1.4e-32
GOTERM_BP_1	cellular process	7190	81.1	1.8e-16	15.7447	1.9e-15
GOTERM_BP_1	localization	2755	31.1	0.0016	2.79588	0.0098
GOTERM_BP_1	growth	455	5.1	0.018	1.74473	0.086
GOTERM_BP_1	rhythmic process	156	1.8	0.067	1.17393	0.25
GOTERM_BP_1	developmental process	2597	29.3	0.086	1.0655	0.27
from your list are not in the output.

## Sheet: BP_2
				Category	Term	Count	%	P-Value	-LOG10(P-value)	Benjamini
				GOTERM_BP_2	nitrogen compound metabolic process	3639	41.1	7.7e-54	53.1135	1.9e-51
				GOTERM_BP_2	cellular component organization	3245	36.6	2.8e-53	52.5528	3.4e-51
				GOTERM_BP_2	cellular metabolic process	5075	57.3	6.2e-47	46.2076	4.9e-45
				GOTERM_BP_2	cellular component biogenesis	1646	18.6	1.7e-40	39.7696	1e-38
				GOTERM_BP_2	primary metabolic process	5016	56.6	5.9e-33	32.2291	2.9e-31
				GOTERM_BP_2	organic substance metabolic process	5220	58.9	8.2e-33	32.0862	3.3e-31
				GOTERM_BP_2	cellular localization	1420	16	2.7e-31	30.5686	9.2e-30
				GOTERM_BP_2	biosynthetic process	3210	36.2	7.9e-29	28.1024	2.4e-27
				GOTERM_BP_2	cell cycle process	803	9.1	9.3e-27	26.0315	2.5e-25
				GOTERM_BP_2	multi-organism metabolic process	167	1.9	2.6e-22	21.585	6.4e-21
				GOTERM_BP_2	macromolecule localization	1507	17	5.6e-22	21.2518	1.2e-20
				GOTERM_BP_2	catabolic process	1089	12.3	1.2e-17	16.9208	2.4e-16
				GOTERM_BP_2	multi-organism cellular process	549	6.2	9.8e-13	12.0088	1.8e-11
				GOTERM_BP_2	interspecies interaction between organisms	557	6.3	8.1e-12	11.0915	1.4e-10
				GOTERM_BP_2	negative regulation of metabolic process	1285	14.5	6.8e-10	9.16749	1.1e-08
				GOTERM_BP_2	maintenance of cell number	98	1.1	4.3e-08	7.36653	6.4e-07
				GOTERM_BP_2	regulation of metabolic process	2953	33.3	4e-07	6.39794	5.7e-06
				GOTERM_BP_2	protein folding	139	1.6	3.5e-06	5.45593	4.7e-05
				GOTERM_BP_2	negative regulation of cellular process	2077	23.4	3.8e-06	5.42022	4.8e-05
				GOTERM_BP_2	methylation	193	2.2	4.6e-06	5.33724	5.5e-05
				GOTERM_BP_2	autophagy	235	2.7	6.4e-06	5.19382	7.3e-05
				GOTERM_BP_2	negative regulation of biological process	2220	25.1	1.1e-05	4.95861	0.00012
				GOTERM_BP_2	multi-organism localization	53	0.6	1.2e-05	4.92082	0.00013
				GOTERM_BP_2	single-organism metabolic process	1955	22.1	2.9e-05	4.5376	0.00029
				GOTERM_BP_2	regulation of developmental process	1046	11.8	0.00011	3.95861	0.0011
				GOTERM_BP_2	positive regulation of cellular protein localization	199	2.2	0.00023	3.63827	0.0022
				GOTERM_BP_2	regulation of molecular function	1384	15.6	0.00026	3.58503	0.0023
				GOTERM_BP_2	establishment of localization	2260	25.5	0.0015	2.82391	0.013
				GOTERM_BP_2	positive regulation of metabolic process	1459	16.5	0.0015	2.82391	0.013
				GOTERM_BP_2	negative regulation of signaling	586	6.6	0.0024	2.61979	0.019
				GOTERM_BP_2	positive regulation of cellular process	2227	25.1	0.0054	2.26761	0.041
				GOTERM_BP_2	regulation of biological quality	1676	18.9	0.0062	2.20761	0.045
				GOTERM_BP_2	positive regulation of telomerase RNA localization to Cajal body	13	0.1	0.0068	2.16749	0.049
				GOTERM_BP_2	response to endogenous stimulus	747	8.4	0.0098	2.00877	0.067
				GOTERM_BP_2	regulation of growth	326	3.7	0.01	2	0.069
				GOTERM_BP_2	regulation of signaling	1449	16.4	0.013	1.88606	0.084
				GOTERM_BP_2	myeloid cell homeostasis	70	0.8	0.013	1.88606	0.083
				GOTERM_BP_2	cell growth	221	2.5	0.017	1.76955	0.1
				GOTERM_BP_2	regulation of cellular component biogenesis	395	4.5	0.023	1.63827	0.13
				GOTERM_BP_2	negative regulation of response to stimulus	657	7.4	0.024	1.61979	0.14
				GOTERM_BP_2	positive regulation of multi-organism process	85	1	0.034	1.46852	0.19
				GOTERM_BP_2	regulation of localization	1162	13.1	0.044	1.35655	0.23
				GOTERM_BP_2	meiotic cell cycle process	97	1.1	0.075	1.12494	0.35
				GOTERM_BP_2	maintenance of location	145	1.6	0.077	1.11351	0.35
				GOTERM_BP_2	positive regulation of cellular component biogenesis	216	2.4	0.079	1.10237	0.36
				GOTERM_BP_2	regulation of action potential	27	0.3	0.085	1.07058	0.37
				GOTERM_BP_2	meiotic cell cycle	116	1.3	0.087	1.06048	0.37
				GOTERM_BP_2	dopamine uptake involved in synaptic transmission	7	0.1	0.092	1.03621	0.38
				GOTERM_BP_2	anatomical structure morphogenesis	1225	13.8	0.096	1.01773	0.39
				GOTERM_BP_2	developmental growth	281	3.2	0.1	1	0.4

## Sheet: BP_3
		Category	Term	Count	%	P-Value	-LOG10(P-value)	Benjamini
		GOTERM_BP_3	organelle organization	2118	23.9	9.4e-54	53.0269	1.7e-50
		GOTERM_BP_3	cellular nitrogen compound metabolic process	3409	38.5	3.4e-48	47.4685	3e-45
		GOTERM_BP_3	ribonucleoprotein complex biogenesis	370	4.2	2.7e-46	45.5686	1.6e-43
		GOTERM_BP_3	macromolecular complex subunit organization	1406	15.9	7.1e-37	36.1487	3.1e-34
		GOTERM_BP_3	nucleobase-containing compound metabolic process	3016	34	9.2e-37	36.0362	3.2e-34
		GOTERM_BP_3	cellular macromolecule metabolic process	4206	47.5	8.6e-36	35.0655	2.5e-33
		GOTERM_BP_3	heterocycle metabolic process	3068	34.6	1.3e-35	34.8861	3.3e-33
		GOTERM_BP_3	cellular aromatic compound metabolic process	3085	34.8	8e-35	34.0969	1.8e-32
		GOTERM_BP_3	organic cyclic compound metabolic process	3159	35.7	8.1e-33	32.0915	1.6e-30
		GOTERM_BP_3	mitotic cell cycle process	569	6.4	3.3e-30	29.4815	5.9e-28
		GOTERM_BP_3	cell cycle	975	11	3.6e-29	28.4437	5.8e-27
		GOTERM_BP_3	organonitrogen compound metabolic process	1247	14.1	5.1e-28	27.2924	7.4e-26
		GOTERM_BP_3	cellular biosynthetic process	3112	35.1	1.1e-27	26.9586	1.5e-25
		GOTERM_BP_3	organic substance biosynthetic process	3161	35.7	2e-27	26.699	2.5e-25
		GOTERM_BP_3	cellular macromolecule localization	933	10.5	3e-26	25.5229	3.5e-24
		GOTERM_BP_3	intracellular transport	917	10.3	9.4e-25	24.0269	1e-22
		GOTERM_BP_3	establishment of localization in cell	1117	12.6	1.9e-23	22.7212	2e-21
		GOTERM_BP_3	cellular component assembly	1418	16	4.4e-23	22.3565	4.3e-21
		GOTERM_BP_3	translational initiation	152	1.7	1.2e-22	21.9208	1.1e-20
		GOTERM_BP_3	macromolecule metabolic process	4453	50.3	1.4e-22	21.8539	1.2e-20
		GOTERM_BP_3	cell cycle phase transition	359	4.1	4.1e-22	21.3872	3.5e-20
		GOTERM_BP_3	protein localization	1328	15	7.2e-22	21.1427	5.8e-20
		GOTERM_BP_3	cellular catabolic process	914	10.3	1.4e-21	20.8539	1e-19
		GOTERM_BP_3	organic substance catabolic process	1043	11.8	4.1e-20	19.3872	3e-18
		GOTERM_BP_3	viral gene expression	148	1.7	6.5e-19	18.1871	4.6e-17
		GOTERM_BP_3	single-organism cellular localization	637	7.2	6.5e-18	17.1871	4.4e-16
		GOTERM_BP_3	establishment of protein localization	1094	12.3	1.5e-17	16.8239	1e-15
		GOTERM_BP_3	cellular response to stress	970	10.9	1.4e-16	15.8539	7e-15
		GOTERM_BP_3	single-organism membrane organization	508	5.7	1.2e-15	14.9208	6.8e-14
		GOTERM_BP_3	RNA localization	152	1.7	9e-15	14.0458	5.3e-13
		GOTERM_BP_3	cell division	350	3.9	5e-14	13.301	2.9e-12
		GOTERM_BP_3	cellular component disassembly	311	3.5	6e-14	13.2218	3.3e-12
		GOTERM_BP_3	membrane organization	582	6.6	8.7e-14	13.0605	4.7e-12
		GOTERM_BP_3	viral process	549	6.2	2.5e-13	12.6021	1.3e-11
		GOTERM_BP_3	protein complex biogenesis	789	8.9	2.7e-13	12.5686	1.3e-11
		GOTERM_BP_3	single-organism organelle organization	866	9.8	1.7e-12	11.7696	8.4e-11
		GOTERM_BP_3	establishment of RNA localization	128	1.4	3.3e-12	11.4815	1.6e-10
		GOTERM_BP_3	regulation of cell cycle	547	6.2	6.8e-12	11.1675	3.2e-10
		GOTERM_BP_3	ribonucleoprotein complex localization	95	1.1	1e-11	11	4.6e-10
		GOTERM_BP_3	symbiosis, encompassing mutualism through parasitism	557	6.3	1.1e-11	10.9586	4.8e-10
		GOTERM_BP_3	regulation of catabolic process	305	3.4	3.2e-11	10.4949	1.4e-09
		GOTERM_BP_3	gene silencing	167	1.9	5.6e-11	10.2518	2.4e-09
		GOTERM_BP_3	negative regulation of macromolecule metabolic process	1199	13.5	1.2e-10	9.92082	5.1e-09
		GOTERM_BP_3	protein metabolic process	2669	30.1	1.7e-10	9.76955	6.7e-09
		GOTERM_BP_3	regulation of cellular component organization	1196	13.5	1.9e-10	9.72125	7.4e-09
		GOTERM_BP_3	regulation of RNA stability	108	1.2	3.5e-10	9.45593	1.3e-08
		GOTERM_BP_3	positive regulation of catabolic process	207	2.3	8.2e-10	9.08619	3.1e-08
		GOTERM_BP_3	negative regulation of metabolic process	1285	14.5	1e-09	9	3.7e-08
		GOTERM_BP_3	regulation of nitrogen compound metabolic process	2170	24.5	1.4e-09	8.85387	5e-08
		GOTERM_BP_3	generation of precursor metabolites and energy	230	2.6	2.1e-09	8.67778	7.3e-08
		GOTERM_BP_3	chromosome segregation	204	2.3	8.7e-09		3e-07
		GOTERM_BP_3	energy derivation by oxidation of organic compounds	170	1.9	1.2e-08		3.9e-07
		GOTERM_BP_3	glycosyl compound metabolic process	256	2.9	1.4e-08		4.8e-07
		GOTERM_BP_3	negative regulation of nitrogen compound metabolic process	787	8.9	1.8e-08		6e-07
		GOTERM_BP_3	electron transport chain	80	0.9	3.2e-08		1e-06
		GOTERM_BP_3	negative regulation of cellular metabolic process	1186	13.4	4.5e-08		1.4e-06
		GOTERM_BP_3	endomembrane system organization	317	3.6	5.3e-08		1.6e-06
		GOTERM_BP_3	regulation of macromolecule metabolic process	2801	31.6	1e-07		3.2e-06
		GOTERM_BP_3	stem cell population maintenance	95	1.1	1.6e-07		4.7e-06
		GOTERM_BP_3	regulation of protein stability	143	1.6	1.9e-07		5.5e-06
		GOTERM_BP_3	regulation of cellular localization	450	5.1	3.4e-07		9.7e-06
		GOTERM_BP_3	establishment of tissue polarity	84	0.9	3.5e-07		1e-05
		GOTERM_BP_3	negative regulation of biosynthetic process	776	8.8	3.5e-07		9.9e-06
		GOTERM_BP_3	cell cycle checkpoint	142	1.6	5.4e-07		1.5e-05
		GOTERM_BP_3	nuclear chromosome segregation	172	1.9	8.1e-07		2.2e-05
		GOTERM_BP_3	negative regulation of cellular component organization	343	3.9	9.9e-07		2.7e-05
		GOTERM_BP_3	regulation of primary metabolic process	2779	31.4	1.2e-06		3.1e-05
		GOTERM_BP_3	regulation of cellular response to stress	319	3.6	2.8e-06		7.2e-05
		GOTERM_BP_3	response to topologically incorrect protein	117	1.3	4.6e-06		0.00012
		GOTERM_BP_3	microtubule-based process	336	3.8	4.8e-06		0.00012
		GOTERM_BP_3	macromolecule methylation	158	1.8	4.8e-06		0.00012
		GOTERM_BP_3	regulation of cellular metabolic process	2790	31.5	5.5e-06		0.00014
		GOTERM_BP_3	negative regulation of cellular process	2077	23.4	6.2e-06		0.00015
		GOTERM_BP_3	actin filament-based process	360	4.1	1.3e-05		0.0003
		GOTERM_BP_3	multi-organism transport	53	0.6	1.3e-05		0.0003
		GOTERM_BP_3	small molecule metabolic process	974	11	1.4e-05		0.00033
		GOTERM_BP_3	phosphorus metabolic process	1508	17	1.6e-05		0.00038
		GOTERM_BP_3	carbohydrate derivative metabolic process	638	7.2	1.7e-05		0.00039
		GOTERM_BP_3	regulation of biosynthetic process	2086	23.5	2.7e-05		0.0006
		GOTERM_BP_3	regulation of autophagy	156	1.8	3.4e-05		0.00074
		GOTERM_BP_3	oxidation-reduction process	506	5.7	6.4e-05		0.0014
		GOTERM_BP_3	multi-organism cellular localization	48	0.5	6.5e-05		0.0014
		GOTERM_BP_3	organelle localization	265	3	6.9e-05		0.0015
		GOTERM_BP_3	nucleobase-containing small molecule metabolic process	382	4.3	7.4e-05		0.0016
		GOTERM_BP_3	positive regulation of cellular component organization	601	6.8	8.3e-05		0.0017
		GOTERM_BP_3	positive regulation of macromolecule metabolic process	1389	15.7	9.5e-05		0.002
		GOTERM_BP_3	ERAD pathway	61	0.7	9.8e-05		0.002
		GOTERM_BP_3	positive regulation of cell death	321	3.6	0.00014		0.0028
		GOTERM_BP_3	cell projection organization	654	7.4	0.00018		0.0035
		GOTERM_BP_3	signal transduction involved in DNA damage checkpoint	45	0.5	0.00023		0.0046
		GOTERM_BP_3	positive regulation of cellular protein localization	199	2.2	0.00026		0.005
		GOTERM_BP_3	cellular amino acid metabolic process	142	1.6	0.00029		0.0055
		GOTERM_BP_3	macroautophagy	118	1.3	0.00029		0.0055
		GOTERM_BP_3	regulation of cell death	750	8.5	0.00032		0.0059
		GOTERM_BP_3	neural tube development	96	1.1	0.00034		0.0063
		GOTERM_BP_3	cell cycle arrest	134	1.5	0.00034		0.0063
		GOTERM_BP_3	negative regulation of cell cycle	251	2.8	0.00036		0.0065
		GOTERM_BP_3	positive regulation of molecular function	905	10.2	0.00038		0.0068
		GOTERM_BP_3	actin filament organization	184	2.1	0.00039		0.0069
		GOTERM_BP_3	blastocyst development	45	0.5	0.00039		0.0069
		GOTERM_BP_3	regulation of cell development	435	4.9	0.00045		0.0078
		GOTERM_BP_3	sulfur compound metabolic process	202	2.3	0.00045		0.0078
		GOTERM_BP_3	establishment or maintenance of cell polarity	100	1.1	0.0005		0.0085
		GOTERM_BP_3	maintenance of protein location	62	0.7	0.00057		0.0097
		GOTERM_BP_3	positive regulation of cell cycle	185	2.1	0.00057		0.0096
		GOTERM_BP_3	regulation of anatomical structure morphogenesis	529	6	0.00066		0.011
		GOTERM_BP_3	maintenance of location in cell	67	0.8	0.00072		0.012
		GOTERM_BP_3	spindle organization	68	0.8	0.00075		0.012
		GOTERM_BP_3	cofactor metabolic process	207	2.3	0.00076		0.012
		GOTERM_BP_3	regulation of actin filament-based process	182	2.1	0.00085		0.014
		GOTERM_BP_3	organophosphate metabolic process	554	6.3	0.0011		0.017
		GOTERM_BP_3	regulation of protein complex assembly	204	2.3	0.0011		0.017
		GOTERM_BP_3	establishment of organelle localization	223	2.5	0.0011		0.018
		GOTERM_BP_3	negative regulation of signal transduction	544	6.1	0.0013		0.02
		GOTERM_BP_3	sister chromatid cohesion	76	0.9	0.0018		0.027
		GOTERM_BP_3	chromosome separation	47	0.5	0.0018		0.027
		GOTERM_BP_3	positive regulation of viral process	65	0.7	0.0019		0.028
		GOTERM_BP_3	regulation of cellular component size	189	2.1	0.002		0.029
		GOTERM_BP_3	positive regulation of metabolic process	1459	16.5	0.002		0.03
		GOTERM_BP_3	single-organism biosynthetic process	660	7.4	0.0022		0.031
		GOTERM_BP_3	establishment of protein localization to mitochondrial membrane	11	0.1	0.0024		0.034
		GOTERM_BP_3	negative regulation of signaling	586	6.6	0.0028		0.039
		GOTERM_BP_3	negative regulation of cell communication	584	6.6	0.0028		0.04
		GOTERM_BP_3	cell death	948	10.7	0.0029		0.04
		GOTERM_BP_3	cytokinesis	71	0.8	0.0029		0.04
		GOTERM_BP_3	tricarboxylic acid cycle	22	0.2	0.003		0.041
		GOTERM_BP_3	DNA damage response, detection of DNA damage	26	0.3	0.0031		0.042
		GOTERM_BP_3	regulation of binding	161	1.8	0.0033		0.044
		GOTERM_BP_3	response to fibroblast growth factor	79	0.9	0.0033		0.044
		GOTERM_BP_3	viral RNA genome replication	17	0.2	0.0042		0.055
		GOTERM_BP_3	'de novo' protein folding	17	0.2	0.0042		0.055
		GOTERM_BP_3	cerebellar cortex morphogenesis	24	0.3	0.0042		0.055
		GOTERM_BP_3	regulation of erythrocyte differentiation	27	0.3	0.006		0.078
		GOTERM_BP_3	cerebellum morphogenesis	27	0.3	0.006		0.078
		GOTERM_BP_3	regulation of protein localization	476	5.4	0.0061		0.078
		GOTERM_BP_3	organic acid metabolic process	450	5.1	0.0061		0.078
		GOTERM_BP_3	regulation of chromosome segregation	51	0.6	0.0064		0.08
		GOTERM_BP_3	chaperone-mediated protein folding	34	0.4	0.0066		0.082
		GOTERM_BP_3	positive regulation of telomerase RNA localization to Cajal body	13	0.1	0.0069		0.085
		GOTERM_BP_3	regulation of telomerase RNA localization to Cajal body	13	0.1	0.0069		0.085
		GOTERM_BP_3	regulation of cell shape	82	0.9	0.0071		0.088
		GOTERM_BP_3	positive regulation of cellular process	2227	25.1	0.0072		0.087
		GOTERM_BP_3	hindbrain morphogenesis	29	0.3	0.0072		0.087
		GOTERM_BP_3	negative regulation of molecular function	540	6.1	0.0074		0.089
		GOTERM_BP_3	response to arsenic-containing substance	20	0.2	0.0077		0.092
		GOTERM_BP_3	substrate adhesion-dependent cell spreading	49	0.6	0.0083		0.098
		GOTERM_BP_3	cellular component morphogenesis	643	7.3	0.0086		0.1
		GOTERM_BP_3	tube formation	80	0.9	0.0089		0.1
		GOTERM_BP_3	regulation of catalytic activity	1125	12.7	0.0091		0.1
		GOTERM_BP_3	cell junction organization	133	1.5	0.0091		0.1
		GOTERM_BP_3	regulation of multicellular organismal development	829	9.4	0.0096		0.11
		GOTERM_BP_3	regulation of signal transduction	1296	14.6	0.0097		0.11
		GOTERM_BP_3	response to nitrosative stress	9	0.1	0.0097		0.11
		GOTERM_BP_3	cellular ketone metabolic process	123	1.4	0.0097		0.11
		GOTERM_BP_3	negative regulation of response to DNA damage stimulus	34	0.4	0.0099		0.11
		GOTERM_BP_3	positive regulation of organelle assembly	34	0.4	0.0099		0.11
		GOTERM_BP_3	single-organism catabolic process	414	4.7	0.01		0.11
		GOTERM_BP_3	centrosome cycle	47	0.5	0.011		0.12
		GOTERM_BP_3	regulation of epithelial cell migration	93	1	0.011		0.12
		GOTERM_BP_3	negative regulation of catabolic process	80	0.9	0.011		0.12
		GOTERM_BP_3	regulation of gene silencing	38	0.4	0.012		0.12
		GOTERM_BP_3	transport	2184	24.6	0.012		0.13
		GOTERM_BP_3	respiratory tube development	98	1.1	0.013		0.14
		GOTERM_BP_3	lung development	96	1.1	0.013		0.14
		GOTERM_BP_3	cell-cell adhesion	566	6.4	0.014		0.15
		GOTERM_BP_3	regulation of cell growth	206	2.3	0.015		0.15
		GOTERM_BP_3	mitophagy	35	0.4	0.015		0.15
		GOTERM_BP_3	erythrocyte homeostasis	60	0.7	0.017		0.17
		GOTERM_BP_3	regulation of establishment or maintenance of cell polarity	17	0.2	0.017		0.17
		GOTERM_BP_3	response to organic substance	1334	15.1	0.017		0.17
		GOTERM_BP_3	positive regulation of intracellular transport	150	1.7	0.017		0.17
		GOTERM_BP_3	regulation of cell differentiation	742	8.4	0.018		0.17
		GOTERM_BP_3	centrosome duplication	30	0.3	0.018		0.17
		GOTERM_BP_3	regulation of cell communication	1425	16.1	0.018		0.17
		GOTERM_BP_3	cell growth	221	2.5	0.018		0.17
		GOTERM_BP_3	tissue migration	125	1.4	0.019		0.18
		GOTERM_BP_3	response to organonitrogen compound	388	4.4	0.019		0.18
		GOTERM_BP_3	cerebellar cortex development	32	0.4	0.019		0.18
		GOTERM_BP_3	interaction with host	86	1	0.02		0.19
		GOTERM_BP_3	regulation of cardiac muscle cell action potential	19	0.2	0.021		0.19
		GOTERM_BP_3	spindle localization	26	0.3	0.022		0.2
		GOTERM_BP_3	positive regulation of cellular metabolic process	1339	15.1	0.023		0.21
		GOTERM_BP_3	regulation of vesicle-mediated transport	226	2.6	0.024		0.21
		GOTERM_BP_3	tissue morphogenesis	308	3.5	0.024		0.21
		GOTERM_BP_3	meiotic chromosome segregation	49	0.6	0.026		0.23
		GOTERM_BP_3	regulation of viral process	136	1.5	0.026		0.23
		GOTERM_BP_3	cerebellum development	53	0.6	0.027		0.23
		GOTERM_BP_3	positive regulation of intracellular protein transport	133	1.5	0.027		0.23
		GOTERM_BP_3	positive regulation of vacuolar transport	12	0.1	0.027		0.23
		GOTERM_BP_3	negative regulation of response to stimulus	657	7.4	0.028		0.24
		GOTERM_BP_3	centriole replication	17	0.2	0.029		0.25
		GOTERM_BP_3	cerebellar cortex formation	17	0.2	0.029		0.25
		GOTERM_BP_3	regulation of microtubule-based process	78	0.9	0.031		0.26
		GOTERM_BP_3	regulation of developmental growth	155	1.7	0.032		0.26
		GOTERM_BP_3	formation of primary germ layer	65	0.7	0.033		0.27
		GOTERM_BP_3	positive regulation of autophagy	47	0.5	0.033		0.27
		GOTERM_BP_3	cellular response to endogenous stimulus	570	6.4	0.034		0.27
		GOTERM_BP_3	positive regulation of multi-organism process	85	1	0.035		0.28
		GOTERM_BP_3	blastocyst formation	20	0.2	0.037		0.29
		GOTERM_BP_3	positive regulation of protein localization to chromosome, telomeric region	10	0.1	0.038		0.29
		GOTERM_BP_3	negative regulation of cell death	434	4.9	0.041		0.32
		GOTERM_BP_3	positive regulation of epithelial cell migration	58	0.7	0.042		0.32
		GOTERM_BP_3	cell redox homeostasis	44	0.5	0.042		0.32
		GOTERM_BP_3	carbohydrate metabolic process	378	4.3	0.043		0.33
		GOTERM_BP_3	negative regulation of response to endoplasmic reticulum stress	25	0.3	0.045		0.33
		GOTERM_BP_3	antigen processing and presentation of peptide antigen	94	1.1	0.045		0.34
		GOTERM_BP_3	signal transduction by protein phosphorylation	424	4.8	0.045		0.33
		GOTERM_BP_3	positive regulation of ERAD pathway	11	0.1	0.045		0.33
		GOTERM_BP_3	labyrinthine layer development	29	0.3	0.049		0.35
		GOTERM_BP_3	modulation by symbiont of host cellular process	18	0.2	0.051		0.36
		GOTERM_BP_3	metencephalon development	56	0.6	0.052		0.36
		GOTERM_BP_3	positive regulation of establishment of protein localization to telomere	8	0.1	0.052		0.37
		GOTERM_BP_3	regulation of telomere maintenance	39	0.4	0.053		0.37
		GOTERM_BP_3	positive regulation of nervous system development	222	2.5	0.055		0.38
		GOTERM_BP_3	membrane biogenesis	20	0.2	0.055		0.38
		GOTERM_BP_3	positive regulation of cell development	238	2.7	0.056		0.38
		GOTERM_BP_3	negative regulation of cell development	154	1.7	0.058		0.39
		GOTERM_BP_3	meiotic chromosome separation	14	0.2	0.062		0.41
		GOTERM_BP_3	negative regulation of endocytosis	26	0.3	0.064		0.42
		GOTERM_BP_3	antigen processing and presentation of exogenous antigen	88	1	0.065		0.42
		GOTERM_BP_3	maternal process involved in female pregnancy	34	0.4	0.068		0.44
		GOTERM_BP_3	single-organism carbohydrate metabolic process	318	3.6	0.068		0.44
		GOTERM_BP_3	brain development	331	3.7	0.069		0.44
		GOTERM_BP_3	response to radiation	206	2.3	0.072		0.45
		GOTERM_BP_3	response to nitrogen compound	429	4.8	0.073		0.45
		GOTERM_BP_3	cellular component maintenance	17	0.2	0.073		0.45
		GOTERM_BP_3	protein folding in endoplasmic reticulum	10	0.1	0.074		0.46
		GOTERM_BP_3	positive regulation of nitrogen compound metabolic process	833	9.4	0.074		0.46
		GOTERM_BP_3	negative regulation of nervous system development	133	1.5	0.074		0.45
		GOTERM_BP_3	phosphatidylcholine biosynthetic process	18	0.2	0.075		0.46
		GOTERM_BP_3	meiotic cell cycle process	97	1.1	0.078		0.47
		GOTERM_BP_3	maintenance of location	145	1.6	0.08		0.48
		GOTERM_BP_3	transposition	11	0.1	0.082		0.48
		GOTERM_BP_3	negative regulation of chromosome segregation	23	0.3	0.083		0.49
		GOTERM_BP_3	positive regulation of cellular component biogenesis	216	2.4	0.084		0.49
		GOTERM_BP_3	regulation of membrane permeability	41	0.5	0.084		0.49
		GOTERM_BP_3	pigment metabolic process	39	0.4	0.085		0.49
		GOTERM_BP_3	localization within membrane	39	0.4	0.085		0.49
		GOTERM_BP_3	reciprocal meiotic recombination	28	0.3	0.086		0.5
		GOTERM_BP_3	cellular pigmentation	29	0.3	0.086		0.49
		GOTERM_BP_3	somatic diversification of immune receptors via germline recombination within a single locus	31	0.3	0.087		0.49
		GOTERM_BP_3	post-embryonic organ development	12	0.1	0.088		0.5
		GOTERM_BP_3	meiotic cell cycle	116	1.3	0.09		0.5
		GOTERM_BP_3	positive regulation of mammary gland epithelial cell proliferation	7	0.1	0.092		0.51
		GOTERM_BP_3	response to platelet-derived growth factor	13	0.1	0.093		0.51
		GOTERM_BP_3	positive regulation of protein complex assembly	113	1.3	0.093		0.51
		GOTERM_BP_3	meiotic nuclear division	92	1	0.094		0.51
		GOTERM_BP_3	positive regulation of protein localization to nucleus	67	0.8	0.094		0.52
		GOTERM_BP_3	response to oxidative stress	193	2.2	0.099		0.53
		GOTERM_BP_3	placenta development	75	0.8	0.1		0.53
	from your list are not in the output.

## Sheet: BP_4
Category	Term	Count	%	P-Value	-LOG10(P-value)	Benjamini
GOTERM_BP_4	nucleobase-containing compound metabolic process	3016	34	5.4e-36	35.2676	2.5e-32
GOTERM_BP_4	ribosome biogenesis	263	3	3.3e-35	34.4815	7.6e-32
GOTERM_BP_4	cellular macromolecule metabolic process	4206	47.5	7.1e-35	34.1487	1.1e-31
GOTERM_BP_4	gene expression	2766	31.2	1.8e-32	31.7447	2.1e-29
GOTERM_BP_4	mitotic cell cycle	614	6.9	6.9e-31	30.1612	6.4e-28
GOTERM_BP_4	nucleic acid metabolic process	2680	30.2	8.8e-30	29.0555	6.8e-27
GOTERM_BP_4	organonitrogen compound biosynthetic process	815	9.2	6.4e-27	26.1938	4.3e-24
GOTERM_BP_4	cell cycle process	803	9.1	3.2e-26	25.4949	1.9e-23
GOTERM_BP_4	cellular protein localization	927	10.5	4.8e-26	25.3188	2.5e-23
GOTERM_BP_4	macromolecule biosynthetic process	2659	30	3.1e-25	24.5086	1.4e-22
GOTERM_BP_4	cellular macromolecule catabolic process	600	6.8	4e-25	24.3979	1.7e-22
GOTERM_BP_4	RNA metabolic process	2409	27.2	4.6e-25	24.3372	1.8e-22
GOTERM_BP_4	peptide metabolic process	515	5.8	7e-25	24.1549	2.5e-22
GOTERM_BP_4	intracellular transport	917	10.3	2.1e-24	23.6778	6.9e-22
GOTERM_BP_4	cellular macromolecule biosynthetic process	2575	29.1	3.7e-24	23.4318	1.1e-21
GOTERM_BP_4	macromolecular complex assembly	974	11	5.1e-24	23.2924	1.5e-21
GOTERM_BP_4	mitochondrion organization	423	4.8	5.3e-24	23.2757	1.4e-21
GOTERM_BP_4	cellular amide metabolic process	605	6.8	8.2e-24	23.0862	2.1e-21
GOTERM_BP_4	macromolecule catabolic process	710	8	5e-23	22.301	1.2e-20
GOTERM_BP_4	mitotic cell cycle phase transition	343	3.9	8.6e-23	22.0655	2e-20
GOTERM_BP_4	protein complex subunit organization	946	10.7	7.1e-22	21.1487	1.6e-19
GOTERM_BP_4	cellular nitrogen compound biosynthetic process	2527	28.5	1.1e-21	20.9586	2.4e-19
GOTERM_BP_4	cellular protein metabolic process	2498	28.2	9.9e-21	20.0044	2e-18
GOTERM_BP_4	chromosome organization	686	7.7	2.7e-19	18.5686	5.2e-17
GOTERM_BP_4	viral gene expression	148	1.7	8.3e-19	18.0809	1.5e-16
GOTERM_BP_4	ribonucleoprotein complex assembly	160	1.8	1.1e-18	17.9586	1.9e-16
GOTERM_BP_4	ribonucleoprotein complex subunit organization	165	1.9	7.9e-18	17.1024	1.4e-15
GOTERM_BP_4	macromolecular complex disassembly	188	2.1	8.1e-18	17.0915	1.3e-15
GOTERM_BP_4	viral transcription	139	1.6	1.8e-17	16.7447	2.9e-15
GOTERM_BP_4	intracellular protein transport	594	6.7	1.9e-17	16.7212	3e-15
GOTERM_BP_4	establishment of protein localization	1094	12.3	1.4e-16	15.8539	1.7e-14
GOTERM_BP_4	establishment of protein localization to membrane	246	2.8	2e-16	15.699	3.2e-14
GOTERM_BP_4	nucleobase-containing compound catabolic process	250	2.8	1.6e-15	14.7959	2.2e-13
GOTERM_BP_4	single-organism membrane organization	508	5.7	1.8e-15	14.7447	2.4e-13
GOTERM_BP_4	establishment of protein localization to organelle	403	4.5	2.9e-15	14.5376	3.8e-13
GOTERM_BP_4	single-organism intracellular transport	416	4.7	1.1e-14	13.9586	1.5e-12
GOTERM_BP_4	viral life cycle	287	3.2	3.5e-14	13.4559	4.4e-12
GOTERM_BP_4	heterocycle catabolic process	262	3	8.5e-14	13.0706	1e-11
GOTERM_BP_4	protein localization to membrane	304	3.4	8.7e-14	13.0605	1e-11
GOTERM_BP_4	protein transport	997	11.3	1e-13	13	1.2e-11
GOTERM_BP_4	cellular nitrogen compound catabolic process	265	3	1.6e-13	12.7959	1.8e-11
GOTERM_BP_4	viral process	549	6.2	3.9e-13	12.4089	4.3e-11
GOTERM_BP_4	aromatic compound catabolic process	266	3	5.4e-13	12.2676	5.9e-11
GOTERM_BP_4	protein complex assembly	788	8.9	5.7e-13	12.2441	6e-11
GOTERM_BP_4	regulation of protein catabolic process	236	2.7	1.5e-12	11.8239	1.5e-10
GOTERM_BP_4	regulation of cellular amide metabolic process	238	2.7	1.7e-12	11.7696	1.7e-10
GOTERM_BP_4	organic cyclic compound catabolic process	276	3.1	1.9e-12	11.7212	1.9e-10
GOTERM_BP_4	regulation of mitotic cell cycle	300	3.4	2.6e-12	11.585	2.6e-10
GOTERM_BP_4	ribosomal large subunit biogenesis	59	0.7	2.8e-12	11.5528	2.7e-10
GOTERM_BP_4	single-organism organelle organization	866	9.8	3.1e-12	11.5086	2.9e-10
GOTERM_BP_4	establishment of RNA localization	128	1.4	3.9e-12	11.4089	3.6e-10
GOTERM_BP_4	RNA transport	126	1.4	5.2e-12	11.284	4.6e-10
GOTERM_BP_4	mitotic nuclear division	266	3	1.1e-11	10.9586	9.5e-10
GOTERM_BP_4	organelle fission	366	4.1	1.3e-11	10.8861	1.1e-09
GOTERM_BP_4	cell cycle G2/M phase transition	137	1.5	1.7e-11	10.7696	1.4e-09
GOTERM_BP_4	protein catabolic process	462	5.2	2.1e-11	10.6778	1.7e-09
GOTERM_BP_4	chromatin organization	440	5	2.2e-11	10.6576	1.8e-09
GOTERM_BP_4	positive regulation of protein catabolic process	170	1.9	3.6e-11	10.4437	2.9e-09
GOTERM_BP_4	cellular respiration	123	1.4	3.7e-11	10.4318	2.9e-09
GOTERM_BP_4	regulation of mRNA stability	106	1.2	3.9e-11	10.4089	3e-09
GOTERM_BP_4	DNA metabolic process	553	6.2	5.2e-11	10.284	4e-09
GOTERM_BP_4	protein-DNA complex subunit organization	172	1.9	6.8e-11	10.1675	5.1e-09
GOTERM_BP_4	heterocycle biosynthetic process	2190	24.7	8.4e-11	10.0757	6.2e-09
GOTERM_BP_4	nucleobase-containing compound biosynthetic process	2164	24.4	9.8e-11	10.0088	7.1e-09
GOTERM_BP_4	ribonucleoprotein complex export from nucleus	89	1	1.1e-10	9.95861	8.2e-09
GOTERM_BP_4	organic cyclic compound biosynthetic process	2245	25.3	1.6e-10	9.79588	1.2e-08
GOTERM_BP_4	aromatic compound biosynthetic process	2192	24.7	2.1e-10	9.67778	1.5e-08
GOTERM_BP_4	negative regulation of macromolecule metabolic process	1199	13.5	2.3e-10	9.63827	1.6e-08
GOTERM_BP_4	nuclear transport	283	3.2	2.9e-10	9.5376	2e-08
GOTERM_BP_4	oxidative phosphorylation	82	0.9	3.9e-10	9.40894	2.6e-08
GOTERM_BP_4	protein metabolic process	2669	30.1	4.6e-10	9.33724	3e-08
GOTERM_BP_4	regulation of cellular catabolic process	231	2.6	7e-10	9.1549	4.6e-08
GOTERM_BP_4	positive regulation of catabolic process	207	2.3	1e-09	9	6.5e-08
GOTERM_BP_4	regulation of ubiquitin-protein ligase activity involved in mitotic cell cycle	59	0.7	1e-09	9	6.5e-08
GOTERM_BP_4	ribosomal small subunit biogenesis	56	0.6	2.1e-09	8.67778	1.3e-07
GOTERM_BP_4	regulation of cell cycle phase transition	206	2.3	5.8e-09	8.23657	3.6e-07
GOTERM_BP_4	macromolecule modification	2009	22.7	6e-09	8.22185	3.6e-07
GOTERM_BP_4	regulation of cell cycle process	340	3.8	7.3e-09	8.13668	4.4e-07
GOTERM_BP_4	cellular response to DNA damage stimulus	447	5	7.6e-09	8.11919	4.5e-07
GOTERM_BP_4	positive regulation of cellular catabolic process	171	1.9	1e-08	8	5.9e-07
GOTERM_BP_4	energy derivation by oxidation of organic compounds	170	1.9	1.4e-08	7.85387	8.1e-07
GOTERM_BP_4	nucleoside metabolic process	245	2.8	1.4e-08	7.85387	8.1e-07
GOTERM_BP_4	glycosyl compound metabolic process	256	2.9	1.8e-08	7.74473	1e-06
GOTERM_BP_4	negative regulation of gene expression	778	8.8	2.1e-08	7.67778	1.2e-06
GOTERM_BP_4	gene silencing by RNA	108	1.2	2.1e-08	7.67778	1.2e-06
GOTERM_BP_4	negative regulation of nitrogen compound metabolic process	787	8.9	3e-08	7.52288	1.6e-06
GOTERM_BP_4	electron transport chain	80	0.9	3.6e-08	7.4437	1.9e-06
GOTERM_BP_4	mitochondrial transmembrane transport	56	0.6	3.7e-08	7.4318	2e-06
GOTERM_BP_4	cell cycle G1/S phase transition	154	1.7	4e-08	7.39794	2.1e-06
GOTERM_BP_4	cell-cell signaling by wnt	271	3.1	7.1e-08	7.14874	3.7e-06
GOTERM_BP_4	negative regulation of cellular metabolic process	1186	13.4	7.8e-08	7.10791	4e-06
GOTERM_BP_4	respiratory electron transport chain	78	0.9	8.9e-08	7.05061	4.5e-06
GOTERM_BP_4	negative regulation of macromolecule biosynthetic process	739	8.3	1.5e-07	6.82391	7.5e-06
GOTERM_BP_4	negative regulation of protein metabolic process	559	6.3	1.5e-07	6.82391	7.7e-06
GOTERM_BP_4	regulation of organelle organization	609	6.9	1.8e-07	6.74473	8.8e-06
GOTERM_BP_4	cytoskeleton organization	605	6.8	1.8e-07	6.74473	8.9e-06
GOTERM_BP_4	regulation of gene expression	2122	23.9	1.9e-07	6.72125	9.3e-06
GOTERM_BP_4	response to endoplasmic reticulum stress	165	1.9	2e-07	6.69897	9.7e-06
GOTERM_BP_4	nuclear envelope organization	63	0.7	2.5e-07	6.60206	1.2e-05
GOTERM_BP_4	organic substance transport	1328	15	3.2e-07	6.49485	1.5e-05
GOTERM_BP_4	establishment of tissue polarity	84	0.9	3.9e-07	6.40894	1.8e-05
GOTERM_BP_4	establishment of planar polarity	84	0.9	3.9e-07	6.40894	1.8e-05
GOTERM_BP_4	cell surface receptor signaling pathway involved in cell-cell signaling	297	3.4	3.9e-07	6.40894	1.8e-05
GOTERM_BP_4	regulation of transferase activity	510	5.8	4.1e-07	6.38722	1.9e-05
GOTERM_BP_4	negative regulation of cellular protein metabolic process	528	6	4.3e-07	6.36653	1.9e-05
GOTERM_BP_4	protein modification process	1871	21.1	5.4e-07	6.26761	2.4e-05
GOTERM_BP_4	negative regulation of biosynthetic process	776	8.8	5.4e-07	6.26761	2.4e-05
GOTERM_BP_4	mitochondrial respiratory chain complex I biogenesis	49	0.6	6.7e-07	6.17393	2.9e-05
GOTERM_BP_4	nuclear chromosome segregation	172	1.9	9.6e-07	6.01773	4.1e-05
GOTERM_BP_4	nucleus organization	95	1.1	1.3e-06	5.88606	5.4e-05
GOTERM_BP_4	negative regulation of cellular component organization	343	3.9	1.3e-06	5.88606	5.4e-05
GOTERM_BP_4	negative regulation of cellular amide metabolic process	101	1.1	1.3e-06	5.88606	5.6e-05
GOTERM_BP_4	chromatin silencing	81	0.9	1.3e-06	5.88606	5.6e-05
GOTERM_BP_4	negative regulation of cellular biosynthetic process	761	8.6	1.4e-06	5.85387	5.6e-05
GOTERM_BP_4	regulation of cellular protein localization	311	3.5	1.9e-06	5.72125	7.8e-05
GOTERM_BP_4	regulation of macromolecule biosynthetic process	1998	22.5	2.2e-06	5.65758	9.1e-05
GOTERM_BP_4	regulation of cellular response to stress	319	3.6	3.5e-06	5.45593	0.00014
GOTERM_BP_4	regulation of protein metabolic process	1248	14.1	3.7e-06	5.4318	0.00015
GOTERM_BP_4	regulation of cellular protein metabolic process	1168	13.2	5e-06	5.30103	0.0002
GOTERM_BP_4	response to topologically incorrect protein	117	1.3	5.2e-06	5.284	0.00021
GOTERM_BP_4	regulation of cellular response to heat	55	0.6	5.6e-06	5.25181	0.00022
GOTERM_BP_4	macromolecule methylation	158	1.8	5.6e-06	5.25181	0.00022
GOTERM_BP_4	microtubule cytoskeleton organization	241	2.7	5.7e-06	5.24413	0.00022
GOTERM_BP_4	response to unfolded protein	108	1.2	7.1e-06	5.14874	0.00027
GOTERM_BP_4	transport of virus	51	0.6	9.7e-06	5.01323	0.00037
GOTERM_BP_4	sister chromatid segregation	135	1.5	1e-05	5	0.00039
GOTERM_BP_4	negative regulation of organelle organization	181	2	1.1e-05	4.95861	0.00042
GOTERM_BP_4	regulation of apoptotic signaling pathway	215	2.4	1.2e-05	4.92082	0.00045
GOTERM_BP_4	glycosyl compound biosynthetic process	85	1	1.3e-05	4.88606	0.00047
GOTERM_BP_4	positive regulation of organelle organization	325	3.7	1.3e-05	4.88606	0.00047
GOTERM_BP_4	multi-organism transport	53	0.6	1.4e-05	4.85387	0.0005
GOTERM_BP_4	negative regulation of intracellular signal transduction	252	2.8	1.4e-05	4.85387	0.00051
GOTERM_BP_4	mitochondrial transport	162	1.8	1.4e-05	4.85387	0.00051
GOTERM_BP_4	mitotic nuclear envelope disassembly	35	0.4	1.7e-05	4.76955	0.0006
GOTERM_BP_4	regulation of cellular amino acid metabolic process	41	0.5	1.9e-05	4.72125	0.00065
GOTERM_BP_4	cellular response to topologically incorrect protein	94	1.1	2.3e-05	4.63827	0.00078
GOTERM_BP_4	regulation of Wnt signaling pathway	181	2	2.4e-05	4.61979	0.00083
GOTERM_BP_4	phosphate-containing compound metabolic process	1506	17	2.4e-05	4.61979	0.00083
GOTERM_BP_4	membrane disassembly	37	0.4	3.1e-05	4.50864	0.001
GOTERM_BP_4	negative regulation of nucleobase-containing compound metabolic process	696	7.9	3.4e-05	4.46852	0.0011
GOTERM_BP_4	actin cytoskeleton organization	299	3.4	3.5e-05	4.45593	0.0012
GOTERM_BP_4	negative regulation of RNA metabolic process	632	7.1	4.6e-05	4.33724	0.0015
GOTERM_BP_4	apoptotic signaling pathway	313	3.5	4.8e-05	4.31876	0.0016
GOTERM_BP_4	regulation of protein complex disassembly	58	0.7	4.8e-05	4.31876	0.0016
GOTERM_BP_4	regulation of cellular biosynthetic process	2060	23.2	5.5e-05	4.25964	0.0018
GOTERM_BP_4	tRNA transport	28	0.3	5.5e-05	4.25964	0.0018
GOTERM_BP_4	mitotic cell cycle checkpoint	98	1.1	5.7e-05	4.24413	0.0018
GOTERM_BP_4	negative regulation of Wnt signaling pathway	120	1.4	6e-05	4.22185	0.0019
GOTERM_BP_4	multi-organism intracellular transport	48	0.5	6.9e-05	4.16115	0.0022
GOTERM_BP_4	DNA integrity checkpoint	97	1.1	7.7e-05	4.11351	0.0024
GOTERM_BP_4	regulation of DNA-templated transcription in response to stress	49	0.6	8e-05	4.09691	0.0025
GOTERM_BP_4	endoplasmic reticulum unfolded protein response	83	0.9	8.6e-05	4.0655	0.0026
GOTERM_BP_4	nucleobase-containing small molecule metabolic process	382	4.3	9.3e-05	4.03152	0.0028
GOTERM_BP_4	ERAD pathway	61	0.7	0.00011	3.95861	0.0032
GOTERM_BP_4	positive regulation of cellular component organization	601	6.8	0.00011	3.95861	0.0034
GOTERM_BP_4	regulation of nucleobase-containing compound metabolic process	1972	22.3	0.00011	3.95861	0.0034
GOTERM_BP_4	vacuolar transport	164	1.9	0.00011	3.95861	0.0034
GOTERM_BP_4	positive regulation of macromolecule metabolic process	1389	15.7	0.00015	3.82391	0.0045
GOTERM_BP_4	signal transduction involved in cell cycle checkpoint	46	0.5	0.00016	3.79588	0.0048
GOTERM_BP_4	neural tube formation	67	0.8	0.00017	3.76955	0.0049
GOTERM_BP_4	positive regulation of cell death	321	3.6	0.00017	3.76955	0.0049
GOTERM_BP_4	nucleoside phosphate metabolic process	354	4	0.00018	3.74473	0.0052
GOTERM_BP_4	sphingolipid metabolic process	94	1.1	0.00019	3.72125	0.0055
GOTERM_BP_4	ER-associated ubiquitin-dependent protein catabolic process	52	0.6	0.00019	3.72125	0.0055
GOTERM_BP_4	protein methylation	100	1.1	0.00023	3.63827	0.0064
GOTERM_BP_4	mitochondrial membrane organization	66	0.7	0.00023	3.63827	0.0066
GOTERM_BP_4	positive regulation of Wnt signaling pathway	93	1	0.00025	3.60206	0.0071
GOTERM_BP_4	RNA methylation	46	0.5	0.00028	3.55284	0.0078
GOTERM_BP_4	cellular amino acid metabolic process	142	1.6	0.00032	3.49485	0.0089
GOTERM_BP_4	somatic stem cell population maintenance	48	0.5	0.00034	3.46852	0.0095
GOTERM_BP_4	positive regulation of programmed cell death	304	3.4	0.00035	3.45593	0.0095
GOTERM_BP_4	organelle assembly	341	3.8	0.00035	3.45593	0.0096
GOTERM_BP_4	regulation of DNA metabolic process	202	2.3	0.00036	3.4437	0.0096
GOTERM_BP_4	regulation of neurogenesis	355	4	0.00036	3.4437	0.0097
GOTERM_BP_4	neural tube development	96	1.1	0.00037	3.4318	0.01
GOTERM_BP_4	cell cycle arrest	134	1.5	0.00038	3.42022	0.01
GOTERM_BP_4	neuron projection development	420	4.7	0.00039	3.40894	0.01
GOTERM_BP_4	sulfur compound biosynthetic process	118	1.3	0.00042	3.37675	0.011
GOTERM_BP_4	negative regulation of cell cycle	251	2.8	0.00042	3.37675	0.011
GOTERM_BP_4	regulation of RNA metabolic process	1803	20.3	0.00044	3.35655	0.011
GOTERM_BP_4	positive regulation of apoptotic signaling pathway	104	1.2	0.00044	3.35655	0.011
GOTERM_BP_4	tube closure	58	0.7	0.00049	3.3098	0.012
GOTERM_BP_4	protein transmembrane transport	42	0.5	0.0005	3.30103	0.013
GOTERM_BP_4	regulation of cell development	435	4.9	0.00055	3.25964	0.014
GOTERM_BP_4	signal transduction involved in mitotic DNA damage checkpoint	43	0.5	0.00056	3.25181	0.014
GOTERM_BP_4	intracellular signal transduction involved in G1 DNA damage checkpoint	43	0.5	0.00056	3.25181	0.014
GOTERM_BP_4	regulation of cell projection organization	300	3.4	0.00056	3.25181	0.014
GOTERM_BP_4	negative regulation of mitotic cell cycle	125	1.4	0.00058	3.23657	0.014
GOTERM_BP_4	maintenance of protein location	62	0.7	0.00061	3.21467	0.015
GOTERM_BP_4	positive regulation of cell cycle	185	2.1	0.00065	3.18709	0.016
GOTERM_BP_4	membrane lipid metabolic process	117	1.3	0.00069	3.16115	0.017
GOTERM_BP_4	mitotic sister chromatid segregation	85	1	0.00071	3.14874	0.017
GOTERM_BP_4	ribose phosphate metabolic process	288	3.3	0.00071	3.14874	0.017
GOTERM_BP_4	response to hydrogen peroxide	76	0.9	0.00076	3.11919	0.018
GOTERM_BP_4	maintenance of location in cell	67	0.8	0.00077	3.11351	0.018
GOTERM_BP_4	formation of translation preinitiation complex	20	0.2	0.00081	3.09151	0.019
GOTERM_BP_4	regulation of nervous system development	394	4.4	0.00082	3.08619	0.019
GOTERM_BP_4	positive regulation of protein metabolic process	746	8.4	0.00084	3.07572	0.02
GOTERM_BP_4	regulation of DNA binding	61	0.7	0.00085	3.07058	0.02
GOTERM_BP_4	nervous system development	1057	11.9	0.00087	3.06048	0.02
GOTERM_BP_4	negative regulation of cell cycle phase transition	97	1.1	0.0009	3.04576	0.021
GOTERM_BP_4	cytoskeleton-dependent cytokinesis	30	0.3	0.00095	3.02228	0.022
GOTERM_BP_4	protein import	179	2	0.00097	3.01323	0.022
GOTERM_BP_4	plasma membrane organization	153	1.7	0.001	3	0.023
GOTERM_BP_4	maintenance of protein location in cell	57	0.6	0.001	3	0.023
GOTERM_BP_4	cellular response to fibroblast growth factor stimulus	78	0.9	0.0011	2.95861	0.025
GOTERM_BP_4	negative regulation of apoptotic signaling pathway	119	1.3	0.0011	2.95861	0.026
GOTERM_BP_4	protein stabilization	81	0.9	0.0012	2.92082	0.027
GOTERM_BP_4	regulation of protein complex assembly	204	2.3	0.0012	2.92082	0.028
GOTERM_BP_4	ER to Golgi vesicle-mediated transport	102	1.2	0.0013	2.88606	0.028
GOTERM_BP_4	establishment of organelle localization	223	2.5	0.0013	2.88606	0.029
GOTERM_BP_4	regulation of cellular amine metabolic process	48	0.5	0.0014	2.85387	0.03
GOTERM_BP_4	microtubule organizing center organization	74	0.8	0.0014	2.85387	0.03
GOTERM_BP_4	organophosphate metabolic process	554	6.3	0.0014	2.85387	0.03
GOTERM_BP_4	regulation of cell cycle checkpoint	25	0.3	0.0014	2.85387	0.03
GOTERM_BP_4	epithelial tube formation	76	0.9	0.0014	2.85387	0.031
GOTERM_BP_4	regulation of programmed cell death	698	7.9	0.0015	2.82391	0.031
GOTERM_BP_4	regulation of intracellular transport	248	2.8	0.0015	2.82391	0.032
GOTERM_BP_4	negative regulation of protein catabolic process	58	0.7	0.0016	2.79588	0.033
GOTERM_BP_4	negative regulation of signal transduction	544	6.1	0.0016	2.79588	0.035
GOTERM_BP_4	protein destabilization	26	0.3	0.0017	2.76955	0.036
GOTERM_BP_4	regulation of cell morphogenesis	294	3.3	0.0018	2.74473	0.037
GOTERM_BP_4	negative regulation of protein complex disassembly	40	0.5	0.0018	2.74473	0.038
GOTERM_BP_4	morphogenesis of an epithelium	271	3.1	0.0019	2.72125	0.04
GOTERM_BP_4	chromosome separation	47	0.5	0.0019	2.72125	0.039
GOTERM_BP_4	positive regulation of viral process	65	0.7	0.002	2.69897	0.041
GOTERM_BP_4	purine-containing compound metabolic process	297	3.4	0.002	2.69897	0.041
GOTERM_BP_4	iron-sulfur cluster assembly	15	0.2	0.0021	2.67778	0.043
GOTERM_BP_4	metallo-sulfur cluster assembly	15	0.2	0.0021	2.67778	0.043
GOTERM_BP_4	'de novo' posttranslational protein folding	15	0.2	0.0021	2.67778	0.043
GOTERM_BP_4	actin polymerization or depolymerization	107	1.2	0.0021	2.67778	0.043
GOTERM_BP_4	Golgi organization	58	0.7	0.0022	2.65758	0.044
GOTERM_BP_4	regulation of cellular component size	189	2.1	0.0022	2.65758	0.045
GOTERM_BP_4	positive regulation of cell cycle process	138	1.6	0.0023	2.63827	0.045
GOTERM_BP_4	regulation of DNA-templated transcription, initiation	24	0.3	0.0023	2.63827	0.045
GOTERM_BP_4	establishment of protein localization to mitochondrial membrane	11	0.1	0.0024	2.61979	0.048
GOTERM_BP_4	branched-chain amino acid metabolic process	18	0.2	0.0025	2.60206	0.048
GOTERM_BP_4	positive regulation of cell cycle arrest	53	0.6	0.0026	2.58503	0.05
GOTERM_BP_4	positive regulation of cellular protein metabolic process	698	7.9	0.0027	2.56864	0.052
GOTERM_BP_4	lamellipodium organization	46	0.5	0.0027	2.56864	0.052
GOTERM_BP_4	negative regulation of cell cycle process	132	1.5	0.0028	2.55284	0.053
GOTERM_BP_4	positive regulation of viral life cycle	57	0.6	0.003	2.52288	0.057
GOTERM_BP_4	tricarboxylic acid cycle	22	0.2	0.0031	2.50864	0.058
GOTERM_BP_4	positive regulation of cellular amide metabolic process	70	0.8	0.0031	2.50864	0.058
GOTERM_BP_4	vesicle organization	159	1.8	0.0031	2.50864	0.058
GOTERM_BP_4	cytokinesis	71	0.8	0.0031	2.50864	0.059
GOTERM_BP_4	positive regulation of cell cycle phase transition	42	0.5	0.0032	2.49485	0.06
GOTERM_BP_4	regulation of actin filament length	97	1.1	0.0032	2.49485	0.06
GOTERM_BP_4	positive regulation of catalytic activity	762	8.6	0.0034	2.46852	0.062
GOTERM_BP_4	negative regulation of cell communication	584	6.6	0.0036	2.4437	0.066
GOTERM_BP_4	RNA localization to Cajal body	14	0.2	0.0039	2.40894	0.071
GOTERM_BP_4	telomerase RNA localization	14	0.2	0.0039	2.40894	0.071
GOTERM_BP_4	regulation of organ morphogenesis	137	1.5	0.004	2.39794	0.073
GOTERM_BP_4	antigen processing and presentation of peptide antigen via MHC class I	56	0.6	0.004	2.39794	0.073
GOTERM_BP_4	regulation of protein polymerization	102	1.2	0.0041	2.38722	0.075
GOTERM_BP_4	cerebellar cortex morphogenesis	24	0.3	0.0043	2.36653	0.077
GOTERM_BP_4	mitotic cytokinesis	24	0.3	0.0043	2.36653	0.077
GOTERM_BP_4	oxoacid metabolic process	416	4.7	0.0047	2.3279	0.084
GOTERM_BP_4	regulation of cell cycle arrest	64	0.7	0.0049	2.3098	0.086
GOTERM_BP_4	regulation of synaptic vesicle transport	25	0.3	0.005	2.30103	0.087
GOTERM_BP_4	carbohydrate derivative biosynthetic process	380	4.3	0.005	2.30103	0.088
GOTERM_BP_4	regulation of actin cytoskeleton organization	157	1.8	0.0052	2.284	0.091
GOTERM_BP_4	programmed cell death	896	10.1	0.0053	2.27572	0.093
GOTERM_BP_4	RNA stabilization	26	0.3	0.0056	2.25181	0.096
GOTERM_BP_4	cerebellum morphogenesis	27	0.3	0.0062	2.20761	0.11
GOTERM_BP_4	regulation of erythrocyte differentiation	27	0.3	0.0062	2.20761	0.11
GOTERM_BP_4	negative regulation of cellular catabolic process	49	0.6	0.0063	2.20066	0.11
GOTERM_BP_4	regulation of telomere maintenance via telomere lengthening	33	0.4	0.0064	2.19382	0.11
GOTERM_BP_4	regulation of vacuolar transport	23	0.3	0.0067	2.17393	0.11
GOTERM_BP_4	liposaccharide metabolic process	70	0.8	0.007	2.1549	0.12
GOTERM_BP_4	positive regulation of telomerase RNA localization to Cajal body	13	0.1	0.007	2.1549	0.12
GOTERM_BP_4	endoderm formation	35	0.4	0.0073	2.13668	0.12
GOTERM_BP_4	amino acid activation	35	0.4	0.0073	2.13668	0.12
GOTERM_BP_4	organic acid metabolic process	450	5.1	0.0074	2.13077	0.12
GOTERM_BP_4	hindbrain morphogenesis	29	0.3	0.0075	2.12494	0.12
GOTERM_BP_4	coenzyme metabolic process	166	1.9	0.0079	2.10237	0.13
GOTERM_BP_4	neuron development	477	5.4	0.0081	2.09151	0.13
GOTERM_BP_4	substrate adhesion-dependent cell spreading	49	0.6	0.0088	2.05552	0.14
GOTERM_BP_4	negative regulation of protein complex assembly	67	0.8	0.0088	2.05552	0.14
GOTERM_BP_4	female meiotic division	21	0.2	0.0092	2.03621	0.15
GOTERM_BP_4	regulation of mitotic nuclear division	79	0.9	0.0095	2.02228	0.15
GOTERM_BP_4	tube formation	80	0.9	0.0095	2.02228	0.15
GOTERM_BP_4	V(D)J recombination	14	0.2	0.0096	2.01773	0.15
GOTERM_BP_4	mitochondrial respiratory chain complex IV biogenesis	14	0.2	0.0096	2.01773	0.15
GOTERM_BP_4	cytoplasmic translational initiation	14	0.2	0.0096	2.01773	0.15
GOTERM_BP_4	small molecule catabolic process	178	2	0.0097	2.01323	0.15
GOTERM_BP_4	mitotic sister chromatid separation	33	0.4	0.0098	2.00877	0.15
GOTERM_BP_4	positive regulation of organelle assembly	34	0.4	0.01	2	0.16
GOTERM_BP_4	negative regulation of response to DNA damage stimulus	34	0.4	0.01	2	0.16
GOTERM_BP_4	cellular component morphogenesis	643	7.3	0.011	1.95861	0.16
GOTERM_BP_4	cellular ketone metabolic process	123	1.4	0.011	1.95861	0.16
GOTERM_BP_4	negative regulation of phosphorus metabolic process	275	3.1	0.012	1.92082	0.18
GOTERM_BP_4	cofactor biosynthetic process	100	1.1	0.012	1.92082	0.18
GOTERM_BP_4	negative regulation of catabolic process	80	0.9	0.012	1.92082	0.18
GOTERM_BP_4	hydrogen transport	86	1	0.012	1.92082	0.18
GOTERM_BP_4	negative regulation of cell projection organization	85	1	0.012	1.92082	0.18
GOTERM_BP_4	negative regulation of receptor-mediated endocytosis	15	0.2	0.012	1.92082	0.18
GOTERM_BP_4	spindle assembly	53	0.6	0.013	1.88606	0.19
GOTERM_BP_4	regulation of axon extension	53	0.6	0.013	1.88606	0.19
GOTERM_BP_4	cell morphogenesis involved in differentiation	374	4.2	0.013	1.88606	0.19
GOTERM_BP_4	positive regulation of gene expression	815	9.2	0.013	1.88606	0.19
GOTERM_BP_4	cell-cell junction organization	117	1.3	0.013	1.88606	0.19
GOTERM_BP_4	regulation of signal transduction	1296	14.6	0.013	1.88606	0.19
GOTERM_BP_4	intracellular signal transduction	1263	14.3	0.014	1.85387	0.2
GOTERM_BP_4	respiratory tube development	98	1.1	0.014	1.85387	0.2
GOTERM_BP_4	regulation of ERAD pathway	20	0.2	0.014	1.85387	0.2
GOTERM_BP_4	lung development	96	1.1	0.014	1.85387	0.2
GOTERM_BP_4	positive regulation of mitotic cell cycle	70	0.8	0.015	1.82391	0.21
GOTERM_BP_4	regulation of response to DNA damage stimulus	87	1	0.015	1.82391	0.21
GOTERM_BP_4	regulation of cell growth	206	2.3	0.016	1.79588	0.23
GOTERM_BP_4	positive regulation of nuclease activity	13	0.1	0.017	1.76955	0.23
GOTERM_BP_4	regulation of myeloid cell differentiation	103	1.2	0.017	1.76955	0.23
GOTERM_BP_4	organonitrogen compound catabolic process	186	2.1	0.018	1.74473	0.24
GOTERM_BP_4	homeostasis of number of cells	119	1.3	0.018	1.74473	0.24
GOTERM_BP_4	morphogenesis of embryonic epithelium	82	0.9	0.018	1.74473	0.25
GOTERM_BP_4	centrosome duplication	30	0.3	0.019	1.72125	0.25
GOTERM_BP_4	positive regulation of intracellular transport	150	1.7	0.019	1.72125	0.25
GOTERM_BP_4	cell morphogenesis	601	6.8	0.019	1.72125	0.25
GOTERM_BP_4	substantia nigra development	31	0.3	0.019	1.72125	0.26
GOTERM_BP_4	positive regulation of protein localization to Cajal body	8	0.1	0.019	1.72125	0.26
GOTERM_BP_4	regulation of nuclease activity	18	0.2	0.02	1.69897	0.26
GOTERM_BP_4	regulation of synaptic vesicle exocytosis	18	0.2	0.02	1.69897	0.26
GOTERM_BP_4	cell junction assembly	103	1.2	0.02	1.69897	0.26
GOTERM_BP_4	cerebellar cortex development	32	0.4	0.02	1.69897	0.26
GOTERM_BP_4	nucleotide-sugar metabolic process	24	0.3	0.02	1.69897	0.26
GOTERM_BP_4	nucleobase biosynthetic process	14	0.2	0.02	1.69897	0.26
GOTERM_BP_4	modulation by virus of host morphology or physiology	25	0.3	0.022	1.65758	0.28
GOTERM_BP_4	regulation of cellular ketone metabolic process	86	1	0.022	1.65758	0.28
GOTERM_BP_4	interaction with host	86	1	0.022	1.65758	0.28
GOTERM_BP_4	centriole assembly	19	0.2	0.022	1.65758	0.28
GOTERM_BP_4	cellular response to arsenic-containing substance	11	0.1	0.022	1.65758	0.28
GOTERM_BP_4	response to organonitrogen compound	388	4.4	0.022	1.65758	0.28
GOTERM_BP_4	regulation of cell morphogenesis involved in differentiation	174	2	0.022	1.65758	0.28
GOTERM_BP_4	regulation of extent of cell growth	59	0.7	0.022	1.65758	0.28
GOTERM_BP_4	viral genome replication	60	0.7	0.023	1.63827	0.28
GOTERM_BP_4	membrane budding	60	0.7	0.023	1.63827	0.28
GOTERM_BP_4	regulation of macroautophagy	69	0.8	0.023	1.63827	0.28
GOTERM_BP_4	mitotic spindle organization	26	0.3	0.023	1.63827	0.28
GOTERM_BP_4	spindle localization	26	0.3	0.023	1.63827	0.28
GOTERM_BP_4	posttranscriptional gene silencing	37	0.4	0.023	1.63827	0.29
GOTERM_BP_4	sulfur amino acid metabolic process	20	0.2	0.024	1.61979	0.29
GOTERM_BP_4	regulation of cell size	93	1	0.025	1.60206	0.31
GOTERM_BP_4	cellular response to nitrogen compound	278	3.1	0.026	1.58503	0.31
GOTERM_BP_4	amyloid precursor protein metabolic process	21	0.2	0.026	1.58503	0.31
GOTERM_BP_4	regulation of substrate adhesion-dependent cell spreading	29	0.3	0.026	1.58503	0.31
GOTERM_BP_4	regulation of vesicle-mediated transport	226	2.6	0.026	1.58503	0.32
GOTERM_BP_4	tissue morphogenesis	308	3.5	0.027	1.56864	0.32
GOTERM_BP_4	meiotic chromosome segregation	49	0.6	0.027	1.56864	0.32
GOTERM_BP_4	metaphase/anaphase transition of cell cycle	31	0.3	0.028	1.55284	0.33
GOTERM_BP_4	cell aging	52	0.6	0.028	1.55284	0.32
GOTERM_BP_4	positive regulation of vacuolar transport	12	0.1	0.028	1.55284	0.33
GOTERM_BP_4	cerebellum development	53	0.6	0.028	1.55284	0.32
GOTERM_BP_4	establishment of cell polarity	53	0.6	0.028	1.55284	0.32
GOTERM_BP_4	epithelium migration	121	1.4	0.028	1.55284	0.33
GOTERM_BP_4	regulation of viral process	136	1.5	0.028	1.55284	0.33
GOTERM_BP_4	cellular response to organonitrogen compound	239	2.7	0.028	1.55284	0.33
GOTERM_BP_4	positive regulation of intracellular protein transport	133	1.5	0.029	1.5376	0.33
GOTERM_BP_4	establishment of spindle localization	23	0.3	0.029	1.5376	0.33
GOTERM_BP_4	aldehyde catabolic process	9	0.1	0.029	1.5376	0.34
GOTERM_BP_4	regulation of integrin-mediated signaling pathway	9	0.1	0.029	1.5376	0.34
GOTERM_BP_4	ribosome localization	9	0.1	0.029	1.5376	0.34
GOTERM_BP_4	viral translation	9	0.1	0.029	1.5376	0.34
GOTERM_BP_4	establishment of ribosome localization	9	0.1	0.029	1.5376	0.34
GOTERM_BP_4	centriole replication	17	0.2	0.03	1.52288	0.34
GOTERM_BP_4	cerebellar cortex formation	17	0.2	0.03	1.52288	0.34
GOTERM_BP_4	regulation of mitochondrial membrane potential	35	0.4	0.03	1.52288	0.34
GOTERM_BP_4	mitochondrion localization	24	0.3	0.031	1.50864	0.34
GOTERM_BP_4	positive regulation of cellular metabolic process	1339	15.1	0.031	1.50864	0.35
GOTERM_BP_4	antigen processing and presentation of exogenous peptide antigen	87	1	0.031	1.50864	0.35
GOTERM_BP_4	respiratory system development	107	1.2	0.032	1.49485	0.35
GOTERM_BP_4	membrane assembly	18	0.2	0.033	1.48149	0.36
GOTERM_BP_4	response to peptide hormone	204	2.3	0.033	1.48149	0.36
GOTERM_BP_4	positive regulation of binding	76	0.9	0.033	1.48149	0.36
GOTERM_BP_4	chromosome localization	41	0.5	0.033	1.48149	0.36
GOTERM_BP_4	membrane lipid biosynthetic process	75	0.8	0.033	1.48149	0.36
GOTERM_BP_4	organic acid catabolic process	116	1.3	0.034	1.46852	0.37
GOTERM_BP_4	positive regulation of autophagy	47	0.5	0.035	1.45593	0.37
GOTERM_BP_4	formation of primary germ layer	65	0.7	0.035	1.45593	0.37
GOTERM_BP_4	erythrocyte differentiation	54	0.6	0.035	1.45593	0.37
GOTERM_BP_4	positive regulation of neurogenesis	195	2.2	0.036	1.4437	0.38
GOTERM_BP_4	regulation of establishment of cell polarity	14	0.2	0.038	1.42022	0.39
GOTERM_BP_4	labyrinthine layer blood vessel development	14	0.2	0.038	1.42022	0.39
GOTERM_BP_4	blastocyst formation	20	0.2	0.038	1.42022	0.39
GOTERM_BP_4	methylglyoxal metabolic process	7	0.1	0.038	1.42022	0.39
GOTERM_BP_4	negative regulation of protein export from nucleus	7	0.1	0.038	1.42022	0.39
GOTERM_BP_4	post-embryonic camera-type eye development	7	0.1	0.038	1.42022	0.39
GOTERM_BP_4	viral latency	10	0.1	0.038	1.42022	0.4
GOTERM_BP_4	positive regulation of protein localization to chromosome, telomeric region	10	0.1	0.038	1.42022	0.4
GOTERM_BP_4	cytosolic transport	77	0.9	0.04	1.39794	0.4
GOTERM_BP_4	actin filament bundle organization	71	0.8	0.041	1.38722	0.42
GOTERM_BP_4	actin filament bundle assembly	69	0.8	0.042	1.37675	0.42
GOTERM_BP_4	positive regulation of epidermal cell differentiation	15	0.2	0.042	1.37675	0.42
GOTERM_BP_4	regulation of sister chromatid segregation	39	0.4	0.043	1.36653	0.43
GOTERM_BP_4	establishment of chromosome localization	40	0.5	0.043	1.36653	0.43
GOTERM_BP_4	positive regulation of epithelial cell migration	58	0.7	0.044	1.35655	0.43
GOTERM_BP_4	cell redox homeostasis	44	0.5	0.044	1.35655	0.43
GOTERM_BP_4	osteoblast differentiation	102	1.2	0.045	1.34679	0.44
GOTERM_BP_4	cellular metabolic compound salvage	24	0.3	0.045	1.34679	0.44
GOTERM_BP_4	establishment or maintenance of bipolar cell polarity	24	0.3	0.045	1.34679	0.44
GOTERM_BP_4	positive regulation of ERAD pathway	11	0.1	0.046	1.33724	0.45
GOTERM_BP_4	detection of calcium ion	11	0.1	0.046	1.33724	0.45
GOTERM_BP_4	negative regulation of response to endoplasmic reticulum stress	25	0.3	0.046	1.33724	0.45
GOTERM_BP_4	negative regulation of neurogenesis	126	1.4	0.047	1.3279	0.45
GOTERM_BP_4	negative regulation of cell death	434	4.9	0.047	1.3279	0.45
GOTERM_BP_4	response to ionizing radiation	77	0.9	0.047	1.3279	0.45
GOTERM_BP_4	regulation of viral life cycle	93	1	0.048	1.31876	0.46
GOTERM_BP_4	negative regulation of mitotic nuclear division	27	0.3	0.049	1.3098	0.46
GOTERM_BP_4	establishment of mitotic spindle localization	17	0.2	0.049	1.3098	0.46
GOTERM_BP_4	labyrinthine layer development	29	0.3	0.051	1.29243	0.47
GOTERM_BP_4	regulation of microtubule cytoskeleton organization	65	0.7	0.051	1.29243	0.47
GOTERM_BP_4	signal transduction by protein phosphorylation	424	4.8	0.052	1.284	0.48
GOTERM_BP_4	organelle fusion	86	1	0.052	1.284	0.47
GOTERM_BP_4	carbohydrate biosynthetic process	102	1.2	0.052	1.284	0.47
GOTERM_BP_4	nucleobase-containing small molecule interconversion	18	0.2	0.052	1.284	0.47
GOTERM_BP_4	positive regulation of protein polymerization	62	0.7	0.052	1.284	0.48
GOTERM_BP_4	MAPK cascade	407	4.6	0.053	1.27572	0.48
GOTERM_BP_4	establishment or maintenance of monopolar cell polarity	12	0.1	0.053	1.27572	0.48
GOTERM_BP_4	negative regulation of telomere maintenance via telomere lengthening	12	0.1	0.053	1.27572	0.48
GOTERM_BP_4	positive regulation of autophagosome assembly	8	0.1	0.053	1.27572	0.48
GOTERM_BP_4	positive regulation of establishment of protein localization to telomere	8	0.1	0.053	1.27572	0.48
GOTERM_BP_4	negative regulation of catalytic activity	406	4.6	0.053	1.27572	0.48
GOTERM_BP_4	metencephalon development	56	0.6	0.054	1.26761	0.48
GOTERM_BP_4	regulation of cyclin-dependent protein kinase activity	51	0.6	0.055	1.25964	0.49
GOTERM_BP_4	regulation of cytokinesis	38	0.4	0.055	1.25964	0.49
GOTERM_BP_4	regulation of telomere maintenance	39	0.4	0.055	1.25964	0.49
GOTERM_BP_4	autophagosome maturation	20	0.2	0.057	1.24413	0.5
GOTERM_BP_4	ameboidal-type cell migration	161	1.8	0.058	1.23657	0.5
GOTERM_BP_4	regulation of early endosome to late endosome transport	13	0.1	0.059	1.22915	0.51
GOTERM_BP_4	regulation of mammary gland epithelial cell proliferation	13	0.1	0.059	1.22915	0.51
GOTERM_BP_4	positive regulation of telomere maintenance via telomere lengthening	21	0.2	0.059	1.22915	0.51
GOTERM_BP_4	pyridine-containing compound metabolic process	70	0.8	0.059	1.22915	0.51
GOTERM_BP_4	positive regulation of nervous system development	222	2.5	0.06	1.22185	0.51
GOTERM_BP_4	positive regulation of cell development	238	2.7	0.061	1.21467	0.52
GOTERM_BP_4	ventricular septum morphogenesis	23	0.3	0.062	1.20761	0.52
GOTERM_BP_4	negative regulation of sister chromatid segregation	23	0.3	0.062	1.20761	0.52
GOTERM_BP_4	negative regulation of cell development	154	1.7	0.063	1.20066	0.53
GOTERM_BP_4	positive regulation of cell projection organization	153	1.7	0.063	1.20066	0.53
GOTERM_BP_4	spindle checkpoint	24	0.3	0.063	1.20066	0.53
GOTERM_BP_4	regulation of actin filament-based movement	24	0.3	0.063	1.20066	0.53
GOTERM_BP_4	meiotic chromosome separation	14	0.2	0.063	1.20066	0.53
GOTERM_BP_4	response to reactive oxygen species	108	1.2	0.064	1.19382	0.53
GOTERM_BP_4	regulation of attachment of spindle microtubules to kinetochore	9	0.1	0.065	1.18709	0.54
GOTERM_BP_4	negative regulation of endocytosis	26	0.3	0.066	1.18046	0.54
GOTERM_BP_4	cytoskeleton-dependent intracellular transport	52	0.6	0.067	1.17393	0.54
GOTERM_BP_4	modification by symbiont of host morphology or physiology	28	0.3	0.067	1.17393	0.54
GOTERM_BP_4	response to cocaine	28	0.3	0.067	1.17393	0.54
GOTERM_BP_4	negative regulation of myeloid cell differentiation	51	0.6	0.067	1.17393	0.54
GOTERM_BP_4	response to misfolded protein	15	0.2	0.068	1.16749	0.55
GOTERM_BP_4	protein N-linked glycosylation	49	0.6	0.068	1.16749	0.55
GOTERM_BP_4	cell part morphogenesis	394	4.4	0.068	1.16749	0.55
GOTERM_BP_4	response to peptide	219	2.5	0.068	1.16749	0.54
GOTERM_BP_4	organelle disassembly	43	0.5	0.069	1.16115	0.55
GOTERM_BP_4	endoderm development	43	0.5	0.069	1.16115	0.55
GOTERM_BP_4	maternal process involved in female pregnancy	34	0.4	0.07	1.1549	0.55
GOTERM_BP_4	oligosaccharide metabolic process	39	0.4	0.07	1.1549	0.55
GOTERM_BP_4	positive regulation of protein targeting to membrane	16	0.2	0.071	1.14874	0.56
GOTERM_BP_4	receptor catabolic process	16	0.2	0.071	1.14874	0.56
GOTERM_BP_4	mitochondrial fusion	16	0.2	0.071	1.14874	0.56
GOTERM_BP_4	modulation by virus of host process	16	0.2	0.071	1.14874	0.56
GOTERM_BP_4	positive regulation of DNA-templated transcription, initiation	16	0.2	0.071	1.14874	0.56
GOTERM_BP_4	response to growth factor	308	3.5	0.072	1.14267	0.56
GOTERM_BP_4	protein import into mitochondrial outer membrane	6	0.1	0.073	1.13668	0.56
GOTERM_BP_4	astral microtubule organization	6	0.1	0.073	1.13668	0.56
GOTERM_BP_4	wound healing, spreading of cells	17	0.2	0.074	1.13077	0.57
GOTERM_BP_4	negative regulation of DNA metabolic process	62	0.7	0.075	1.12494	0.57
GOTERM_BP_4	negative regulation of DNA damage response, signal transduction by p53 class mediator	10	0.1	0.075	1.12494	0.57
GOTERM_BP_4	cellular response to oxidative stress	116	1.3	0.075	1.12494	0.57
GOTERM_BP_4	single-organism carbohydrate metabolic process	318	3.6	0.075	1.12494	0.57
GOTERM_BP_4	cellular response to radiation	78	0.9	0.076	1.11919	0.57
GOTERM_BP_4	brain development	331	3.7	0.077	1.11351	0.58
GOTERM_BP_4	meiosis I	58	0.7	0.077	1.11351	0.58
GOTERM_BP_4	negative regulation of nervous system development	133	1.5	0.079	1.10237	0.59
GOTERM_BP_4	neuron projection extension	74	0.8	0.079	1.10237	0.59
GOTERM_BP_4	microvillus organization	19	0.2	0.079	1.10237	0.59
GOTERM_BP_4	negative regulation of binding	72	0.8	0.08	1.09691	0.59
GOTERM_BP_4	single-organism carbohydrate catabolic process	71	0.8	0.081	1.09151	0.6
GOTERM_BP_4	positive regulation of substrate adhesion-dependent cell spreading	20	0.2	0.081	1.09151	0.59
GOTERM_BP_4	response to catecholamine	20	0.2	0.081	1.09151	0.59
GOTERM_BP_4	response to monoamine	20	0.2	0.081	1.09151	0.59
GOTERM_BP_4	meiotic cell cycle process	97	1.1	0.082	1.08619	0.6
GOTERM_BP_4	pteridine-containing compound metabolic process	21	0.2	0.083	1.08092	0.6
GOTERM_BP_4	positive regulation of intracellular steroid hormone receptor signaling pathway	11	0.1	0.083	1.08092	0.6
GOTERM_BP_4	positive regulation of nitrogen compound metabolic process	833	9.4	0.084	1.07572	0.6
GOTERM_BP_4	ATP hydrolysis coupled transmembrane transport	22	0.2	0.084	1.07572	0.6
GOTERM_BP_4	positive regulation of cyclin-dependent protein serine/threonine kinase activity	22	0.2	0.084	1.07572	0.6
GOTERM_BP_4	negative regulation of chromosome segregation	23	0.3	0.085	1.07058	0.61
GOTERM_BP_4	nucleobase metabolic process	24	0.3	0.086	1.0655	0.61
GOTERM_BP_4	cellular amino acid biosynthetic process	39	0.4	0.088	1.05552	0.62
GOTERM_BP_4	sulfur compound catabolic process	26	0.3	0.088	1.05552	0.62
GOTERM_BP_4	positive regulation of macroautophagy	26	0.3	0.088	1.05552	0.62
GOTERM_BP_4	negative regulation of nucleocytoplasmic transport	38	0.4	0.088	1.05552	0.62
GOTERM_BP_4	autophagosome organization	36	0.4	0.088	1.05552	0.62
GOTERM_BP_4	reciprocal meiotic recombination	28	0.3	0.089	1.05061	0.62
GOTERM_BP_4	metaphase plate congression	28	0.3	0.089	1.05061	0.62
GOTERM_BP_4	regulation of mitochondrial outer membrane permeabilization involved in apoptotic signaling pathway	28	0.3	0.089	1.05061	0.62
GOTERM_BP_4	establishment of vesicle localization	122	1.4	0.089	1.05061	0.62
GOTERM_BP_4	somatic diversification of immune receptors via germline recombination within a single locus	31	0.3	0.089	1.05061	0.62
GOTERM_BP_4	pigment biosynthetic process	31	0.3	0.089	1.05061	0.62
GOTERM_BP_4	post-embryonic organ development	12	0.1	0.089	1.05061	0.62
GOTERM_BP_4	cellular amine metabolic process	61	0.7	0.089	1.05061	0.62
GOTERM_BP_4	regulation of endothelial cell migration	61	0.7	0.089	1.05061	0.62
GOTERM_BP_4	protein complex localization	61	0.7	0.089	1.05061	0.62
GOTERM_BP_4	positive regulation of cellular component biogenesis	216	2.4	0.09	1.04576	0.62
GOTERM_BP_4	anatomical structure homeostasis	174	2	0.092	1.03621	0.63
GOTERM_BP_4	positive regulation of ER-associated ubiquitin-dependent protein catabolic process	7	0.1	0.093	1.03152	0.63
GOTERM_BP_4	positive regulation of mammary gland epithelial cell proliferation	7	0.1	0.093	1.03152	0.63
GOTERM_BP_4	regulation of chromatin binding	13	0.1	0.094	1.02687	0.64
GOTERM_BP_4	regulation of glucose transport	55	0.6	0.094	1.02687	0.64
GOTERM_BP_4	meiotic cell cycle	116	1.3	0.095	1.02228	0.64
GOTERM_BP_4	meiotic nuclear division	92	1	0.098	1.00877	0.65
GOTERM_BP_4	neuron projection guidance	113	1.3	0.098	1.00877	0.65
GOTERM_BP_4	positive regulation of protein complex assembly	113	1.3	0.098	1.00877	0.65
GOTERM_BP_4	positive regulation of protein localization to nucleus	67	0.8	0.098	1.00877	0.65
GOTERM_BP_4	regulation of ruffle assembly	14	0.2	0.099	1.00436	0.65
GOTERM_BP_4	axis specification	49	0.6	0.1	1	0.65
GOTERM_BP_4	carbohydrate catabolic process	79	0.9	0.1	1	0.65

## Sheet: BP_5
Category	Term	Count	%	P-Value	-LOG10(P-value)	Benjamini
GOTERM_BP_5	RNA processing	635	7.2	4.2e-51	50.3768	3.1e-47
GOTERM_BP_5	mRNA metabolic process	467	5.3	9.9e-37	36.0044	3.7e-33
GOTERM_BP_5	ncRNA metabolic process	407	4.6	3.1e-36	35.5086	7.7e-33
GOTERM_BP_5	translation	444	5	2.1e-34	33.6778	3.9e-31
GOTERM_BP_5	peptide biosynthetic process	458	5.2	4.8e-34	33.3188	7.1e-31
GOTERM_BP_5	amide biosynthetic process	490	5.5	2.9e-31	30.5376	3.5e-28
GOTERM_BP_5	rRNA processing	216	2.4	3.4e-31	30.4685	3.6e-28
GOTERM_BP_5	mitotic cell cycle process	569	6.4	3.2e-29	28.4949	2.9e-26
GOTERM_BP_5	nucleic acid metabolic process	2680	30.2	5.5e-28	27.2596	4.6e-25
GOTERM_BP_5	cellular macromolecular complex assembly	616	7	8.5e-25	24.0706	6.3e-22
GOTERM_BP_5	cellular macromolecule catabolic process	600	6.8	1.9e-24	23.7212	1.2e-21
GOTERM_BP_5	peptide metabolic process	515	5.8	2.8e-24	23.5528	1.7e-21
GOTERM_BP_5	RNA metabolic process	2409	27.2	1.6e-23	22.7959	9.2e-21
GOTERM_BP_5	cellular macromolecule biosynthetic process	2575	29.1	1.4e-22	21.8539	7.5e-20
GOTERM_BP_5	mitotic cell cycle phase transition	343	3.9	2.5e-22	21.6021	1.2e-19
GOTERM_BP_5	cell cycle phase transition	359	4.1	1.8e-21	20.7447	8.5e-19
GOTERM_BP_5	cellular protein metabolic process	2498	28.2	2.8e-19	18.5528	1.2e-16
GOTERM_BP_5	protein localization to organelle	542	6.1	3.6e-19	18.4437	1.5e-16
GOTERM_BP_5	RNA catabolic process	183	2.1	7.4e-19	18.1308	2.9e-16
GOTERM_BP_5	viral gene expression	148	1.7	1.5e-18	17.8239	5.4e-16
GOTERM_BP_5	ribonucleoprotein complex assembly	160	1.8	1.9e-18	17.7212	6.8e-16
GOTERM_BP_5	establishment of protein localization to endoplasmic reticulum	93	1	1.3e-17	16.8861	4.4e-15
GOTERM_BP_5	protein complex disassembly	182	2.1	1.8e-17	16.7447	5.8e-15
GOTERM_BP_5	viral transcription	139	1.6	3.1e-17	16.5086	9.4e-15
GOTERM_BP_5	posttranscriptional regulation of gene expression	305	3.4	5.6e-17	16.2518	3.3e-14
GOTERM_BP_5	intracellular protein transport	594	6.7	1.8e-16	15.7447	6.3e-14
GOTERM_BP_5	establishment of protein localization to membrane	246	2.8	3e-16	15.5229	9.1e-14
GOTERM_BP_5	nucleobase-containing compound catabolic process	250	2.8	3.3e-15	14.4815	8.8e-13
GOTERM_BP_5	mitochondrial translation	97	1.1	4.2e-15	14.3768	1.1e-12
GOTERM_BP_5	proteasomal protein catabolic process	262	3	5.8e-15	14.2366	1.4e-12
GOTERM_BP_5	establishment of protein localization to organelle	403	4.5	7.7e-15	14.1135	1.9e-12
GOTERM_BP_5	single-organism intracellular transport	416	4.7	3.1e-14	13.5086	7e-12
GOTERM_BP_5	protein targeting to membrane	139	1.6	3.8e-14	13.4202	8.5e-12
GOTERM_BP_5	translational elongation	106	1.2	5.5e-14	13.2596	1.2e-11
GOTERM_BP_5	viral life cycle	287	3.2	7.7e-14	13.1135	1.6e-11
GOTERM_BP_5	protein localization to membrane	304	3.4	1.9e-13	12.7212	4e-11
GOTERM_BP_5	protein targeting	415	4.7	3.4e-13	12.4685	6.8e-11
GOTERM_BP_5	protein transport	997	11.3	4.7e-13	12.3279	9.1e-11
GOTERM_BP_5	protein complex assembly	788	8.9	2.1e-12	11.6778	4.1e-10
GOTERM_BP_5	regulation of protein catabolic process	236	2.7	2.8e-12	11.5528	5.2e-10
GOTERM_BP_5	ribosomal large subunit biogenesis	59	0.7	3.6e-12	11.4437	6.5e-10
GOTERM_BP_5	regulation of mitotic cell cycle	300	3.4	5.6e-12	11.2518	9.8e-10
GOTERM_BP_5	RNA transport	126	1.4	8e-12	11.0969	1.4e-09
GOTERM_BP_5	modification-dependent macromolecule catabolic process	352	4	1.5e-11	10.8239	2.6e-09
GOTERM_BP_5	regulation of translation	219	2.5	1.6e-11	10.7959	2.6e-09
GOTERM_BP_5	mitotic nuclear division	266	3	2.1e-11	10.6778	3.4e-09
GOTERM_BP_5	nuclear division	345	3.9	4.2e-11	10.3768	6.6e-09
GOTERM_BP_5	protein catabolic process	462	5.2	5.3e-11	10.2757	8.1e-09
GOTERM_BP_5	chromatin organization	440	5	5.4e-11	10.2676	8.1e-09
GOTERM_BP_5	cellular respiration	123	1.4	5.6e-11	10.2518	8.3e-09
GOTERM_BP_5	positive regulation of protein catabolic process	170	1.9	5.9e-11	10.2291	8.6e-09
GOTERM_BP_5	cellular protein catabolic process	399	4.5	6.8e-11	10.1675	9.6e-09
GOTERM_BP_5	G2/M transition of mitotic cell cycle	128	1.4	6.9e-11	10.1612	9.6e-09
GOTERM_BP_5	gene silencing	167	1.9	1.1e-10	9.95861	1.6e-08
GOTERM_BP_5	DNA metabolic process	553	6.2	1.4e-10	9.85387	1.9e-08
GOTERM_BP_5	positive regulation of cellular protein catabolic process	129	1.5	1.4e-10	9.85387	1.9e-08
GOTERM_BP_5	nucleobase-containing compound transport	143	1.6	1.7e-10	9.76955	2.3e-08
GOTERM_BP_5	regulation of cellular protein catabolic process	165	1.9	2.4e-10	9.61979	3.1e-08
GOTERM_BP_5	proteolysis involved in cellular protein catabolic process	380	4.3	2.5e-10	9.60206	3.1e-08
GOTERM_BP_5	regulation of mitotic cell cycle phase transition	198	2.2	3.4e-10	9.46852	4.2e-08
GOTERM_BP_5	mRNA transport	105	1.2	3.4e-10	9.46852	4.1e-08
GOTERM_BP_5	RNA export from nucleus	91	1	5.4e-10	9.26761	6.5e-08
GOTERM_BP_5	nuclear transport	283	3.2	5.6e-10	9.25181	6.6e-08
GOTERM_BP_5	nucleobase-containing compound biosynthetic process	2164	24.4	8.7e-10	9.06048	1e-07
GOTERM_BP_5	nucleocytoplasmic transport	278	3.1	9e-10	9.04576	1e-07
GOTERM_BP_5	negative regulation of macromolecule metabolic process	1199	13.5	1e-09	9	1.1e-07
GOTERM_BP_5	regulation of ubiquitin-protein ligase activity involved in mitotic cell cycle	59	0.7	1.3e-09	8.88606	1.5e-07
GOTERM_BP_5	regulation of gene expression, epigenetic	169	1.9	1.9e-09	8.72125	2.1e-07
GOTERM_BP_5	mitochondrial respiratory chain complex assembly	70	0.8	2e-09	8.69897	2.1e-07
GOTERM_BP_5	negative regulation of ubiquitin-protein ligase activity involved in mitotic cell cycle	58	0.7	2.3e-09	8.63827	2.5e-07
GOTERM_BP_5	ribosomal small subunit biogenesis	56	0.6	2.7e-09	8.56864	2.8e-07
GOTERM_BP_5	regulation of ubiquitin-protein transferase activity	87	1	3.6e-09	8.4437	3.7e-07
GOTERM_BP_5	nucleosome organization	121	1.4	3.8e-09	8.42022	3.8e-07
GOTERM_BP_5	chromatin assembly or disassembly	128	1.4	5e-09	8.30103	5e-07
GOTERM_BP_5	nucleoside triphosphate metabolic process	186	2.1	5.5e-09	8.25964	5.4e-07
GOTERM_BP_5	protein-DNA complex assembly	152	1.7	6.9e-09	8.16115	6.7e-07
GOTERM_BP_5	chromatin assembly	114	1.3	7.7e-09	8.11351	7.4e-07
GOTERM_BP_5	nucleoside monophosphate metabolic process	193	2.2	7.8e-09	8.10791	7.4e-07
GOTERM_BP_5	regulation of establishment of planar polarity	81	0.9	7.9e-09	8.10237	7.3e-07
GOTERM_BP_5	regulation of cell cycle phase transition	206	2.3	9.8e-09	8.00877	9e-07
GOTERM_BP_5	regulation of cell cycle process	340	3.8	1.4e-08	7.85387	1.3e-06
GOTERM_BP_5	positive regulation of cellular catabolic process	171	1.9	1.6e-08	7.79588	1.4e-06
GOTERM_BP_5	DNA conformation change	177	2	2.2e-08	7.65758	1.9e-06
GOTERM_BP_5	nucleoside metabolic process	245	2.8	2.5e-08	7.60206	2.2e-06
GOTERM_BP_5	negative regulation of protein modification process	330	3.7	2.7e-08	7.56864	2.3e-06
GOTERM_BP_5	ribonucleoside metabolic process	230	2.6	3.1e-08	7.50864	2.6e-06
GOTERM_BP_5	purine nucleoside metabolic process	216	2.4	3.8e-08	7.42022	3.2e-06
GOTERM_BP_5	mRNA-containing ribonucleoprotein complex export from nucleus	76	0.9	4.2e-08	7.37675	3.5e-06
GOTERM_BP_5	mRNA export from nucleus	76	0.9	4.2e-08	7.37675	3.5e-06
GOTERM_BP_5	mitochondrial transmembrane transport	56	0.6	4.6e-08	7.33724	3.8e-06
GOTERM_BP_5	positive regulation of proteolysis	215	2.4	5e-08	7.30103	4.1e-06
GOTERM_BP_5	negative regulation of gene expression	778	8.8	5.8e-08	7.23657	4.7e-06
GOTERM_BP_5	G1/S transition of mitotic cell cycle	143	1.6	6.7e-08	7.17393	5.4e-06
GOTERM_BP_5	maturation of SSU-rRNA	41	0.5	8.4e-08	7.07572	6.7e-06
GOTERM_BP_5	respiratory electron transport chain	78	0.9	1.2e-07	6.92082	9.1e-06
GOTERM_BP_5	ATP synthesis coupled electron transport	68	0.8	1.2e-07	6.92082	9.1e-06
GOTERM_BP_5	cell-cell signaling by wnt	271	3.1	1.2e-07	6.92082	9.6e-06
GOTERM_BP_5	Wnt signaling pathway	270	3	1.6e-07	6.79588	1.2e-05
GOTERM_BP_5	ribosome assembly	48	0.5	2.4e-07	6.61979	1.8e-05
GOTERM_BP_5	RNA biosynthetic process	1924	21.7	2.6e-07	6.58503	2e-05
GOTERM_BP_5	nucleosome assembly	101	1.1	2.8e-07	6.55284	2.1e-05
GOTERM_BP_5	negative regulation of cellular macromolecule biosynthetic process	694	7.8	3.1e-07	6.50864	2.3e-05
GOTERM_BP_5	nuclear envelope organization	63	0.7	3.2e-07	6.49485	2.3e-05
GOTERM_BP_5	negative regulation of protein metabolic process	559	6.3	3.5e-07	6.45593	2.5e-05
GOTERM_BP_5	negative regulation of macromolecule biosynthetic process	739	8.3	3.8e-07	6.42022	2.7e-05
GOTERM_BP_5	establishment of planar polarity	84	0.9	5.1e-07	6.29243	3.6e-05
GOTERM_BP_5	cell surface receptor signaling pathway involved in cell-cell signaling	297	3.4	6.9e-07	6.16115	4.8e-05
GOTERM_BP_5	morphogenesis of a polarized epithelium	91	1	7e-07	6.1549	4.8e-05
GOTERM_BP_5	mitochondrial respiratory chain complex I assembly	49	0.6	8.1e-07	6.09151	5.5e-05
GOTERM_BP_5	cell cycle checkpoint	142	1.6	9.1e-07	6.04096	6.2e-05
GOTERM_BP_5	negative regulation of cellular protein metabolic process	528	6	9.3e-07	6.03152	6.2e-05
GOTERM_BP_5	regulation of gene expression	2122	23.9	1.1e-06	5.95861	7.5e-05
GOTERM_BP_5	nuclear chromosome segregation	172	1.9	1.4e-06	5.85387	9.4e-05
GOTERM_BP_5	maturation of LSU-rRNA	24	0.3	1.4e-06	5.85387	9.4e-05
GOTERM_BP_5	chromatin silencing	81	0.9	1.7e-06	5.76955	0.00011
GOTERM_BP_5	negative regulation of cellular amide metabolic process	101	1.1	1.8e-06	5.74473	0.00011
GOTERM_BP_5	negative regulation of transferase activity	208	2.3	1.8e-06	5.74473	0.00012
GOTERM_BP_5	protein modification process	1871	21.1	2.4e-06	5.61979	0.00015
GOTERM_BP_5	cellular protein modification process	1871	21.1	2.4e-06	5.61979	0.00015
GOTERM_BP_5	mitochondrial electron transport, NADH to ubiquinone	42	0.5	2.6e-06	5.58503	0.00016
GOTERM_BP_5	negative regulation of gene expression, epigenetic	90	1	2.7e-06	5.56864	0.00017
GOTERM_BP_5	regulation of cellular protein localization	311	3.5	3.3e-06	5.48149	0.0002
GOTERM_BP_5	negative regulation of cellular biosynthetic process	761	8.6	3.3e-06	5.48149	0.0002
GOTERM_BP_5	positive regulation of gene expression, epigenetic	57	0.6	5.2e-06	5.284	0.00031
GOTERM_BP_5	spliceosomal snRNP assembly	32	0.4	6.1e-06	5.21467	0.00037
GOTERM_BP_5	negative regulation of translation	95	1.1	6.3e-06	5.20066	0.00037
GOTERM_BP_5	regulation of cellular response to heat	55	0.6	6.8e-06	5.16749	0.0004
GOTERM_BP_5	macromolecule methylation	158	1.8	8e-06	5.09691	0.00047
GOTERM_BP_5	cellular protein complex assembly	315	3.6	8.9e-06	5.05061	0.00052
GOTERM_BP_5	microtubule cytoskeleton organization	241	2.7	9e-06	5.04576	0.00052
GOTERM_BP_5	response to unfolded protein	108	1.2	9.4e-06	5.02687	0.00054
GOTERM_BP_5	regulation of macromolecule biosynthetic process	1998	22.5	1e-05	5	0.00058
GOTERM_BP_5	positive regulation of transferase activity	347	3.9	1e-05	5	0.00058
GOTERM_BP_5	DNA replication	170	1.9	1e-05	5	0.00059
GOTERM_BP_5	RNA modification	86	1	1.1e-05	4.95861	0.00064
GOTERM_BP_5	regulation of protein metabolic process	1248	14.1	1.2e-05	4.92082	0.00063
GOTERM_BP_5	transport of virus	51	0.6	1.2e-05	4.92082	0.00064
GOTERM_BP_5	regulation of cellular macromolecule biosynthetic process	1942	21.9	1.3e-05	4.88606	0.00073
GOTERM_BP_5	ribosomal large subunit assembly	23	0.3	1.4e-05	4.85387	0.00074
GOTERM_BP_5	sister chromatid segregation	135	1.5	1.4e-05	4.85387	0.00076
GOTERM_BP_5	regulation of cellular protein metabolic process	1168	13.2	1.4e-05	4.85387	0.00076
GOTERM_BP_5	glycosyl compound biosynthetic process	85	1	1.6e-05	4.79588	0.00086
GOTERM_BP_5	negative regulation of organelle organization	181	2	1.6e-05	4.79588	0.00086
GOTERM_BP_5	regulation of apoptotic signaling pathway	215	2.4	1.9e-05	4.72125	0.00097
GOTERM_BP_5	mitotic nuclear envelope disassembly	35	0.4	2e-05	4.69897	0.001
GOTERM_BP_5	regulation of cellular amino acid metabolic process	41	0.5	2.2e-05	4.65758	0.0011
GOTERM_BP_5	positive regulation of organelle organization	325	3.7	2.2e-05	4.65758	0.0011
GOTERM_BP_5	negative regulation of intracellular signal transduction	252	2.8	2.2e-05	4.65758	0.0011
GOTERM_BP_5	DNA repair	290	3.3	2.3e-05	4.63827	0.0012
GOTERM_BP_5	cellular response to topologically incorrect protein	94	1.1	2.9e-05	4.5376	0.0015
GOTERM_BP_5	nucleoside biosynthetic process	83	0.9	3.3e-05	4.48149	0.0016
GOTERM_BP_5	covalent chromatin modification	299	3.4	3.3e-05	4.48149	0.0016
GOTERM_BP_5	regulation of Wnt signaling pathway	181	2	3.5e-05	4.45593	0.0017
GOTERM_BP_5	nuclear envelope disassembly	37	0.4	3.6e-05	4.4437	0.0017
GOTERM_BP_5	membrane disassembly	37	0.4	3.6e-05	4.4437	0.0017
GOTERM_BP_5	DNA damage checkpoint	93	1	4e-05	4.39794	0.0019
GOTERM_BP_5	tRNA export from nucleus	27	0.3	4.1e-05	4.38722	0.002
GOTERM_BP_5	tRNA-containing ribonucleoprotein complex export from nucleus	27	0.3	4.1e-05	4.38722	0.002
GOTERM_BP_5	Golgi vesicle transport	182	2.1	4.5e-05	4.34679	0.0021
GOTERM_BP_5	intracellular transport of virus	48	0.5	4.5e-05	4.34679	0.0021
GOTERM_BP_5	positive regulation of canonical Wnt signaling pathway	78	0.9	5.3e-05	4.27572	0.0025
GOTERM_BP_5	actin cytoskeleton organization	299	3.4	5.7e-05	4.24413	0.0027
GOTERM_BP_5	tRNA transport	28	0.3	6.2e-05	4.20761	0.0029
GOTERM_BP_5	negative regulation of nucleobase-containing compound metabolic process	696	7.9	7.1e-05	4.14874	0.0033
GOTERM_BP_5	chromatin silencing at rDNA	31	0.3	7.2e-05	4.14267	0.0033
GOTERM_BP_5	mitotic cell cycle checkpoint	98	1.1	7.3e-05	4.13668	0.0033
GOTERM_BP_5	apoptotic signaling pathway	313	3.5	7.7e-05	4.11351	0.0035
GOTERM_BP_5	negative regulation of Wnt signaling pathway	120	1.4	7.9e-05	4.10237	0.0036
GOTERM_BP_5	multi-organism intracellular transport	48	0.5	8.1e-05	4.09151	0.0036
GOTERM_BP_5	cellular response to unfolded protein	85	1	8.2e-05	4.08619	0.0036
GOTERM_BP_5	negative regulation of RNA metabolic process	632	7.1	9.2e-05	4.03621	0.0041
GOTERM_BP_5	nucleoside monophosphate biosynthetic process	64	0.7	0.0001	4	0.0046
GOTERM_BP_5	endoplasmic reticulum unfolded protein response	83	0.9	0.00011	3.95861	0.0047
GOTERM_BP_5	regulation of transcription from RNA polymerase II promoter in response to stress	46	0.5	0.00011	3.95861	0.0047
GOTERM_BP_5	telomere organization	91	1	0.00011	3.95861	0.0047
GOTERM_BP_5	regulation of canonical Wnt signaling pathway	140	1.6	0.00012	3.92082	0.0051
GOTERM_BP_5	ERAD pathway	61	0.7	0.00013	3.88606	0.0054
GOTERM_BP_5	nuclear pore organization	15	0.2	0.00015	3.82391	0.0064
GOTERM_BP_5	innate immune response activating cell surface receptor signaling pathway	69	0.8	0.00015	3.82391	0.0064
GOTERM_BP_5	nucleobase-containing small molecule metabolic process	382	4.3	0.00016	3.79588	0.0065
GOTERM_BP_5	regulation of protein depolymerization	49	0.6	0.00016	3.79588	0.0067
GOTERM_BP_5	mitochondrial ATP synthesis coupled proton transport	19	0.2	0.00019	3.72125	0.0077
GOTERM_BP_5	signal transduction involved in cell cycle checkpoint	46	0.5	0.00019	3.72125	0.0078
GOTERM_BP_5	neural tube formation	67	0.8	0.0002	3.69897	0.0082
GOTERM_BP_5	chromatin remodeling	100	1.1	0.00021	3.67778	0.0085
GOTERM_BP_5	primary neural tube formation	62	0.7	0.00021	3.67778	0.0087
GOTERM_BP_5	ER-associated ubiquitin-dependent protein catabolic process	52	0.6	0.00022	3.65758	0.009
GOTERM_BP_5	transcription, DNA-templated	1743	19.7	0.00023	3.63827	0.0092
GOTERM_BP_5	sphingolipid metabolic process	94	1.1	0.00024	3.61979	0.0095
GOTERM_BP_5	IRE1-mediated unfolded protein response	48	0.5	0.00024	3.61979	0.0096
GOTERM_BP_5	spliceosomal complex assembly	40	0.5	0.00025	3.60206	0.01
GOTERM_BP_5	positive regulation of cell death	321	3.6	0.00026	3.58503	0.01
GOTERM_BP_5	establishment of protein localization to mitochondrion	111	1.3	0.00028	3.55284	0.011
GOTERM_BP_5	negative regulation of canonical Wnt signaling pathway	99	1.1	0.00028	3.55284	0.011
GOTERM_BP_5	mitochondrial membrane organization	66	0.7	0.00028	3.55284	0.011
GOTERM_BP_5	protein methylation	100	1.1	0.00028	3.55284	0.011
GOTERM_BP_5	signal transduction involved in DNA integrity checkpoint	45	0.5	0.00029	3.5376	0.011
GOTERM_BP_5	signal transduction involved in DNA damage checkpoint	45	0.5	0.00029	3.5376	0.011
GOTERM_BP_5	nucleoside phosphate metabolic process	354	4	0.00029	3.5376	0.011
GOTERM_BP_5	nucleotide metabolic process	350	3.9	0.0003	3.52288	0.011
GOTERM_BP_5	positive regulation of Wnt signaling pathway	93	1	0.00032	3.49485	0.012
GOTERM_BP_5	NIK/NF-kappaB signaling	68	0.8	0.00032	3.49485	0.012
GOTERM_BP_5	RNA methylation	46	0.5	0.00032	3.49485	0.012
GOTERM_BP_5	negative regulation of transcription, DNA-templated	573	6.5	0.00038	3.42022	0.014
GOTERM_BP_5	neural tube closure	58	0.7	0.00038	3.42022	0.014
GOTERM_BP_5	negative regulation of MAPK cascade	90	1	0.0004	3.39794	0.014
GOTERM_BP_5	positive regulation of cellular protein localization	199	2.2	0.00041	3.38722	0.015
GOTERM_BP_5	positive regulation of macromolecule metabolic process	1389	15.7	0.00042	3.37675	0.015
GOTERM_BP_5	negative regulation of protein depolymerization	40	0.5	0.00045	3.34679	0.016
GOTERM_BP_5	neural tube development	96	1.1	0.00047	3.3279	0.017
GOTERM_BP_5	establishment of protein localization to plasma membrane	86	1	0.00048	3.31876	0.017
GOTERM_BP_5	regulation of DNA metabolic process	202	2.3	0.0005	3.30103	0.018
GOTERM_BP_5	cell cycle arrest	134	1.5	0.0005	3.30103	0.018
GOTERM_BP_5	positive regulation of programmed cell death	304	3.4	0.00053	3.27572	0.019
GOTERM_BP_5	positive regulation of apoptotic signaling pathway	104	1.2	0.00056	3.25181	0.019
GOTERM_BP_5	negative regulation of RNA biosynthetic process	602	6.8	0.00056	3.25181	0.019
GOTERM_BP_5	regulation of neurogenesis	355	4	0.00057	3.24413	0.02
GOTERM_BP_5	negative regulation of mitotic cell cycle phase transition	92	1	0.00057	3.24413	0.02
GOTERM_BP_5	tube closure	58	0.7	0.00057	3.24413	0.02
GOTERM_BP_5	protein transmembrane transport	42	0.5	0.00058	3.23657	0.02
GOTERM_BP_5	actin filament organization	184	2.1	0.00061	3.21467	0.021
GOTERM_BP_5	negative regulation of cell cycle	251	2.8	0.00061	3.21467	0.021
GOTERM_BP_5	positive regulation of apoptotic process	301	3.4	0.00063	3.20066	0.021
GOTERM_BP_5	signal transduction involved in mitotic cell cycle checkpoint	43	0.5	0.00064	3.19382	0.021
GOTERM_BP_5	signal transduction involved in mitotic G1 DNA damage checkpoint	43	0.5	0.00064	3.19382	0.021
GOTERM_BP_5	neuron projection development	420	4.7	0.00064	3.19382	0.021
GOTERM_BP_5	mitotic G1/S transition checkpoint	48	0.5	0.00064	3.19382	0.021
GOTERM_BP_5	regulation of neuron differentiation	295	3.3	0.00065	3.18709	0.021
GOTERM_BP_5	branched-chain amino acid catabolic process	17	0.2	0.00066	3.18046	0.022
GOTERM_BP_5	regulation of RNA splicing	68	0.8	0.00067	3.17393	0.022
GOTERM_BP_5	negative regulation of mitotic cell cycle	125	1.4	0.00074	3.13077	0.024
GOTERM_BP_5	mitotic DNA damage checkpoint	63	0.7	0.00076	3.11919	0.025
GOTERM_BP_5	telomere maintenance	81	0.9	0.00078	3.10791	0.025
GOTERM_BP_5	signal transduction in response to DNA damage	73	0.8	0.00082	3.08619	0.026
GOTERM_BP_5	negative regulation of cytoskeleton organization	73	0.8	0.00082	3.08619	0.026
GOTERM_BP_5	regulation of mRNA processing	65	0.7	0.00084	3.07572	0.027
GOTERM_BP_5	mitotic sister chromatid segregation	85	1	0.00087	3.06048	0.027
GOTERM_BP_5	formation of translation preinitiation complex	20	0.2	0.00087	3.06048	0.027
GOTERM_BP_5	membrane lipid metabolic process	117	1.3	0.00087	3.06048	0.027
GOTERM_BP_5	nucleoside triphosphate biosynthetic process	52	0.6	0.00088	3.05552	0.027
GOTERM_BP_5	positive regulation of cell cycle	185	2.1	0.00089	3.05061	0.028
GOTERM_BP_5	response to hydrogen peroxide	76	0.9	0.00091	3.04096	0.028
GOTERM_BP_5	DNA damage response, signal transduction by p53 class mediator resulting in cell cycle arrest	42	0.5	0.00095	3.02228	0.029
GOTERM_BP_5	spindle organization	68	0.8	0.00096	3.01773	0.029
GOTERM_BP_5	protein localization to cell periphery	128	1.4	0.00096	3.01773	0.029
GOTERM_BP_5	regulation of mRNA metabolic process	80	0.9	0.001	3	0.031
GOTERM_BP_5	ribose phosphate metabolic process	288	3.3	0.0011	2.95861	0.032
GOTERM_BP_5	inner mitochondrial membrane organization	18	0.2	0.0011	2.95861	0.032
GOTERM_BP_5	cytoskeleton-dependent cytokinesis	30	0.3	0.0011	2.95861	0.032
GOTERM_BP_5	regulation of chromosome organization	159	1.8	0.0011	2.95861	0.032
GOTERM_BP_5	negative regulation of cell cycle phase transition	97	1.1	0.0011	2.95861	0.033
GOTERM_BP_5	signal transduction by p53 class mediator	97	1.1	0.0011	2.95861	0.033
GOTERM_BP_5	antigen processing and presentation of exogenous peptide antigen via MHC class I	44	0.5	0.0011	2.95861	0.034
GOTERM_BP_5	maintenance of protein location in cell	57	0.6	0.0012	2.92082	0.035
GOTERM_BP_5	mitotic DNA integrity checkpoint	66	0.7	0.0012	2.92082	0.037
GOTERM_BP_5	regulation of nervous system development	394	4.4	0.0013	2.88606	0.038
GOTERM_BP_5	regulation of RNA metabolic process	1803	20.3	0.0013	2.88606	0.038
GOTERM_BP_5	protein import	179	2	0.0013	2.88606	0.038
GOTERM_BP_5	plasma membrane organization	153	1.7	0.0013	2.88606	0.038
GOTERM_BP_5	negative regulation of intrinsic apoptotic signaling pathway	59	0.7	0.0013	2.88606	0.038
GOTERM_BP_5	intrinsic apoptotic signaling pathway	154	1.7	0.0013	2.88606	0.038
GOTERM_BP_5	RNA phosphodiester bond hydrolysis	81	0.9	0.0014	2.85387	0.041
GOTERM_BP_5	negative regulation of apoptotic signaling pathway	119	1.3	0.0014	2.85387	0.041
GOTERM_BP_5	regulation of cell cycle checkpoint	25	0.3	0.0015	2.82391	0.043
GOTERM_BP_5	positive regulation of protein metabolic process	746	8.4	0.0015	2.82391	0.044
GOTERM_BP_5	ER to Golgi vesicle-mediated transport	102	1.2	0.0016	2.79588	0.044
GOTERM_BP_5	regulation of neuron projection development	220	2.5	0.0016	2.79588	0.044
GOTERM_BP_5	microtubule organizing center organization	74	0.8	0.0016	2.79588	0.045
GOTERM_BP_5	epithelial tube formation	76	0.9	0.0017	2.76955	0.047
GOTERM_BP_5	negative regulation of protein catabolic process	58	0.7	0.0018	2.74473	0.05
GOTERM_BP_5	phosphorylation	1085	12.2	0.0018	2.74473	0.05
GOTERM_BP_5	nervous system development	1057	11.9	0.0019	2.72125	0.05
GOTERM_BP_5	positive regulation of mitotic cell cycle phase transition	39	0.4	0.0019	2.72125	0.051
GOTERM_BP_5	ribonucleotide metabolic process	279	3.1	0.002	2.69897	0.053
GOTERM_BP_5	negative regulation of protein complex disassembly	40	0.5	0.002	2.69897	0.055
GOTERM_BP_5	regulation of intracellular transport	248	2.8	0.0021	2.67778	0.056
GOTERM_BP_5	chromosome separation	47	0.5	0.0022	2.65758	0.058
GOTERM_BP_5	RNA secondary structure unwinding	31	0.3	0.0022	2.65758	0.058
GOTERM_BP_5	negative regulation of protein polymerization	41	0.5	0.0022	2.65758	0.059
GOTERM_BP_5	embryonic epithelial tube formation	75	0.8	0.0022	2.65758	0.059
GOTERM_BP_5	iron-sulfur cluster assembly	15	0.2	0.0023	2.63827	0.059
GOTERM_BP_5	intracellular protein transmembrane transport	36	0.4	0.0023	2.63827	0.06
GOTERM_BP_5	sister chromatid cohesion	76	0.9	0.0023	2.63827	0.06
GOTERM_BP_5	positive regulation of viral process	65	0.7	0.0023	2.63827	0.061
GOTERM_BP_5	endosomal transport	138	1.6	0.0024	2.61979	0.061
GOTERM_BP_5	regulation of cell cycle G2/M phase transition	42	0.5	0.0024	2.61979	0.061
GOTERM_BP_5	purine nucleotide metabolic process	284	3.2	0.0025	2.60206	0.063
GOTERM_BP_5	regulation of cytoskeleton organization	223	2.5	0.0025	2.60206	0.063
GOTERM_BP_5	regulation of DNA-templated transcription, initiation	24	0.3	0.0025	2.60206	0.063
GOTERM_BP_5	establishment of protein localization to mitochondrial membrane	11	0.1	0.0026	2.58503	0.065
GOTERM_BP_5	regulation of cell morphogenesis	294	3.3	0.0026	2.58503	0.066
GOTERM_BP_5	regulation of programmed cell death	698	7.9	0.0026	2.58503	0.066
GOTERM_BP_5	branched-chain amino acid metabolic process	18	0.2	0.0027	2.56864	0.067
GOTERM_BP_5	negative regulation of signal transduction	544	6.1	0.0027	2.56864	0.067
GOTERM_BP_5	morphogenesis of an epithelium	271	3.1	0.0027	2.56864	0.068
GOTERM_BP_5	DNA biosynthetic process	113	1.3	0.0027	2.56864	0.067
GOTERM_BP_5	protein localization to plasma membrane	116	1.3	0.0028	2.55284	0.068
GOTERM_BP_5	positive regulation of cell cycle process	138	1.6	0.0029	2.5376	0.071
GOTERM_BP_5	positive regulation of cell cycle arrest	53	0.6	0.003	2.52288	0.073
GOTERM_BP_5	mitochondrial RNA metabolic process	25	0.3	0.003	2.52288	0.072
GOTERM_BP_5	glycosphingolipid metabolic process	46	0.5	0.0031	2.50864	0.075
GOTERM_BP_5	regulation of actin polymerization or depolymerization	97	1.1	0.0031	2.50864	0.075
GOTERM_BP_5	tricarboxylic acid cycle	22	0.2	0.0033	2.48149	0.08
GOTERM_BP_5	actin filament depolymerization	35	0.4	0.0034	2.46852	0.081
GOTERM_BP_5	protein targeting to mitochondrion	83	0.9	0.0034	2.46852	0.081
GOTERM_BP_5	positive regulation of viral life cycle	57	0.6	0.0035	2.45593	0.082
GOTERM_BP_5	mRNA stabilization	26	0.3	0.0035	2.45593	0.082
GOTERM_BP_5	DNA damage response, detection of DNA damage	26	0.3	0.0035	2.45593	0.082
GOTERM_BP_5	negative regulation of cell cycle process	132	1.5	0.0035	2.45593	0.082
GOTERM_BP_5	regulation of apoptotic process	690	7.8	0.0036	2.4437	0.084
GOTERM_BP_5	positive regulation of cellular amide metabolic process	70	0.8	0.0036	2.4437	0.084
GOTERM_BP_5	positive regulation of cell cycle phase transition	42	0.5	0.0036	2.4437	0.085
GOTERM_BP_5	cytokinesis	71	0.8	0.0037	2.4318	0.085
GOTERM_BP_5	regulation of signal transduction by p53 class mediator	93	1	0.0038	2.42022	0.088
GOTERM_BP_5	regulation of actin filament length	97	1.1	0.0039	2.40894	0.09
GOTERM_BP_5	fibroblast growth factor receptor signaling pathway	61	0.7	0.0039	2.40894	0.09
GOTERM_BP_5	protein export from nucleus	37	0.4	0.004	2.39794	0.091
GOTERM_BP_5	telomerase RNA localization to Cajal body	14	0.2	0.0041	2.38722	0.094
GOTERM_BP_5	response to fibroblast growth factor	79	0.9	0.0042	2.37675	0.095
GOTERM_BP_5	peptidyl-lysine methylation	66	0.7	0.0044	2.35655	0.1
GOTERM_BP_5	positive regulation of cellular protein metabolic process	698	7.9	0.0045	2.34679	0.1
GOTERM_BP_5	viral RNA genome replication	17	0.2	0.0046	2.33724	0.1
GOTERM_BP_5	RNA replication	17	0.2	0.0046	2.33724	0.1
GOTERM_BP_5	regulation of intrinsic apoptotic signaling pathway	87	1	0.0046	2.33724	0.1
GOTERM_BP_5	mitotic cytokinesis	24	0.3	0.0047	2.3279	0.1
GOTERM_BP_5	cerebellar cortex morphogenesis	24	0.3	0.0047	2.3279	0.1
GOTERM_BP_5	regulation of proteolysis	359	4.1	0.0048	2.31876	0.11
GOTERM_BP_5	regulation of protein polymerization	102	1.2	0.005	2.30103	0.11
GOTERM_BP_5	regulation of organ morphogenesis	137	1.5	0.0051	2.29243	0.11
GOTERM_BP_5	histone methylation	76	0.9	0.0052	2.284	0.11
GOTERM_BP_5	cellular protein complex localization	21	0.2	0.0053	2.27572	0.12
GOTERM_BP_5	negative regulation of signal transduction by p53 class mediator	21	0.2	0.0053	2.27572	0.12
GOTERM_BP_5	regulation of synaptic vesicle transport	25	0.3	0.0054	2.26761	0.12
GOTERM_BP_5	intracellular protein transmembrane import	30	0.3	0.0055	2.25964	0.12
GOTERM_BP_5	regulation of cell cycle arrest	64	0.7	0.0057	2.24413	0.12
GOTERM_BP_5	centrosome organization	66	0.7	0.0059	2.22915	0.13
GOTERM_BP_5	negative regulation of megakaryocyte differentiation	15	0.2	0.0059	2.22915	0.13
GOTERM_BP_5	negative regulation of cell communication	584	6.6	0.006	2.22185	0.13
GOTERM_BP_5	regulation of actin cytoskeleton organization	157	1.8	0.0066	2.18046	0.14
GOTERM_BP_5	cerebellum morphogenesis	27	0.3	0.0068	2.16749	0.14
GOTERM_BP_5	regulation of erythrocyte differentiation	27	0.3	0.0068	2.16749	0.14
GOTERM_BP_5	regulation of telomere maintenance via telomere lengthening	33	0.4	0.0071	2.14874	0.15
GOTERM_BP_5	oxoacid metabolic process	416	4.7	0.0071	2.14874	0.15
GOTERM_BP_5	negative regulation of cellular catabolic process	49	0.6	0.0071	2.14874	0.15
GOTERM_BP_5	regulation of vacuolar transport	23	0.3	0.0073	2.13668	0.15
GOTERM_BP_5	regulation of transcription from RNA polymerase II promoter in response to hypoxia	23	0.3	0.0073	2.13668	0.15
GOTERM_BP_5	tRNA methylation	23	0.3	0.0073	2.13668	0.15
GOTERM_BP_5	negative regulation of chromosome organization	64	0.7	0.0075	2.12494	0.15
GOTERM_BP_5	regulation of kinase activity	395	4.5	0.0078	2.10791	0.16
GOTERM_BP_5	carboxylic acid metabolic process	413	4.7	0.008	2.09691	0.16
GOTERM_BP_5	apoptotic mitochondrial changes	69	0.8	0.008	2.09691	0.16
GOTERM_BP_5	endoderm formation	35	0.4	0.0081	2.09151	0.16
GOTERM_BP_5	amino acid activation	35	0.4	0.0081	2.09151	0.16
GOTERM_BP_5	response to cadmium ion	29	0.3	0.0082	2.08619	0.16
GOTERM_BP_5	CENP-A containing chromatin organization	29	0.3	0.0082	2.08619	0.16
GOTERM_BP_5	hindbrain morphogenesis	29	0.3	0.0082	2.08619	0.16
GOTERM_BP_5	negative regulation of RNA splicing	20	0.2	0.0085	2.07058	0.17
GOTERM_BP_5	endodermal cell differentiation	30	0.3	0.0088	2.05552	0.18
GOTERM_BP_5	regulation of cell shape	82	0.9	0.009	2.04576	0.18
GOTERM_BP_5	actomyosin structure organization	83	0.9	0.009	2.04576	0.18
GOTERM_BP_5	rRNA-containing ribonucleoprotein complex export from nucleus	11	0.1	0.0091	2.04096	0.18
GOTERM_BP_5	regulation of cell cycle G1/S phase transition	86	1	0.0091	2.04096	0.18
GOTERM_BP_5	negative regulation of DNA binding	31	0.3	0.0095	2.02228	0.18
GOTERM_BP_5	nucleic acid phosphodiester bond hydrolysis	148	1.7	0.0096	2.01773	0.19
GOTERM_BP_5	substrate adhesion-dependent cell spreading	49	0.6	0.0098	2.00877	0.19
GOTERM_BP_5	female meiotic division	21	0.2	0.0099	2.00436	0.19
GOTERM_BP_5	regulation of megakaryocyte differentiation	21	0.2	0.0099	2.00436	0.19
GOTERM_BP_5	positive regulation of TOR signaling	21	0.2	0.0099	2.00436	0.19
GOTERM_BP_5	negative regulation of protein complex assembly	67	0.8	0.01	2	0.19
GOTERM_BP_5	protein import into mitochondrial matrix	14	0.2	0.01	2	0.19
GOTERM_BP_5	V(D)J recombination	14	0.2	0.01	2	0.19
GOTERM_BP_5	regulation of RNA biosynthetic process	1730	19.5	0.01	2	0.19
GOTERM_BP_5	glycolipid metabolic process	68	0.8	0.01	2	0.19
GOTERM_BP_5	mitotic sister chromatid separation	33	0.4	0.011	1.95861	0.2
GOTERM_BP_5	negative regulation of neuron projection development	74	0.8	0.011	1.95861	0.2
GOTERM_BP_5	regulation of intracellular protein transport	194	2.2	0.011	1.95861	0.2
GOTERM_BP_5	protein N-linked glycosylation via asparagine	27	0.3	0.011	1.95861	0.21
GOTERM_BP_5	regulation of mitotic nuclear division	79	0.9	0.011	1.95861	0.21
GOTERM_BP_5	tube formation	80	0.9	0.011	1.95861	0.21
GOTERM_BP_5	single-organism nuclear import	149	1.7	0.011	1.95861	0.21
GOTERM_BP_5	regulation of actin filament polymerization	85	1	0.011	1.95861	0.21
GOTERM_BP_5	positive regulation of organelle assembly	34	0.4	0.011	1.95861	0.21
GOTERM_BP_5	negative regulation of response to DNA damage stimulus	34	0.4	0.011	1.95861	0.21
GOTERM_BP_5	tRNA aminoacylation	34	0.4	0.011	1.95861	0.21
GOTERM_BP_5	nucleotide-excision repair, DNA gap filling	18	0.2	0.012	1.92082	0.21
GOTERM_BP_5	positive regulation of viral transcription	28	0.3	0.012	1.92082	0.22
GOTERM_BP_5	neuron development	477	5.4	0.012	1.92082	0.22
GOTERM_BP_5	regulation of protein modification process	806	9.1	0.013	1.88606	0.23
GOTERM_BP_5	beta-catenin-TCF complex assembly	29	0.3	0.013	1.88606	0.23
GOTERM_BP_5	centrosome cycle	47	0.5	0.013	1.88606	0.23
GOTERM_BP_5	aminoglycan biosynthetic process	65	0.7	0.013	1.88606	0.23
GOTERM_BP_5	regulation of mitochondrion organization	123	1.4	0.013	1.88606	0.23
GOTERM_BP_5	negative regulation of receptor-mediated endocytosis	15	0.2	0.013	1.88606	0.23
GOTERM_BP_5	positive regulation of cell cycle G2/M phase transition	15	0.2	0.013	1.88606	0.23
GOTERM_BP_5	protein import into nucleus	148	1.7	0.013	1.88606	0.23
GOTERM_BP_5	protein targeting to nucleus	148	1.7	0.013	1.88606	0.23
GOTERM_BP_5	regulation of protein localization to chromosome, telomeric region	12	0.1	0.013	1.88606	0.23
GOTERM_BP_5	positive regulation of vacuole organization	12	0.1	0.013	1.88606	0.23
GOTERM_BP_5	regulation of gene silencing	38	0.4	0.014	1.85387	0.24
GOTERM_BP_5	DNA replication initiation	24	0.3	0.014	1.85387	0.24
GOTERM_BP_5	negative regulation of cell projection organization	85	1	0.014	1.85387	0.24
GOTERM_BP_5	regulation of epithelial cell migration	93	1	0.014	1.85387	0.24
GOTERM_BP_5	hydrogen transport	86	1	0.014	1.85387	0.24
GOTERM_BP_5	actin filament polymerization	87	1	0.014	1.85387	0.24
GOTERM_BP_5	regulation of extrinsic apoptotic signaling pathway	89	1	0.014	1.85387	0.24
GOTERM_BP_5	apoptotic process	844	9.5	0.014	1.85387	0.24
GOTERM_BP_5	regulation of axon extension	53	0.6	0.014	1.85387	0.24
GOTERM_BP_5	spindle assembly	53	0.6	0.014	1.85387	0.24
GOTERM_BP_5	neurogenesis	703	7.9	0.015	1.82391	0.25
GOTERM_BP_5	negative regulation of mRNA metabolic process	25	0.3	0.015	1.82391	0.25
GOTERM_BP_5	regulation of ERAD pathway	20	0.2	0.015	1.82391	0.26
GOTERM_BP_5	positive regulation of translation	58	0.7	0.015	1.82391	0.26
GOTERM_BP_5	negative regulation of cell cycle G1/S phase transition	58	0.7	0.015	1.82391	0.26
GOTERM_BP_5	negative regulation of phosphorus metabolic process	275	3.1	0.016	1.79588	0.26
GOTERM_BP_5	negative regulation of phosphate metabolic process	275	3.1	0.016	1.79588	0.26
GOTERM_BP_5	regulation of nucleocytoplasmic transport	115	1.3	0.016	1.79588	0.26
GOTERM_BP_5	regulation of TOR signaling	44	0.5	0.016	1.79588	0.27
GOTERM_BP_5	centromere complex assembly	34	0.4	0.017	1.76955	0.27
GOTERM_BP_5	myeloid cell homeostasis	70	0.8	0.017	1.76955	0.27
GOTERM_BP_5	positive regulation of mitotic cell cycle	70	0.8	0.017	1.76955	0.27
GOTERM_BP_5	regulation of establishment of protein localization to chromosome	10	0.1	0.017	1.76955	0.27
GOTERM_BP_5	respiratory tube development	98	1.1	0.017	1.76955	0.27
GOTERM_BP_5	lung development	96	1.1	0.017	1.76955	0.27
GOTERM_BP_5	regulation of nuclear division	90	1	0.017	1.76955	0.28
GOTERM_BP_5	regulation of response to DNA damage stimulus	87	1	0.017	1.76955	0.28
GOTERM_BP_5	mitophagy	35	0.4	0.017	1.76955	0.28
GOTERM_BP_5	mitochondrion disassembly	35	0.4	0.017	1.76955	0.28
GOTERM_BP_5	mitochondrial respiratory chain complex IV assembly	13	0.1	0.017	1.76955	0.28
GOTERM_BP_5	cellular modified amino acid catabolic process	13	0.1	0.017	1.76955	0.28
GOTERM_BP_5	positive regulation of nuclease activity	13	0.1	0.017	1.76955	0.28
GOTERM_BP_5	cell morphogenesis involved in differentiation	374	4.2	0.018	1.74473	0.29
GOTERM_BP_5	extrinsic apoptotic signaling pathway	120	1.4	0.018	1.74473	0.29
GOTERM_BP_5	protein localization to cell surface	28	0.3	0.018	1.74473	0.29
GOTERM_BP_5	regulation of cellular respiration	17	0.2	0.018	1.74473	0.29
GOTERM_BP_5	nucleotide-excision repair, DNA damage recognition	17	0.2	0.018	1.74473	0.29
GOTERM_BP_5	regulation of transcription, DNA-templated	1705	19.2	0.018	1.74473	0.29
GOTERM_BP_5	aerobic respiration	38	0.4	0.019	1.72125	0.3
GOTERM_BP_5	regulation of telomere maintenance via telomerase	29	0.3	0.019	1.72125	0.3
GOTERM_BP_5	regulation of myeloid cell differentiation	103	1.2	0.02	1.69897	0.3
GOTERM_BP_5	protein localization to nuclear envelope	8	0.1	0.02	1.69897	0.31
GOTERM_BP_5	positive regulation of protein localization to Cajal body	8	0.1	0.02	1.69897	0.31
GOTERM_BP_5	centrosome duplication	30	0.3	0.02	1.69897	0.31
GOTERM_BP_5	cellular response to amino acid starvation	18	0.2	0.021	1.67778	0.32
GOTERM_BP_5	regulation of synaptic vesicle exocytosis	18	0.2	0.021	1.67778	0.32
GOTERM_BP_5	regulation of nuclease activity	18	0.2	0.021	1.67778	0.32
GOTERM_BP_5	proton transport	84	0.9	0.021	1.67778	0.32
GOTERM_BP_5	morphogenesis of embryonic epithelium	82	0.9	0.021	1.67778	0.32
GOTERM_BP_5	substantia nigra development	31	0.3	0.021	1.67778	0.32
GOTERM_BP_5	nucleobase biosynthetic process	14	0.2	0.021	1.67778	0.32
GOTERM_BP_5	positive regulation of gene expression	815	9.2	0.021	1.67778	0.32
GOTERM_BP_5	nucleotide-sugar metabolic process	24	0.3	0.022	1.65758	0.32
GOTERM_BP_5	cerebellar cortex development	32	0.4	0.022	1.65758	0.33
GOTERM_BP_5	positive regulation of intracellular transport	150	1.7	0.023	1.63827	0.34
GOTERM_BP_5	regulation of transcription regulatory region DNA binding	25	0.3	0.023	1.63827	0.34
GOTERM_BP_5	modulation by virus of host morphology or physiology	25	0.3	0.023	1.63827	0.34
GOTERM_BP_5	centriole assembly	19	0.2	0.023	1.63827	0.34
GOTERM_BP_5	spindle localization	26	0.3	0.024	1.61979	0.35
GOTERM_BP_5	mitotic spindle organization	26	0.3	0.024	1.61979	0.35
GOTERM_BP_5	positive regulation of mitochondrion organization	93	1	0.025	1.60206	0.35
GOTERM_BP_5	regulation of signal transduction	1296	14.6	0.025	1.60206	0.36
GOTERM_BP_5	regulation of extent of cell growth	59	0.7	0.025	1.60206	0.36
GOTERM_BP_5	viral genome replication	60	0.7	0.025	1.60206	0.36
GOTERM_BP_5	membrane budding	60	0.7	0.025	1.60206	0.36
GOTERM_BP_5	sulfur amino acid metabolic process	20	0.2	0.025	1.60206	0.36
GOTERM_BP_5	posttranscriptional gene silencing by RNA	37	0.4	0.025	1.60206	0.36
GOTERM_BP_5	intracellular signal transduction	1263	14.3	0.026	1.58503	0.36
GOTERM_BP_5	neuron differentiation	595	6.7	0.026	1.58503	0.37
GOTERM_BP_5	negative regulation of mRNA processing	21	0.2	0.027	1.56864	0.38
GOTERM_BP_5	amyloid precursor protein metabolic process	21	0.2	0.027	1.56864	0.38
GOTERM_BP_5	regulation of cell morphogenesis involved in differentiation	174	2	0.028	1.55284	0.38
GOTERM_BP_5	regulation of substrate adhesion-dependent cell spreading	29	0.3	0.028	1.55284	0.39
GOTERM_BP_5	positive regulation of cytoskeleton organization	100	1.1	0.028	1.55284	0.39
GOTERM_BP_5	cell morphogenesis	601	6.8	0.029	1.5376	0.39
GOTERM_BP_5	epithelial cell migration	120	1.4	0.029	1.5376	0.39
GOTERM_BP_5	negative regulation of cellular protein catabolic process	30	0.3	0.029	1.5376	0.39
GOTERM_BP_5	regulation of metaphase/anaphase transition of cell cycle	30	0.3	0.029	1.5376	0.39
GOTERM_BP_5	regulation of DNA damage checkpoint	12	0.1	0.029	1.5376	0.39
GOTERM_BP_5	positive regulation of vacuolar transport	12	0.1	0.029	1.5376	0.39
GOTERM_BP_5	mitochondrial electron transport, ubiquinol to cytochrome c	12	0.1	0.029	1.5376	0.39
GOTERM_BP_5	cap-independent translational initiation	12	0.1	0.029	1.5376	0.39
GOTERM_BP_5	regulation of cell size	93	1	0.029	1.5376	0.39
GOTERM_BP_5	hippo signaling	22	0.2	0.029	1.5376	0.4
GOTERM_BP_5	protein oligomerization	238	2.7	0.03	1.52288	0.4
GOTERM_BP_5	metaphase/anaphase transition of cell cycle	31	0.3	0.03	1.52288	0.4
GOTERM_BP_5	meiotic chromosome segregation	49	0.6	0.03	1.52288	0.4
GOTERM_BP_5	viral translation	9	0.1	0.031	1.50864	0.4
GOTERM_BP_5	establishment of ribosome localization	9	0.1	0.031	1.50864	0.4
GOTERM_BP_5	Golgi vesicle budding	9	0.1	0.031	1.50864	0.4
GOTERM_BP_5	regulation of integrin-mediated signaling pathway	9	0.1	0.031	1.50864	0.4
GOTERM_BP_5	regulation of ER-associated ubiquitin-dependent protein catabolic process	9	0.1	0.031	1.50864	0.4
GOTERM_BP_5	stress granule assembly	9	0.1	0.031	1.50864	0.4
GOTERM_BP_5	ribosomal subunit export from nucleus	9	0.1	0.031	1.50864	0.4
GOTERM_BP_5	regulation of microtubule polymerization or depolymerization	32	0.4	0.031	1.50864	0.41
GOTERM_BP_5	cerebellum development	53	0.6	0.031	1.50864	0.41
GOTERM_BP_5	lipoprotein biosynthetic process	53	0.6	0.031	1.50864	0.41
GOTERM_BP_5	vacuole fusion	23	0.3	0.031	1.50864	0.41
GOTERM_BP_5	regulation of cardiac muscle cell contraction	23	0.3	0.031	1.50864	0.41
GOTERM_BP_5	establishment of spindle localization	23	0.3	0.031	1.50864	0.41
GOTERM_BP_5	positive regulation of extrinsic apoptotic signaling pathway	33	0.4	0.032	1.49485	0.41
GOTERM_BP_5	cerebellar cortex formation	17	0.2	0.032	1.49485	0.41
GOTERM_BP_5	regulation of transcription initiation from RNA polymerase II promoter	17	0.2	0.032	1.49485	0.41
GOTERM_BP_5	centriole replication	17	0.2	0.032	1.49485	0.41
GOTERM_BP_5	regulation of DNA replication	65	0.7	0.032	1.49485	0.41
GOTERM_BP_5	embryo development ending in birth or egg hatching	290	3.3	0.033	1.48149	0.42
GOTERM_BP_5	cellular response to ionizing radiation	35	0.4	0.033	1.48149	0.43
GOTERM_BP_5	regulation of vesicle-mediated transport	226	2.6	0.033	1.48149	0.43
GOTERM_BP_5	DNA recombination	136	1.5	0.034	1.46852	0.43
GOTERM_BP_5	regulation of viral process	136	1.5	0.034	1.46852	0.43
GOTERM_BP_5	negative regulation of release of cytochrome c from mitochondria	13	0.1	0.035	1.45593	0.44
GOTERM_BP_5	pore complex assembly	13	0.1	0.035	1.45593	0.44
GOTERM_BP_5	protein-DNA complex disassembly	13	0.1	0.035	1.45593	0.44
GOTERM_BP_5	chromatin disassembly	13	0.1	0.035	1.45593	0.44
GOTERM_BP_5	positive regulation of intracellular protein transport	133	1.5	0.035	1.45593	0.44
GOTERM_BP_5	membrane assembly	18	0.2	0.035	1.45593	0.44
GOTERM_BP_5	small GTPase mediated signal transduction	263	3	0.035	1.45593	0.44
GOTERM_BP_5	regulation of viral transcription	39	0.4	0.035	1.45593	0.44
GOTERM_BP_5	protein exit from endoplasmic reticulum	26	0.3	0.036	1.4437	0.45
GOTERM_BP_5	cellular response to organonitrogen compound	239	2.7	0.036	1.4437	0.45
GOTERM_BP_5	respiratory system development	107	1.2	0.037	1.4318	0.45
GOTERM_BP_5	negative regulation of mitochondrion organization	27	0.3	0.037	1.4318	0.46
GOTERM_BP_5	TOR signaling	45	0.5	0.038	1.42022	0.46
GOTERM_BP_5	cellular response to hydrogen peroxide	45	0.5	0.038	1.42022	0.46
GOTERM_BP_5	membrane lipid biosynthetic process	75	0.8	0.038	1.42022	0.46
GOTERM_BP_5	monosaccharide biosynthetic process	46	0.5	0.038	1.42022	0.46
GOTERM_BP_5	female meiosis I	7	0.1	0.039	1.40894	0.47
GOTERM_BP_5	methylglyoxal metabolic process	7	0.1	0.039	1.40894	0.47
GOTERM_BP_5	post-embryonic camera-type eye development	7	0.1	0.039	1.40894	0.47
GOTERM_BP_5	negative regulation of protein export from nucleus	7	0.1	0.039	1.40894	0.47
GOTERM_BP_5	formation of primary germ layer	65	0.7	0.039	1.40894	0.47
GOTERM_BP_5	sphingolipid biosynthetic process	55	0.6	0.039	1.40894	0.47
GOTERM_BP_5	cellular response to misfolded protein	14	0.2	0.039	1.40894	0.47
GOTERM_BP_5	labyrinthine layer blood vessel development	14	0.2	0.039	1.40894	0.47
GOTERM_BP_5	regulation of establishment of cell polarity	14	0.2	0.039	1.40894	0.47
GOTERM_BP_5	organic acid catabolic process	116	1.3	0.04	1.39794	0.47
GOTERM_BP_5	purine nucleobase biosynthetic process	10	0.1	0.04	1.39794	0.47
GOTERM_BP_5	viral latency	10	0.1	0.04	1.39794	0.47
GOTERM_BP_5	blastocyst formation	20	0.2	0.04	1.39794	0.47
GOTERM_BP_5	response to peptide hormone	204	2.3	0.041	1.38722	0.48
GOTERM_BP_5	positive regulation of telomere maintenance via telomerase	21	0.2	0.042	1.37675	0.49
GOTERM_BP_5	cellular response to amino acid stimulus	33	0.4	0.043	1.36653	0.5
GOTERM_BP_5	regulation of cytoplasmic transport	15	0.2	0.044	1.35655	0.5
GOTERM_BP_5	positive regulation of epidermal cell differentiation	15	0.2	0.044	1.35655	0.5
GOTERM_BP_5	ribosomal small subunit assembly	15	0.2	0.044	1.35655	0.5
GOTERM_BP_5	positive regulation of chromosome organization	80	0.9	0.044	1.35655	0.5
GOTERM_BP_5	regulation of intrinsic apoptotic signaling pathway in response to DNA damage	22	0.2	0.044	1.35655	0.5
GOTERM_BP_5	positive regulation of neurogenesis	195	2.2	0.045	1.34679	0.51
GOTERM_BP_5	cytosolic transport	77	0.9	0.045	1.34679	0.51
GOTERM_BP_5	oxidoreduction coenzyme metabolic process	75	0.8	0.045	1.34679	0.51
GOTERM_BP_5	regulation of sister chromatid segregation	39	0.4	0.046	1.33724	0.52
GOTERM_BP_5	actin filament bundle assembly	69	0.8	0.047	1.3279	0.52
GOTERM_BP_5	establishment of chromosome localization	40	0.5	0.047	1.3279	0.52
GOTERM_BP_5	adherens junction organization	65	0.7	0.047	1.3279	0.52
GOTERM_BP_5	establishment of epithelial cell polarity	16	0.2	0.048	1.31876	0.53
GOTERM_BP_5	establishment or maintenance of apical/basal cell polarity	24	0.3	0.048	1.31876	0.53
GOTERM_BP_5	positive regulation of cyclin-dependent protein kinase activity	24	0.3	0.048	1.31876	0.53
GOTERM_BP_5	cell redox homeostasis	44	0.5	0.048	1.31876	0.53
GOTERM_BP_5	positive regulation of ERAD pathway	11	0.1	0.048	1.31876	0.53
GOTERM_BP_5	regulation of establishment of planar polarity involved in neural tube closure	11	0.1	0.048	1.31876	0.53
GOTERM_BP_5	microtubule polymerization or depolymerization	46	0.5	0.048	1.31876	0.53
GOTERM_BP_5	positive regulation of epithelial cell migration	58	0.7	0.048	1.31876	0.53
GOTERM_BP_5	fatty acid catabolic process	49	0.6	0.049	1.3098	0.53
GOTERM_BP_5	negative regulation of response to endoplasmic reticulum stress	25	0.3	0.049	1.3098	0.53
GOTERM_BP_5	metaphase/anaphase transition of mitotic cell cycle	26	0.3	0.051	1.29243	0.54
GOTERM_BP_5	positive regulation of mRNA processing	17	0.2	0.051	1.29243	0.55
GOTERM_BP_5	establishment of mitotic spindle localization	17	0.2	0.051	1.29243	0.55
GOTERM_BP_5	osteoblast differentiation	102	1.2	0.051	1.29243	0.55
GOTERM_BP_5	negative regulation of mitotic nuclear division	27	0.3	0.052	1.284	0.55
GOTERM_BP_5	labyrinthine layer development	29	0.3	0.054	1.26761	0.56
GOTERM_BP_5	negative regulation of neurogenesis	126	1.4	0.054	1.26761	0.56
GOTERM_BP_5	modulation by symbiont of host cellular process	18	0.2	0.054	1.26761	0.56
GOTERM_BP_5	nucleobase-containing small molecule interconversion	18	0.2	0.054	1.26761	0.56
GOTERM_BP_5	regulation of translational termination	8	0.1	0.055	1.25964	0.56
GOTERM_BP_5	positive regulation of establishment of protein localization to telomere	8	0.1	0.055	1.25964	0.56
GOTERM_BP_5	positive regulation of autophagosome assembly	8	0.1	0.055	1.25964	0.56
GOTERM_BP_5	negative regulation of telomere maintenance via telomere lengthening	12	0.1	0.055	1.25964	0.57
GOTERM_BP_5	response to glucagon	30	0.3	0.055	1.25964	0.57
GOTERM_BP_5	cellular response to peptide hormone stimulus	150	1.7	0.055	1.25964	0.57
GOTERM_BP_5	regulation of viral life cycle	93	1	0.055	1.25964	0.57
GOTERM_BP_5	neuron projection morphogenesis	268	3	0.057	1.24413	0.57
GOTERM_BP_5	regulation of microtubule cytoskeleton organization	65	0.7	0.057	1.24413	0.58
GOTERM_BP_5	regulation of mitotic sister chromatid segregation	33	0.4	0.057	1.24413	0.58
GOTERM_BP_5	negative regulation of nuclear division	33	0.4	0.057	1.24413	0.58
GOTERM_BP_5	mRNA splice site selection	19	0.2	0.057	1.24413	0.58
GOTERM_BP_5	acetyl-CoA metabolic process	19	0.2	0.057	1.24413	0.58
GOTERM_BP_5	positive regulation of protein polymerization	62	0.7	0.058	1.23657	0.58
GOTERM_BP_5	aspartate family amino acid metabolic process	35	0.4	0.058	1.23657	0.58
GOTERM_BP_5	carbohydrate biosynthetic process	102	1.2	0.059	1.22915	0.59
GOTERM_BP_5	metencephalon development	56	0.6	0.059	1.22915	0.59
GOTERM_BP_5	regulation of cytokinesis	38	0.4	0.059	1.22915	0.59
GOTERM_BP_5	regulation of telomere maintenance	39	0.4	0.06	1.22185	0.59
GOTERM_BP_5	autophagosome maturation	20	0.2	0.06	1.22185	0.59
GOTERM_BP_5	maintenance of protein localization in organelle	20	0.2	0.06	1.22185	0.59
GOTERM_BP_5	regulation of cyclin-dependent protein kinase activity	51	0.6	0.06	1.22185	0.59
GOTERM_BP_5	regulation of early endosome to late endosome transport	13	0.1	0.061	1.21467	0.59
GOTERM_BP_5	regulation of mammary gland epithelial cell proliferation	13	0.1	0.061	1.21467	0.59
GOTERM_BP_5	pteridine-containing compound biosynthetic process	13	0.1	0.061	1.21467	0.59
GOTERM_BP_5	mRNA destabilization	13	0.1	0.061	1.21467	0.59
GOTERM_BP_5	mitotic spindle checkpoint	21	0.2	0.062	1.20761	0.6
GOTERM_BP_5	positive regulation of viral genome replication	21	0.2	0.062	1.20761	0.6
GOTERM_BP_5	positive regulation of telomere maintenance via telomere lengthening	21	0.2	0.062	1.20761	0.6
GOTERM_BP_5	cellular response to peptide	159	1.8	0.063	1.20066	0.61
GOTERM_BP_5	negative regulation of cell death	434	4.9	0.063	1.20066	0.61
GOTERM_BP_5	negative regulation of mitotic sister chromatid segregation	22	0.2	0.064	1.19382	0.61
GOTERM_BP_5	cell morphogenesis involved in neuron differentiation	245	2.8	0.065	1.18709	0.61
GOTERM_BP_5	ventricular septum morphogenesis	23	0.3	0.066	1.18046	0.62
GOTERM_BP_5	cortical cytoskeleton organization	23	0.3	0.066	1.18046	0.62
GOTERM_BP_5	negative regulation of sister chromatid segregation	23	0.3	0.066	1.18046	0.62
GOTERM_BP_5	meiotic chromosome separation	14	0.2	0.066	1.18046	0.62
GOTERM_BP_5	amyloid precursor protein catabolic process	14	0.2	0.066	1.18046	0.62
GOTERM_BP_5	tetrahydrofolate metabolic process	14	0.2	0.066	1.18046	0.62
GOTERM_BP_5	regulation of actin filament-based movement	24	0.3	0.067	1.17393	0.62
GOTERM_BP_5	regulation of attachment of spindle microtubules to kinetochore	9	0.1	0.067	1.17393	0.62
GOTERM_BP_5	Golgi ribbon formation	9	0.1	0.067	1.17393	0.62
GOTERM_BP_5	protein localization to pre-autophagosomal structure	9	0.1	0.067	1.17393	0.62
GOTERM_BP_5	ameboidal-type cell migration	161	1.8	0.069	1.16115	0.63
GOTERM_BP_5	signal transduction by protein phosphorylation	424	4.8	0.069	1.16115	0.63
GOTERM_BP_5	negative regulation of neuron differentiation	100	1.1	0.069	1.16115	0.63
GOTERM_BP_5	negative regulation of endocytosis	26	0.3	0.07	1.1549	0.63
GOTERM_BP_5	pyrimidine-containing compound biosynthetic process	26	0.3	0.07	1.1549	0.63
GOTERM_BP_5	MAPK cascade	407	4.6	0.07	1.1549	0.64
GOTERM_BP_5	regulation of protein localization to nucleus	112	1.3	0.07	1.1549	0.64
GOTERM_BP_5	positive regulation of DNA binding	27	0.3	0.071	1.14874	0.64
GOTERM_BP_5	negative regulation of translational initiation	15	0.2	0.071	1.14874	0.64
GOTERM_BP_5	response to misfolded protein	15	0.2	0.071	1.14874	0.64
GOTERM_BP_5	establishment of protein localization to chromosome	15	0.2	0.071	1.14874	0.64
GOTERM_BP_5	response to cocaine	28	0.3	0.072	1.14267	0.64
GOTERM_BP_5	modification by symbiont of host morphology or physiology	28	0.3	0.072	1.14267	0.64
GOTERM_BP_5	glycoprotein biosynthetic process	177	2	0.072	1.14267	0.64
GOTERM_BP_5	lamellipodium assembly	29	0.3	0.072	1.14267	0.64
GOTERM_BP_5	positive regulation of actin filament polymerization	53	0.6	0.073	1.13668	0.65
GOTERM_BP_5	regulation of tumor necrosis factor-mediated signaling pathway	30	0.3	0.073	1.13668	0.65
GOTERM_BP_5	positive regulation of mRNA metabolic process	30	0.3	0.073	1.13668	0.65
GOTERM_BP_5	cytoskeleton-dependent intracellular transport	52	0.6	0.073	1.13668	0.65
GOTERM_BP_5	negative regulation of myeloid cell differentiation	51	0.6	0.074	1.13077	0.65
GOTERM_BP_5	positive regulation of nervous system development	222	2.5	0.074	1.13077	0.65
GOTERM_BP_5	negative regulation of cell development	154	1.7	0.074	1.13077	0.65
GOTERM_BP_5	regulation of cyclin-dependent protein serine/threonine kinase activity	50	0.6	0.074	1.13077	0.65
GOTERM_BP_5	protein import into mitochondrial outer membrane	6	0.1	0.074	1.13077	0.65
GOTERM_BP_5	regulation of microtubule binding	6	0.1	0.074	1.13077	0.65
GOTERM_BP_5	proteoglycan metabolic process	48	0.5	0.074	1.13077	0.65
GOTERM_BP_5	positive regulation of cell projection organization	153	1.7	0.074	1.13077	0.65
GOTERM_BP_5	positive regulation of DNA biosynthetic process	33	0.4	0.075	1.12494	0.65
GOTERM_BP_5	receptor catabolic process	16	0.2	0.075	1.12494	0.65
GOTERM_BP_5	positive regulation of DNA-templated transcription, initiation	16	0.2	0.075	1.12494	0.65
GOTERM_BP_5	modulation by virus of host process	16	0.2	0.075	1.12494	0.65
GOTERM_BP_5	positive regulation of protein targeting to membrane	16	0.2	0.075	1.12494	0.65
GOTERM_BP_5	mitochondrial fusion	16	0.2	0.075	1.12494	0.65
GOTERM_BP_5	ceramide metabolic process	47	0.5	0.075	1.12494	0.65
GOTERM_BP_5	regulation of ATPase activity	34	0.4	0.075	1.12494	0.65
GOTERM_BP_5	maternal process involved in female pregnancy	34	0.4	0.075	1.12494	0.65
GOTERM_BP_5	positive regulation of cell development	238	2.7	0.075	1.12494	0.65
GOTERM_BP_5	organelle disassembly	43	0.5	0.075	1.12494	0.65
GOTERM_BP_5	COPII-coated vesicle budding	37	0.4	0.075	1.12494	0.65
GOTERM_BP_5	cellular response to ketone	42	0.5	0.075	1.12494	0.65
GOTERM_BP_5	oligosaccharide metabolic process	39	0.4	0.076	1.11919	0.65
GOTERM_BP_5	actin cytoskeleton reorganization	39	0.4	0.076	1.11919	0.65
GOTERM_BP_5	positive regulation of neuron projection development	117	1.3	0.076	1.11919	0.65
GOTERM_BP_5	regulation of translational initiation in response to stress	10	0.1	0.077	1.11351	0.66
GOTERM_BP_5	pentose-phosphate shunt	10	0.1	0.077	1.11351	0.66
GOTERM_BP_5	negative regulation of DNA damage response, signal transduction by p53 class mediator	10	0.1	0.077	1.11351	0.66
GOTERM_BP_5	wound healing, spreading of cells	17	0.2	0.078	1.10791	0.66
GOTERM_BP_5	epiboly involved in wound healing	17	0.2	0.078	1.10791	0.66
GOTERM_BP_5	response to insulin	124	1.4	0.08	1.09691	0.67
GOTERM_BP_5	phosphatidylcholine biosynthetic process	18	0.2	0.081	1.09151	0.67
GOTERM_BP_5	negative regulation of DNA metabolic process	62	0.7	0.082	1.08619	0.68
GOTERM_BP_5	response to peptide	219	2.5	0.083	1.08092	0.68
GOTERM_BP_5	myeloid cell differentiation	171	1.9	0.084	1.07572	0.68
GOTERM_BP_5	meiosis I	58	0.7	0.085	1.07058	0.69
GOTERM_BP_5	ATP hydrolysis coupled proton transport	20	0.2	0.085	1.07058	0.69
GOTERM_BP_5	positive regulation of substrate adhesion-dependent cell spreading	20	0.2	0.085	1.07058	0.69
GOTERM_BP_5	cortical actin cytoskeleton organization	20	0.2	0.085	1.07058	0.69
GOTERM_BP_5	response to catecholamine	20	0.2	0.085	1.07058	0.69
GOTERM_BP_5	response to monoamine	20	0.2	0.085	1.07058	0.69
GOTERM_BP_5	establishment of monopolar cell polarity	11	0.1	0.086	1.0655	0.69
GOTERM_BP_5	lamellipodium morphogenesis	11	0.1	0.086	1.0655	0.69
GOTERM_BP_5	mitochondrial RNA processing	11	0.1	0.086	1.0655	0.69
GOTERM_BP_5	positive regulation of intracellular steroid hormone receptor signaling pathway	11	0.1	0.086	1.0655	0.69
GOTERM_BP_5	coenzyme biosynthetic process	75	0.8	0.087	1.06048	0.69
GOTERM_BP_5	negative regulation of metaphase/anaphase transition of cell cycle	21	0.2	0.087	1.06048	0.69
GOTERM_BP_5	neuron projection extension	74	0.8	0.087	1.06048	0.7
GOTERM_BP_5	cell part morphogenesis	394	4.4	0.088	1.05552	0.7
GOTERM_BP_5	ATP hydrolysis coupled transmembrane transport	22	0.2	0.089	1.05061	0.7
GOTERM_BP_5	positive regulation of cyclin-dependent protein serine/threonine kinase activity	22	0.2	0.089	1.05061	0.7
GOTERM_BP_5	single-organism carbohydrate catabolic process	71	0.8	0.09	1.04576	0.7
GOTERM_BP_5	negative regulation of chromosome segregation	23	0.3	0.09	1.04576	0.7
GOTERM_BP_5	negative regulation of nervous system development	133	1.5	0.091	1.04096	0.71
GOTERM_BP_5	cell-cell junction assembly	47	0.5	0.091	1.04096	0.71
GOTERM_BP_5	nucleobase metabolic process	24	0.3	0.091	1.04096	0.71
GOTERM_BP_5	meiotic cell cycle process	97	1.1	0.092	1.03621	0.71
GOTERM_BP_5	positive regulation of interleukin-6 secretion	12	0.1	0.092	1.03621	0.71
GOTERM_BP_5	nuclear envelope reassembly	12	0.1	0.092	1.03621	0.71
GOTERM_BP_5	post-embryonic organ development	12	0.1	0.092	1.03621	0.71
GOTERM_BP_5	positive regulation of macroautophagy	26	0.3	0.093	1.03152	0.71
GOTERM_BP_5	anterior/posterior axis specification	28	0.3	0.094	1.02687	0.72
GOTERM_BP_5	regulation of mitochondrial outer membrane permeabilization involved in apoptotic signaling pathway	28	0.3	0.094	1.02687	0.72
GOTERM_BP_5	metaphase plate congression	28	0.3	0.094	1.02687	0.72
GOTERM_BP_5	reciprocal meiotic recombination	28	0.3	0.094	1.02687	0.72
GOTERM_BP_5	cellular amino acid biosynthetic process	39	0.4	0.094	1.02687	0.72
GOTERM_BP_5	negative regulation of nucleocytoplasmic transport	38	0.4	0.094	1.02687	0.72
GOTERM_BP_5	regulation of protein localization to plasma membrane	37	0.4	0.095	1.02228	0.72
GOTERM_BP_5	pyridine nucleotide metabolic process	65	0.7	0.095	1.02228	0.72
GOTERM_BP_5	autophagosome organization	36	0.4	0.095	1.02228	0.72
GOTERM_BP_5	sterol biosynthetic process	31	0.3	0.095	1.02228	0.72
GOTERM_BP_5	autophagosome assembly	35	0.4	0.095	1.02228	0.71
GOTERM_BP_5	activation of signaling protein activity involved in unfolded protein response	7	0.1	0.096	1.01773	0.72
GOTERM_BP_5	positive regulation of mammary gland epithelial cell proliferation	7	0.1	0.096	1.01773	0.72
GOTERM_BP_5	establishment of integrated proviral latency	7	0.1	0.096	1.01773	0.72
GOTERM_BP_5	positive regulation of ER-associated ubiquitin-dependent protein catabolic process	7	0.1	0.096	1.01773	0.72
GOTERM_BP_5	outer mitochondrial membrane organization	7	0.1	0.096	1.01773	0.72
GOTERM_BP_5	neurofilament cytoskeleton organization	7	0.1	0.096	1.01773	0.72
GOTERM_BP_5	brain development	331	3.7	0.097	1.01323	0.72
GOTERM_BP_5	cellular amine metabolic process	61	0.7	0.098	1.00877	0.72
GOTERM_BP_5	exit from mitosis	13	0.1	0.098	1.00877	0.72
GOTERM_BP_5	response to interferon-alpha	13	0.1	0.098	1.00877	0.72
GOTERM_BP_5	response to platelet-derived growth factor	13	0.1	0.098	1.00877	0.72

## Sheet: BP_Direct
Category	Term	Count	%	P-Value	-LOG10(P-value)	Benjamini
GOTERM_BP_DIRECT	rRNA processing	178	2	6.2e-30	29.2076	5.5e-26
GOTERM_BP_DIRECT	translational initiation	120	1.4	2.3e-24	23.6383	1e-20
GOTERM_BP_DIRECT	cell-cell adhesion	202	2.3	1.7e-22	21.7696	5e-19
GOTERM_BP_DIRECT	translation	191	2.2	2.1e-22	21.6778	4.7e-19
GOTERM_BP_DIRECT	mRNA splicing, via spliceosome	172	1.9	2.4e-22	21.6198	4.2e-19
GOTERM_BP_DIRECT	viral transcription	99	1.1	8.3e-21	20.0809	1.2e-17
GOTERM_BP_DIRECT	SRP-dependent cotranslational protein targeting to membrane	84	0.9	2.2e-18	17.6576	2.8e-15
GOTERM_BP_DIRECT	nuclear-transcribed mRNA catabolic process, nonsense-mediated decay	99	1.1	6.1e-17	16.2147	1.2e-13
GOTERM_BP_DIRECT	cell division	234	2.6	5.2e-16	15.284	5.4e-13
GOTERM_BP_DIRECT	mitochondrial translational termination	76	0.9	5.8e-16	15.2366	4.9e-13
GOTERM_BP_DIRECT	mitochondrial translational elongation	75	0.8	1e-15	15	8e-13
GOTERM_BP_DIRECT	mitotic nuclear division	171	1.9	9.1e-14	13.041	6.7e-11
GOTERM_BP_DIRECT	anaphase-promoting complex-dependent catabolic process	65	0.7	7.2e-11	10.1427	4.9e-08
GOTERM_BP_DIRECT	negative regulation of ubiquitin-protein ligase activity involved in mitotic cell cycle	58	0.7	1.5e-09	8.82391	9.7e-07
GOTERM_BP_DIRECT	Wnt signaling pathway, planar cell polarity pathway	71	0.8	1.7e-09	8.76955	9.9e-07
GOTERM_BP_DIRECT	G1/S transition of mitotic cell cycle	77	0.9	1.8e-09	8.74473	1e-06
GOTERM_BP_DIRECT	proteasome-mediated ubiquitin-dependent protein catabolic process	135	1.5	1.9e-09	8.72125	9.9e-07
GOTERM_BP_DIRECT	positive regulation of ubiquitin-protein ligase activity involved in regulation of mitotic cell cycle transition	61	0.7	2e-09	8.69897	9.6e-07
GOTERM_BP_DIRECT	G2/M transition of mitotic cell cycle	97	1.1	3.7e-09	8.4318	1.7e-06
GOTERM_BP_DIRECT	gene expression	42	0.5	9.7e-09	8.01323	4.3e-06
GOTERM_BP_DIRECT	viral process	185	2.1	9.9e-09	8.00436	4.1e-06
GOTERM_BP_DIRECT	protein polyubiquitination	121	1.4	3.8e-08	7.42022	1.5e-05
GOTERM_BP_DIRECT	cell cycle	139	1.6	4e-08	7.39794	1.5e-05
GOTERM_BP_DIRECT	regulation of mRNA stability	75	0.8	4.2e-08	7.37675	1.5e-05
GOTERM_BP_DIRECT	mRNA export from nucleus	73	0.8	5.5e-08	7.25964	1.9e-05
GOTERM_BP_DIRECT	protein transport	231	2.6	1.3e-07	6.88606	4.5e-05
GOTERM_BP_DIRECT	gene silencing by RNA	78	0.9	2.5e-07	6.60206	8e-05
GOTERM_BP_DIRECT	protein sumoylation	81	0.9	3.8e-07	6.42022	0.00012
GOTERM_BP_DIRECT	regulation of translational initiation	32	0.4	4.6e-07	6.33724	0.00014
GOTERM_BP_DIRECT	mitochondrial respiratory chain complex I assembly	49	0.6	5.8e-07	6.23657	0.00017
GOTERM_BP_DIRECT	mitochondrial electron transport, NADH to ubiquinone	40	0.5	9.4e-07	6.02687	0.00027
GOTERM_BP_DIRECT	regulation of cellular amino acid metabolic process	41	0.5	1.4e-06	5.85387	0.00038
GOTERM_BP_DIRECT	protein targeting to mitochondrion	30	0.3	1.7e-06	5.76955	0.00044
GOTERM_BP_DIRECT	RNA splicing	106	1.2	2.3e-06	5.63827	0.0006
GOTERM_BP_DIRECT	regulation of cellular response to heat	55	0.6	2.5e-06	5.60206	0.00063
GOTERM_BP_DIRECT	nucleosome assembly	80	0.9	2.8e-06	5.55284	0.00067
GOTERM_BP_DIRECT	positive regulation of gene expression, epigenetic	47	0.5	3.6e-06	5.4437	0.00086
GOTERM_BP_DIRECT	termination of RNA polymerase II transcription	48	0.5	4.6e-06	5.33724	0.0011
GOTERM_BP_DIRECT	protein ubiquitination involved in ubiquitin-dependent protein catabolic process	98	1.1	4.8e-06	5.31876	0.0011
GOTERM_BP_DIRECT	NIK/NF-kappaB signaling	49	0.6	5.7e-06	5.24413	0.0013
GOTERM_BP_DIRECT	DNA replication-dependent nucleosome assembly	28	0.3	5.9e-06	5.22915	0.0013
GOTERM_BP_DIRECT	chromatin silencing at rDNA	31	0.3	8.8e-06	5.05552	0.0018
GOTERM_BP_DIRECT	somatic stem cell population maintenance	48	0.5	9.3e-06	5.03152	0.0019
GOTERM_BP_DIRECT	mRNA processing	111	1.3	9.6e-06	5.01773	0.0019
GOTERM_BP_DIRECT	stem cell population maintenance	39	0.4	9.8e-06	5.00877	0.0019
GOTERM_BP_DIRECT	RNA export from nucleus	42	0.5	1e-05	5	0.0019
GOTERM_BP_DIRECT	spliceosomal snRNP assembly	25	0.3	1.2e-05	4.92082	0.0022
GOTERM_BP_DIRECT	mitotic nuclear envelope disassembly	35	0.4	1.6e-05	4.79588	0.0028
GOTERM_BP_DIRECT	RNA processing	65	0.7	3.2e-05	4.49485	0.0057
GOTERM_BP_DIRECT	maturation of SSU-rRNA from tricistronic rRNA transcript (SSU-rRNA, 5.8S rRNA, LSU-rRNA)	27	0.3	3.4e-05	4.46852	0.0059
GOTERM_BP_DIRECT	tRNA export from nucleus	27	0.3	3.4e-05	4.46852	0.0059
GOTERM_BP_DIRECT	mRNA 3'-end processing	38	0.4	3.6e-05	4.4437	0.0062
GOTERM_BP_DIRECT	positive regulation of canonical Wnt signaling pathway	77	0.9	5.2e-05	4.284	0.0087
GOTERM_BP_DIRECT	cytoplasmic translation	22	0.2	7.9e-05	4.10237	0.013
GOTERM_BP_DIRECT	DNA replication	95	1.1	8.5e-05	4.07058	0.014
GOTERM_BP_DIRECT	negative regulation of canonical Wnt signaling pathway	99	1.1	9.7e-05	4.01323	0.015
GOTERM_BP_DIRECT	stimulatory C-type lectin receptor signaling pathway	68	0.8	0.0001	4	0.016
GOTERM_BP_DIRECT	negative regulation of gene expression, epigenetic	37	0.4	0.00012	3.92082	0.018
GOTERM_BP_DIRECT	chromatin silencing	34	0.4	0.00013	3.88606	0.019
GOTERM_BP_DIRECT	maturation of LSU-rRNA	15	0.2	0.00013	3.88606	0.02
GOTERM_BP_DIRECT	protein ubiquitination	198	2.2	0.00015	3.82391	0.022
GOTERM_BP_DIRECT	ribosomal large subunit assembly	19	0.2	0.00016	3.79588	0.023
GOTERM_BP_DIRECT	mitochondrial ATP synthesis coupled proton transport	19	0.2	0.00016	3.79588	0.023
GOTERM_BP_DIRECT	protein folding	107	1.2	0.00017	3.76955	0.023
GOTERM_BP_DIRECT	transcription elongation from RNA polymerase II promoter	57	0.6	0.00017	3.76955	0.023
GOTERM_BP_DIRECT	protein heterotetramerization	32	0.4	0.00017	3.76955	0.023
GOTERM_BP_DIRECT	intracellular transport of virus	37	0.4	0.00023	3.63827	0.031
GOTERM_BP_DIRECT	positive regulation of transcription elongation from RNA polymerase II promoter	14	0.2	0.00028	3.55284	0.036
GOTERM_BP_DIRECT	regulation of autophagy	36	0.4	0.00036	3.4437	0.046
GOTERM_BP_DIRECT	vesicle-mediated transport	91	1	0.00038	3.42022	0.048
GOTERM_BP_DIRECT	IRE1-mediated unfolded protein response	41	0.5	0.00041	3.38722	0.05
GOTERM_BP_DIRECT	chromosome segregation	46	0.5	0.00042	3.37675	0.051
GOTERM_BP_DIRECT	snRNA transcription from RNA polymerase II promoter	47	0.5	0.00046	3.33724	0.055
GOTERM_BP_DIRECT	post-translational protein modification	19	0.2	0.00051	3.29243	0.06
GOTERM_BP_DIRECT	ubiquitin-dependent protein catabolic process	106	1.2	0.00051	3.29243	0.06
GOTERM_BP_DIRECT	transcription-coupled nucleotide-excision repair	49	0.6	0.00054	3.26761	0.063
GOTERM_BP_DIRECT	branched-chain amino acid catabolic process	17	0.2	0.00058	3.23657	0.066
GOTERM_BP_DIRECT	telomere organization	22	0.2	0.00061	3.21467	0.068
GOTERM_BP_DIRECT	ribosomal small subunit biogenesis	15	0.2	0.00062	3.20761	0.068
GOTERM_BP_DIRECT	peptidyl-serine phosphorylation	76	0.9	0.00066	3.18046	0.072
GOTERM_BP_DIRECT	regulation of mitotic nuclear division	20	0.2	0.00076	3.11919	0.081
GOTERM_BP_DIRECT	DNA damage response, signal transduction by p53 class mediator resulting in cell cycle arrest	42	0.5	0.00076	3.11919	0.08
GOTERM_BP_DIRECT	ATP biosynthetic process	23	0.3	0.00082	3.08619	0.085
GOTERM_BP_DIRECT	positive regulation of proteasomal ubiquitin-dependent protein catabolic process	43	0.5	0.00083	3.08092	0.086
GOTERM_BP_DIRECT	neural tube closure	50	0.6	0.00091	3.04096	0.092
GOTERM_BP_DIRECT	protein stabilization	81	0.9	0.001	3	0.1
GOTERM_BP_DIRECT	DNA replication-independent nucleosome assembly	21	0.2	0.0011	2.95861	0.1
GOTERM_BP_DIRECT	antigen processing and presentation of exogenous peptide antigen via MHC class I, TAP-dependent	42	0.5	0.0012	2.92082	0.12
GOTERM_BP_DIRECT	formation of translation preinitiation complex	19	0.2	0.0013	2.88606	0.13
GOTERM_BP_DIRECT	protein K48-linked ubiquitination	33	0.4	0.0014	2.85387	0.13
GOTERM_BP_DIRECT	mRNA transport	33	0.4	0.0014	2.85387	0.13
GOTERM_BP_DIRECT	protein import into nucleus	39	0.4	0.0015	2.82391	0.14
GOTERM_BP_DIRECT	protein destabilization	26	0.3	0.0016	2.79588	0.14
GOTERM_BP_DIRECT	protein palmitoylation	17	0.2	0.0017	2.76955	0.15
GOTERM_BP_DIRECT	cellular protein modification process	64	0.7	0.0017	2.76955	0.15
GOTERM_BP_DIRECT	ribosomal large subunit biogenesis	20	0.2	0.0018	2.74473	0.16
GOTERM_BP_DIRECT	RNA secondary structure unwinding	31	0.3	0.0018	2.74473	0.16
GOTERM_BP_DIRECT	blastocyst development	15	0.2	0.002	2.69897	0.17
GOTERM_BP_DIRECT	maturation of SSU-rRNA	13	0.1	0.0023	2.63827	0.19
GOTERM_BP_DIRECT	regulation of protein stability	45	0.5	0.0023	2.63827	0.19
GOTERM_BP_DIRECT	regulation of cytokinesis	18	0.2	0.0024	2.61979	0.19
GOTERM_BP_DIRECT	nuclear pore complex assembly	11	0.1	0.0024	2.61979	0.19
GOTERM_BP_DIRECT	regulation of cell migration	47	0.5	0.0026	2.58503	0.2
GOTERM_BP_DIRECT	macroautophagy	48	0.5	0.0027	2.56864	0.21
GOTERM_BP_DIRECT	double-strand break repair via nonhomologous end joining	41	0.5	0.0028	2.55284	0.21
GOTERM_BP_DIRECT	tricarboxylic acid cycle	22	0.2	0.0029	2.5376	0.22
GOTERM_BP_DIRECT	exonucleolytic nuclear-transcribed mRNA catabolic process involved in deadenylation-dependent decay	22	0.2	0.0029	2.5376	0.22
GOTERM_BP_DIRECT	ribosome biogenesis	26	0.3	0.003	2.52288	0.22
GOTERM_BP_DIRECT	DNA damage response, detection of DNA damage	26	0.3	0.003	2.52288	0.22
GOTERM_BP_DIRECT	apoptotic mitochondrial changes	16	0.2	0.003	2.52288	0.22
GOTERM_BP_DIRECT	positive regulation of apoptotic process	161	1.8	0.003	2.52288	0.22
GOTERM_BP_DIRECT	retrograde vesicle-mediated transport, Golgi to ER	51	0.6	0.0031	2.50864	0.23
GOTERM_BP_DIRECT	fibroblast growth factor receptor signaling pathway	51	0.6	0.0031	2.50864	0.23
GOTERM_BP_DIRECT	sister chromatid cohesion	62	0.7	0.0031	2.50864	0.22
GOTERM_BP_DIRECT	ER to Golgi vesicle-mediated transport	91	1	0.0035	2.45593	0.24
GOTERM_BP_DIRECT	microtubule cytoskeleton organization	45	0.5	0.0035	2.45593	0.24
GOTERM_BP_DIRECT	negative regulation of translation	38	0.4	0.0035	2.45593	0.24
GOTERM_BP_DIRECT	negative regulation of ERK1 and ERK2 cascade	38	0.4	0.0035	2.45593	0.24
GOTERM_BP_DIRECT	iron-sulfur cluster assembly	14	0.2	0.0037	2.4318	0.25
GOTERM_BP_DIRECT	spindle organization	14	0.2	0.0037	2.4318	0.25
GOTERM_BP_DIRECT	histone H4-K5 acetylation	14	0.2	0.0037	2.4318	0.25
GOTERM_BP_DIRECT	histone H4-K8 acetylation	14	0.2	0.0037	2.4318	0.25
GOTERM_BP_DIRECT	establishment of protein localization	28	0.3	0.0039	2.40894	0.26
GOTERM_BP_DIRECT	tRNA aminoacylation for protein translation	28	0.3	0.0039	2.40894	0.26
GOTERM_BP_DIRECT	regulation of mitotic cell cycle	28	0.3	0.0039	2.40894	0.26
GOTERM_BP_DIRECT	spliceosomal complex assembly	20	0.2	0.0039	2.40894	0.26
GOTERM_BP_DIRECT	DNA biosynthetic process	20	0.2	0.0039	2.40894	0.26
GOTERM_BP_DIRECT	regulation of glucose transport	24	0.3	0.0041	2.38722	0.27
GOTERM_BP_DIRECT	DNA repair	128	1.4	0.0043	2.36653	0.28
GOTERM_BP_DIRECT	positive regulation of protein serine/threonine kinase activity	25	0.3	0.0047	2.3279	0.3
GOTERM_BP_DIRECT	histone deacetylation	31	0.3	0.0052	2.284	0.32
GOTERM_BP_DIRECT	intracellular protein transport	128	1.4	0.0052	2.284	0.32
GOTERM_BP_DIRECT	regulation of ubiquitin-protein ligase activity involved in mitotic cell cycle	18	0.2	0.0052	2.284	0.32
GOTERM_BP_DIRECT	tRNA processing	26	0.3	0.0053	2.27572	0.32
GOTERM_BP_DIRECT	nuclear import	15	0.2	0.0053	2.27572	0.32
GOTERM_BP_DIRECT	negative regulation of megakaryocyte differentiation	15	0.2	0.0053	2.27572	0.32
GOTERM_BP_DIRECT	ephrin receptor signaling pathway	52	0.6	0.0063	2.20066	0.36
GOTERM_BP_DIRECT	DNA methylation	19	0.2	0.0064	2.19382	0.36
GOTERM_BP_DIRECT	RNA splicing, via transesterification reactions	19	0.2	0.0064	2.19382	0.36
GOTERM_BP_DIRECT	regulation of translation	34	0.4	0.0064	2.19382	0.36
GOTERM_BP_DIRECT	positive regulation of telomerase RNA localization to Cajal body	13	0.1	0.0068	2.16749	0.38
GOTERM_BP_DIRECT	beta-catenin-TCF complex assembly	29	0.3	0.007	2.1549	0.39
GOTERM_BP_DIRECT	CENP-A containing nucleosome assembly	29	0.3	0.007	2.1549	0.39
GOTERM_BP_DIRECT	tRNA modification	20	0.2	0.0076	2.11919	0.41
GOTERM_BP_DIRECT	mitochondrion organization	47	0.5	0.0076	2.11919	0.41
GOTERM_BP_DIRECT	positive regulation of protein catabolic process	38	0.4	0.0079	2.10237	0.42
GOTERM_BP_DIRECT	ER-associated ubiquitin-dependent protein catabolic process	38	0.4	0.0079	2.10237	0.42
GOTERM_BP_DIRECT	mitochondrial translation	25	0.3	0.008	2.09691	0.42
GOTERM_BP_DIRECT	regulation of actin cytoskeleton organization	31	0.3	0.0081	2.09151	0.42
GOTERM_BP_DIRECT	regulation of cell cycle	71	0.8	0.0082	2.08619	0.42
GOTERM_BP_DIRECT	cell proliferation	190	2.1	0.0084	2.07572	0.42
GOTERM_BP_DIRECT	wound healing, spreading of cells	11	0.1	0.0084	2.07572	0.42
GOTERM_BP_DIRECT	metabolic process	93	1	0.0086	2.0655	0.43
GOTERM_BP_DIRECT	regulation of circadian rhythm	32	0.4	0.0087	2.06048	0.43
GOTERM_BP_DIRECT	ATP synthesis coupled proton transport	17	0.2	0.0087	2.06048	0.43
GOTERM_BP_DIRECT	mitotic cytokinesis	21	0.2	0.0087	2.06048	0.43
GOTERM_BP_DIRECT	response to hydrogen peroxide	33	0.4	0.0092	2.03621	0.44
GOTERM_BP_DIRECT	protein import into mitochondrial matrix	14	0.2	0.0093	2.03152	0.44
GOTERM_BP_DIRECT	protein N-linked glycosylation via asparagine	27	0.3	0.0096	2.01773	0.45
GOTERM_BP_DIRECT	Golgi organization	45	0.5	0.01	2	0.46
GOTERM_BP_DIRECT	response to unfolded protein	28	0.3	0.01	2	0.47
GOTERM_BP_DIRECT	nucleotide-excision repair, DNA gap filling	18	0.2	0.01	2	0.47
GOTERM_BP_DIRECT	positive regulation of cyclin-dependent protein serine/threonine kinase activity	18	0.2	0.01	2	0.47
GOTERM_BP_DIRECT	transcription from RNA polymerase III promoter	23	0.3	0.011	1.95861	0.49
GOTERM_BP_DIRECT	7-methylguanosine mRNA capping	23	0.3	0.011	1.95861	0.49
GOTERM_BP_DIRECT	error-prone translesion synthesis	15	0.2	0.012	1.92082	0.51
GOTERM_BP_DIRECT	error-free translesion synthesis	15	0.2	0.012	1.92082	0.51
GOTERM_BP_DIRECT	tRNA methylation	19	0.2	0.012	1.92082	0.51
GOTERM_BP_DIRECT	barbed-end actin filament capping	12	0.1	0.012	1.92082	0.51
GOTERM_BP_DIRECT	regulation of cell shape	78	0.9	0.013	1.88606	0.54
GOTERM_BP_DIRECT	regulation of transcription from RNA polymerase II promoter in response to hypoxia	20	0.2	0.014	1.85387	0.55
GOTERM_BP_DIRECT	protein monoubiquitination	20	0.2	0.014	1.85387	0.55
GOTERM_BP_DIRECT	cellular response to insulin stimulus	46	0.5	0.014	1.85387	0.56
GOTERM_BP_DIRECT	protein targeting	26	0.3	0.014	1.85387	0.56
GOTERM_BP_DIRECT	transcription, DNA-templated	933	10.5	0.015	1.82391	0.57
GOTERM_BP_DIRECT	regulation of tumor necrosis factor-mediated signaling pathway	21	0.2	0.015	1.82391	0.58
GOTERM_BP_DIRECT	negative regulation of sequence-specific DNA binding transcription factor activity	37	0.4	0.016	1.79588	0.59
GOTERM_BP_DIRECT	mitochondrial respiratory chain complex IV assembly	13	0.1	0.016	1.79588	0.59
GOTERM_BP_DIRECT	centriole replication	13	0.1	0.016	1.79588	0.59
GOTERM_BP_DIRECT	covalent chromatin modification	64	0.7	0.016	1.79588	0.6
GOTERM_BP_DIRECT	nucleotide-excision repair, DNA damage recognition	17	0.2	0.017	1.76955	0.6
GOTERM_BP_DIRECT	ATP-dependent chromatin remodeling	17	0.2	0.017	1.76955	0.6
GOTERM_BP_DIRECT	glycosphingolipid metabolic process	29	0.3	0.017	1.76955	0.6
GOTERM_BP_DIRECT	positive regulation of actin filament polymerization	29	0.3	0.017	1.76955	0.6
GOTERM_BP_DIRECT	substantia nigra development	31	0.3	0.018	1.74473	0.63
GOTERM_BP_DIRECT	carbohydrate metabolic process	94	1.1	0.019	1.72125	0.64
GOTERM_BP_DIRECT	cellular response to amino acid starvation	18	0.2	0.019	1.72125	0.64
GOTERM_BP_DIRECT	regulation of keratinocyte proliferation	8	0.1	0.019	1.72125	0.64
GOTERM_BP_DIRECT	histone H2B ubiquitination	8	0.1	0.019	1.72125	0.64
GOTERM_BP_DIRECT	positive regulation of protein localization to Cajal body	8	0.1	0.019	1.72125	0.64
GOTERM_BP_DIRECT	negative regulation of MAP kinase activity	24	0.3	0.019	1.72125	0.64
GOTERM_BP_DIRECT	DNA-templated transcription, initiation	24	0.3	0.019	1.72125	0.64
GOTERM_BP_DIRECT	positive regulation of G2/M transition of mitotic cell cycle	14	0.2	0.02	1.69897	0.65
GOTERM_BP_DIRECT	regulation of signal transduction by p53 class mediator	69	0.8	0.021	1.67778	0.67
GOTERM_BP_DIRECT	cellular response to hydrogen peroxide	35	0.4	0.021	1.67778	0.67
GOTERM_BP_DIRECT	actomyosin structure organization	19	0.2	0.021	1.67778	0.67
GOTERM_BP_DIRECT	endodermal cell differentiation	19	0.2	0.021	1.67778	0.67
GOTERM_BP_DIRECT	positive regulation of TOR signaling	19	0.2	0.021	1.67778	0.67
GOTERM_BP_DIRECT	maturation of 5.8S rRNA	11	0.1	0.022	1.65758	0.68
GOTERM_BP_DIRECT	oxidative phosphorylation	11	0.1	0.022	1.65758	0.68
GOTERM_BP_DIRECT	establishment of protein localization to plasma membrane	27	0.3	0.023	1.63827	0.69
GOTERM_BP_DIRECT	establishment or maintenance of cell polarity	20	0.2	0.023	1.63827	0.69
GOTERM_BP_DIRECT	positive regulation of viral transcription	20	0.2	0.023	1.63827	0.69
GOTERM_BP_DIRECT	negative regulation of cysteine-type endopeptidase activity involved in apoptotic process	41	0.5	0.023	1.63827	0.7
GOTERM_BP_DIRECT	negative regulation of neuron projection development	28	0.3	0.024	1.61979	0.7
GOTERM_BP_DIRECT	response to endoplasmic reticulum stress	44	0.5	0.024	1.61979	0.71
GOTERM_BP_DIRECT	regulation of endocytosis	21	0.2	0.025	1.60206	0.71
GOTERM_BP_DIRECT	cytokinesis	30	0.3	0.025	1.60206	0.72
GOTERM_BP_DIRECT	negative regulation of intrinsic apoptotic signaling pathway	16	0.2	0.026	1.58503	0.73
GOTERM_BP_DIRECT	stress fiber assembly	12	0.1	0.027	1.56864	0.74
GOTERM_BP_DIRECT	histone H3-K4 trimethylation	12	0.1	0.027	1.56864	0.74
GOTERM_BP_DIRECT	mitochondrial electron transport, ubiquinol to cytochrome c	12	0.1	0.027	1.56864	0.74
GOTERM_BP_DIRECT	stress granule assembly	9	0.1	0.029	1.5376	0.76
GOTERM_BP_DIRECT	double-strand break repair	39	0.4	0.03	1.52288	0.78
GOTERM_BP_DIRECT	Wnt signaling pathway, calcium modulating pathway	25	0.3	0.031	1.50864	0.78
GOTERM_BP_DIRECT	Ras protein signal transduction	41	0.5	0.031	1.50864	0.78
GOTERM_BP_DIRECT	tumor necrosis factor-mediated signaling pathway	65	0.7	0.032	1.49485	0.79
GOTERM_BP_DIRECT	cellular response to cadmium ion	13	0.1	0.032	1.49485	0.79
GOTERM_BP_DIRECT	nucleosome disassembly	13	0.1	0.032	1.49485	0.79
GOTERM_BP_DIRECT	negative regulation of release of cytochrome c from mitochondria	13	0.1	0.032	1.49485	0.79
GOTERM_BP_DIRECT	protein complex assembly	64	0.7	0.032	1.49485	0.79
GOTERM_BP_DIRECT	negative regulation of transcription, DNA-templated	248	2.8	0.032	1.49485	0.78
GOTERM_BP_DIRECT	cellular response to DNA damage stimulus	109	1.2	0.032	1.49485	0.78
GOTERM_BP_DIRECT	apoptotic process	280	3.2	0.033	1.48149	0.79
GOTERM_BP_DIRECT	positive regulation of DNA binding	19	0.2	0.034	1.46852	0.8
GOTERM_BP_DIRECT	regulation of mitochondrial membrane potential	19	0.2	0.034	1.46852	0.8
GOTERM_BP_DIRECT	mitotic spindle organization	20	0.2	0.036	1.4437	0.82
GOTERM_BP_DIRECT	DNA damage checkpoint	20	0.2	0.036	1.4437	0.82
GOTERM_BP_DIRECT	cell cycle arrest	76	0.9	0.036	1.4437	0.82
GOTERM_BP_DIRECT	negative regulation of microtubule depolymerization	14	0.2	0.036	1.4437	0.82
GOTERM_BP_DIRECT	labyrinthine layer blood vessel development	14	0.2	0.036	1.4437	0.82
GOTERM_BP_DIRECT	regulation of neuron apoptotic process	14	0.2	0.036	1.4437	0.82
GOTERM_BP_DIRECT	negative regulation of protein export from nucleus	7	0.1	0.037	1.4318	0.82
GOTERM_BP_DIRECT	histone H4-K12 acetylation	7	0.1	0.037	1.4318	0.82
GOTERM_BP_DIRECT	negative regulation of proteasomal protein catabolic process	7	0.1	0.037	1.4318	0.82
GOTERM_BP_DIRECT	cristae formation	10	0.1	0.037	1.4318	0.82
GOTERM_BP_DIRECT	exit from mitosis	10	0.1	0.037	1.4318	0.82
GOTERM_BP_DIRECT	rRNA transcription	10	0.1	0.037	1.4318	0.82
GOTERM_BP_DIRECT	histone mRNA metabolic process	10	0.1	0.037	1.4318	0.82
GOTERM_BP_DIRECT	proteasome assembly	10	0.1	0.037	1.4318	0.82
GOTERM_BP_DIRECT	cell junction assembly	10	0.1	0.037	1.4318	0.82
GOTERM_BP_DIRECT	global genome nucleotide-excision repair	21	0.2	0.038	1.42022	0.83
GOTERM_BP_DIRECT	positive regulation of telomere maintenance via telomerase	21	0.2	0.038	1.42022	0.83
GOTERM_BP_DIRECT	DNA replication initiation	21	0.2	0.038	1.42022	0.83
GOTERM_BP_DIRECT	protein glycosylation	62	0.7	0.04	1.39794	0.84
GOTERM_BP_DIRECT	cellular response to gamma radiation	15	0.2	0.04	1.39794	0.84
GOTERM_BP_DIRECT	cellular respiration	15	0.2	0.04	1.39794	0.84
GOTERM_BP_DIRECT	negative regulation of mRNA splicing, via spliceosome	15	0.2	0.04	1.39794	0.84
GOTERM_BP_DIRECT	cell redox homeostasis	44	0.5	0.041	1.38722	0.84
GOTERM_BP_DIRECT	translesion synthesis	23	0.3	0.041	1.38722	0.84
GOTERM_BP_DIRECT	transcription initiation from RNA polymerase II promoter	81	0.9	0.042	1.37675	0.84
GOTERM_BP_DIRECT	Wnt signaling pathway	98	1.1	0.042	1.37675	0.84
GOTERM_BP_DIRECT	negative regulation of extrinsic apoptotic signaling pathway	24	0.3	0.043	1.36653	0.85
GOTERM_BP_DIRECT	cholesterol biosynthetic process	24	0.3	0.043	1.36653	0.85
GOTERM_BP_DIRECT	regulation of alternative mRNA splicing, via spliceosome	24	0.3	0.043	1.36653	0.85
GOTERM_BP_DIRECT	response to bacterium	16	0.2	0.044	1.35655	0.86
GOTERM_BP_DIRECT	cellular response to glucagon stimulus	25	0.3	0.044	1.35655	0.86
GOTERM_BP_DIRECT	regulation of protein complex assembly	11	0.1	0.045	1.34679	0.86
GOTERM_BP_DIRECT	protein heterotrimerization	11	0.1	0.045	1.34679	0.86
GOTERM_BP_DIRECT	detection of calcium ion	11	0.1	0.045	1.34679	0.86
GOTERM_BP_DIRECT	regulation of macroautophagy	27	0.3	0.046	1.33724	0.87
GOTERM_BP_DIRECT	nucleocytoplasmic transport	17	0.2	0.047	1.3279	0.87
GOTERM_BP_DIRECT	nucleobase-containing small molecule interconversion	17	0.2	0.047	1.3279	0.87
GOTERM_BP_DIRECT	positive regulation of endothelial cell migration	28	0.3	0.047	1.3279	0.87
GOTERM_BP_DIRECT	protein autoubiquitination	30	0.3	0.049	1.3098	0.88
GOTERM_BP_DIRECT	osteoblast differentiation	57	0.6	0.05	1.30103	0.88
GOTERM_BP_DIRECT	neuron projection development	55	0.6	0.05	1.30103	0.88
GOTERM_BP_DIRECT	cerebral cortex development	33	0.4	0.05	1.30103	0.88
GOTERM_BP_DIRECT	protein localization to organelle	12	0.1	0.051	1.29243	0.89
GOTERM_BP_DIRECT	cellular protein catabolic process	12	0.1	0.051	1.29243	0.89
GOTERM_BP_DIRECT	hematopoietic progenitor cell differentiation	38	0.4	0.052	1.284	0.89
GOTERM_BP_DIRECT	viral RNA genome replication	8	0.1	0.052	1.284	0.89
GOTERM_BP_DIRECT	regulation of ruffle assembly	8	0.1	0.052	1.284	0.89
GOTERM_BP_DIRECT	positive regulation of establishment of protein localization to telomere	8	0.1	0.052	1.284	0.89
GOTERM_BP_DIRECT	tRNA wobble uridine modification	8	0.1	0.052	1.284	0.89
GOTERM_BP_DIRECT	maturation of LSU-rRNA from tricistronic rRNA transcript (SSU-rRNA, 5.8S rRNA, LSU-rRNA)	8	0.1	0.052	1.284	0.89
GOTERM_BP_DIRECT	L-ascorbic acid metabolic process	8	0.1	0.052	1.284	0.89
GOTERM_BP_DIRECT	cellular response to arsenic-containing substance	8	0.1	0.052	1.284	0.89
GOTERM_BP_DIRECT	positive regulation of autophagosome assembly	8	0.1	0.052	1.284	0.89
GOTERM_BP_DIRECT	protein autophosphorylation	90	1	0.053	1.27572	0.89
GOTERM_BP_DIRECT	regulation of angiogenesis	20	0.2	0.054	1.26761	0.9
GOTERM_BP_DIRECT	in utero embryonic development	97	1.1	0.057	1.24413	0.9
GOTERM_BP_DIRECT	mitophagy	22	0.2	0.058	1.23657	0.91
GOTERM_BP_DIRECT	nucleotide-excision repair, DNA incision, 5'-to lesion	23	0.3	0.059	1.22915	0.91
GOTERM_BP_DIRECT	response to reactive oxygen species	24	0.3	0.061	1.21467	0.92
GOTERM_BP_DIRECT	negative regulation of apoptotic process	224	2.5	0.061	1.21467	0.92
GOTERM_BP_DIRECT	histone H4-K16 acetylation	14	0.2	0.062	1.20761	0.92
GOTERM_BP_DIRECT	regulation of neuron differentiation	14	0.2	0.062	1.20761	0.92
GOTERM_BP_DIRECT	mitotic cell cycle	25	0.3	0.062	1.20761	0.92
GOTERM_BP_DIRECT	negative regulation of protein ubiquitination	25	0.3	0.062	1.20761	0.92
GOTERM_BP_DIRECT	cellular protein localization	26	0.3	0.063	1.20066	0.92
GOTERM_BP_DIRECT	Golgi ribbon formation	9	0.1	0.064	1.19382	0.92
GOTERM_BP_DIRECT	negative regulation of axon extension	9	0.1	0.064	1.19382	0.92
GOTERM_BP_DIRECT	protein localization to pre-autophagosomal structure	9	0.1	0.064	1.19382	0.92
GOTERM_BP_DIRECT	histone monoubiquitination	9	0.1	0.064	1.19382	0.92
GOTERM_BP_DIRECT	regulation of ventricular cardiac muscle cell action potential	9	0.1	0.064	1.19382	0.92
GOTERM_BP_DIRECT	pentose-phosphate shunt	9	0.1	0.064	1.19382	0.92
GOTERM_BP_DIRECT	regulation of gene silencing	9	0.1	0.064	1.19382	0.92
GOTERM_BP_DIRECT	cellular response to amino acid stimulus	28	0.3	0.064	1.19382	0.92
GOTERM_BP_DIRECT	regulation of growth	31	0.3	0.065	1.18709	0.93
GOTERM_BP_DIRECT	generation of precursor metabolites and energy	31	0.3	0.065	1.18709	0.93
GOTERM_BP_DIRECT	positive regulation of intracellular protein transport	15	0.2	0.066	1.18046	0.93
GOTERM_BP_DIRECT	cellular protein metabolic process	63	0.7	0.069	1.16115	0.93
GOTERM_BP_DIRECT	meiotic nuclear division	16	0.2	0.069	1.16115	0.93
GOTERM_BP_DIRECT	positive regulation of protein targeting to membrane	16	0.2	0.069	1.16115	0.93
GOTERM_BP_DIRECT	MAPK cascade	132	1.5	0.071	1.14874	0.94
GOTERM_BP_DIRECT	'de novo' posttranslational protein folding	6	0.1	0.071	1.14874	0.94
GOTERM_BP_DIRECT	'de novo' IMP biosynthetic process	6	0.1	0.071	1.14874	0.94
GOTERM_BP_DIRECT	positive regulation of mRNA 3'-end processing	6	0.1	0.071	1.14874	0.94
GOTERM_BP_DIRECT	lysosomal lumen acidification	6	0.1	0.071	1.14874	0.94
GOTERM_BP_DIRECT	histone H3-K27 trimethylation	6	0.1	0.071	1.14874	0.94
GOTERM_BP_DIRECT	translational termination	6	0.1	0.071	1.14874	0.94
GOTERM_BP_DIRECT	astral microtubule organization	6	0.1	0.071	1.14874	0.94
GOTERM_BP_DIRECT	nuclear pore organization	6	0.1	0.071	1.14874	0.94
GOTERM_BP_DIRECT	endodermal cell fate commitment	6	0.1	0.071	1.14874	0.94
GOTERM_BP_DIRECT	regulation of translational termination	6	0.1	0.071	1.14874	0.94
GOTERM_BP_DIRECT	protein targeting to plasma membrane	17	0.2	0.072	1.14267	0.94
GOTERM_BP_DIRECT	purine ribonucleoside monophosphate biosynthetic process	10	0.1	0.073	1.13668	0.94
GOTERM_BP_DIRECT	protein neddylation	10	0.1	0.073	1.13668	0.94
GOTERM_BP_DIRECT	protein folding in endoplasmic reticulum	10	0.1	0.073	1.13668	0.94
GOTERM_BP_DIRECT	homeostasis of number of cells	10	0.1	0.073	1.13668	0.94
GOTERM_BP_DIRECT	protein localization to membrane	10	0.1	0.073	1.13668	0.94
GOTERM_BP_DIRECT	CDP-diacylglycerol biosynthetic process	10	0.1	0.073	1.13668	0.94
GOTERM_BP_DIRECT	negative regulation of DNA damage response, signal transduction by p53 class mediator	10	0.1	0.073	1.13668	0.94
GOTERM_BP_DIRECT	regulation of cell motility	18	0.2	0.074	1.13077	0.94
GOTERM_BP_DIRECT	RNA phosphodiester bond hydrolysis, exonucleolytic	18	0.2	0.074	1.13077	0.94
GOTERM_BP_DIRECT	phosphorylation	54	0.6	0.075	1.12494	0.94
GOTERM_BP_DIRECT	iron ion homeostasis	19	0.2	0.076	1.11919	0.95
GOTERM_BP_DIRECT	intrinsic apoptotic signaling pathway	19	0.2	0.076	1.11919	0.95
GOTERM_BP_DIRECT	bicellular tight junction assembly	20	0.2	0.078	1.10791	0.95
GOTERM_BP_DIRECT	ATP hydrolysis coupled proton transport	20	0.2	0.078	1.10791	0.95
GOTERM_BP_DIRECT	membrane organization	20	0.2	0.078	1.10791	0.95
GOTERM_BP_DIRECT	response to cocaine	20	0.2	0.078	1.10791	0.95
GOTERM_BP_DIRECT	negative regulation of protein catabolic process	20	0.2	0.078	1.10791	0.95
GOTERM_BP_DIRECT	positive regulation of substrate adhesion-dependent cell spreading	20	0.2	0.078	1.10791	0.95
GOTERM_BP_DIRECT	mRNA stabilization	11	0.1	0.081	1.09151	0.95
GOTERM_BP_DIRECT	negative regulation of epithelial cell migration	11	0.1	0.081	1.09151	0.95
GOTERM_BP_DIRECT	negative regulation of epidermal growth factor receptor signaling pathway	22	0.2	0.081	1.09151	0.95
GOTERM_BP_DIRECT	nucleotide-excision repair, DNA incision	23	0.3	0.082	1.08619	0.95
GOTERM_BP_DIRECT	double-strand break repair via homologous recombination	41	0.5	0.082	1.08619	0.95
GOTERM_BP_DIRECT	vascular endothelial growth factor receptor signaling pathway	40	0.5	0.082	1.08619	0.95
GOTERM_BP_DIRECT	negative regulation of I-kappaB kinase/NF-kappaB signaling	24	0.3	0.083	1.08092	0.95
GOTERM_BP_DIRECT	response to hormone	25	0.3	0.083	1.08092	0.96
GOTERM_BP_DIRECT	glycosaminoglycan biosynthetic process	25	0.3	0.083	1.08092	0.96
GOTERM_BP_DIRECT	gluconeogenesis	26	0.3	0.084	1.07572	0.96
GOTERM_BP_DIRECT	proteolysis involved in cellular protein catabolic process	28	0.3	0.085	1.07058	0.96
GOTERM_BP_DIRECT	cell growth	32	0.4	0.085	1.07058	0.96
GOTERM_BP_DIRECT	hippocampus development	32	0.4	0.085	1.07058	0.96
GOTERM_BP_DIRECT	cellular zinc ion homeostasis	12	0.1	0.087	1.06048	0.96
GOTERM_BP_DIRECT	regulation of establishment of cell polarity	12	0.1	0.087	1.06048	0.96
GOTERM_BP_DIRECT	positive regulation of interleukin-6 secretion	12	0.1	0.087	1.06048	0.96
GOTERM_BP_DIRECT	positive regulation of dendrite morphogenesis	12	0.1	0.087	1.06048	0.96
GOTERM_BP_DIRECT	regulation of transcription, DNA-templated	708	8	0.09	1.04576	0.96
GOTERM_BP_DIRECT	actin cytoskeleton organization	68	0.8	0.091	1.04096	0.96
GOTERM_BP_DIRECT	viral mRNA export from host cell nucleus	7	0.1	0.092	1.03621	0.96
GOTERM_BP_DIRECT	activation of signaling protein activity involved in unfolded protein response	7	0.1	0.092	1.03621	0.96
GOTERM_BP_DIRECT	negative regulation of cAMP-dependent protein kinase activity	7	0.1	0.092	1.03621	0.96
GOTERM_BP_DIRECT	protein K6-linked ubiquitination	7	0.1	0.092	1.03621	0.96
GOTERM_BP_DIRECT	chromatin assembly	7	0.1	0.092	1.03621	0.96
GOTERM_BP_DIRECT	positive regulation of mammary gland epithelial cell proliferation	7	0.1	0.092	1.03621	0.96
GOTERM_BP_DIRECT	positive regulation of ER-associated ubiquitin-dependent protein catabolic process	7	0.1	0.092	1.03621	0.96
GOTERM_BP_DIRECT	retina morphogenesis in camera-type eye	7	0.1	0.092	1.03621	0.96
GOTERM_BP_DIRECT	L-methionine biosynthetic process from methylthioadenosine	7	0.1	0.092	1.03621	0.96
GOTERM_BP_DIRECT	endonucleolytic cleavage in ITS1 to separate SSU-rRNA from 5.8S rRNA and LSU-rRNA from tricistronic rRNA transcript (SSU-rRNA, 5.8S rRNA, LSU-rRNA)	7	0.1	0.092	1.03621	0.96
GOTERM_BP_DIRECT	apical junction assembly	7	0.1	0.092	1.03621	0.96
GOTERM_BP_DIRECT	paraxial mesoderm development	7	0.1	0.092	1.03621	0.96
GOTERM_BP_DIRECT	exonucleolytic trimming to generate mature 3'-end of 5.8S rRNA from tricistronic rRNA transcript (SSU-rRNA, 5.8S rRNA, LSU-rRNA)	7	0.1	0.092	1.03621	0.96
GOTERM_BP_DIRECT	establishment of integrated proviral latency	7	0.1	0.092	1.03621	0.96
GOTERM_BP_DIRECT	positive regulation of proteolysis	13	0.1	0.092	1.03621	0.96
GOTERM_BP_DIRECT	post-Golgi vesicle-mediated transport	13	0.1	0.092	1.03621	0.96
GOTERM_BP_DIRECT	positive regulation of receptor-mediated endocytosis	13	0.1	0.092	1.03621	0.96
GOTERM_BP_DIRECT	ribosomal small subunit assembly	13	0.1	0.092	1.03621	0.96
GOTERM_BP_DIRECT	positive regulation of neuron projection development	48	0.5	0.095	1.02228	0.97
GOTERM_BP_DIRECT	negative regulation of transcription from RNA polymerase II promoter	345	3.9	0.095	1.02228	0.97
GOTERM_BP_DIRECT	synaptic transmission, glutamatergic	14	0.2	0.096	1.01773	0.97
GOTERM_BP_DIRECT	telomere capping	15	0.2	0.099	1.00436	0.97

## Sheet: BP_FAT
Category	Term	Count	%	P-Value	-LOG10(P-value)	Benjamini		-LOG10(Benjamini)
GOTERM_BP_FAT	RNA processing	635	7.2	1.8e-52	51.7447	2.2e-48		47.6576
GOTERM_BP_FAT	ribonucleoprotein complex biogenesis	370	4.2	2.4e-46	45.6198	1.5e-42		41.8239
GOTERM_BP_FAT	cellular component biogenesis	1646	18.6	3.1e-40	39.5086	1.3e-36		35.8861
GOTERM_BP_FAT	mRNA metabolic process	467	5.3	9.8e-38	37.0088	3.1e-34		33.5086
GOTERM_BP_FAT	ncRNA metabolic process	407	4.6	3.8e-37	36.4202	9.4e-34		33.0269
GOTERM_BP_FAT	macromolecular complex subunit organization	1406	15.9	5.5e-37	36.2596	1.1e-33		32.9586
GOTERM_BP_FAT	ribosome biogenesis	263	3	1.9e-35	34.7212	3.5e-32		31.4559
GOTERM_BP_FAT	translation	444	5	2.4e-35	34.6198	3.8e-32		31.4202
GOTERM_BP_FAT	peptide biosynthetic process	458	5.2	5.3e-35	34.2757	7.3e-32		31.1367
GOTERM_BP_FAT	ncRNA processing	307	3.5	5.8e-34	33.2366	7.2e-31		30.1427
GOTERM_BP_FAT	gene expression	2766	31.2	2.2e-33	32.6576	2.6e-30		29.585
GOTERM_BP_FAT	amide biosynthetic process	490	5.5	3.1e-32	31.5086	3.2e-29		28.4949
GOTERM_BP_FAT	rRNA processing	216	2.4	9.1e-32	31.041	8.8e-29		28.0555
GOTERM_BP_FAT	rRNA metabolic process	220	2.5	1.8e-31	30.7447	1.6e-28		27.7959
GOTERM_BP_FAT	mitotic cell cycle	614	6.9	3e-31	30.5229	2.5e-28		27.6021
GOTERM_BP_FAT	cellular localization	1420	16	4.4e-31	30.3565	3.4e-28		27.4685
GOTERM_BP_FAT	mitotic cell cycle process	569	6.4	2.9e-30	29.5376	2.1e-27		26.6778
GOTERM_BP_FAT	cell cycle	975	11	3e-29	28.5229	2.1e-26		25.6778
GOTERM_BP_FAT	organonitrogen compound biosynthetic process	815	9.2	2.5e-27	26.6021	1.7e-24		23.7696
GOTERM_BP_FAT	cell cycle process	803	9.1	1.3e-26	25.8861	8.2e-24		23.0862
GOTERM_BP_FAT	cellular protein localization	927	10.5	1.8e-26	25.7447	1.1e-23		22.9586
GOTERM_BP_FAT	cellular macromolecule localization	933	10.5	2.5e-26	25.6021	1.4e-23		22.8539
GOTERM_BP_FAT	cellular macromolecular complex assembly	616	7	8.3e-26	25.0809	4.5e-23		22.3468
GOTERM_BP_FAT	RNA metabolic process	2409	27.2	8.4e-26	25.0757	4.4e-23		22.3565
GOTERM_BP_FAT	cellular macromolecule catabolic process	600	6.8	1.9e-25	24.7212	9.5e-23		22.0223
GOTERM_BP_FAT	peptide metabolic process	515	5.8	3.5e-25	24.4559	1.7e-22		21.7696
GOTERM_BP_FAT	cellular macromolecule biosynthetic process	2575	29.1	6.3e-25	24.2007	2.9e-22		21.5376
GOTERM_BP_FAT	intracellular transport	917	10.3	8e-25	24.0969	3.6e-22		21.4437
GOTERM_BP_FAT	macromolecular complex assembly	974	11	1.9e-24	23.7212	8.3e-22		21.0809
GOTERM_BP_FAT	mitochondrion organization	423	4.8	2.9e-24	23.5376	1.2e-21		20.9208
GOTERM_BP_FAT	cellular amide metabolic process	605	6.8	3.9e-24	23.4089	1.6e-21		20.7959
GOTERM_BP_FAT	RNA splicing	281	3.2	4.5e-24	23.3468	1.8e-21		20.7447
GOTERM_BP_FAT	establishment of localization in cell	1117	12.6	1.6e-23	22.7959	6.1e-21		20.2147
GOTERM_BP_FAT	macromolecule catabolic process	710	8	2.3e-23	22.6383	8.3e-21		20.0809
GOTERM_BP_FAT	cellular component assembly	1418	16	3.5e-23	22.4559	1.3e-20		19.8861
GOTERM_BP_FAT	mitotic cell cycle phase transition	343	3.9	5.1e-23	22.2924	1.8e-20		19.7447
GOTERM_BP_FAT	RNA splicing, via transesterification reactions	222	2.5	6.6e-23	22.1805	2.2e-20		19.6576
GOTERM_BP_FAT	translational initiation	152	1.7	1.1e-22	21.9586	3.6e-20		19.4437
GOTERM_BP_FAT	mRNA processing	318	3.6	1.2e-22	21.9208	4e-20		19.3979
GOTERM_BP_FAT	RNA splicing, via transesterification reactions with bulged adenosine as nucleophile	219	2.5	1.4e-22	21.8539	4.3e-20		19.3665
GOTERM_BP_FAT	mRNA splicing, via spliceosome	219	2.5	1.4e-22	21.8539	4.3e-20		19.3665
GOTERM_BP_FAT	protein complex subunit organization	946	10.7	2.8e-22	21.5528	8.7e-20		19.0605
GOTERM_BP_FAT	multi-organism metabolic process	167	1.9	3e-22	21.5229	8.9e-20		19.0506
GOTERM_BP_FAT	cell cycle phase transition	359	4.1	3.8e-22	21.4202	1.1e-19		18.9586
GOTERM_BP_FAT	protein localization	1328	15	5.9e-22	21.2291	1.7e-19		18.7696
GOTERM_BP_FAT	macromolecule localization	1507	17	8.7e-22	21.0605	2.4e-19		18.6198
GOTERM_BP_FAT	cellular catabolic process	914	10.3	1.2e-21	20.9208	3.1e-19		18.5086
GOTERM_BP_FAT	nuclear-transcribed mRNA catabolic process	160	1.8	5.6e-21	20.2518	1.5e-18		17.8239
GOTERM_BP_FAT	protein localization to organelle	542	6.1	5.3e-20	19.2757	1.4e-17		16.8539
GOTERM_BP_FAT	chromosome organization	686	7.7	1.3e-19	18.8861	3.3e-17		16.4815
GOTERM_BP_FAT	RNA catabolic process	183	2.1	2.7e-19	18.5686	6.9e-17		16.1612
GOTERM_BP_FAT	mRNA catabolic process	166	1.9	3.8e-19	18.4202	9.3e-17		16.0315
GOTERM_BP_FAT	cotranslational protein targeting to membrane	91	1	4.4e-19	18.3565	1.1e-16		15.9586
GOTERM_BP_FAT	viral gene expression	148	1.7	6.2e-19	18.2076	1.5e-16		15.8239
GOTERM_BP_FAT	ribonucleoprotein complex assembly	160	1.8	7.9e-19	18.1024	1.8e-16		15.7447
GOTERM_BP_FAT	SRP-dependent cotranslational protein targeting to membrane	85	1	5.5e-18	17.2596	1.3e-15		14.8861
GOTERM_BP_FAT	translational termination	85	1	5.5e-18	17.2596	1.3e-15		14.8861
GOTERM_BP_FAT	macromolecular complex disassembly	188	2.1	5.8e-18	17.2366	1.3e-15		14.8861
GOTERM_BP_FAT	single-organism cellular localization	637	7.2	5.9e-18	17.2291	1.3e-15		14.8861
GOTERM_BP_FAT	ribonucleoprotein complex subunit organization	165	1.9	5.9e-18	17.2291	1.3e-15		14.8861
GOTERM_BP_FAT	protein complex disassembly	182	2.1	6.9e-18	17.1612	1.5e-15		14.8239
GOTERM_BP_FAT	establishment of protein localization to endoplasmic reticulum	93	1	7e-18	17.1549	1.5e-15		14.8239
GOTERM_BP_FAT	intracellular protein transport	594	6.7	1e-17	17	2.1e-15		14.6778
GOTERM_BP_FAT	protein targeting to ER	90	1	1.3e-17	16.8861	2.6e-15		14.585
GOTERM_BP_FAT	establishment of protein localization	1094	12.3	1.3e-17	16.8861	2.6e-15		14.585
GOTERM_BP_FAT	viral transcription	139	1.6	1.4e-17	16.8539	2.7e-15		14.5686
GOTERM_BP_FAT	posttranscriptional regulation of gene expression	305	3.4	1.5e-17	16.8239	2.9e-15		14.5376
GOTERM_BP_FAT	cellular protein complex disassembly	147	1.7	2.7e-17	16.5686	5.1e-15		14.2924
GOTERM_BP_FAT	cellular response to stress	970	10.9	2.8e-17	16.5528	5.3e-15		14.2757
GOTERM_BP_FAT	protein localization to endoplasmic reticulum	105	1.2	4.9e-17	16.3098	8.9e-15		14.0506
GOTERM_BP_FAT	establishment of protein localization to membrane	246	2.8	6.1e-17	16.2147	2e-14		13.699
GOTERM_BP_FAT	nuclear-transcribed mRNA catabolic process, nonsense-mediated decay	101	1.1	1.8e-16	15.7447	4e-14		13.3979
GOTERM_BP_FAT	mitochondrial translational termination	76	0.9	6.1e-16	15.2147	1.2e-13		12.9208
GOTERM_BP_FAT	single-organism membrane organization	508	5.7	1e-15	15	1.7e-13		12.7696
GOTERM_BP_FAT	nucleobase-containing compound catabolic process	250	2.8	1.1e-15	14.9586	1.9e-13		12.7212
GOTERM_BP_FAT	mitochondrial translational elongation	75	0.8	1.1e-15	14.9586	1.9e-13		12.7212
GOTERM_BP_FAT	proteasome-mediated ubiquitin-dependent protein catabolic process	247	2.8	1.3e-15	14.8861	2.2e-13		12.6576
GOTERM_BP_FAT	proteasomal protein catabolic process	262	3	1.8e-15	14.7447	2.9e-13		12.5376
GOTERM_BP_FAT	establishment of protein localization to organelle	403	4.5	1.8e-15	14.7447	3.1e-13		12.5086
GOTERM_BP_FAT	mitochondrial translation	97	1.1	2.3e-15	14.6383	3.7e-13		12.4318
GOTERM_BP_FAT	single-organism intracellular transport	416	4.7	7e-15	14.1549	1.1e-12		11.9586
GOTERM_BP_FAT	RNA localization	152	1.7	8.6e-15	14.0655	1.4e-12		11.8539
GOTERM_BP_FAT	protein targeting to membrane	139	1.6	1.8e-14	13.7447	2.8e-12		11.5528
GOTERM_BP_FAT	viral life cycle	287	3.2	2.4e-14	13.6198	3.7e-12		11.4318
GOTERM_BP_FAT	translational elongation	106	1.2	2.9e-14	13.5376	4.4e-12		11.3565
GOTERM_BP_FAT	protein transport	997	11.3	4.2e-14	13.3768	6.2e-12		11.2076
GOTERM_BP_FAT	cell division	350	3.9	4.7e-14	13.3279	6.9e-12		11.1612
GOTERM_BP_FAT	cellular component disassembly	311	3.5	5.6e-14	13.2518	8.2e-12		11.0862
GOTERM_BP_FAT	protein localization to membrane	304	3.4	5.9e-14	13.2291	8.5e-12		11.0706
GOTERM_BP_FAT	heterocycle catabolic process	262	3	5.9e-14	13.2291	8.4e-12		11.0757
GOTERM_BP_FAT	membrane organization	582	6.6	7.5e-14	13.1249	1.1e-11		10.9586
GOTERM_BP_FAT	protein targeting	415	4.7	8.3e-14	13.0809	1.1e-11		10.9586
GOTERM_BP_FAT	cellular nitrogen compound catabolic process	265	3	1.1e-13	12.9586	1.5e-11		10.8239
GOTERM_BP_FAT	protein modification by small protein conjugation	510	5.8	1.2e-13	12.9208	1.6e-11		10.7959
GOTERM_BP_FAT	viral process	549	6.2	2.1e-13	12.6778	2.8e-11		10.5528
GOTERM_BP_FAT	protein complex biogenesis	789	8.9	2.3e-13	12.6383	3e-11		10.5229
GOTERM_BP_FAT	protein complex assembly	788	8.9	2.8e-13	12.5528	3.7e-11		10.4318
GOTERM_BP_FAT	aromatic compound catabolic process	266	3	3.8e-13	12.4202	4.9e-11		10.3098
GOTERM_BP_FAT	regulation of protein catabolic process	236	2.7	1e-12	12	1.3e-10		9.88606
GOTERM_BP_FAT	multi-organism cellular process	549	6.2	1.2e-12	11.9208	1.5e-10		9.82391
GOTERM_BP_FAT	regulation of cellular amide metabolic process	238	2.7	1.2e-12	11.9208	1.5e-10		9.82391
GOTERM_BP_FAT	organic cyclic compound catabolic process	276	3.1	1.4e-12	11.8539	1.7e-10		9.76955
GOTERM_BP_FAT	single-organism organelle organization	866	9.8	1.5e-12	11.8239	1.8e-10		9.74473
GOTERM_BP_FAT	protein modification by small protein conjugation or removal	578	6.5	1.7e-12	11.7696	2e-10		9.69897
GOTERM_BP_FAT	nuclear export	132	1.5	1.8e-12	11.7447	2.2e-10		9.65758
GOTERM_BP_FAT	regulation of mitotic cell cycle	300	3.4	1.8e-12	11.7447	2.2e-10		9.65758
GOTERM_BP_FAT	ribosomal large subunit biogenesis	59	0.7	2.4e-12	11.6198	2.9e-10		9.5376
GOTERM_BP_FAT	establishment of RNA localization	128	1.4	3.1e-12	11.5086	3.7e-10		9.4318
GOTERM_BP_FAT	RNA transport	126	1.4	4.1e-12	11.3872	4.8e-10		9.31876
GOTERM_BP_FAT	nucleic acid transport	126	1.4	4.1e-12	11.3872	4.8e-10		9.31876
GOTERM_BP_FAT	modification-dependent macromolecule catabolic process	352	4	4.6e-12	11.3372	5.3e-10		9.27572
GOTERM_BP_FAT	regulation of cell cycle	547	6.2	5.9e-12	11.2291	6.8e-10		9.16749
GOTERM_BP_FAT	regulation of translation	219	2.5	6.3e-12	11.2007	7.1e-10		9.14874
GOTERM_BP_FAT	mitotic nuclear division	266	3	7.7e-12	11.1135	8.7e-10		9.06048
GOTERM_BP_FAT	organelle fission	366	4.1	8.4e-12	11.0757	9.3e-10		9.03152
GOTERM_BP_FAT	symbiosis, encompassing mutualism through parasitism	557	6.3	9.7e-12	11.0132	1.1e-09		8.95861
GOTERM_BP_FAT	interspecies interaction between organisms	557	6.3	9.7e-12	11.0132	1.1e-09		8.95861
GOTERM_BP_FAT	ribonucleoprotein complex localization	95	1.1	9.8e-12	11.0088	1.1e-09		8.95861
GOTERM_BP_FAT	nuclear division	345	3.9	1.3e-11	10.8861	1.4e-09		8.85387
GOTERM_BP_FAT	protein catabolic process	462	5.2	1.3e-11	10.8861	1.4e-09		8.85387
GOTERM_BP_FAT	modification-dependent protein catabolic process	346	3.9	1.3e-11	10.8861	1.4e-09		8.85387
GOTERM_BP_FAT	cell cycle G2/M phase transition	137	1.5	1.4e-11	10.8539	1.4e-09		8.85387
GOTERM_BP_FAT	chromatin organization	440	5	1.4e-11	10.8539	1.5e-09		8.82391
GOTERM_BP_FAT	cellular protein catabolic process	399	4.5	1.9e-11	10.7212	2e-09		8.69897
GOTERM_BP_FAT	ubiquitin-dependent protein catabolic process	341	3.8	2.2e-11	10.6576	2.2e-09		8.65758
GOTERM_BP_FAT	heterocycle biosynthetic process	2190	24.7	2.4e-11	10.6198	2.4e-09		8.61979
GOTERM_BP_FAT	positive regulation of protein catabolic process	170	1.9	2.8e-11	10.5528	2.8e-09		8.55284
GOTERM_BP_FAT	nucleobase-containing compound biosynthetic process	2164	24.4	2.9e-11	10.5376	2.9e-09		8.5376
GOTERM_BP_FAT	DNA metabolic process	553	6.2	2.9e-11	10.5376	2.9e-09		8.5376
GOTERM_BP_FAT	cellular respiration	123	1.4	3e-11	10.5229	3e-09		8.52288
GOTERM_BP_FAT	regulation of catabolic process	305	3.4	3.1e-11	10.5086	3e-09		8.52288
GOTERM_BP_FAT	regulation of mRNA stability	106	1.2	3.2e-11	10.4949	3.2e-09		8.49485
GOTERM_BP_FAT	G2/M transition of mitotic cell cycle	128	1.4	3.6e-11	10.4437	3.5e-09		8.45593
GOTERM_BP_FAT	protein-DNA complex subunit organization	172	1.9	5.3e-11	10.2757	5.1e-09		8.29243
GOTERM_BP_FAT	gene silencing	167	1.9	5.4e-11	10.2676	5.2e-09		8.284
GOTERM_BP_FAT	aromatic compound biosynthetic process	2192	24.7	6.2e-11	10.2076	5.8e-09		8.23657
GOTERM_BP_FAT	proteolysis involved in cellular protein catabolic process	380	4.3	7.5e-11	10.1249	7e-09		8.1549
GOTERM_BP_FAT	positive regulation of cellular protein catabolic process	129	1.5	7.5e-11	10.1249	7e-09		8.1549
GOTERM_BP_FAT	anaphase-promoting complex-dependent catabolic process	65	0.7	7.7e-11	10.1135	7.1e-09		8.14874
GOTERM_BP_FAT	nucleobase-containing compound transport	143	1.6	8.9e-11	10.0506	8.1e-09		8.09151
GOTERM_BP_FAT	ribonucleoprotein complex export from nucleus	89	1	9.7e-11	10.0132	8.8e-09		8.05552
GOTERM_BP_FAT	negative regulation of macromolecule metabolic process	1199	13.5	1e-10	10	9.1e-09		8.04096
GOTERM_BP_FAT	regulation of cellular protein catabolic process	165	1.9	1.2e-10	9.92082	1e-08		8
GOTERM_BP_FAT	regulation of mitotic cell cycle phase transition	198	2.2	1.5e-10	9.82391	1.3e-08		7.88606
GOTERM_BP_FAT	regulation of cellular component organization	1196	13.5	1.6e-10	9.79588	1.4e-08		7.85387
GOTERM_BP_FAT	mRNA transport	105	1.2	2e-10	9.69897	1.7e-08		7.76955
GOTERM_BP_FAT	nuclear transport	283	3.2	2.1e-10	9.67778	1.8e-08		7.74473
GOTERM_BP_FAT	negative regulation of ubiquitin-protein transferase activity	65	0.7	2.1e-10	9.67778	1.8e-08		7.74473
GOTERM_BP_FAT	RNA export from nucleus	91	1	3.3e-10	9.48149	2.9e-08		7.5376
GOTERM_BP_FAT	oxidative phosphorylation	82	0.9	3.3e-10	9.48149	2.9e-08		7.5376
GOTERM_BP_FAT	regulation of RNA stability	108	1.2	3.4e-10	9.46852	2.9e-08		7.5376
GOTERM_BP_FAT	nucleocytoplasmic transport	278	3.1	3.4e-10	9.46852	2.9e-08		7.5376
GOTERM_BP_FAT	regulation of proteolysis involved in cellular protein catabolic process	152	1.7	3.7e-10	9.4318	3.1e-08		7.50864
GOTERM_BP_FAT	negative regulation of ubiquitin protein ligase activity	60	0.7	5.1e-10	9.29243	4.2e-08		7.37675
GOTERM_BP_FAT	regulation of cellular catabolic process	231	2.6	5.3e-10	9.27572	4.4e-08		7.35655
GOTERM_BP_FAT	positive regulation of catabolic process	207	2.3	7.8e-10	9.10791	6.4e-08		7.19382
GOTERM_BP_FAT	negative regulation of metabolic process	1285	14.5	8.4e-10	9.07572	6.9e-08		7.16115
GOTERM_BP_FAT	positive regulation of proteolysis involved in cellular protein catabolic process	118	1.3	8.5e-10	9.07058	6.9e-08		7.16115
GOTERM_BP_FAT	regulation of ubiquitin-protein ligase activity involved in mitotic cell cycle	59	0.7	9.1e-10	9.04096	7.3e-08		7.13668
GOTERM_BP_FAT	regulation of gene expression, epigenetic	169	1.9	9.3e-10	9.03152	7.5e-08		7.12494
GOTERM_BP_FAT	regulation of nitrogen compound metabolic process	2170	24.5	1e-09	9	8.3e-08		7.08092
GOTERM_BP_FAT	mitochondrial respiratory chain complex assembly	70	0.8	1.3e-09	8.88606	1e-07		7
GOTERM_BP_FAT	negative regulation of ubiquitin-protein ligase activity involved in mitotic cell cycle	58	0.7	1.6e-09	8.79588	1.3e-07		6.88606
GOTERM_BP_FAT	ribosomal small subunit biogenesis	56	0.6	1.9e-09	8.72125	1.5e-07		6.82391
GOTERM_BP_FAT	purine ribonucleoside monophosphate metabolic process	180	2	1.9e-09	8.72125	1.5e-07		6.82391
GOTERM_BP_FAT	Wnt signaling pathway, planar cell polarity pathway	80	0.9	2e-09	8.69897	1.5e-07		6.82391
GOTERM_BP_FAT	purine nucleoside triphosphate metabolic process	174	2	2e-09	8.69897	1.5e-07		6.82391
GOTERM_BP_FAT	generation of precursor metabolites and energy	230	2.6	2e-09	8.69897	1.5e-07		6.82391
GOTERM_BP_FAT	positive regulation of ubiquitin-protein ligase activity involved in regulation of mitotic cell cycle transition	61	0.7	2.1e-09	8.67778	1.6e-07		6.79588
GOTERM_BP_FAT	nucleosome organization	121	1.4	2.1e-09	8.67778	1.6e-07		6.79588
GOTERM_BP_FAT	regulation of ubiquitin-protein transferase activity	87	1	2.3e-09	8.63827	1.7e-07		6.76955
GOTERM_BP_FAT	purine ribonucleoside triphosphate metabolic process	170	1.9	2.3e-09	8.63827	1.7e-07		6.76955
GOTERM_BP_FAT	protein ubiquitination	430	4.9	2.6e-09	8.58503	1.9e-07		6.72125
GOTERM_BP_FAT	nucleoside triphosphate metabolic process	186	2.1	2.6e-09	8.58503	1.9e-07		6.72125
GOTERM_BP_FAT	ribonucleoside triphosphate metabolic process	173	2	2.8e-09	8.55284	2e-07		6.69897
GOTERM_BP_FAT	chromatin assembly or disassembly	128	1.4	2.8e-09	8.55284	2e-07		6.69897
GOTERM_BP_FAT	purine nucleoside monophosphate metabolic process	180	2	2.8e-09	8.55284	2e-07		6.69897
GOTERM_BP_FAT	protein-DNA complex assembly	152	1.7	3.6e-09	8.4437	2.6e-07		6.58503
GOTERM_BP_FAT	nucleoside monophosphate metabolic process	193	2.2	3.7e-09	8.4318	2.6e-07		6.58503
GOTERM_BP_FAT	chromatin assembly	114	1.3	4.5e-09	8.34679	3.2e-07		6.49485
GOTERM_BP_FAT	regulation of cell cycle phase transition	206	2.3	4.5e-09	8.34679	3.2e-07		6.49485
GOTERM_BP_FAT	regulation of establishment of planar polarity	81	0.9	5.1e-09	8.29243	3.6e-07		6.4437
GOTERM_BP_FAT	cellular response to DNA damage stimulus	447	5	5.1e-09	8.29243	3.6e-07		6.4437
GOTERM_BP_FAT	regulation of cell cycle process	340	3.8	5.2e-09	8.284	3.6e-07		6.4437
GOTERM_BP_FAT	negative regulation of protein ubiquitination	92	1	5.9e-09	8.22915	4e-07		6.39794
GOTERM_BP_FAT	positive regulation of cellular catabolic process	171	1.9	8e-09	8.09691	5.5e-07		6.25964
GOTERM_BP_FAT	chromosome segregation	204	2.3	8.4e-09	8.07572	5.7e-07		6.24413
GOTERM_BP_FAT	negative regulation of protein modification by small protein conjugation or removal	98	1.1	8.4e-09	8.07572	5.7e-07		6.24413
GOTERM_BP_FAT	negative regulation of protein modification process	330	3.7	1e-08	8	6.8e-07		6.16749
GOTERM_BP_FAT	ATP metabolic process	155	1.7	1e-08	8	6.9e-07		6.16115
GOTERM_BP_FAT	ribonucleoside monophosphate metabolic process	184	2.1	1.1e-08	7.95861	7e-07		6.1549
GOTERM_BP_FAT	nucleoside metabolic process	245	2.8	1.1e-08	7.95861	7.2e-07		6.14267
GOTERM_BP_FAT	regulation of ubiquitin protein ligase activity	66	0.7	1.1e-08	7.95861	7.2e-07		6.14267
GOTERM_BP_FAT	DNA conformation change	177	2	1.1e-08	7.95861	7.2e-07		6.14267
GOTERM_BP_FAT	energy derivation by oxidation of organic compounds	170	1.9	1.1e-08	7.95861	7.3e-07		6.13668
GOTERM_BP_FAT	negative regulation of gene expression	778	8.8	1.1e-08	7.95861	7.5e-07		6.12494
GOTERM_BP_FAT	DNA packaging	134	1.5	1.3e-08	7.88606	8.1e-07		6.09151
GOTERM_BP_FAT	ribonucleoside metabolic process	230	2.6	1.4e-08	7.85387	8.8e-07		6.05552
GOTERM_BP_FAT	glycosyl compound metabolic process	256	2.9	1.4e-08	7.85387	8.8e-07		6.05552
GOTERM_BP_FAT	non-canonical Wnt signaling pathway	106	1.2	1.4e-08	7.85387	9.1e-07		6.04096
GOTERM_BP_FAT	negative regulation of nitrogen compound metabolic process	787	8.9	1.6e-08	7.79588	1e-06		6
GOTERM_BP_FAT	RNA biosynthetic process	1924	21.7	1.7e-08	7.76955	1.1e-06		5.95861
GOTERM_BP_FAT	purine nucleoside metabolic process	216	2.4	1.7e-08	7.76955	1.1e-06		5.95861
GOTERM_BP_FAT	peptidyl-lysine modification	241	2.7	1.8e-08	7.74473	1.1e-06		5.95861
GOTERM_BP_FAT	gene silencing by RNA	108	1.2	1.8e-08	7.74473	1.1e-06		5.95861
GOTERM_BP_FAT	protein polyubiquitination	159	1.8	2e-08	7.69897	1.2e-06		5.92082
GOTERM_BP_FAT	purine ribonucleoside metabolic process	214	2.4	2.3e-08	7.63827	1.4e-06		5.85387
GOTERM_BP_FAT	positive regulation of ubiquitin protein ligase activity	63	0.7	2.3e-08	7.63827	1.4e-06		5.85387
GOTERM_BP_FAT	positive regulation of proteolysis	215	2.4	2.3e-08	7.63827	1.4e-06		5.85387
GOTERM_BP_FAT	mRNA-containing ribonucleoprotein complex export from nucleus	76	0.9	2.8e-08	7.55284	1.7e-06		5.76955
GOTERM_BP_FAT	mRNA export from nucleus	76	0.9	2.8e-08	7.55284	1.7e-06		5.76955
GOTERM_BP_FAT	tRNA metabolic process	122	1.4	2.8e-08	7.55284	1.7e-06		5.76955
GOTERM_BP_FAT	electron transport chain	80	0.9	3.1e-08	7.50864	1.9e-06		5.72125
GOTERM_BP_FAT	cell cycle G1/S phase transition	154	1.7	3.2e-08	7.49485	1.9e-06		5.72125
GOTERM_BP_FAT	mitochondrial transmembrane transport	56	0.6	3.3e-08	7.48149	2e-06		5.69897
GOTERM_BP_FAT	G1/S transition of mitotic cell cycle	143	1.6	3.7e-08	7.4318	2.2e-06		5.65758
GOTERM_BP_FAT	negative regulation of cellular metabolic process	1186	13.4	3.8e-08	7.42022	2.3e-06		5.63827
GOTERM_BP_FAT	positive regulation of ubiquitin-protein transferase activity	75	0.8	4.5e-08	7.34679	2.6e-06		5.58503
GOTERM_BP_FAT	maintenance of cell number	98	1.1	4.5e-08	7.34679	2.6e-06		5.58503
GOTERM_BP_FAT	endomembrane system organization	317	3.6	5e-08	7.30103	2.9e-06		5.5376
GOTERM_BP_FAT	regulation of translational initiation	63	0.7	5.1e-08	7.29243	3e-06		5.52288
GOTERM_BP_FAT	cell-cell signaling by wnt	271	3.1	5.3e-08	7.27572	3.1e-06		5.50864
GOTERM_BP_FAT	maturation of SSU-rRNA	41	0.5	6.5e-08	7.18709	3.7e-06		5.4318
GOTERM_BP_FAT	Wnt signaling pathway	270	3	6.8e-08	7.16749	3.9e-06		5.40894
GOTERM_BP_FAT	negative regulation of cellular macromolecule biosynthetic process	694	7.8	6.9e-08	7.16115	3.9e-06		5.40894
GOTERM_BP_FAT	protein ubiquitination involved in ubiquitin-dependent protein catabolic process	141	1.6	7.4e-08	7.13077	4.2e-06		5.37675
GOTERM_BP_FAT	regulation of gene expression	2122	23.9	7.4e-08	7.13077	4.2e-06		5.37675
GOTERM_BP_FAT	respiratory electron transport chain	78	0.9	7.8e-08	7.10791	4.4e-06		5.35655
GOTERM_BP_FAT	ATP synthesis coupled electron transport	68	0.8	8.1e-08	7.09151	4.5e-06		5.34679
GOTERM_BP_FAT	negative regulation of macromolecule biosynthetic process	739	8.3	8.2e-08	7.08619	4.6e-06		5.33724
GOTERM_BP_FAT	negative regulation of protein metabolic process	559	6.3	9.5e-08	7.02228	5.3e-06		5.27572
GOTERM_BP_FAT	cytoplasmic translation	44	0.5	9.6e-08	7.01773	5.3e-06		5.27572
GOTERM_BP_FAT	regulation of organelle organization	609	6.9	1.1e-07	6.95861	6e-06		5.22185
GOTERM_BP_FAT	cytoskeleton organization	605	6.8	1.1e-07	6.95861	6.1e-06		5.21467
GOTERM_BP_FAT	mitochondrial ATP synthesis coupled electron transport	67	0.8	1.3e-07	6.88606	7.1e-06		5.14874
GOTERM_BP_FAT	stem cell population maintenance	95	1.1	1.5e-07	6.82391	8.3e-06		5.08092
GOTERM_BP_FAT	response to endoplasmic reticulum stress	165	1.9	1.7e-07	6.76955	8.9e-06		5.05061
GOTERM_BP_FAT	nucleosome assembly	101	1.1	1.8e-07	6.74473	9.5e-06		5.02228
GOTERM_BP_FAT	regulation of protein stability	143	1.6	1.8e-07	6.74473	9.7e-06		5.01323
GOTERM_BP_FAT	ribosome assembly	48	0.5	1.8e-07	6.74473	9.7e-06		5.01323
GOTERM_BP_FAT	protein modification process	1871	21.1	2e-07	6.69897	1.1e-05		4.95861
GOTERM_BP_FAT	cellular protein modification process	1871	21.1	2e-07	6.69897	1.1e-05		4.95861
GOTERM_BP_FAT	nuclear envelope organization	63	0.7	2.2e-07	6.65758	1.2e-05		4.92082
GOTERM_BP_FAT	regulation of transferase activity	510	5.8	2.6e-07	6.58503	1.4e-05		4.85387
GOTERM_BP_FAT	negative regulation of cellular protein metabolic process	528	6	2.7e-07	6.56864	1.4e-05		4.85387
GOTERM_BP_FAT	cell surface receptor signaling pathway involved in cell-cell signaling	297	3.4	3e-07	6.52288	1.5e-05		4.82391
GOTERM_BP_FAT	negative regulation of biosynthetic process	776	8.8	3.1e-07	6.50864	1.6e-05		4.79588
GOTERM_BP_FAT	regulation of cellular localization	450	5.1	3.2e-07	6.49485	1.6e-05		4.79588
GOTERM_BP_FAT	establishment of tissue polarity	84	0.9	3.4e-07	6.46852	1.8e-05		4.74473
GOTERM_BP_FAT	establishment of planar polarity	84	0.9	3.4e-07	6.46852	1.8e-05		4.74473
GOTERM_BP_FAT	protein sumoylation	90	1	4.1e-07	6.38722	2.1e-05		4.67778
GOTERM_BP_FAT	morphogenesis of a polarized epithelium	91	1	4.6e-07	6.33724	2.3e-05		4.63827
GOTERM_BP_FAT	regulation of protein modification by small protein conjugation or removal	167	1.9	4.9e-07	6.3098	2.5e-05		4.60206
GOTERM_BP_FAT	cell cycle checkpoint	142	1.6	5.3e-07	6.27572	2.7e-05		4.56864
GOTERM_BP_FAT	mitochondrial respiratory chain complex I biogenesis	49	0.6	6.1e-07	6.21467	3.1e-05		4.50864
GOTERM_BP_FAT	NADH dehydrogenase complex assembly	49	0.6	6.1e-07	6.21467	3.1e-05		4.50864
GOTERM_BP_FAT	mitochondrial respiratory chain complex I assembly	49	0.6	6.1e-07	6.21467	3.1e-05		4.50864
GOTERM_BP_FAT	nuclear chromosome segregation	172	1.9	7.8e-07	6.10791	3.9e-05		4.40894
GOTERM_BP_FAT	negative regulation of cellular biosynthetic process	761	8.6	8e-07	6.09691	4e-05		4.39794
GOTERM_BP_FAT	regulation of macromolecule biosynthetic process	1998	22.5	8.6e-07	6.0655	4.3e-05		4.36653
GOTERM_BP_FAT	negative regulation of transferase activity	208	2.3	9.3e-07	6.03152	4.6e-05		4.33724
GOTERM_BP_FAT	negative regulation of cellular component organization	343	3.9	9.5e-07	6.02228	4.7e-05		4.3279
GOTERM_BP_FAT	nucleus organization	95	1.1	1.1e-06	5.95861	5.4e-05		4.26761
GOTERM_BP_FAT	DNA-templated transcription, termination	72	0.8	1.1e-06	5.95861	5.4e-05		4.26761
GOTERM_BP_FAT	negative regulation of cellular amide metabolic process	101	1.1	1.1e-06	5.95861	5.6e-05		4.25181
GOTERM_BP_FAT	chromatin silencing	81	0.9	1.2e-06	5.92082	5.7e-05		4.24413
GOTERM_BP_FAT	regulation of cellular macromolecule biosynthetic process	1942	21.9	1.2e-06	5.92082	5.7e-05		4.24413
GOTERM_BP_FAT	maturation of LSU-rRNA	24	0.3	1.2e-06	5.92082	5.9e-05		4.22915
GOTERM_BP_FAT	positive regulation of protein ubiquitination involved in ubiquitin-dependent protein catabolic process	65	0.7	1.2e-06	5.92082	5.9e-05		4.22915
GOTERM_BP_FAT	ncRNA transcription	69	0.8	1.3e-06	5.88606	6.1e-05		4.21467
GOTERM_BP_FAT	regulation of cellular protein localization	311	3.5	1.4e-06	5.85387	6.9e-05		4.16115
GOTERM_BP_FAT	negative regulation of gene expression, epigenetic	90	1	1.8e-06	5.74473	8.5e-05		4.07058
GOTERM_BP_FAT	regulation of protein metabolic process	1248	14.1	1.8e-06	5.74473	8.6e-05		4.0655
GOTERM_BP_FAT	mitochondrial electron transport, NADH to ubiquinone	42	0.5	2e-06	5.69897	9.6e-05		4.01773
GOTERM_BP_FAT	RNA 3'-end processing	78	0.9	2.4e-06	5.61979	0.00011		3.95861
GOTERM_BP_FAT	regulation of cellular protein metabolic process	1168	13.2	2.6e-06	5.58503	0.00012		3.92082
GOTERM_BP_FAT	regulation of cellular response to stress	319	3.6	2.7e-06	5.56864	0.00012		3.92082
GOTERM_BP_FAT	regulation of protein ubiquitination	152	1.7	2.9e-06	5.5376	0.00014		3.85387
GOTERM_BP_FAT	protein folding	139	1.6	3.8e-06	5.42022	0.00017		3.76955
GOTERM_BP_FAT	positive regulation of gene expression, epigenetic	57	0.6	3.8e-06	5.42022	0.00018		3.74473
GOTERM_BP_FAT	cellular protein complex assembly	315	3.6	4e-06	5.39794	0.00018		3.74473
GOTERM_BP_FAT	negative regulation of translation	95	1.1	4.2e-06	5.37675	0.00019		3.72125
GOTERM_BP_FAT	positive regulation of transferase activity	347	3.9	4.4e-06	5.35655	0.0002		3.69897
GOTERM_BP_FAT	response to topologically incorrect protein	117	1.3	4.5e-06	5.34679	0.0002		3.69897
GOTERM_BP_FAT	microtubule cytoskeleton organization	241	2.7	4.5e-06	5.34679	0.0002		3.69897
GOTERM_BP_FAT	microtubule-based process	336	3.8	4.6e-06	5.33724	0.00021		3.67778
GOTERM_BP_FAT	macromolecule methylation	158	1.8	4.7e-06	5.3279	0.00021		3.67778
GOTERM_BP_FAT	termination of RNA polymerase II transcription	48	0.5	4.8e-06	5.31876	0.00021		3.67778
GOTERM_BP_FAT	methylation	193	2.2	4.9e-06	5.3098	0.00022		3.65758
GOTERM_BP_FAT	spliceosomal snRNP assembly	32	0.4	5e-06	5.30103	0.00022		3.65758
GOTERM_BP_FAT	regulation of cellular response to heat	55	0.6	5.1e-06	5.29243	0.00023		3.63827
GOTERM_BP_FAT	DNA replication	170	1.9	6e-06	5.22185	0.00026		3.58503
GOTERM_BP_FAT	DNA replication-dependent nucleosome organization	28	0.3	6.1e-06	5.21467	0.00027		3.56864
GOTERM_BP_FAT	DNA replication-dependent nucleosome assembly	28	0.3	6.1e-06	5.21467	0.00027		3.56864
GOTERM_BP_FAT	response to unfolded protein	108	1.2	6.1e-06	5.21467	0.00027		3.56864
GOTERM_BP_FAT	autophagy	235	2.7	7e-06	5.1549	0.0003		3.52288
GOTERM_BP_FAT	DNA-templated transcription, elongation	79	0.9	7e-06	5.1549	0.0003		3.52288
GOTERM_BP_FAT	RNA modification	86	1	7.9e-06	5.10237	0.00034		3.46852
GOTERM_BP_FAT	sister chromatid segregation	135	1.5	8.8e-06	5.05552	0.00038		3.42022
GOTERM_BP_FAT	transport of virus	51	0.6	8.9e-06	5.05061	0.00038		3.42022
GOTERM_BP_FAT	regulation of proteasomal protein catabolic process	94	1.1	9e-06	5.04576	0.00039		3.40894
GOTERM_BP_FAT	maturation of SSU-rRNA from tricistronic rRNA transcript (SSU-rRNA, 5.8S rRNA, LSU-rRNA)	31	0.3	9.1e-06	5.04096	0.00039		3.40894
GOTERM_BP_FAT	negative regulation of organelle organization	181	2	9.3e-06	5.03152	0.0004		3.39794
GOTERM_BP_FAT	regulation of apoptotic signaling pathway	215	2.4	1e-05	5	0.00042		3.37675
GOTERM_BP_FAT	positive regulation of organelle organization	325	3.7	1e-05	5	0.00043		3.36653
GOTERM_BP_FAT	DNA repair	290	3.3	1.1e-05	4.95861	0.00047		3.3279
GOTERM_BP_FAT	negative regulation of intracellular signal transduction	252	2.8	1.1e-05	4.95861	0.00048		3.31876
GOTERM_BP_FAT	glycosyl compound biosynthetic process	85	1	1.1e-05	4.95861	0.00048		3.31876
GOTERM_BP_FAT	ribosomal large subunit assembly	23	0.3	1.2e-05	4.92082	0.00049		3.3098
GOTERM_BP_FAT	phosphate-containing compound metabolic process	1506	17	1.2e-05	4.92082	0.0005		3.30103
GOTERM_BP_FAT	tRNA processing	80	0.9	1.2e-05	4.92082	0.0005		3.30103
GOTERM_BP_FAT	mitochondrial transport	162	1.8	1.2e-05	4.92082	0.0005		3.30103
GOTERM_BP_FAT	actin filament-based process	360	4.1	1.2e-05	4.92082	0.0005		3.30103
GOTERM_BP_FAT	multi-organism transport	53	0.6	1.3e-05	4.88606	0.00052		3.284
GOTERM_BP_FAT	multi-organism localization	53	0.6	1.3e-05	4.88606	0.00052		3.284
GOTERM_BP_FAT	phosphorus metabolic process	1508	17	1.4e-05	4.85387	0.00056		3.25181
GOTERM_BP_FAT	transcription elongation from RNA polymerase II promoter	66	0.7	1.4e-05	4.85387	0.00056		3.25181
GOTERM_BP_FAT	carbohydrate derivative metabolic process	638	7.2	1.5e-05	4.82391	0.00062		3.20761
GOTERM_BP_FAT	covalent chromatin modification	299	3.4	1.6e-05	4.79588	0.00065		3.18709
GOTERM_BP_FAT	mitotic nuclear envelope disassembly	35	0.4	1.6e-05	4.79588	0.00065		3.18709
GOTERM_BP_FAT	regulation of protein ubiquitination involved in ubiquitin-dependent protein catabolic process	68	0.8	1.7e-05	4.76955	0.00068		3.16749
GOTERM_BP_FAT	regulation of cellular amino acid metabolic process	41	0.5	1.7e-05	4.76955	0.00069		3.16115
GOTERM_BP_FAT	DNA-dependent DNA replication	92	1	1.8e-05	4.74473	0.00072		3.14267
GOTERM_BP_FAT	maturation of 5.8S rRNA	28	0.3	1.9e-05	4.72125	0.00076		3.11919
GOTERM_BP_FAT	cellular response to topologically incorrect protein	94	1.1	2e-05	4.69897	0.0008		3.09691
GOTERM_BP_FAT	regulation of Wnt signaling pathway	181	2	2e-05	4.69897	0.0008		3.09691
GOTERM_BP_FAT	negative regulation of nucleobase-containing compound metabolic process	696	7.9	2.1e-05	4.67778	0.00084		3.07572
GOTERM_BP_FAT	nucleoside biosynthetic process	83	0.9	2.3e-05	4.63827	0.00091		3.04096
GOTERM_BP_FAT	Golgi vesicle transport	182	2.1	2.6e-05	4.58503	0.001		3
GOTERM_BP_FAT	DNA damage checkpoint	93	1	2.8e-05	4.55284	0.0011		2.95861
GOTERM_BP_FAT	actin cytoskeleton organization	299	3.4	2.8e-05	4.55284	0.0011		2.95861
GOTERM_BP_FAT	membrane disassembly	37	0.4	2.9e-05	4.5376	0.0011		2.95861
GOTERM_BP_FAT	nuclear envelope disassembly	37	0.4	2.9e-05	4.5376	0.0011		2.95861
GOTERM_BP_FAT	negative regulation of RNA metabolic process	632	7.1	3e-05	4.52288	0.0012		2.92082
GOTERM_BP_FAT	regulation of autophagy	156	1.8	3.3e-05	4.48149	0.0013		2.88606
GOTERM_BP_FAT	transcription, DNA-templated	1743	19.7	3.3e-05	4.48149	0.0013		2.88606
GOTERM_BP_FAT	nucleic acid-templated transcription	1820	20.5	3.4e-05	4.46852	0.0013		2.88606
GOTERM_BP_FAT	tRNA-containing ribonucleoprotein complex export from nucleus	27	0.3	3.5e-05	4.45593	0.0013		2.88606
GOTERM_BP_FAT	tRNA export from nucleus	27	0.3	3.5e-05	4.45593	0.0013		2.88606
GOTERM_BP_FAT	intracellular transport of virus	48	0.5	3.5e-05	4.45593	0.0013		2.88606
GOTERM_BP_FAT	apoptotic signaling pathway	313	3.5	3.7e-05	4.4318	0.0014		2.85387
GOTERM_BP_FAT	positive regulation of canonical Wnt signaling pathway	78	0.9	3.8e-05	4.42022	0.0015		2.82391
GOTERM_BP_FAT	purine nucleoside monophosphate biosynthetic process	53	0.6	4.1e-05	4.38722	0.0015		2.82391
GOTERM_BP_FAT	purine ribonucleoside monophosphate biosynthetic process	53	0.6	4.1e-05	4.38722	0.0015		2.82391
GOTERM_BP_FAT	regulation of proteasomal ubiquitin-dependent protein catabolic process	73	0.8	4.1e-05	4.38722	0.0016		2.79588
GOTERM_BP_FAT	regulation of protein complex disassembly	58	0.7	4.4e-05	4.35655	0.0017		2.76955
GOTERM_BP_FAT	peptidyl-amino acid modification	604	6.8	4.5e-05	4.34679	0.0017		2.76955
GOTERM_BP_FAT	regulation of nucleobase-containing compound metabolic process	1972	22.3	4.7e-05	4.3279	0.0017		2.76955
GOTERM_BP_FAT	mitotic cell cycle checkpoint	98	1.1	5e-05	4.30103	0.0019		2.72125
GOTERM_BP_FAT	tRNA transport	28	0.3	5.2e-05	4.284	0.0019		2.72125
GOTERM_BP_FAT	negative regulation of Wnt signaling pathway	120	1.4	5.2e-05	4.284	0.0019		2.72125
GOTERM_BP_FAT	oxidation-reduction process	506	5.7	5.8e-05	4.23657	0.0021		2.67778
GOTERM_BP_FAT	cellular response to unfolded protein	85	1	5.8e-05	4.23657	0.0021		2.67778
GOTERM_BP_FAT	histone modification	241	2.7	5.9e-05	4.22915	0.0022		2.65758
GOTERM_BP_FAT	chromatin silencing at rDNA	31	0.3	6e-05	4.22185	0.0022		2.65758
GOTERM_BP_FAT	multi-organism intracellular transport	48	0.5	6.4e-05	4.19382	0.0023		2.63827
GOTERM_BP_FAT	multi-organism cellular localization	48	0.5	6.4e-05	4.19382	0.0023		2.63827
GOTERM_BP_FAT	snRNA metabolic process	57	0.6	6.6e-05	4.18046	0.0024		2.61979
GOTERM_BP_FAT	organelle localization	265	3	6.6e-05	4.18046	0.0024		2.61979
GOTERM_BP_FAT	DNA integrity checkpoint	97	1.1	6.9e-05	4.16115	0.0025		2.60206
GOTERM_BP_FAT	DNA-templated transcription, initiation	135	1.5	7.1e-05	4.14874	0.0026		2.58503
GOTERM_BP_FAT	nucleobase-containing small molecule metabolic process	382	4.3	7.1e-05	4.14874	0.0026		2.58503
GOTERM_BP_FAT	regulation of DNA-templated transcription in response to stress	49	0.6	7.4e-05	4.13077	0.0026		2.58503
GOTERM_BP_FAT	positive regulation of cellular component organization	601	6.8	7.4e-05	4.13077	0.0026		2.58503
GOTERM_BP_FAT	regulation of canonical Wnt signaling pathway	140	1.6	7.7e-05	4.11351	0.0027		2.56864
GOTERM_BP_FAT	telomere organization	91	1	7.7e-05	4.11351	0.0027		2.56864
GOTERM_BP_FAT	endoplasmic reticulum unfolded protein response	83	0.9	7.7e-05	4.11351	0.0027		2.56864
GOTERM_BP_FAT	nucleoside monophosphate biosynthetic process	64	0.7	7.8e-05	4.10791	0.0028		2.55284
GOTERM_BP_FAT	positive regulation of macromolecule metabolic process	1389	15.7	7.8e-05	4.10791	0.0028		2.55284
GOTERM_BP_FAT	regulation of transcription from RNA polymerase II promoter in response to stress	46	0.5	8.6e-05	4.0655	0.003		2.52288
GOTERM_BP_FAT	ERAD pathway	61	0.7	9.6e-05	4.01773	0.0034		2.46852
GOTERM_BP_FAT	vacuolar transport	164	1.9	9.8e-05	4.00877	0.0034		2.46852
GOTERM_BP_FAT	positive regulation of protein ubiquitination	109	1.2	0.0001	4	0.0035		2.45593
GOTERM_BP_FAT	stimulatory C-type lectin receptor signaling pathway	68	0.8	0.00011	3.95861	0.0037		2.4318
GOTERM_BP_FAT	protein acylation	129	1.5	0.00011	3.95861	0.0039		2.40894
GOTERM_BP_FAT	innate immune response activating cell surface receptor signaling pathway	69	0.8	0.00011	3.95861	0.0039		2.40894
GOTERM_BP_FAT	positive regulation of proteasomal protein catabolic process	58	0.7	0.00012	3.92082	0.0041		2.38722
GOTERM_BP_FAT	mRNA 3'-end processing	58	0.7	0.00012	3.92082	0.0041		2.38722
GOTERM_BP_FAT	positive regulation of protein modification by small protein conjugation or removal	117	1.3	0.00012	3.92082	0.0041		2.38722
GOTERM_BP_FAT	negative regulation of nucleic acid-templated transcription	596	6.7	0.00012	3.92082	0.0042		2.37675
GOTERM_BP_FAT	regulation of protein depolymerization	49	0.6	0.00013	3.88606	0.0044		2.35655
GOTERM_BP_FAT	ATP-dependent chromatin remodeling	54	0.6	0.00013	3.88606	0.0045		2.34679
GOTERM_BP_FAT	purine nucleoside biosynthetic process	65	0.7	0.00013	3.88606	0.0045		2.34679
GOTERM_BP_FAT	purine ribonucleoside biosynthetic process	65	0.7	0.00013	3.88606	0.0045		2.34679
GOTERM_BP_FAT	positive regulation of cell death	321	3.6	0.00013	3.88606	0.0045		2.34679
GOTERM_BP_FAT	nuclear pore organization	15	0.2	0.00014	3.85387	0.0046		2.33724
GOTERM_BP_FAT	nucleoside phosphate metabolic process	354	4	0.00014	3.85387	0.0047		2.3279
GOTERM_BP_FAT	negative regulation of transcription, DNA-templated	573	6.5	0.00014	3.85387	0.0047		2.3279
GOTERM_BP_FAT	positive regulation of proteasomal ubiquitin-dependent protein catabolic process	50	0.6	0.00014	3.85387	0.0048		2.31876
GOTERM_BP_FAT	nucleotide metabolic process	350	3.9	0.00014	3.85387	0.0048		2.31876
GOTERM_BP_FAT	chromatin remodeling	100	1.1	0.00015	3.82391	0.0049		2.3098
GOTERM_BP_FAT	neural tube formation	67	0.8	0.00015	3.82391	0.005		2.30103
GOTERM_BP_FAT	signal transduction involved in cell cycle checkpoint	46	0.5	0.00015	3.82391	0.005		2.30103
GOTERM_BP_FAT	cell projection organization	654	7.4	0.00016	3.79588	0.0052		2.284
GOTERM_BP_FAT	ribonucleoside biosynthetic process	75	0.8	0.00016	3.79588	0.0053		2.27572
GOTERM_BP_FAT	primary neural tube formation	62	0.7	0.00016	3.79588	0.0054		2.26761
GOTERM_BP_FAT	mitochondrial ATP synthesis coupled proton transport	19	0.2	0.00016	3.79588	0.0054		2.26761
GOTERM_BP_FAT	protein localization to nucleus	200	2.3	0.00017	3.76955	0.0055		2.25964
GOTERM_BP_FAT	sphingolipid metabolic process	94	1.1	0.00017	3.76955	0.0055		2.25964
GOTERM_BP_FAT	protein heterotetramerization	32	0.4	0.00017	3.76955	0.0056		2.25181
GOTERM_BP_FAT	ER-associated ubiquitin-dependent protein catabolic process	52	0.6	0.00018	3.74473	0.0057		2.24413
GOTERM_BP_FAT	establishment of protein localization to mitochondrion	111	1.3	0.00019	3.72125	0.0062		2.20761
GOTERM_BP_FAT	IRE1-mediated unfolded protein response	48	0.5	0.00019	3.72125	0.0062		2.20761
GOTERM_BP_FAT	negative regulation of canonical Wnt signaling pathway	99	1.1	0.0002	3.69897	0.0063		2.20066
GOTERM_BP_FAT	protein methylation	100	1.1	0.0002	3.69897	0.0064		2.19382
GOTERM_BP_FAT	protein alkylation	100	1.1	0.0002	3.69897	0.0064		2.19382
GOTERM_BP_FAT	negative regulation of RNA biosynthetic process	602	6.8	0.0002	3.69897	0.0064		2.19382
GOTERM_BP_FAT	spliceosomal complex assembly	40	0.5	0.00021	3.67778	0.0066		2.18046
GOTERM_BP_FAT	mitochondrial membrane organization	66	0.7	0.00021	3.67778	0.0068		2.16749
GOTERM_BP_FAT	regulation of RNA metabolic process	1803	20.3	0.00022	3.65758	0.0068		2.16749
GOTERM_BP_FAT	positive regulation of Wnt signaling pathway	93	1	0.00023	3.63827	0.0072		2.14267
GOTERM_BP_FAT	signal transduction involved in DNA damage checkpoint	45	0.5	0.00023	3.63827	0.0073		2.13668
GOTERM_BP_FAT	signal transduction involved in DNA integrity checkpoint	45	0.5	0.00023	3.63827	0.0073		2.13668
GOTERM_BP_FAT	NIK/NF-kappaB signaling	68	0.8	0.00024	3.61979	0.0076		2.11919
GOTERM_BP_FAT	positive regulation of cellular protein localization	199	2.2	0.00025	3.60206	0.0078		2.10791
GOTERM_BP_FAT	in utero embryonic development	183	2.1	0.00025	3.60206	0.0079		2.10237
GOTERM_BP_FAT	protein localization to mitochondrion	112	1.3	0.00026	3.58503	0.0081		2.09151
GOTERM_BP_FAT	RNA methylation	46	0.5	0.00026	3.58503	0.0081		2.09151
GOTERM_BP_FAT	regulation of cell death	750	8.5	0.00028	3.55284	0.0086		2.0655
GOTERM_BP_FAT	cellular amino acid metabolic process	142	1.6	0.00028	3.55284	0.0087		2.06048
GOTERM_BP_FAT	positive regulation of transcription elongation from RNA polymerase II promoter	14	0.2	0.00028	3.55284	0.0087		2.06048
GOTERM_BP_FAT	organelle assembly	341	3.8	0.00028	3.55284	0.0087		2.06048
GOTERM_BP_FAT	positive regulation of programmed cell death	304	3.4	0.00028	3.55284	0.0087		2.06048
GOTERM_BP_FAT	macroautophagy	118	1.3	0.00028	3.55284	0.0087		2.06048
GOTERM_BP_FAT	regulation of molecular function	1384	15.6	0.00028	3.55284	0.0087		2.06048
GOTERM_BP_FAT	regulation of neurogenesis	355	4	0.00029	3.5376	0.0087		2.06048
GOTERM_BP_FAT	negative regulation of MAPK cascade	90	1	0.00029	3.5376	0.0088		2.05552
GOTERM_BP_FAT	neural tube closure	58	0.7	0.00029	3.5376	0.0089		2.05061
GOTERM_BP_FAT	regulation of DNA metabolic process	202	2.3	0.0003	3.52288	0.0091		2.04096
GOTERM_BP_FAT	neuron projection development	420	4.7	0.0003	3.52288	0.0092		2.03621
GOTERM_BP_FAT	nucleotide-excision repair	73	0.8	0.00031	3.50864	0.0093		2.03152
GOTERM_BP_FAT	purine ribonucleoside triphosphate biosynthetic process	43	0.5	0.00031	3.50864	0.0094		2.02687
GOTERM_BP_FAT	tRNA modification	48	0.5	0.00032	3.49485	0.0096		2.01773
GOTERM_BP_FAT	somatic stem cell population maintenance	48	0.5	0.00032	3.49485	0.0096		2.01773
GOTERM_BP_FAT	positive regulation of molecular function	905	10.2	0.00033	3.48149	0.0099		2.00436
GOTERM_BP_FAT	cell cycle arrest	134	1.5	0.00034	3.46852	0.01		2
GOTERM_BP_FAT	neural tube development	96	1.1	0.00034	3.46852	0.01		2
GOTERM_BP_FAT	positive regulation of apoptotic process	301	3.4	0.00034	3.46852	0.01		2
GOTERM_BP_FAT	negative regulation of cell cycle	251	2.8	0.00035	3.45593	0.01		2
GOTERM_BP_FAT	regulation of neuron differentiation	295	3.3	0.00035	3.45593	0.01		2
GOTERM_BP_FAT	establishment of protein localization to plasma membrane	86	1	0.00035	3.45593	0.01		2
GOTERM_BP_FAT	sulfur compound biosynthetic process	118	1.3	0.00037	3.4318	0.011		1.95861
GOTERM_BP_FAT	negative regulation of protein depolymerization	40	0.5	0.00037	3.4318	0.011		1.95861
GOTERM_BP_FAT	actin filament organization	184	2.1	0.00038	3.42022	0.011		1.95861
GOTERM_BP_FAT	blastocyst development	45	0.5	0.00039	3.40894	0.011		1.95861
GOTERM_BP_FAT	positive regulation of apoptotic signaling pathway	104	1.2	0.00039	3.40894	0.012		1.92082
GOTERM_BP_FAT	negative regulation of mitotic cell cycle phase transition	92	1	0.00041	3.38722	0.012		1.92082
GOTERM_BP_FAT	ribonucleoside monophosphate biosynthetic process	57	0.6	0.00042	3.37675	0.012		1.92082
GOTERM_BP_FAT	regulation of cell development	435	4.9	0.00043	3.36653	0.012		1.92082
GOTERM_BP_FAT	ribonucleoside triphosphate biosynthetic process	46	0.5	0.00043	3.36653	0.012		1.92082
GOTERM_BP_FAT	regulation of transcription elongation from RNA polymerase II promoter	21	0.2	0.00043	3.36653	0.012		1.92082
GOTERM_BP_FAT	cleavage involved in rRNA processing	21	0.2	0.00043	3.36653	0.012		1.92082
GOTERM_BP_FAT	sulfur compound metabolic process	202	2.3	0.00044	3.35655	0.013		1.88606
GOTERM_BP_FAT	tube closure	58	0.7	0.00045	3.34679	0.013		1.88606
GOTERM_BP_FAT	regulation of cell projection organization	300	3.4	0.00046	3.33724	0.013		1.88606
GOTERM_BP_FAT	canonical Wnt signaling pathway	158	1.8	0.00047	3.3279	0.013		1.88606
GOTERM_BP_FAT	protein transmembrane transport	42	0.5	0.00047	3.3279	0.013		1.88606
GOTERM_BP_FAT	snRNA transcription	47	0.5	0.00047	3.3279	0.013		1.88606
GOTERM_BP_FAT	snRNA transcription from RNA polymerase II promoter	47	0.5	0.00047	3.3279	0.013		1.88606
GOTERM_BP_FAT	establishment or maintenance of cell polarity	100	1.1	0.00049	3.3098	0.014		1.85387
GOTERM_BP_FAT	phosphorylation	1085	12.2	0.00049	3.3098	0.014		1.85387
GOTERM_BP_FAT	protein depolymerization	60	0.7	0.00051	3.29243	0.014		1.85387
GOTERM_BP_FAT	negative regulation of mitotic cell cycle	125	1.4	0.00051	3.29243	0.014		1.85387
GOTERM_BP_FAT	nervous system development	1057	11.9	0.00051	3.29243	0.014		1.85387
GOTERM_BP_FAT	regulation of RNA splicing	68	0.8	0.00051	3.29243	0.014		1.85387
GOTERM_BP_FAT	mitotic G1/S transition checkpoint	48	0.5	0.00052	3.284	0.014		1.85387
GOTERM_BP_FAT	mitotic G1 DNA damage checkpoint	48	0.5	0.00052	3.284	0.014		1.85387
GOTERM_BP_FAT	signal transduction involved in mitotic cell cycle checkpoint	43	0.5	0.00053	3.27572	0.015		1.82391
GOTERM_BP_FAT	signal transduction involved in mitotic G1 DNA damage checkpoint	43	0.5	0.00053	3.27572	0.015		1.82391
GOTERM_BP_FAT	signal transduction involved in mitotic DNA damage checkpoint	43	0.5	0.00053	3.27572	0.015		1.82391
GOTERM_BP_FAT	purine nucleoside triphosphate biosynthetic process	43	0.5	0.00053	3.27572	0.015		1.82391
GOTERM_BP_FAT	intracellular signal transduction involved in G1 DNA damage checkpoint	43	0.5	0.00053	3.27572	0.015		1.82391
GOTERM_BP_FAT	signal transduction involved in mitotic DNA integrity checkpoint	43	0.5	0.00053	3.27572	0.015		1.82391
GOTERM_BP_FAT	positive regulation of protein metabolic process	746	8.4	0.00055	3.25964	0.015		1.82391
GOTERM_BP_FAT	positive regulation of cell cycle	185	2.1	0.00056	3.25181	0.016		1.79588
GOTERM_BP_FAT	maintenance of protein location	62	0.7	0.00056	3.25181	0.016		1.79588
GOTERM_BP_FAT	transcription-coupled nucleotide-excision repair	49	0.6	0.00056	3.25181	0.016		1.79588
GOTERM_BP_FAT	nuclear import	165	1.9	0.00058	3.23657	0.016		1.79588
GOTERM_BP_FAT	telomere maintenance	81	0.9	0.00058	3.23657	0.016		1.79588
GOTERM_BP_FAT	ATP biosynthetic process	35	0.4	0.00058	3.23657	0.016		1.79588
GOTERM_BP_FAT	ribose phosphate metabolic process	288	3.3	0.00059	3.22915	0.016		1.79588
GOTERM_BP_FAT	branched-chain amino acid catabolic process	17	0.2	0.00059	3.22915	0.016		1.79588
GOTERM_BP_FAT	mitotic DNA damage checkpoint	63	0.7	0.00059	3.22915	0.016		1.79588
GOTERM_BP_FAT	regulation of anatomical structure morphogenesis	529	6	0.0006	3.22185	0.016		1.79588
GOTERM_BP_FAT	membrane lipid metabolic process	117	1.3	0.00061	3.21467	0.017		1.76955
GOTERM_BP_FAT	signal transduction in response to DNA damage	73	0.8	0.00063	3.20066	0.017		1.76955
GOTERM_BP_FAT	negative regulation of cytoskeleton organization	73	0.8	0.00063	3.20066	0.017		1.76955
GOTERM_BP_FAT	mitotic sister chromatid segregation	85	1	0.00064	3.19382	0.017		1.76955
GOTERM_BP_FAT	regulation of nervous system development	394	4.4	0.00065	3.18709	0.017		1.76955
GOTERM_BP_FAT	regulation of mRNA processing	65	0.7	0.00065	3.18709	0.017		1.76955
GOTERM_BP_FAT	protein localization to cell periphery	128	1.4	0.00066	3.18046	0.018		1.74473
GOTERM_BP_FAT	response to hydrogen peroxide	76	0.9	0.00069	3.16115	0.019		1.72125
GOTERM_BP_FAT	nucleoside triphosphate biosynthetic process	52	0.6	0.0007	3.1549	0.019		1.72125
GOTERM_BP_FAT	maintenance of location in cell	67	0.8	0.00071	3.14874	0.019		1.72125
GOTERM_BP_FAT	regulation of chromosome organization	159	1.8	0.00071	3.14874	0.019		1.72125
GOTERM_BP_FAT	spindle organization	68	0.8	0.00074	3.13077	0.02		1.69897
GOTERM_BP_FAT	cofactor metabolic process	207	2.3	0.00074	3.13077	0.02		1.69897
GOTERM_BP_FAT	formation of translation preinitiation complex	20	0.2	0.00077	3.11351	0.02		1.69897
GOTERM_BP_FAT	regulation of mRNA metabolic process	80	0.9	0.00078	3.10791	0.02		1.69897
GOTERM_BP_FAT	DNA damage response, signal transduction by p53 class mediator resulting in cell cycle arrest	42	0.5	0.00078	3.10791	0.021		1.67778
GOTERM_BP_FAT	regulation of DNA binding	61	0.7	0.00079	3.10237	0.021		1.67778
GOTERM_BP_FAT	negative regulation of cell cycle phase transition	97	1.1	0.00081	3.09151	0.021		1.67778
GOTERM_BP_FAT	signal transduction by p53 class mediator	97	1.1	0.00081	3.09151	0.021		1.67778
GOTERM_BP_FAT	G1 DNA damage checkpoint	48	0.5	0.00082	3.08619	0.021		1.67778
GOTERM_BP_FAT	regulation of actin filament-based process	182	2.1	0.00083	3.08092	0.022		1.65758
GOTERM_BP_FAT	protein import	179	2	0.00083	3.08092	0.022		1.65758
GOTERM_BP_FAT	ATP synthesis coupled proton transport	23	0.3	0.00084	3.07572	0.022		1.65758
GOTERM_BP_FAT	energy coupled proton transport, down electrochemical gradient	23	0.3	0.00084	3.07572	0.022		1.65758
GOTERM_BP_FAT	DNA replication-independent nucleosome organization	38	0.4	0.00086	3.0655	0.022		1.65758
GOTERM_BP_FAT	intrinsic apoptotic signaling pathway	154	1.7	0.00088	3.05552	0.023		1.63827
GOTERM_BP_FAT	plasma membrane organization	153	1.7	0.00088	3.05552	0.023		1.63827
GOTERM_BP_FAT	cytoskeleton-dependent cytokinesis	30	0.3	0.0009	3.04576	0.023		1.63827
GOTERM_BP_FAT	antigen processing and presentation of exogenous peptide antigen via MHC class I	44	0.5	0.00094	3.02687	0.024		1.61979
GOTERM_BP_FAT	maturation of 5.8S rRNA from tricistronic rRNA transcript (SSU-rRNA, 5.8S rRNA, LSU-rRNA)	18	0.2	0.00094	3.02687	0.024		1.61979
GOTERM_BP_FAT	inner mitochondrial membrane organization	18	0.2	0.00094	3.02687	0.024		1.61979
GOTERM_BP_FAT	maintenance of protein location in cell	57	0.6	0.00094	3.02687	0.024		1.61979
GOTERM_BP_FAT	organophosphate metabolic process	554	6.3	0.00095	3.02228	0.024		1.61979
GOTERM_BP_FAT	regulation of neuron projection development	220	2.5	0.00097	3.01323	0.025		1.60206
GOTERM_BP_FAT	mitotic DNA integrity checkpoint	66	0.7	0.00097	3.01323	0.025		1.60206
GOTERM_BP_FAT	double-strand break repair	117	1.3	0.001	3	0.025		1.60206
GOTERM_BP_FAT	regulation of programmed cell death	698	7.9	0.001	3	0.025		1.60206
GOTERM_BP_FAT	cellular response to fibroblast growth factor stimulus	78	0.9	0.001	3	0.025		1.60206
GOTERM_BP_FAT	negative regulation of apoptotic signaling pathway	119	1.3	0.001	3	0.025		1.60206
GOTERM_BP_FAT	negative regulation of intrinsic apoptotic signaling pathway	59	0.7	0.001	3	0.026		1.58503
GOTERM_BP_FAT	regulation of protein complex assembly	204	2.3	0.0011	2.95861	0.027		1.56864
GOTERM_BP_FAT	protein stabilization	81	0.9	0.0011	2.95861	0.027		1.56864
GOTERM_BP_FAT	RNA phosphodiester bond hydrolysis	81	0.9	0.0011	2.95861	0.027		1.56864
GOTERM_BP_FAT	establishment of organelle localization	223	2.5	0.0011	2.95861	0.028		1.55284
GOTERM_BP_FAT	ribonucleotide metabolic process	279	3.1	0.0011	2.95861	0.028		1.55284
GOTERM_BP_FAT	ER to Golgi vesicle-mediated transport	102	1.2	0.0011	2.95861	0.028		1.55284
GOTERM_BP_FAT	negative regulation of signal transduction	544	6.1	0.0012	2.92082	0.029		1.5376
GOTERM_BP_FAT	nuclear-transcribed mRNA catabolic process, deadenylation-dependent decay	47	0.5	0.0012	2.92082	0.029		1.5376
GOTERM_BP_FAT	protein heterooligomerization	73	0.8	0.0012	2.92082	0.03		1.52288
GOTERM_BP_FAT	transcription from RNA polymerase II promoter	888	10	0.0012	2.92082	0.03		1.52288
GOTERM_BP_FAT	regulation of DNA-templated transcription, elongation	32	0.4	0.0012	2.92082	0.03		1.52288
GOTERM_BP_FAT	microtubule organizing center organization	74	0.8	0.0012	2.92082	0.03		1.52288
GOTERM_BP_FAT	regulation of cellular amine metabolic process	48	0.5	0.0013	2.88606	0.031		1.50864
GOTERM_BP_FAT	regulation of intracellular transport	248	2.8	0.0013	2.88606	0.031		1.50864
GOTERM_BP_FAT	antigen processing and presentation of exogenous peptide antigen via MHC class I, TAP-dependent	42	0.5	0.0013	2.88606	0.031		1.50864
GOTERM_BP_FAT	DNA replication-independent nucleosome assembly	37	0.4	0.0013	2.88606	0.031		1.50864
GOTERM_BP_FAT	negative regulation of protein serine/threonine kinase activity	76	0.9	0.0013	2.88606	0.032		1.49485
GOTERM_BP_FAT	epithelial tube formation	76	0.9	0.0013	2.88606	0.032		1.49485
GOTERM_BP_FAT	regulation of cell cycle checkpoint	25	0.3	0.0013	2.88606	0.033		1.48149
GOTERM_BP_FAT	positive regulation of DNA-templated transcription, elongation	19	0.2	0.0014	2.85387	0.033		1.48149
GOTERM_BP_FAT	purine ribonucleotide metabolic process	271	3.1	0.0014	2.85387	0.034		1.46852
GOTERM_BP_FAT	protein K48-linked ubiquitination	33	0.4	0.0014	2.85387	0.034		1.46852
GOTERM_BP_FAT	histone H3-K4 methylation	33	0.4	0.0014	2.85387	0.034		1.46852
GOTERM_BP_FAT	rRNA transcription	22	0.2	0.0014	2.85387	0.034		1.46852
GOTERM_BP_FAT	regulation of apoptotic process	690	7.8	0.0014	2.85387	0.034		1.46852
GOTERM_BP_FAT	purine nucleotide metabolic process	284	3.2	0.0014	2.85387	0.034		1.46852
GOTERM_BP_FAT	regulation of G2/M transition of mitotic cell cycle	38	0.4	0.0014	2.85387	0.034		1.46852
GOTERM_BP_FAT	negative regulation of protein catabolic process	58	0.7	0.0014	2.85387	0.034		1.46852
GOTERM_BP_FAT	negative regulation of protein phosphorylation	209	2.4	0.0014	2.85387	0.034		1.46852
GOTERM_BP_FAT	regulation of cell morphogenesis	294	3.3	0.0015	2.82391	0.035		1.45593
GOTERM_BP_FAT	regulation of cytoskeleton organization	223	2.5	0.0015	2.82391	0.036		1.4437
GOTERM_BP_FAT	positive regulation of mitotic cell cycle phase transition	39	0.4	0.0016	2.79588	0.037		1.4318
GOTERM_BP_FAT	double-strand break repair via nonhomologous end joining	45	0.5	0.0016	2.79588	0.037		1.4318
GOTERM_BP_FAT	morphogenesis of an epithelium	271	3.1	0.0016	2.79588	0.038		1.42022
GOTERM_BP_FAT	protein destabilization	26	0.3	0.0016	2.79588	0.038		1.42022
GOTERM_BP_FAT	endosomal transport	138	1.6	0.0016	2.79588	0.038		1.42022
GOTERM_BP_FAT	purine-containing compound metabolic process	297	3.4	0.0017	2.76955	0.039		1.40894
GOTERM_BP_FAT	regulation of protein serine/threonine kinase activity	249	2.8	0.0017	2.76955	0.039		1.40894
GOTERM_BP_FAT	negative regulation of protein complex disassembly	40	0.5	0.0017	2.76955	0.04		1.39794
GOTERM_BP_FAT	embryonic epithelial tube formation	75	0.8	0.0017	2.76955	0.04		1.39794
GOTERM_BP_FAT	positive regulation of metabolic process	1459	16.5	0.0017	2.76955	0.04		1.39794
GOTERM_BP_FAT	sister chromatid cohesion	76	0.9	0.0018	2.74473	0.041		1.38722
GOTERM_BP_FAT	chromosome separation	47	0.5	0.0018	2.74473	0.041		1.38722
GOTERM_BP_FAT	positive regulation of cellular protein metabolic process	698	7.9	0.0018	2.74473	0.042		1.37675
GOTERM_BP_FAT	positive regulation of viral process	65	0.7	0.0018	2.74473	0.042		1.37675
GOTERM_BP_FAT	negative regulation of protein polymerization	41	0.5	0.0018	2.74473	0.042		1.37675
GOTERM_BP_FAT	protein palmitoylation	20	0.2	0.0018	2.74473	0.042		1.37675
GOTERM_BP_FAT	RNA secondary structure unwinding	31	0.3	0.0019	2.72125	0.043		1.36653
GOTERM_BP_FAT	non-recombinational repair	48	0.5	0.0019	2.72125	0.043		1.36653
GOTERM_BP_FAT	actin polymerization or depolymerization	107	1.2	0.0019	2.72125	0.044		1.35655
GOTERM_BP_FAT	intracellular protein transmembrane transport	36	0.4	0.0019	2.72125	0.044		1.35655
GOTERM_BP_FAT	regulation of cellular component size	189	2.1	0.0019	2.72125	0.044		1.35655
GOTERM_BP_FAT	DNA biosynthetic process	113	1.3	0.002	2.69897	0.045		1.34679
GOTERM_BP_FAT	regulation of cell cycle G2/M phase transition	42	0.5	0.002	2.69897	0.045		1.34679
GOTERM_BP_FAT	protein localization to plasma membrane	116	1.3	0.002	2.69897	0.045		1.34679
GOTERM_BP_FAT	positive regulation of cell cycle process	138	1.6	0.002	2.69897	0.045		1.34679
GOTERM_BP_FAT	Golgi organization	58	0.7	0.0021	2.67778	0.046		1.33724
GOTERM_BP_FAT	'de novo' posttranslational protein folding	15	0.2	0.0021	2.67778	0.046		1.33724
GOTERM_BP_FAT	iron-sulfur cluster assembly	15	0.2	0.0021	2.67778	0.046		1.33724
GOTERM_BP_FAT	barbed-end actin filament capping	15	0.2	0.0021	2.67778	0.046		1.33724
GOTERM_BP_FAT	metallo-sulfur cluster assembly	15	0.2	0.0021	2.67778	0.046		1.33724
GOTERM_BP_FAT	regulation of DNA-templated transcription, initiation	24	0.3	0.0022	2.65758	0.049		1.3098
GOTERM_BP_FAT	nuclear-transcribed mRNA catabolic process, exonucleolytic	24	0.3	0.0022	2.65758	0.049		1.3098
GOTERM_BP_FAT	RNA capping	28	0.3	0.0022	2.65758	0.05		1.30103
GOTERM_BP_FAT	7-methylguanosine RNA capping	28	0.3	0.0022	2.65758	0.05		1.30103
GOTERM_BP_FAT	positive regulation of catalytic activity	762	8.6	0.0023	2.63827	0.05		1.30103
GOTERM_BP_FAT	regulation of actin polymerization or depolymerization	97	1.1	0.0023	2.63827	0.051		1.29243
GOTERM_BP_FAT	generation of neurons	667	7.5	0.0023	2.63827	0.051		1.29243
GOTERM_BP_FAT	regulation of actin filament depolymerization	33	0.4	0.0024	2.61979	0.052		1.284
GOTERM_BP_FAT	establishment of protein localization to mitochondrial membrane	11	0.1	0.0024	2.61979	0.053		1.27572
GOTERM_BP_FAT	nuclear pore complex assembly	11	0.1	0.0024	2.61979	0.053		1.27572
GOTERM_BP_FAT	branched-chain amino acid metabolic process	18	0.2	0.0024	2.61979	0.052		1.284
GOTERM_BP_FAT	positive regulation of cell cycle arrest	53	0.6	0.0024	2.61979	0.053		1.27572
GOTERM_BP_FAT	regulation of RNA biosynthetic process	1730	19.5	0.0024	2.61979	0.053		1.27572
GOTERM_BP_FAT	cell death	948	10.7	0.0025	2.60206	0.054		1.26761
GOTERM_BP_FAT	negative regulation of cell cycle process	132	1.5	0.0025	2.60206	0.054		1.26761
GOTERM_BP_FAT	histone exchange	39	0.4	0.0025	2.60206	0.054		1.26761
GOTERM_BP_FAT	negative regulation of signaling	586	6.6	0.0025	2.60206	0.055		1.25964
GOTERM_BP_FAT	lamellipodium organization	46	0.5	0.0025	2.60206	0.055		1.25964
GOTERM_BP_FAT	glycosphingolipid metabolic process	46	0.5	0.0025	2.60206	0.055		1.25964
GOTERM_BP_FAT	negative regulation of cell communication	584	6.6	0.0026	2.58503	0.055		1.25964
GOTERM_BP_FAT	post-translational protein modification	29	0.3	0.0026	2.58503	0.055		1.25964
GOTERM_BP_FAT	protein targeting to mitochondrion	83	0.9	0.0026	2.58503	0.056		1.25181
GOTERM_BP_FAT	mitochondrial RNA metabolic process	25	0.3	0.0026	2.58503	0.056		1.25181
GOTERM_BP_FAT	negative regulation of proteasomal protein catabolic process	25	0.3	0.0026	2.58503	0.056		1.25181
GOTERM_BP_FAT	peptidyl-lysine trimethylation	25	0.3	0.0026	2.58503	0.056		1.25181
GOTERM_BP_FAT	regulation of proteolysis	359	4.1	0.0027	2.56864	0.058		1.23657
GOTERM_BP_FAT	vesicle organization	159	1.8	0.0027	2.56864	0.058		1.23657
GOTERM_BP_FAT	positive regulation of viral life cycle	57	0.6	0.0028	2.55284	0.06		1.22185
GOTERM_BP_FAT	positive regulation of cellular amide metabolic process	70	0.8	0.0028	2.55284	0.06		1.22185
GOTERM_BP_FAT	regulation of signal transduction by p53 class mediator	93	1	0.0029	2.5376	0.061		1.21467
GOTERM_BP_FAT	actin filament depolymerization	35	0.4	0.0029	2.5376	0.061		1.21467
GOTERM_BP_FAT	negative regulation of actin filament polymerization	35	0.4	0.0029	2.5376	0.061		1.21467
GOTERM_BP_FAT	cytokinesis	71	0.8	0.0029	2.5376	0.061		1.21467
GOTERM_BP_FAT	regulation of actin filament length	97	1.1	0.0029	2.5376	0.062		1.20761
GOTERM_BP_FAT	tricarboxylic acid cycle	22	0.2	0.0029	2.5376	0.062		1.20761
GOTERM_BP_FAT	regulation of nucleic acid-templated transcription	1719	19.4	0.003	2.52288	0.062		1.20761
GOTERM_BP_FAT	protein acetylation	106	1.2	0.003	2.52288	0.064		1.19382
GOTERM_BP_FAT	positive regulation of cell cycle phase transition	42	0.5	0.003	2.52288	0.064		1.19382
GOTERM_BP_FAT	DNA damage response, detection of DNA damage	26	0.3	0.003	2.52288	0.064		1.19382
GOTERM_BP_FAT	mRNA stabilization	26	0.3	0.003	2.52288	0.064		1.19382
GOTERM_BP_FAT	fibroblast growth factor receptor signaling pathway	61	0.7	0.0031	2.50864	0.065		1.18709
GOTERM_BP_FAT	retrograde vesicle-mediated transport, Golgi to ER	51	0.6	0.0032	2.49485	0.067		1.17393
GOTERM_BP_FAT	regulation of binding	161	1.8	0.0032	2.49485	0.067		1.17393
GOTERM_BP_FAT	response to fibroblast growth factor	79	0.9	0.0032	2.49485	0.067		1.17393
GOTERM_BP_FAT	protein export from nucleus	37	0.4	0.0034	2.46852	0.069		1.16115
GOTERM_BP_FAT	regulation of intrinsic apoptotic signaling pathway	87	1	0.0035	2.45593	0.072		1.14267
GOTERM_BP_FAT	peptidyl-lysine methylation	66	0.7	0.0035	2.45593	0.072		1.14267
GOTERM_BP_FAT	chromatin remodeling at centromere	32	0.4	0.0036	2.4437	0.073		1.13668
GOTERM_BP_FAT	hydrogen ion transmembrane transport	67	0.8	0.0036	2.4437	0.073		1.13668
GOTERM_BP_FAT	programmed cell death	896	10.1	0.0036	2.4437	0.073		1.13668
GOTERM_BP_FAT	negative regulation of ERK1 and ERK2 cascade	38	0.4	0.0036	2.4437	0.074		1.13077
GOTERM_BP_FAT	regulation of organ morphogenesis	137	1.5	0.0036	2.4437	0.074		1.13077
GOTERM_BP_FAT	negative regulation of phosphorylation	223	2.5	0.0038	2.42022	0.076		1.11919
GOTERM_BP_FAT	regulation of protein polymerization	102	1.2	0.0038	2.42022	0.076		1.11919
GOTERM_BP_FAT	telomerase RNA localization	14	0.2	0.0038	2.42022	0.077		1.11351
GOTERM_BP_FAT	telomerase RNA localization to Cajal body	14	0.2	0.0038	2.42022	0.077		1.11351
GOTERM_BP_FAT	histone H4-K5 acetylation	14	0.2	0.0038	2.42022	0.077		1.11351
GOTERM_BP_FAT	RNA localization to Cajal body	14	0.2	0.0038	2.42022	0.077		1.11351
GOTERM_BP_FAT	histone H4-K8 acetylation	14	0.2	0.0038	2.42022	0.077		1.11351
GOTERM_BP_FAT	antigen processing and presentation of peptide antigen via MHC class I	56	0.6	0.0038	2.42022	0.076		1.11919
GOTERM_BP_FAT	oxoacid metabolic process	416	4.7	0.0039	2.40894	0.078		1.10791
GOTERM_BP_FAT	histone methylation	76	0.9	0.0041	2.38722	0.082		1.08619
GOTERM_BP_FAT	RNA replication	17	0.2	0.0041	2.38722	0.083		1.08092
GOTERM_BP_FAT	viral RNA genome replication	17	0.2	0.0041	2.38722	0.083		1.08092
GOTERM_BP_FAT	'de novo' protein folding	17	0.2	0.0041	2.38722	0.083		1.08092
GOTERM_BP_FAT	cerebellar cortex morphogenesis	24	0.3	0.0041	2.38722	0.083		1.08092
GOTERM_BP_FAT	mitotic cytokinesis	24	0.3	0.0041	2.38722	0.083		1.08092
GOTERM_BP_FAT	carbohydrate derivative biosynthetic process	380	4.3	0.0041	2.38722	0.083		1.08092
GOTERM_BP_FAT	protein localization to vacuole	34	0.4	0.0042	2.37675	0.084		1.07572
GOTERM_BP_FAT	transcription from RNA polymerase III promoter	34	0.4	0.0042	2.37675	0.084		1.07572
GOTERM_BP_FAT	regulation of G1/S transition of mitotic cell cycle	81	0.9	0.0043	2.36653	0.086		1.0655
GOTERM_BP_FAT	regulation of kinase activity	395	4.5	0.0044	2.35655	0.086		1.0655
GOTERM_BP_FAT	carboxylic acid metabolic process	413	4.7	0.0044	2.35655	0.087		1.06048
GOTERM_BP_FAT	protein monoubiquitination	35	0.4	0.0045	2.34679	0.09		1.04576
GOTERM_BP_FAT	regulation of cell cycle arrest	64	0.7	0.0045	2.34679	0.09		1.04576
GOTERM_BP_FAT	regulation of actin cytoskeleton organization	157	1.8	0.0046	2.33724	0.091		1.04096
GOTERM_BP_FAT	centrosome organization	66	0.7	0.0047	2.3279	0.092		1.03621
GOTERM_BP_FAT	regulation of transcription, DNA-templated	1705	19.2	0.0047	2.3279	0.092		1.03621
GOTERM_BP_FAT	regulation of synaptic vesicle transport	25	0.3	0.0048	2.31876	0.093		1.03152
GOTERM_BP_FAT	regulation of protein kinase activity	367	4.1	0.0048	2.31876	0.093		1.03152
GOTERM_BP_FAT	negative regulation of signal transduction by p53 class mediator	21	0.2	0.0048	2.31876	0.093		1.03152
GOTERM_BP_FAT	histone mRNA metabolic process	21	0.2	0.0048	2.31876	0.093		1.03152
GOTERM_BP_FAT	cellular protein complex localization	21	0.2	0.0048	2.31876	0.093		1.03152
GOTERM_BP_FAT	ephrin receptor signaling pathway	53	0.6	0.0048	2.31876	0.094		1.02687
GOTERM_BP_FAT	intracellular protein transmembrane import	30	0.3	0.0048	2.31876	0.094		1.02687
GOTERM_BP_FAT	postreplication repair	36	0.4	0.0049	2.3098	0.094		1.02687
GOTERM_BP_FAT	regulation of protein modification process	806	9.1	0.0051	2.29243	0.098		1.00877
GOTERM_BP_FAT	RNA stabilization	26	0.3	0.0054	2.26761	0.1		1
GOTERM_BP_FAT	negative regulation of megakaryocyte differentiation	15	0.2	0.0054	2.26761	0.1		1
GOTERM_BP_FAT	protein tetramerization	79	0.9	0.0054	2.26761	0.1		1
GOTERM_BP_FAT	apoptotic process	844	9.5	0.0055	2.25964	0.11		0.958607
GOTERM_BP_FAT	regulation of protein localization	476	5.4	0.0056	2.25181	0.11		0.958607
GOTERM_BP_FAT	organic acid metabolic process	450	5.1	0.0056	2.25181	0.11		0.958607
GOTERM_BP_FAT	exonucleolytic nuclear-transcribed mRNA catabolic process involved in deadenylation-dependent decay	22	0.2	0.0056	2.25181	0.11		0.958607
GOTERM_BP_FAT	Ras protein signal transduction	169	1.9	0.0059	2.22915	0.11		0.958607
GOTERM_BP_FAT	neuron development	477	5.4	0.0059	2.22915	0.11		0.958607
GOTERM_BP_FAT	negative regulation of cellular catabolic process	49	0.6	0.006	2.22185	0.11		0.958607
GOTERM_BP_FAT	cerebellum morphogenesis	27	0.3	0.006	2.22185	0.11		0.958607
GOTERM_BP_FAT	regulation of erythrocyte differentiation	27	0.3	0.006	2.22185	0.11		0.958607
GOTERM_BP_FAT	negative regulation of chromosome organization	64	0.7	0.0061	2.21467	0.11		0.958607
GOTERM_BP_FAT	tRNA aminoacylation for protein translation	33	0.4	0.0061	2.21467	0.12		0.920819
GOTERM_BP_FAT	regulation of telomere maintenance via telomere lengthening	33	0.4	0.0061	2.21467	0.12		0.920819
GOTERM_BP_FAT	regulation of chromosome segregation	51	0.6	0.0063	2.20066	0.12		0.920819
GOTERM_BP_FAT	neurogenesis	703	7.9	0.0064	2.19382	0.12		0.920819
GOTERM_BP_FAT	apoptotic mitochondrial changes	69	0.8	0.0064	2.19382	0.12		0.920819
GOTERM_BP_FAT	regulation of transcription from RNA polymerase II promoter in response to hypoxia	23	0.3	0.0065	2.18709	0.12		0.920819
GOTERM_BP_FAT	tRNA methylation	23	0.3	0.0065	2.18709	0.12		0.920819
GOTERM_BP_FAT	regulation of vacuolar transport	23	0.3	0.0065	2.18709	0.12		0.920819
GOTERM_BP_FAT	liposaccharide metabolic process	70	0.8	0.0065	2.18709	0.12		0.920819
GOTERM_BP_FAT	chaperone-mediated protein folding	34	0.4	0.0066	2.18046	0.12		0.920819
GOTERM_BP_FAT	peptidyl-asparagine modification	28	0.3	0.0066	2.18046	0.12		0.920819
GOTERM_BP_FAT	negative regulation of molecular function	540	6.1	0.0068	2.16749	0.12		0.920819
GOTERM_BP_FAT	regulation of telomerase RNA localization to Cajal body	13	0.1	0.0069	2.16115	0.13		0.886057
GOTERM_BP_FAT	positive regulation of telomerase RNA localization to Cajal body	13	0.1	0.0069	2.16115	0.13		0.886057
GOTERM_BP_FAT	nucleic acid phosphodiester bond hydrolysis	148	1.7	0.0069	2.16115	0.13		0.886057
GOTERM_BP_FAT	amino acid activation	35	0.4	0.007	2.1549	0.13		0.886057
GOTERM_BP_FAT	endoderm formation	35	0.4	0.007	2.1549	0.13		0.886057
GOTERM_BP_FAT	regulation of cell shape	82	0.9	0.007	2.1549	0.13		0.886057
GOTERM_BP_FAT	coenzyme metabolic process	166	1.9	0.0071	2.14874	0.13		0.886057
GOTERM_BP_FAT	vacuolar acidification	16	0.2	0.0071	2.14874	0.13		0.886057
GOTERM_BP_FAT	actomyosin structure organization	83	0.9	0.0071	2.14874	0.13		0.886057
GOTERM_BP_FAT	regulation of cell cycle G1/S phase transition	86	1	0.0071	2.14874	0.13		0.886057
GOTERM_BP_FAT	CENP-A containing nucleosome assembly	29	0.3	0.0072	2.14267	0.13		0.886057
GOTERM_BP_FAT	CENP-A containing chromatin organization	29	0.3	0.0072	2.14267	0.13		0.886057
GOTERM_BP_FAT	response to cadmium ion	29	0.3	0.0072	2.14267	0.13		0.886057
GOTERM_BP_FAT	hindbrain morphogenesis	29	0.3	0.0072	2.14267	0.13		0.886057
GOTERM_BP_FAT	negative regulation of G1/S transition of mitotic cell cycle	57	0.6	0.0072	2.14267	0.13		0.886057
GOTERM_BP_FAT	regulation of protein export from nucleus	24	0.3	0.0073	2.13668	0.13		0.886057
GOTERM_BP_FAT	regulation of intracellular protein transport	194	2.2	0.0074	2.13077	0.13		0.886057
GOTERM_BP_FAT	histone lysine methylation	59	0.7	0.0074	2.13077	0.13		0.886057
GOTERM_BP_FAT	cellular component morphogenesis	643	7.3	0.0076	2.11919	0.14		0.853872
GOTERM_BP_FAT	response to arsenic-containing substance	20	0.2	0.0077	2.11351	0.14		0.853872
GOTERM_BP_FAT	negative regulation of RNA splicing	20	0.2	0.0077	2.11351	0.14		0.853872
GOTERM_BP_FAT	regulation of catalytic activity	1125	12.7	0.0077	2.11351	0.14		0.853872
GOTERM_BP_FAT	endodermal cell differentiation	30	0.3	0.0077	2.11351	0.14		0.853872
GOTERM_BP_FAT	DNA damage response, signal transduction by p53 class mediator	62	0.7	0.0078	2.10791	0.14		0.853872
GOTERM_BP_FAT	single-organism nuclear import	149	1.7	0.008	2.09691	0.14		0.853872
GOTERM_BP_FAT	glycosaminoglycan biosynthetic process	65	0.7	0.008	2.09691	0.14		0.853872
GOTERM_BP_FAT	RNA phosphodiester bond hydrolysis, exonucleolytic	25	0.3	0.0082	2.08619	0.14		0.853872
GOTERM_BP_FAT	negative regulation of protein complex assembly	67	0.8	0.0082	2.08619	0.14		0.853872
GOTERM_BP_FAT	substrate adhesion-dependent cell spreading	49	0.6	0.0083	2.08092	0.15		0.823909
GOTERM_BP_FAT	glycolipid metabolic process	68	0.8	0.0083	2.08092	0.15		0.823909
GOTERM_BP_FAT	negative regulation of DNA binding	31	0.3	0.0083	2.08092	0.15		0.823909
GOTERM_BP_FAT	regulation of multicellular organismal development	829	9.4	0.0084	2.07572	0.15		0.823909
GOTERM_BP_FAT	rRNA-containing ribonucleoprotein complex export from nucleus	11	0.1	0.0085	2.07058	0.15		0.823909
GOTERM_BP_FAT	regulation of signal transduction	1296	14.6	0.0085	2.07058	0.15		0.823909
GOTERM_BP_FAT	regulation of cysteine-type endopeptidase activity involved in apoptotic process	109	1.2	0.0086	2.0655	0.15		0.823909
GOTERM_BP_FAT	small molecule catabolic process	178	2	0.0086	2.0655	0.15		0.823909
GOTERM_BP_FAT	negative regulation of neuron projection development	74	0.8	0.0086	2.0655	0.15		0.823909
GOTERM_BP_FAT	regulation of mitotic nuclear division	79	0.9	0.0088	2.05552	0.15		0.823909
GOTERM_BP_FAT	tube formation	80	0.9	0.0088	2.05552	0.15		0.823909
GOTERM_BP_FAT	positive regulation of TOR signaling	21	0.2	0.0089	2.05061	0.15		0.823909
GOTERM_BP_FAT	female meiotic division	21	0.2	0.0089	2.05061	0.15		0.823909
GOTERM_BP_FAT	regulation of megakaryocyte differentiation	21	0.2	0.0089	2.05061	0.15		0.823909
GOTERM_BP_FAT	regulation of actin filament polymerization	85	1	0.0089	2.05061	0.15		0.823909
GOTERM_BP_FAT	intracellular signal transduction	1263	14.3	0.009	2.04576	0.15		0.823909
GOTERM_BP_FAT	negative regulation of actin filament depolymerization	26	0.3	0.009	2.04576	0.15		0.823909
GOTERM_BP_FAT	cell junction organization	133	1.5	0.009	2.04576	0.15		0.823909
GOTERM_BP_FAT	positive regulation of gene expression	815	9.2	0.0091	2.04096	0.16		0.79588
GOTERM_BP_FAT	mitotic sister chromatid separation	33	0.4	0.0094	2.02687	0.16		0.79588
GOTERM_BP_FAT	mitochondrial respiratory chain complex IV biogenesis	14	0.2	0.0094	2.02687	0.16		0.79588
GOTERM_BP_FAT	V(D)J recombination	14	0.2	0.0094	2.02687	0.16		0.79588
GOTERM_BP_FAT	cytoplasmic translational initiation	14	0.2	0.0094	2.02687	0.16		0.79588
GOTERM_BP_FAT	histone H3-K27 methylation	14	0.2	0.0094	2.02687	0.16		0.79588
GOTERM_BP_FAT	protein import into mitochondrial matrix	14	0.2	0.0094	2.02687	0.16		0.79588
GOTERM_BP_FAT	protein import into nucleus	148	1.7	0.0095	2.02228	0.16		0.79588
GOTERM_BP_FAT	protein targeting to nucleus	148	1.7	0.0095	2.02228	0.16		0.79588
GOTERM_BP_FAT	regulation of mitochondrion organization	123	1.4	0.0096	2.01773	0.16		0.79588
GOTERM_BP_FAT	cellular ketone metabolic process	123	1.4	0.0096	2.01773	0.16		0.79588
GOTERM_BP_FAT	protein localization to nuclear body	9	0.1	0.0097	2.01323	0.16		0.79588
GOTERM_BP_FAT	protein localization to Cajal body	9	0.1	0.0097	2.01323	0.16		0.79588
GOTERM_BP_FAT	protein localization to nucleoplasm	9	0.1	0.0097	2.01323	0.16		0.79588
GOTERM_BP_FAT	response to nitrosative stress	9	0.1	0.0097	2.01323	0.16		0.79588
GOTERM_BP_FAT	regulation of mRNA splicing, via spliceosome	43	0.5	0.0097	2.01323	0.16		0.79588
GOTERM_BP_FAT	protein N-linked glycosylation via asparagine	27	0.3	0.0098	2.00877	0.16		0.79588
GOTERM_BP_FAT	tRNA aminoacylation	34	0.4	0.0099	2.00436	0.17		0.769551
GOTERM_BP_FAT	negative regulation of response to DNA damage stimulus	34	0.4	0.0099	2.00436	0.17		0.769551
GOTERM_BP_FAT	positive regulation of organelle assembly	34	0.4	0.0099	2.00436	0.17		0.769551
GOTERM_BP_FAT	negative regulation of MAP kinase activity	44	0.5	0.01	2	0.17		0.769551
GOTERM_BP_FAT	negative regulation of phosphorus metabolic process	275	3.1	0.01	2	0.17		0.769551
GOTERM_BP_FAT	negative regulation of phosphate metabolic process	275	3.1	0.01	2	0.17		0.769551
GOTERM_BP_FAT	single-organism catabolic process	414	4.7	0.01	2	0.17		0.769551
GOTERM_BP_FAT	response to endogenous stimulus	747	8.4	0.01	2	0.17		0.769551
GOTERM_BP_FAT	aminoglycan biosynthetic process	65	0.7	0.01	2	0.17		0.769551
GOTERM_BP_FAT	nucleotide-excision repair, DNA gap filling	18	0.2	0.011	1.95861	0.17		0.769551
GOTERM_BP_FAT	positive regulation of viral transcription	28	0.3	0.011	1.95861	0.17		0.769551
GOTERM_BP_FAT	negative regulation of proteolysis involved in cellular protein catabolic process	28	0.3	0.011	1.95861	0.17		0.769551
GOTERM_BP_FAT	cofactor biosynthetic process	100	1.1	0.011	1.95861	0.18		0.744727
GOTERM_BP_FAT	cell morphogenesis involved in differentiation	374	4.2	0.011	1.95861	0.18		0.744727
GOTERM_BP_FAT	protein polymerization	131	1.5	0.011	1.95861	0.18		0.744727
GOTERM_BP_FAT	centrosome cycle	47	0.5	0.011	1.95861	0.18		0.744727
GOTERM_BP_FAT	regulation of epithelial cell migration	93	1	0.011	1.95861	0.18		0.744727
GOTERM_BP_FAT	regulation of extrinsic apoptotic signaling pathway	89	1	0.011	1.95861	0.18		0.744727
GOTERM_BP_FAT	regulation of growth	326	3.7	0.011	1.95861	0.18		0.744727
GOTERM_BP_FAT	actin filament polymerization	87	1	0.011	1.95861	0.18		0.744727
GOTERM_BP_FAT	negative regulation of catabolic process	80	0.9	0.011	1.95861	0.18		0.744727
GOTERM_BP_FAT	hydrogen transport	86	1	0.011	1.95861	0.18		0.744727
GOTERM_BP_FAT	histone acetylation	81	0.9	0.011	1.95861	0.18		0.744727
GOTERM_BP_FAT	negative regulation of cell projection organization	85	1	0.011	1.95861	0.18		0.744727
GOTERM_BP_FAT	7-methylguanosine mRNA capping	23	0.3	0.011	1.95861	0.18		0.744727
GOTERM_BP_FAT	beta-catenin-TCF complex assembly	29	0.3	0.011	1.95861	0.18		0.744727
GOTERM_BP_FAT	regulation of gene silencing	38	0.4	0.012	1.92082	0.19		0.721246
GOTERM_BP_FAT	proteoglycan biosynthetic process	38	0.4	0.012	1.92082	0.19		0.721246
GOTERM_BP_FAT	telomere maintenance via telomere lengthening	38	0.4	0.012	1.92082	0.19		0.721246
GOTERM_BP_FAT	histone H4 acetylation	38	0.4	0.012	1.92082	0.19		0.721246
GOTERM_BP_FAT	cell-cell junction organization	117	1.3	0.012	1.92082	0.19		0.721246
GOTERM_BP_FAT	error-free translesion synthesis	15	0.2	0.012	1.92082	0.19		0.721246
GOTERM_BP_FAT	error-prone translesion synthesis	15	0.2	0.012	1.92082	0.19		0.721246
GOTERM_BP_FAT	negative regulation of receptor-mediated endocytosis	15	0.2	0.012	1.92082	0.19		0.721246
GOTERM_BP_FAT	positive regulation of cell cycle G2/M phase transition	15	0.2	0.012	1.92082	0.19		0.721246
GOTERM_BP_FAT	regulation of nucleocytoplasmic transport	115	1.3	0.012	1.92082	0.19		0.721246
GOTERM_BP_FAT	spindle assembly	53	0.6	0.012	1.92082	0.19		0.721246
GOTERM_BP_FAT	regulation of axon extension	53	0.6	0.012	1.92082	0.19		0.721246
GOTERM_BP_FAT	DNA replication initiation	24	0.3	0.012	1.92082	0.2		0.69897
GOTERM_BP_FAT	positive regulation of vacuole organization	12	0.1	0.012	1.92082	0.2		0.69897
GOTERM_BP_FAT	regulation of protein localization to chromosome, telomeric region	12	0.1	0.012	1.92082	0.2		0.69897
GOTERM_BP_FAT	post-Golgi vesicle-mediated transport	40	0.5	0.012	1.92082	0.2		0.69897
GOTERM_BP_FAT	positive regulation of translation	58	0.7	0.013	1.88606	0.2		0.69897
GOTERM_BP_FAT	negative regulation of cell cycle G1/S phase transition	58	0.7	0.013	1.88606	0.2		0.69897
GOTERM_BP_FAT	cell-cell adhesion	566	6.4	0.013	1.88606	0.2		0.69897
GOTERM_BP_FAT	respiratory tube development	98	1.1	0.013	1.88606	0.21		0.677781
GOTERM_BP_FAT	neuron differentiation	595	6.7	0.013	1.88606	0.21		0.677781
GOTERM_BP_FAT	lung development	96	1.1	0.013	1.88606	0.21		0.677781
GOTERM_BP_FAT	transcription initiation from RNA polymerase II promoter	95	1.1	0.013	1.88606	0.21		0.677781
GOTERM_BP_FAT	negative regulation of mRNA metabolic process	25	0.3	0.013	1.88606	0.21		0.677781
GOTERM_BP_FAT	regulation of nuclear division	90	1	0.013	1.88606	0.21		0.677781
GOTERM_BP_FAT	regulation of response to DNA damage stimulus	87	1	0.014	1.85387	0.21		0.677781
GOTERM_BP_FAT	myeloid cell homeostasis	70	0.8	0.014	1.85387	0.21		0.677781
GOTERM_BP_FAT	positive regulation of mitotic cell cycle	70	0.8	0.014	1.85387	0.21		0.677781
GOTERM_BP_FAT	regulation of signaling	1449	16.4	0.014	1.85387	0.21		0.677781
GOTERM_BP_FAT	extrinsic apoptotic signaling pathway	120	1.4	0.014	1.85387	0.21		0.677781
GOTERM_BP_FAT	regulation of ERAD pathway	20	0.2	0.014	1.85387	0.21		0.677781
GOTERM_BP_FAT	negative regulation of microtubule polymerization or depolymerization	20	0.2	0.014	1.85387	0.21		0.677781
GOTERM_BP_FAT	regulation of TOR signaling	44	0.5	0.014	1.85387	0.21		0.677781
GOTERM_BP_FAT	cell morphogenesis	601	6.8	0.014	1.85387	0.22		0.657577
GOTERM_BP_FAT	regulation of mRNA 3'-end processing	16	0.2	0.014	1.85387	0.22		0.657577
GOTERM_BP_FAT	centromere complex assembly	34	0.4	0.014	1.85387	0.22		0.657577
GOTERM_BP_FAT	regulation of cell growth	206	2.3	0.015	1.82391	0.22		0.657577
GOTERM_BP_FAT	DNA geometric change	48	0.5	0.015	1.82391	0.23		0.638272
GOTERM_BP_FAT	mitophagy	35	0.4	0.015	1.82391	0.23		0.638272
GOTERM_BP_FAT	mitochondrion disassembly	35	0.4	0.015	1.82391	0.23		0.638272
GOTERM_BP_FAT	response to organic substance	1334	15.1	0.015	1.82391	0.23		0.638272
GOTERM_BP_FAT	translesion synthesis	27	0.3	0.015	1.82391	0.23		0.638272
GOTERM_BP_FAT	negative regulation of cysteine-type endopeptidase activity involved in apoptotic process	50	0.6	0.015	1.82391	0.23		0.638272
GOTERM_BP_FAT	regulation of cell differentiation	742	8.4	0.015	1.82391	0.23		0.638272
GOTERM_BP_FAT	regulation of myeloid cell differentiation	103	1.2	0.015	1.82391	0.23		0.638272
GOTERM_BP_FAT	histone H3 acetylation	36	0.4	0.016	1.79588	0.23		0.638272
GOTERM_BP_FAT	regulation of cell communication	1425	16.1	0.016	1.79588	0.23		0.638272
GOTERM_BP_FAT	organonitrogen compound catabolic process	186	2.1	0.016	1.79588	0.23		0.638272
GOTERM_BP_FAT	regulation of establishment of protein localization to chromosome	10	0.1	0.016	1.79588	0.23		0.638272
GOTERM_BP_FAT	positive regulation of nuclease activity	13	0.1	0.016	1.79588	0.24		0.619789
GOTERM_BP_FAT	cellular modified amino acid catabolic process	13	0.1	0.016	1.79588	0.24		0.619789
GOTERM_BP_FAT	mitochondrial respiratory chain complex IV assembly	13	0.1	0.016	1.79588	0.24		0.619789
GOTERM_BP_FAT	protein localization to cell surface	28	0.3	0.016	1.79588	0.24		0.619789
GOTERM_BP_FAT	homeostasis of number of cells	119	1.3	0.016	1.79588	0.24		0.619789
GOTERM_BP_FAT	aerobic respiration	38	0.4	0.016	1.79588	0.24		0.619789
GOTERM_BP_FAT	peptidyl-lysine acetylation	89	1	0.016	1.79588	0.24		0.619789
GOTERM_BP_FAT	erythrocyte homeostasis	60	0.7	0.017	1.76955	0.25		0.60206
GOTERM_BP_FAT	proton transport	84	0.9	0.017	1.76955	0.25		0.60206
GOTERM_BP_FAT	regulation of cellular respiration	17	0.2	0.017	1.76955	0.25		0.60206
GOTERM_BP_FAT	regulation of establishment or maintenance of cell polarity	17	0.2	0.017	1.76955	0.25		0.60206
GOTERM_BP_FAT	nucleotide-excision repair, DNA damage recognition	17	0.2	0.017	1.76955	0.25		0.60206
GOTERM_BP_FAT	morphogenesis of embryonic epithelium	82	0.9	0.017	1.76955	0.25		0.60206
GOTERM_BP_FAT	positive regulation of intracellular transport	150	1.7	0.017	1.76955	0.25		0.60206
GOTERM_BP_FAT	regulation of telomere maintenance via telomerase	29	0.3	0.017	1.76955	0.25		0.60206
GOTERM_BP_FAT	cell growth	221	2.5	0.018	1.74473	0.26		0.585027
GOTERM_BP_FAT	centrosome duplication	30	0.3	0.018	1.74473	0.26		0.585027
GOTERM_BP_FAT	regulation of mitotic metaphase/anaphase transition	30	0.3	0.018	1.74473	0.26		0.585027
GOTERM_BP_FAT	apical junction assembly	30	0.3	0.018	1.74473	0.26		0.585027
GOTERM_BP_FAT	cytochrome complex assembly	23	0.3	0.018	1.74473	0.26		0.585027
GOTERM_BP_FAT	chordate embryonic development	288	3.3	0.018	1.74473	0.26		0.585027
GOTERM_BP_FAT	tissue migration	125	1.4	0.018	1.74473	0.26		0.585027
GOTERM_BP_FAT	negative regulation of protein kinase activity	125	1.4	0.018	1.74473	0.26		0.585027
GOTERM_BP_FAT	cell junction assembly	103	1.2	0.018	1.74473	0.26		0.585027
GOTERM_BP_FAT	cellular response to insulin stimulus	101	1.1	0.019	1.72125	0.27		0.568636
GOTERM_BP_FAT	regulation of mitotic sister chromatid separation	31	0.3	0.019	1.72125	0.27		0.568636
GOTERM_BP_FAT	substantia nigra development	31	0.3	0.019	1.72125	0.27		0.568636
GOTERM_BP_FAT	growth	455	5.1	0.019	1.72125	0.27		0.568636
GOTERM_BP_FAT	response to organonitrogen compound	388	4.4	0.019	1.72125	0.27		0.568636
GOTERM_BP_FAT	cellular response to amino acid starvation	18	0.2	0.019	1.72125	0.27		0.568636
GOTERM_BP_FAT	regulation of synaptic vesicle exocytosis	18	0.2	0.019	1.72125	0.27		0.568636
GOTERM_BP_FAT	regulation of nuclease activity	18	0.2	0.019	1.72125	0.27		0.568636
GOTERM_BP_FAT	positive regulation of protein localization to Cajal body	8	0.1	0.019	1.72125	0.27		0.568636
GOTERM_BP_FAT	positive regulation of mRNA 3'-end processing	8	0.1	0.019	1.72125	0.27		0.568636
GOTERM_BP_FAT	regulation of protein localization to Cajal body	8	0.1	0.019	1.72125	0.27		0.568636
GOTERM_BP_FAT	protein localization to nuclear envelope	8	0.1	0.019	1.72125	0.27		0.568636
GOTERM_BP_FAT	cerebellar cortex development	32	0.4	0.019	1.72125	0.27		0.568636
GOTERM_BP_FAT	positive regulation of mitochondrion organization	93	1	0.02	1.69897	0.27		0.568636
GOTERM_BP_FAT	nuclear-transcribed mRNA poly(A) tail shortening	24	0.3	0.02	1.69897	0.27		0.568636
GOTERM_BP_FAT	nucleotide-sugar metabolic process	24	0.3	0.02	1.69897	0.27		0.568636
GOTERM_BP_FAT	nucleobase biosynthetic process	14	0.2	0.02	1.69897	0.28		0.552842
GOTERM_BP_FAT	negative regulation of transcription regulatory region DNA binding	14	0.2	0.02	1.69897	0.28		0.552842
GOTERM_BP_FAT	positive regulation of G2/M transition of mitotic cell cycle	14	0.2	0.02	1.69897	0.28		0.552842
GOTERM_BP_FAT	negative regulation of kinase activity	133	1.5	0.02	1.69897	0.28		0.552842
GOTERM_BP_FAT	positive regulation of cellular metabolic process	1339	15.1	0.02	1.69897	0.28		0.552842
GOTERM_BP_FAT	telomere maintenance via telomerase	33	0.4	0.02	1.69897	0.28		0.552842
GOTERM_BP_FAT	regulation of chromatin organization	87	1	0.02	1.69897	0.28		0.552842
GOTERM_BP_FAT	regulation of cell morphogenesis involved in differentiation	174	2	0.02	1.69897	0.28		0.552842
GOTERM_BP_FAT	regulation of cellular ketone metabolic process	86	1	0.02	1.69897	0.28		0.552842
GOTERM_BP_FAT	interaction with host	86	1	0.02	1.69897	0.28		0.552842
GOTERM_BP_FAT	internal protein amino acid acetylation	85	1	0.02	1.69897	0.28		0.552842
GOTERM_BP_FAT	internal peptidyl-lysine acetylation	82	0.9	0.021	1.67778	0.28		0.552842
GOTERM_BP_FAT	protein oligomerization	238	2.7	0.021	1.67778	0.28		0.552842
GOTERM_BP_FAT	peptidyl-serine phosphorylation	129	1.5	0.021	1.67778	0.28		0.552842
GOTERM_BP_FAT	modulation by virus of host morphology or physiology	25	0.3	0.021	1.67778	0.29		0.537602
GOTERM_BP_FAT	regulation of transcription regulatory region DNA binding	25	0.3	0.021	1.67778	0.29		0.537602
GOTERM_BP_FAT	regulation of histone modification	74	0.8	0.021	1.67778	0.29		0.537602
GOTERM_BP_FAT	regulation of cardiac muscle cell action potential	19	0.2	0.021	1.67778	0.29		0.537602
GOTERM_BP_FAT	regulation of transcription from RNA polymerase I promoter	19	0.2	0.021	1.67778	0.29		0.537602
GOTERM_BP_FAT	aspartate family amino acid biosynthetic process	19	0.2	0.021	1.67778	0.29		0.537602
GOTERM_BP_FAT	centriole assembly	19	0.2	0.021	1.67778	0.29		0.537602
GOTERM_BP_FAT	regulation of extent of cell growth	59	0.7	0.021	1.67778	0.29		0.537602
GOTERM_BP_FAT	gene silencing by miRNA	35	0.4	0.021	1.67778	0.29		0.537602
GOTERM_BP_FAT	viral genome replication	60	0.7	0.021	1.67778	0.29		0.537602
GOTERM_BP_FAT	membrane budding	60	0.7	0.021	1.67778	0.29		0.537602
GOTERM_BP_FAT	regulation of macroautophagy	69	0.8	0.021	1.67778	0.29		0.537602
GOTERM_BP_FAT	embryo development ending in birth or egg hatching	290	3.3	0.022	1.65758	0.29		0.537602
GOTERM_BP_FAT	cellular response to arsenic-containing substance	11	0.1	0.022	1.65758	0.29		0.537602
GOTERM_BP_FAT	mitotic spindle organization	26	0.3	0.022	1.65758	0.3		0.522879
GOTERM_BP_FAT	spindle localization	26	0.3	0.022	1.65758	0.3		0.522879
GOTERM_BP_FAT	posttranscriptional gene silencing by RNA	37	0.4	0.022	1.65758	0.3		0.522879
GOTERM_BP_FAT	posttranscriptional gene silencing	37	0.4	0.022	1.65758	0.3		0.522879
GOTERM_BP_FAT	positive regulation of cytoskeleton organization	100	1.1	0.022	1.65758	0.3		0.522879
GOTERM_BP_FAT	epithelial cell migration	120	1.4	0.022	1.65758	0.3		0.522879
GOTERM_BP_FAT	cellular response to nitrogen compound	278	3.1	0.022	1.65758	0.3		0.522879
GOTERM_BP_FAT	peptidyl-serine modification	135	1.5	0.023	1.63827	0.3		0.522879
GOTERM_BP_FAT	sulfur amino acid metabolic process	20	0.2	0.023	1.63827	0.31		0.508638
GOTERM_BP_FAT	histone H3-K9 methylation	20	0.2	0.023	1.63827	0.31		0.508638
GOTERM_BP_FAT	regulation of cell size	93	1	0.023	1.63827	0.31		0.508638
GOTERM_BP_FAT	regulation of vesicle-mediated transport	226	2.6	0.023	1.63827	0.31		0.508638
GOTERM_BP_FAT	tissue morphogenesis	308	3.5	0.024	1.61979	0.31		0.508638
GOTERM_BP_FAT	small GTPase mediated signal transduction	263	3	0.024	1.61979	0.31		0.508638
GOTERM_BP_FAT	fatty acid beta-oxidation	41	0.5	0.024	1.61979	0.31		0.508638
GOTERM_BP_FAT	regulation of cellular component biogenesis	395	4.5	0.024	1.61979	0.32		0.49485
GOTERM_BP_FAT	regulation of substrate adhesion-dependent cell spreading	29	0.3	0.025	1.60206	0.33		0.481486
GOTERM_BP_FAT	negative regulation of mRNA processing	21	0.2	0.025	1.60206	0.33		0.481486
GOTERM_BP_FAT	amyloid precursor protein metabolic process	21	0.2	0.025	1.60206	0.33		0.481486
GOTERM_BP_FAT	cellular response to organonitrogen compound	239	2.7	0.025	1.60206	0.33		0.481486
GOTERM_BP_FAT	negative regulation of response to stimulus	657	7.4	0.025	1.60206	0.33		0.481486
GOTERM_BP_FAT	epithelium migration	121	1.4	0.026	1.58503	0.33		0.481486
GOTERM_BP_FAT	regulation of metaphase/anaphase transition of cell cycle	30	0.3	0.026	1.58503	0.33		0.481486
GOTERM_BP_FAT	negative regulation of cellular protein catabolic process	30	0.3	0.026	1.58503	0.33		0.481486
GOTERM_BP_FAT	regulation of viral process	136	1.5	0.026	1.58503	0.33		0.481486
GOTERM_BP_FAT	DNA recombination	136	1.5	0.026	1.58503	0.33		0.481486
GOTERM_BP_FAT	meiotic chromosome segregation	49	0.6	0.026	1.58503	0.33		0.481486
GOTERM_BP_FAT	protein lipidation	49	0.6	0.026	1.58503	0.33		0.481486
GOTERM_BP_FAT	cell aging	52	0.6	0.026	1.58503	0.34		0.468521
GOTERM_BP_FAT	cerebellum development	53	0.6	0.026	1.58503	0.34		0.468521
GOTERM_BP_FAT	lipoprotein biosynthetic process	53	0.6	0.026	1.58503	0.34		0.468521
GOTERM_BP_FAT	establishment of cell polarity	53	0.6	0.026	1.58503	0.34		0.468521
GOTERM_BP_FAT	regulation of DNA replication	65	0.7	0.027	1.56864	0.34		0.468521
GOTERM_BP_FAT	positive regulation of intracellular protein transport	133	1.5	0.027	1.56864	0.34		0.468521
GOTERM_BP_FAT	metaphase/anaphase transition of cell cycle	31	0.3	0.027	1.56864	0.34		0.468521
GOTERM_BP_FAT	hippo signaling	22	0.2	0.027	1.56864	0.34		0.468521
GOTERM_BP_FAT	positive regulation of vacuolar transport	12	0.1	0.027	1.56864	0.35		0.455932
GOTERM_BP_FAT	mitochondrial electron transport, ubiquinol to cytochrome c	12	0.1	0.027	1.56864	0.35		0.455932
GOTERM_BP_FAT	histone H3-K4 trimethylation	12	0.1	0.027	1.56864	0.35		0.455932
GOTERM_BP_FAT	regulation of DNA damage checkpoint	12	0.1	0.027	1.56864	0.35		0.455932
GOTERM_BP_FAT	cap-independent translational initiation	12	0.1	0.027	1.56864	0.35		0.455932
GOTERM_BP_FAT	regulation of microtubule polymerization or depolymerization	32	0.4	0.027	1.56864	0.35		0.455932
GOTERM_BP_FAT	positive regulation of extrinsic apoptotic signaling pathway	33	0.4	0.028	1.55284	0.35		0.455932
GOTERM_BP_FAT	regulation of cardiac muscle cell contraction	23	0.3	0.028	1.55284	0.35		0.455932
GOTERM_BP_FAT	establishment of spindle localization	23	0.3	0.028	1.55284	0.35		0.455932
GOTERM_BP_FAT	actin filament capping	23	0.3	0.028	1.55284	0.35		0.455932
GOTERM_BP_FAT	vacuole fusion	23	0.3	0.028	1.55284	0.35		0.455932
GOTERM_BP_FAT	aldehyde catabolic process	9	0.1	0.029	1.5376	0.36		0.443697
GOTERM_BP_FAT	regulation of integrin-mediated signaling pathway	9	0.1	0.029	1.5376	0.36		0.443697
GOTERM_BP_FAT	establishment of ribosome localization	9	0.1	0.029	1.5376	0.36		0.443697
GOTERM_BP_FAT	maturation of LSU-rRNA from tricistronic rRNA transcript (SSU-rRNA, 5.8S rRNA, LSU-rRNA)	9	0.1	0.029	1.5376	0.36		0.443697
GOTERM_BP_FAT	viral translation	9	0.1	0.029	1.5376	0.36		0.443697
GOTERM_BP_FAT	ribosome localization	9	0.1	0.029	1.5376	0.36		0.443697
GOTERM_BP_FAT	regulation of ER-associated ubiquitin-dependent protein catabolic process	9	0.1	0.029	1.5376	0.36		0.443697
GOTERM_BP_FAT	Golgi vesicle budding	9	0.1	0.029	1.5376	0.36		0.443697
GOTERM_BP_FAT	regulation of establishment of protein localization to telomere	9	0.1	0.029	1.5376	0.36		0.443697
GOTERM_BP_FAT	ribosomal subunit export from nucleus	9	0.1	0.029	1.5376	0.36		0.443697
GOTERM_BP_FAT	stress granule assembly	9	0.1	0.029	1.5376	0.36		0.443697
GOTERM_BP_FAT	antigen processing and presentation of exogenous peptide antigen	87	1	0.029	1.5376	0.36		0.443697
GOTERM_BP_FAT	positive regulation of protein kinase activity	235	2.7	0.029	1.5376	0.36		0.443697
GOTERM_BP_FAT	cellular response to ionizing radiation	35	0.4	0.029	1.5376	0.36		0.443697
GOTERM_BP_FAT	regulation of mitochondrial membrane potential	35	0.4	0.029	1.5376	0.36		0.443697
GOTERM_BP_FAT	respiratory system development	107	1.2	0.029	1.5376	0.36		0.443697
GOTERM_BP_FAT	cerebellar cortex formation	17	0.2	0.029	1.5376	0.36		0.443697
GOTERM_BP_FAT	regulation of transcription initiation from RNA polymerase II promoter	17	0.2	0.029	1.5376	0.36		0.443697
GOTERM_BP_FAT	histone H4-K16 acetylation	17	0.2	0.029	1.5376	0.36		0.443697
GOTERM_BP_FAT	centriole replication	17	0.2	0.029	1.5376	0.36		0.443697
GOTERM_BP_FAT	response to peptide hormone	204	2.3	0.03	1.52288	0.37		0.431798
GOTERM_BP_FAT	mitochondrion localization	24	0.3	0.03	1.52288	0.37		0.431798
GOTERM_BP_FAT	histone H3-K9 modification	24	0.3	0.03	1.52288	0.37		0.431798
GOTERM_BP_FAT	cellular response to endogenous stimulus	570	6.4	0.03	1.52288	0.37		0.431798
GOTERM_BP_FAT	regulation of microtubule-based process	78	0.9	0.031	1.50864	0.38		0.420216
GOTERM_BP_FAT	regulation of viral transcription	39	0.4	0.031	1.50864	0.38		0.420216
GOTERM_BP_FAT	Wnt signaling pathway, calcium modulating pathway	25	0.3	0.031	1.50864	0.38		0.420216
GOTERM_BP_FAT	positive regulation of binding	76	0.9	0.031	1.50864	0.38		0.420216
GOTERM_BP_FAT	membrane lipid biosynthetic process	75	0.8	0.031	1.50864	0.38		0.420216
GOTERM_BP_FAT	organic acid catabolic process	116	1.3	0.031	1.50864	0.38		0.420216
GOTERM_BP_FAT	regulation of developmental growth	155	1.7	0.032	1.49485	0.38		0.420216
GOTERM_BP_FAT	chromosome localization	41	0.5	0.032	1.49485	0.38		0.420216
GOTERM_BP_FAT	membrane assembly	18	0.2	0.032	1.49485	0.38		0.420216
GOTERM_BP_FAT	pore complex assembly	13	0.1	0.032	1.49485	0.39		0.408935
GOTERM_BP_FAT	chromatin disassembly	13	0.1	0.032	1.49485	0.39		0.408935
GOTERM_BP_FAT	negative regulation of release of cytochrome c from mitochondria	13	0.1	0.032	1.49485	0.39		0.408935
GOTERM_BP_FAT	protein-DNA complex disassembly	13	0.1	0.032	1.49485	0.39		0.408935
GOTERM_BP_FAT	cellular response to cadmium ion	13	0.1	0.032	1.49485	0.39		0.408935
GOTERM_BP_FAT	nucleosome disassembly	13	0.1	0.032	1.49485	0.39		0.408935
GOTERM_BP_FAT	protein exit from endoplasmic reticulum	26	0.3	0.032	1.49485	0.39		0.408935
GOTERM_BP_FAT	DNA duplex unwinding	44	0.5	0.033	1.48149	0.39		0.408935
GOTERM_BP_FAT	cellular response to hydrogen peroxide	45	0.5	0.033	1.48149	0.39		0.408935
GOTERM_BP_FAT	TOR signaling	45	0.5	0.033	1.48149	0.39		0.408935
GOTERM_BP_FAT	positive regulation of neurogenesis	195	2.2	0.033	1.48149	0.39		0.408935
GOTERM_BP_FAT	formation of primary germ layer	65	0.7	0.033	1.48149	0.39		0.408935
GOTERM_BP_FAT	monosaccharide biosynthetic process	46	0.5	0.033	1.48149	0.39		0.408935
GOTERM_BP_FAT	positive regulation of kinase activity	251	2.8	0.033	1.48149	0.39		0.408935
GOTERM_BP_FAT	positive regulation of autophagy	47	0.5	0.033	1.48149	0.39		0.408935
GOTERM_BP_FAT	peptidyl-threonine modification	48	0.5	0.033	1.48149	0.39		0.408935
GOTERM_BP_FAT	dicarboxylic acid metabolic process	49	0.6	0.033	1.48149	0.39		0.408935

## Sheet: CC_1
Category	Term	Count	%	P-Value	Benjamini
GOTERM_CC_1	organelle part	4559	51.5	2.3e-142	4.8e-141
GOTERM_CC_1	membrane-enclosed lumen	2639	29.8	3.4e-120	3.6e-119
GOTERM_CC_1	organelle	6490	73.2	9.3e-119	6.5e-118
GOTERM_CC_1	macromolecular complex	2770	31.3	1.4e-97	7.4e-97
GOTERM_CC_1	cell part	7555	85.3	2.2e-53	9.1e-53
GOTERM_CC_1	cell	7562	85.3	3.8e-52	1.3e-51
GOTERM_CC_1	cell junction	786	8.9	9.1e-24	2.7e-23
GOTERM_CC_1	extracellular region part	1828	20.6	1.3e-05	3.4e-05
GOTERM_CC_1	nucleoid	32	0.4	0.0021	0.0048
GOTERM_CC_1	extracellular matrix	260	2.9	0.014	0.03
GOTERM_CC_1	synapse	362	4.1	0.02	0.038
GOTERM_CC_1	synapse part	289	3.3	0.051	0.087
GOTERM_CC_1	extracellular matrix component	66	0.7	0.076	0.12

## Sheet: CC_2
Category	Term	Count	%	P-Value	Benjamini
GOTERM_CC_2	intracellular part	6860	77.4	2e-135	3.1e-133
GOTERM_CC_2	intracellular organelle part	4487	50.6	1.1e-133	8.2e-132
GOTERM_CC_2	organelle part	4559	51.5	2e-130	1e-128
GOTERM_CC_2	intracellular	6973	78.7	2.7e-126	1e-124
GOTERM_CC_2	intracellular organelle	6104	68.9	5.1e-116	1.6e-114
GOTERM_CC_2	organelle lumen	2605	29.4	5.6e-111	1.4e-109
GOTERM_CC_2	membrane-bounded organelle	6113	69	2e-104	4.4e-103
GOTERM_CC_2	ribonucleoprotein complex	587	6.6	8.5e-68	1.6e-66
GOTERM_CC_2	non-membrane-bounded organelle	2271	25.6	1.9e-65	3.3e-64
GOTERM_CC_2	protein complex	2249	25.4	4.6e-49	7e-48
GOTERM_CC_2	anchoring junction	489	5.5	6.7e-40	9.3e-39
GOTERM_CC_2	cell part	7555	85.3	3.8e-34	4.9e-33
GOTERM_CC_2	envelope	705	8	2.8e-31	3.3e-30
GOTERM_CC_2	cell-substrate junction	279	3.1	9.7e-25	1.1e-23
GOTERM_CC_2	extracellular organelle	1507	17	1.5e-24	1.5e-23
GOTERM_CC_2	extracellular vesicle	1506	17	1.9e-24	1.8e-23
GOTERM_CC_2	extracellular exosome	1498	16.9	3.1e-24	2.8e-23
GOTERM_CC_2	organelle membrane	1406	15.9	5.4e-22	4.6e-21
GOTERM_CC_2	chromatin	307	3.5	1.7e-19	1.3e-18
GOTERM_CC_2	mitochondrial membrane part	144	1.6	3.6e-14	2.7e-13
GOTERM_CC_2	organellar ribosome	69	0.8	2.7e-13	2e-12
GOTERM_CC_2	cell-cell junction	376	4.2	1.2e-12	8.2e-12
GOTERM_CC_2	myelin sheath	123	1.4	7.7e-12	5.1e-11
GOTERM_CC_2	protein-DNA complex	122	1.4	4e-10	2.5e-09
GOTERM_CC_2	oxidoreductase complex	78	0.9	1.7e-08	1e-07
GOTERM_CC_2	endomembrane system	1880	21.2	3.4e-08	2e-07
GOTERM_CC_2	methyltransferase complex	68	0.8	3.6e-08	2.1e-07
GOTERM_CC_2	respiratory chain	70	0.8	5.5e-08	3e-07
GOTERM_CC_2	cell leading edge	207	2.3	2.1e-07	1.1e-06
GOTERM_CC_2	midbody	89	1	4.1e-07	2.1e-06
GOTERM_CC_2	whole membrane	679	7.7	4.5e-05	0.00022
GOTERM_CC_2	viral nucleocapsid	24	0.3	5.2e-05	0.00025
GOTERM_CC_2	extracellular region part	1828	20.6	0.00023	0.0011
GOTERM_CC_2	nuclear outer membrane-endoplasmic reticulum membrane network	511	5.8	0.00025	0.0011
GOTERM_CC_2	endoplasmic reticulum membrane	500	5.6	0.00029	0.0013
GOTERM_CC_2	membrane protein complex	534	6	0.0004	0.0017
GOTERM_CC_2	coated membrane	59	0.7	0.00042	0.0017
GOTERM_CC_2	organelle envelope lumen	54	0.6	0.00049	0.002
GOTERM_CC_2	intrinsic component of organelle membrane	98	1.1	0.00054	0.0021
GOTERM_CC_2	mitochondrial nucleoid	31	0.3	0.0023	0.0089
GOTERM_CC_2	neuron part	645	7.3	0.0028	0.01
GOTERM_CC_2	membrane region	184	2.1	0.0041	0.015
GOTERM_CC_2	cell body	244	2.8	0.0043	0.015
GOTERM_CC_2	extrinsic component of membrane	140	1.6	0.005	0.017
GOTERM_CC_2	cell division site	36	0.4	0.0053	0.018
GOTERM_CC_2	cell division site part	36	0.4	0.0053	0.018
GOTERM_CC_2	cell surface furrow	31	0.3	0.0062	0.02
GOTERM_CC_2	site of polarized growth	82	0.9	0.0067	0.021
GOTERM_CC_2	intercellular bridge	29	0.3	0.0086	0.027
GOTERM_CC_2	outer membrane	102	1.2	0.015	0.047
GOTERM_CC_2	retromer complex	16	0.2	0.022	0.067
GOTERM_CC_2	cell projection	862	9.7	0.035	0.1
GOTERM_CC_2	protein serine/threonine phosphatase complex	29	0.3	0.053	0.15
GOTERM_CC_2	cell projection part	449	5.1	0.066	0.18
GOTERM_CC_2	synapse part	289	3.3	0.084	0.22
GOTERM_CC_2	viral capsid	25	0.3	0.093	0.24
GOTERM_CC_2	extracellular matrix component	66	0.7	0.094	0.24
GOTERM_CC_2	contractile ring	8	0.1	0.098	0.24

## Sheet: CC_3
Category	Term	Count	%	P-Value	Benjamini
GOTERM_CC_3	intracellular part	6860	77.4	1e-135	7.4e-133
GOTERM_CC_3	intracellular organelle part	4487	50.6	8.1e-134	2.9e-131
GOTERM_CC_3	intracellular	6973	78.7	1.3e-126	3.2e-124
GOTERM_CC_3	intracellular organelle	6104	68.9	3.3e-116	5.9e-114
GOTERM_CC_3	intracellular membrane-bounded organelle	5655	63.8	4.9e-115	7.1e-113
GOTERM_CC_3	intracellular organelle lumen	2578	29.1	5e-114	6e-112
GOTERM_CC_3	nuclear part	2400	27.1	2.3e-112	2.3e-110
GOTERM_CC_3	organelle lumen	2605	29.4	4.9e-111	4.3e-109
GOTERM_CC_3	cytoplasm	5500	62.1	8.5e-102	6.7e-100
GOTERM_CC_3	cytoplasmic part	4261	48.1	9.6e-87	6.9e-85
GOTERM_CC_3	intracellular ribonucleoprotein complex	586	6.6	1.4e-67	9.2e-66
GOTERM_CC_3	intracellular non-membrane-bounded organelle	2271	25.6	1.7e-65	1e-63
GOTERM_CC_3	adherens junction	481	5.4	1.2e-40	6.7e-39
GOTERM_CC_3	envelope	705	8	2.7e-31	1.4e-29
GOTERM_CC_3	organelle envelope	701	7.9	7.3e-31	3.5e-29
GOTERM_CC_3	mitochondrial part	616	7	2.2e-30	9.7e-29
GOTERM_CC_3	ribosomal subunit	158	1.8	5.2e-28	2.2e-26
GOTERM_CC_3	chromosomal part	522	5.9	6.5e-28	2.6e-26
GOTERM_CC_3	organelle inner membrane	375	4.2	7.5e-28	2.8e-26
GOTERM_CC_3	cell-cell adherens junction	242	2.7	1.3e-25	4.7e-24
GOTERM_CC_3	cell-substrate adherens junction	277	3.1	3.8e-25	1.3e-23
GOTERM_CC_3	extracellular organelle	1507	17	1.4e-24	4.7e-23
GOTERM_CC_3	extracellular vesicle	1506	17	1.8e-24	5.5e-23
GOTERM_CC_3	extracellular exosome	1498	16.9	3e-24	9e-23
GOTERM_CC_3	mitochondrial membrane	435	4.9	4.9e-23	1.4e-21
GOTERM_CC_3	organelle membrane	1406	15.9	5.2e-22	1.4e-20
GOTERM_CC_3	catalytic complex	632	7.1	2e-20	5.3e-19
GOTERM_CC_3	vesicle	1897	21.4	1.7e-16	5.7e-15
GOTERM_CC_3	mitochondrial membrane part	144	1.6	3.5e-14	8.7e-13
GOTERM_CC_3	mitochondrial protein complex	124	1.4	4.1e-14	9.8e-13
GOTERM_CC_3	mitochondrial ribosome	69	0.8	2.7e-13	6.1e-12
GOTERM_CC_3	organellar ribosome	69	0.8	2.7e-13	6.1e-12
GOTERM_CC_3	nuclear chromatin	204	2.3	1.2e-12	2.6e-11
GOTERM_CC_3	inner mitochondrial membrane protein complex	100	1.1	2.3e-12	5e-11
GOTERM_CC_3	myelin sheath	123	1.4	7.6e-12	1.6e-10
GOTERM_CC_3	organellar large ribosomal subunit	44	0.5	7.9e-11	1.6e-09
GOTERM_CC_3	DNA packaging complex	84	0.9	4.3e-10	8.5e-09
GOTERM_CC_3	nucleosome	80	0.9	7.4e-10	1.4e-08
GOTERM_CC_3	oxidoreductase complex	78	0.9	1.7e-08	3.2e-07
GOTERM_CC_3	nuclear envelope	253	2.9	2.7e-08	4.9e-07
GOTERM_CC_3	endomembrane system	1880	21.2	3e-08	5.4e-07
GOTERM_CC_3	methyltransferase complex	68	0.8	3.6e-08	6.3e-07
GOTERM_CC_3	respiratory chain	70	0.8	5.5e-08	9.3e-07
GOTERM_CC_3	mitochondrial respiratory chain	65	0.7	8e-08	1.3e-06
GOTERM_CC_3	NADH dehydrogenase complex	41	0.5	1.1e-07	1.8e-06
GOTERM_CC_3	respiratory chain complex I	41	0.5	1.1e-07	1.8e-06
GOTERM_CC_3	cell leading edge	207	2.3	2.1e-07	3.3e-06
GOTERM_CC_3	proteasome complex	51	0.6	2.5e-07	3.9e-06
GOTERM_CC_3	midbody	89	1	4.1e-07	6.3e-06
GOTERM_CC_3	respiratory chain complex	60	0.7	4.7e-07	7e-06
GOTERM_CC_3	Golgi apparatus	746	8.4	2.8e-06	4e-05
GOTERM_CC_3	nuclear membrane	167	1.9	1.6e-05	0.00022
GOTERM_CC_3	cytoskeletal part	769	8.7	1.7e-05	0.00024
GOTERM_CC_3	lamellipodium	106	1.2	2e-05	0.00028
GOTERM_CC_3	bounding membrane of organelle	859	9.7	2.2e-05	0.0003
GOTERM_CC_3	RNA polymerase complex	83	0.9	3.7e-05	0.00049
GOTERM_CC_3	kinetochore	83	0.9	3.7e-05	0.00049
GOTERM_CC_3	histone methyltransferase complex	50	0.6	4.9e-05	0.00064
GOTERM_CC_3	viral nucleocapsid	24	0.3	5.2e-05	0.00067
GOTERM_CC_3	heterochromatin	49	0.6	0.00013	0.0016
GOTERM_CC_3	mitochondrial intermembrane space	51	0.6	0.00016	0.0019
GOTERM_CC_3	nuclear outer membrane-endoplasmic reticulum membrane network	511	5.8	0.00023	0.0028
GOTERM_CC_3	SMN-Sm protein complex	16	0.2	0.00025	0.003
GOTERM_CC_3	eukaryotic translation initiation factor 3 complex	16	0.2	0.00025	0.003
GOTERM_CC_3	endoplasmic reticulum membrane	500	5.6	0.00027	0.0031
GOTERM_CC_3	ubiquitin ligase complex	162	1.8	0.00027	0.0031
GOTERM_CC_3	ruffle	94	1.1	0.00029	0.0033
GOTERM_CC_3	endoplasmic reticulum part	583	6.6	0.00031	0.0034
GOTERM_CC_3	proton-transporting ATP synthase complex	21	0.2	0.00033	0.0036
GOTERM_CC_3	organellar small ribosomal subunit	21	0.2	0.00033	0.0036
GOTERM_CC_3	membrane protein complex	534	6	0.00036	0.0039
GOTERM_CC_3	proteasome regulatory particle	19	0.2	0.0004	0.0043
GOTERM_CC_3	membrane coat	59	0.7	0.00042	0.0044
GOTERM_CC_3	organelle envelope lumen	54	0.6	0.00049	0.005
GOTERM_CC_3	intrinsic component of organelle membrane	98	1.1	0.00054	0.0055
GOTERM_CC_3	cell cortex	136	1.5	0.0009	0.009
GOTERM_CC_3	endoplasmic reticulum	802	9.1	0.00093	0.0092
GOTERM_CC_3	methylosome	12	0.1	0.00099	0.0096
GOTERM_CC_3	intrinsic component of mitochondrial membrane	39	0.4	0.0011	0.01
GOTERM_CC_3	euchromatin	26	0.3	0.0012	0.011
GOTERM_CC_3	proton-transporting two-sector ATPase complex	35	0.4	0.0012	0.011
GOTERM_CC_3	SWI/SNF superfamily-type complex	48	0.5	0.0012	0.011
GOTERM_CC_3	organelle subcompartment	172	1.9	0.0012	0.011
GOTERM_CC_3	proteasome accessory complex	20	0.2	0.0014	0.013
GOTERM_CC_3	transcriptional repressor complex	49	0.6	0.0019	0.017
GOTERM_CC_3	intrinsic component of Golgi membrane	41	0.5	0.0019	0.017
GOTERM_CC_3	Prp19 complex	13	0.1	0.002	0.017
GOTERM_CC_3	integral component of organelle membrane	92	1	0.002	0.017
GOTERM_CC_3	costamere	16	0.2	0.0025	0.021
GOTERM_CC_3	proton-transporting two-sector ATPase complex, proton-transporting domain	19	0.2	0.0025	0.021
GOTERM_CC_3	neuron part	645	7.3	0.0025	0.021
GOTERM_CC_3	vacuolar part	358	4	0.0029	0.023
GOTERM_CC_3	vacuolar membrane	307	3.5	0.0029	0.024
GOTERM_CC_3	proteasome core complex	17	0.2	0.0033	0.027
GOTERM_CC_3	neuron projection	473	5.3	0.0034	0.027
GOTERM_CC_3	transcription export complex	12	0.1	0.0038	0.029
GOTERM_CC_3	Golgi apparatus part	446	5	0.0041	0.031
GOTERM_CC_3	cyclin-dependent protein kinase holoenzyme complex	26	0.3	0.0041	0.031
GOTERM_CC_3	membrane region	184	2.1	0.0041	0.031
GOTERM_CC_3	extrinsic component of plasma membrane	81	0.9	0.0041	0.031
GOTERM_CC_3	cell body	244	2.8	0.0043	0.031
GOTERM_CC_3	extrinsic component of membrane	140	1.6	0.005	0.036
GOTERM_CC_3	inclusion body	45	0.5	0.0051	0.036
GOTERM_CC_3	cell division site	36	0.4	0.0053	0.038
GOTERM_CC_3	cell division site part	36	0.4	0.0053	0.038
GOTERM_CC_3	microtubule	207	2.3	0.0054	0.038
GOTERM_CC_3	cell surface furrow	31	0.3	0.0062	0.043
GOTERM_CC_3	cleavage furrow	31	0.3	0.0062	0.043
GOTERM_CC_3	membrane microdomain	146	1.6	0.0065	0.045
GOTERM_CC_3	site of polarized growth	82	0.9	0.0066	0.045
GOTERM_CC_3	exon-exon junction complex	17	0.2	0.0072	0.048
GOTERM_CC_3	protein acetyltransferase complex	58	0.7	0.0084	0.056
GOTERM_CC_3	intercellular bridge	29	0.3	0.0085	0.056
GOTERM_CC_3	actin-based cell projection	97	1.1	0.0093	0.06
GOTERM_CC_3	gamma-tubulin complex	15	0.2	0.01	0.064
GOTERM_CC_3	proton-transporting ATP synthase complex, coupling factor F(o)	12	0.1	0.011	0.067
GOTERM_CC_3	growth cone	78	0.9	0.013	0.083
GOTERM_CC_3	MCM complex	10	0.1	0.014	0.086
GOTERM_CC_3	vesicle membrane	252	2.8	0.014	0.086
GOTERM_CC_3	leading edge membrane	75	0.8	0.017	0.1
GOTERM_CC_3	coated vesicle membrane	76	0.9	0.02	0.12
GOTERM_CC_3	retromer complex	16	0.2	0.022	0.13
GOTERM_CC_3	oligosaccharyltransferase complex	9	0.1	0.026	0.15
GOTERM_CC_3	nuclear pore outer ring	9	0.1	0.026	0.15
GOTERM_CC_3	PcG protein complex	28	0.3	0.027	0.16
GOTERM_CC_3	SNARE complex	33	0.4	0.03	0.17
GOTERM_CC_3	actin filament	52	0.6	0.03	0.17
GOTERM_CC_3	intracellular vesicle	607	6.9	0.031	0.17
GOTERM_CC_3	rough endoplasmic reticulum membrane	14	0.2	0.032	0.17
GOTERM_CC_3	cell projection	862	9.7	0.032	0.17
GOTERM_CC_3	organelle outer membrane	97	1.1	0.032	0.17
GOTERM_CC_3	tricarboxylic acid cycle enzyme complex	10	0.1	0.033	0.18
GOTERM_CC_3	proteasome regulatory particle, base subcomplex	10	0.1	0.033	0.18
GOTERM_CC_3	ciliary basal body	55	0.6	0.037	0.19
GOTERM_CC_3	AP-type membrane coat adaptor complex	27	0.3	0.038	0.2
GOTERM_CC_3	exosome (RNase complex)	16	0.2	0.038	0.2
GOTERM_CC_3	extrinsic component of cytoplasmic side of plasma membrane	55	0.6	0.046	0.23
GOTERM_CC_3	F-actin capping protein complex	8	0.1	0.047	0.24
GOTERM_CC_3	zona pellucida receptor complex	8	0.1	0.047	0.24
GOTERM_CC_3	origin recognition complex	8	0.1	0.047	0.24
GOTERM_CC_3	chaperonin-containing T-complex	8	0.1	0.047	0.24
GOTERM_CC_3	chromatin silencing complex	8	0.1	0.047	0.24
GOTERM_CC_3	protein serine/threonine phosphatase complex	29	0.3	0.053	0.26
GOTERM_CC_3	cell projection part	449	5.1	0.06	0.29
GOTERM_CC_3	somatodendritic compartment	316	3.6	0.064	0.3
GOTERM_CC_3	replisome	19	0.2	0.066	0.31
GOTERM_CC_3	respiratory chain complex III	10	0.1	0.066	0.31
GOTERM_CC_3	mRNA cap binding complex	10	0.1	0.066	0.31
GOTERM_CC_3	pICln-Sm protein complex	6	0.1	0.067	0.31
GOTERM_CC_3	THO complex	6	0.1	0.067	0.31
GOTERM_CC_3	CRD-mediated mRNA stability complex	6	0.1	0.067	0.31
GOTERM_CC_3	transcription elongation factor complex	31	0.3	0.07	0.32
GOTERM_CC_3	ciliary tip	26	0.3	0.07	0.32
GOTERM_CC_3	RNA cap binding complex	11	0.1	0.073	0.32
GOTERM_CC_3	cytoplasmic side of membrane	90	1	0.074	0.33
GOTERM_CC_3	pseudopodium	12	0.1	0.078	0.34
GOTERM_CC_3	apical junction complex	68	0.8	0.078	0.34
GOTERM_CC_3	clathrin coat of coated pit	13	0.1	0.082	0.35
GOTERM_CC_3	cytoplasmic side of plasma membrane	82	0.9	0.084	0.36
GOTERM_CC_3	proteasome core complex, alpha-subunit complex	7	0.1	0.085	0.36
GOTERM_CC_3	proteasome regulatory particle, lid subcomplex	7	0.1	0.085	0.36
GOTERM_CC_3	tRNA-splicing ligase complex	7	0.1	0.085	0.36
GOTERM_CC_3	neuronal cell body	202	2.3	0.089	0.37
GOTERM_CC_3	viral capsid	25	0.3	0.093	0.38
GOTERM_CC_3	transport vesicle	168	1.9	0.093	0.38
GOTERM_CC_3	mediator complex	21	0.2	0.093	0.38
GOTERM_CC_3	COP9 signalosome	21	0.2	0.093	0.38
GOTERM_CC_3	integral component of endoplasmic reticulum membrane	75	0.8	0.094	0.38
GOTERM_CC_3	ER membrane protein complex	8	0.1	0.098	0.39
GOTERM_CC_3	dihydrolipoyl dehydrogenase complex	8	0.1	0.098	0.39
GOTERM_CC_3	contractile ring	8	0.1	0.098	0.39

[truncated: 11 more sheets: CC_4, CC_5, CC_DIRECT, CC_FAT, MF_1, MF_2, MF_3, MF_4, MF_5, MF_Direct, MF_FAT]
