# Supplementary material for: Stirred suspension bioreactors maintain naïve pluripotency of human pluripotent stem cells
Source: Commun Biol. 2020 Sep 7;3:492. doi: 10.1038/s42003-020-01218-3 (PMC7476926; doi:10.1038/s42003-020-01218-3)
Supplement: Supplementary file 10 — Supplementary Data 9 [file 42003_2020_1218_MOESM10_ESM.xlsx]

## Sheet: BP_1
Stirred Suspension Vs. Static Suspension
Category	Term	Count	%	P-Value	-LOG10(P-value)	Benjamini
GOTERM_BP_1	cellular component organization or biogenesis	3016	38.8	9.1e-64	63.041	2.3e-62
GOTERM_BP_1	metabolic process	4786	61.6	1.7e-35	34.7696	2.1e-34
GOTERM_BP_1	cellular process	6300	81.1	5.3e-09	8.27572	4.4e-08
GOTERM_BP_1	localization	2432	31.3	0.0017	2.76955	0.011
GOTERM_BP_1	growth	397	5.1	0.051	1.29243	0.23

## Sheet: BP_2
Category	Term	Count	%	P-Value	-LOG10(P-value)	Benjamini
GOTERM_BP_2	cellular component organization	2913	37.5	5e-55	54.301	1.2e-52
GOTERM_BP_2	nitrogen compound metabolic process	3256	41.9	1.4e-54	53.8539	1.6e-52
GOTERM_BP_2	cellular metabolic process	4508	58	1.6e-46	45.7959	1.2e-44
GOTERM_BP_2	cellular component biogenesis	1507	19.4	3.5e-46	45.4559	2e-44
GOTERM_BP_2	primary metabolic process	4468	57.5	5.6e-36	35.2518	2.6e-34
GOTERM_BP_2	organic substance metabolic process	4646	59.8	9e-36	35.0458	3.5e-34
GOTERM_BP_2	cellular localization	1289	16.6	1.3e-33	32.8861	4.5e-32
GOTERM_BP_2	biosynthetic process	2867	36.9	6.4e-30	29.1938	1.9e-28
GOTERM_BP_2	cell cycle process	718	9.2	2.6e-24	23.585	6.7e-23
GOTERM_BP_2	macromolecule localization	1354	17.4	1.4e-22	21.8539	3.4e-21
GOTERM_BP_2	multi-organism metabolic process	156	2	2.2e-22	21.6576	4.6e-21
GOTERM_BP_2	multi-organism cellular process	520	6.7	7.5e-19	18.1249	1.5e-17
GOTERM_BP_2	catabolic process	981	12.6	2.6e-18	17.585	4.8e-17
GOTERM_BP_2	interspecies interaction between organisms	528	6.8	5.4e-18	17.2676	9e-17
GOTERM_BP_2	autophagy	232	3	9.3e-11	10.0315	1.5e-09
GOTERM_BP_2	negative regulation of metabolic process	1148	14.8	3.4e-10	9.46852	4.9e-09
GOTERM_BP_2	regulation of metabolic process	2634	33.9	1.1e-08	7.95861	1.5e-07
GOTERM_BP_2	methylation	184	2.4	1.9e-08	7.72125	2.5e-07
GOTERM_BP_2	maintenance of cell number	84	1.1	8.1e-06	5.09151	0.0001
GOTERM_BP_2	negative regulation of biological process	1962	25.3	2.1e-05	4.67778	0.00024
GOTERM_BP_2	positive regulation of cellular protein localization	184	2.4	2.6e-05	4.58503	0.00029
GOTERM_BP_2	negative regulation of cellular process	1827	23.5	3.6e-05	4.4437	0.00039
GOTERM_BP_2	establishment of localization	2017	26	0.00012	3.92082	0.0013
GOTERM_BP_2	protein folding	120	1.5	0.00013	3.88606	0.0013
GOTERM_BP_2	multi-organism localization	46	0.6	0.00022	3.65758	0.002
GOTERM_BP_2	regulation of molecular function	1226	15.8	0.00028	3.55284	0.0026
GOTERM_BP_2	single-organism metabolic process	1715	22.1	0.00034	3.46852	0.0029
GOTERM_BP_2	positive regulation of cellular process	1981	25.5	0.0011	2.95861	0.0091
GOTERM_BP_2	positive regulation of metabolic process	1294	16.7	0.0011	2.95861	0.009
GOTERM_BP_2	negative regulation of signaling	521	6.7	0.0022	2.65758	0.017
GOTERM_BP_2	regulation of cellular component biogenesis	356	4.6	0.0085	2.07058	0.063
GOTERM_BP_2	positive regulation of telomerase RNA localization to Cajal body	12	0.2	0.0091	2.04096	0.065
GOTERM_BP_2	response to abiotic stimulus	447	5.8	0.011	1.95861	0.075
GOTERM_BP_2	negative regulation of response to stimulus	587	7.6	0.012	1.92082	0.08
GOTERM_BP_2	response to stress	1524	19.6	0.016	1.79588	0.1
GOTERM_BP_2	negative regulation of cellular protein localization	68	0.9	0.028	1.55284	0.17
GOTERM_BP_2	response to endogenous stimulus	654	8.4	0.028	1.55284	0.17
GOTERM_BP_2	positive regulation of multi-organism process	76	1	0.036	1.4437	0.2
GOTERM_BP_2	positive regulation of establishment of protein localization	227	2.9	0.04	1.39794	0.22
GOTERM_BP_2	regulation of circadian rhythm	50	0.6	0.048	1.31876	0.25
GOTERM_BP_2	regulation of biological quality	1460	18.8	0.049	1.3098	0.25
GOTERM_BP_2	positive regulation of biological process	2157	27.8	0.052	1.284	0.26
GOTERM_BP_2	cell growth	191	2.5	0.061	1.21467	0.29
GOTERM_BP_2	positive regulation of cellular component biogenesis	193	2.5	0.062	1.20761	0.29
GOTERM_BP_2	antigen processing and presentation	102	1.3	0.087	1.06048	0.38
GOTERM_BP_2	meiotic cell cycle	103	1.3	0.093	1.03152	0.39
GOTERM_BP_2	developmental growth	249	3.2	0.099	1.00436	0.41

## Sheet: BP_3
		Category	Term	Count	%	P-Value	-LOG10(P-value)	Benjamini
		GOTERM_BP_3	organelle organization	1936	24.9	4.7e-61	60.3279	8e-58
		GOTERM_BP_3	cellular nitrogen compound metabolic process	3083	39.7	4e-56	55.3979	3.4e-53
		GOTERM_BP_3	ribonucleoprotein complex biogenesis	356	4.6	2.8e-53	52.5528	1.6e-50
		GOTERM_BP_3	macromolecular complex subunit organization	1303	16.8	1.1e-45	44.9586	4.5e-43
		GOTERM_BP_3	nucleobase-containing compound metabolic process	2710	34.9	6.2e-40	39.2076	2.1e-37
		GOTERM_BP_3	heterocycle metabolic process	2749	35.4	1.4e-37	36.8539	3.9e-35
		GOTERM_BP_3	cellular macromolecule metabolic process	3748	48.2	2.9e-37	36.5376	7e-35
		GOTERM_BP_3	cellular aromatic compound metabolic process	2766	35.6	3.2e-37	36.4949	6.7e-35
		GOTERM_BP_3	organic cyclic compound metabolic process	2835	36.5	5.2e-36	35.284	9.8e-34
		GOTERM_BP_3	intracellular transport	865	11.1	3.1e-34	33.5086	5.3e-32
		GOTERM_BP_3	cellular biosynthetic process	2779	35.8	7.8e-29	28.1079	1.2e-26
		GOTERM_BP_3	establishment of localization in cell	1029	13.2	1.2e-28	27.9208	1.8e-26
		GOTERM_BP_3	organic substance biosynthetic process	2819	36.3	4.1e-28	27.3872	5.4e-26
		GOTERM_BP_3	organonitrogen compound metabolic process	1123	14.5	4.7e-28	27.3279	5.7e-26
		GOTERM_BP_3	cellular macromolecule localization	850	10.9	5.4e-28	27.2676	6.1e-26
		GOTERM_BP_3	cellular component assembly	1292	16.6	6.6e-27	26.1805	7e-25
		GOTERM_BP_3	macromolecule metabolic process	3975	51.2	1.8e-26	25.7447	1.8e-24
		GOTERM_BP_3	mitotic cell cycle process	503	6.5	7.8e-25	24.1079	7.3e-23
		GOTERM_BP_3	cellular response to stress	906	11.7	3.2e-24	23.4949	2.9e-22
		GOTERM_BP_3	protein localization	1203	15.5	5e-24	23.301	4.2e-22
		GOTERM_BP_3	cell cycle	859	11.1	7.9e-24	23.1024	6.4e-22
		GOTERM_BP_3	translational initiation	142	1.8	1.8e-22	21.7447	1.4e-20
		GOTERM_BP_3	cellular catabolic process	823	10.6	1.9e-21	20.7212	1.4e-19
		GOTERM_BP_3	establishment of protein localization	1001	12.9	3.7e-21	20.4318	2.6e-19
		GOTERM_BP_3	viral gene expression	140	1.8	3.7e-20	19.4318	2.5e-18
		GOTERM_BP_3	organic substance catabolic process	935	12	1.3e-19	18.8861	8.2e-18
		GOTERM_BP_3	viral process	519	6.7	2.5e-19	18.6021	1.6e-17
		GOTERM_BP_3	symbiosis, encompassing mutualism through parasitism	528	6.8	6.6e-18	17.1805	4e-16
		GOTERM_BP_3	cell cycle phase transition	316	4.1	9.6e-18	17.0177	5.6e-16
		GOTERM_BP_3	protein complex biogenesis	722	9.3	7.2e-16	15.1427	3.8e-14
		GOTERM_BP_3	protein metabolic process	2409	31	6.6e-15	14.1805	3.6e-13
		GOTERM_BP_3	single-organism cellular localization	562	7.2	1.5e-14	13.8239	8.1e-13
		GOTERM_BP_3	RNA localization	138	1.8	1.4e-13	12.8539	7.3e-12
		GOTERM_BP_3	generation of precursor metabolites and energy	222	2.9	2.1e-13	12.6778	1.1e-11
		GOTERM_BP_3	gene silencing	158	2	7e-13	12.1549	3.4e-11
		GOTERM_BP_3	membrane organization	520	6.7	8e-13	12.0969	3.8e-11
		GOTERM_BP_3	cellular component disassembly	278	3.6	1.8e-12	11.7447	8e-11
		GOTERM_BP_3	single-organism membrane organization	445	5.7	2.7e-12	11.5686	1.2e-10
		GOTERM_BP_3	establishment of RNA localization	117	1.5	1.3e-11	10.8861	5.5e-10
		GOTERM_BP_3	regulation of cell cycle	491	6.3	1.3e-11	10.8861	5.7e-10
		GOTERM_BP_3	regulation of catabolic process	278	3.6	1.4e-11	10.8539	5.8e-10
		GOTERM_BP_3	single-organism organelle organization	770	9.9	1.6e-11	10.7959	6.4e-10
		GOTERM_BP_3	electron transport chain	80	1	2.3e-11	10.6383	8.9e-10
		GOTERM_BP_3	energy derivation by oxidation of organic compounds	163	2.1	2.4e-11	10.6198	9.1e-10
		GOTERM_BP_3	negative regulation of macromolecule metabolic process	1074	13.8	3.1e-11	10.5086	1.2e-09
		GOTERM_BP_3	regulation of nitrogen compound metabolic process	1942	25	3.3e-11	10.4815	1.2e-09
		GOTERM_BP_3	glycosyl compound metabolic process	241	3.1	5.5e-11	10.2596	2e-09
		GOTERM_BP_3	regulation of RNA stability	100	1.3	2.6e-10		9.1e-09
		GOTERM_BP_3	establishment of tissue polarity	84	1.1	2.8e-10		9.8e-09
		GOTERM_BP_3	cell cycle checkpoint	139	1.8	3.2e-10		1.1e-08
		GOTERM_BP_3	negative regulation of metabolic process	1148	14.8	4.2e-10		1.4e-08
		GOTERM_BP_3	ribonucleoprotein complex localization	85	1.1	5.7e-10		1.9e-08
		GOTERM_BP_3	regulation of macromolecule metabolic process	2501	32.2	1.7e-09		5.3e-08
		GOTERM_BP_3	macromolecule methylation	155	2	1.9e-09		5.9e-08
		GOTERM_BP_3	cell division	298	3.8	4.7e-09		1.5e-07
		GOTERM_BP_3	regulation of cellular component organization	1055	13.6	4.9e-09		1.5e-07
		GOTERM_BP_3	chromosome segregation	185	2.4	1.1e-08		3.3e-07
		GOTERM_BP_3	negative regulation of cellular metabolic process	1059	13.6	1.9e-08		5.7e-07
		GOTERM_BP_3	regulation of protein stability	133	1.7	2.7e-08		7.6e-07
		GOTERM_BP_3	positive regulation of catabolic process	183	2.4	2.9e-08		8.3e-07
		GOTERM_BP_3	regulation of primary metabolic process	2478	31.9	3.7e-08		1e-06
		GOTERM_BP_3	regulation of cellular metabolic process	2496	32.1	4.1e-08		1.1e-06
		GOTERM_BP_3	regulation of autophagy	152	2	4.6e-08		1.2e-06
		GOTERM_BP_3	nuclear chromosome segregation	158	2	2.4e-07		6.3e-06
		GOTERM_BP_3	regulation of cellular response to stress	290	3.7	6.8e-07		1.8e-05
		GOTERM_BP_3	negative regulation of nitrogen compound metabolic process	690	8.9	8.5e-07		2.2e-05
		GOTERM_BP_3	regulation of biosynthetic process	1864	24	1.4e-06		3.4e-05
		GOTERM_BP_3	phosphorus metabolic process	1350	17.4	1.4e-06		3.5e-05
		GOTERM_BP_3	sister chromatid cohesion	78	1	2.8e-06		6.8e-05
		GOTERM_BP_3	regulation of cellular localization	397	5.1	3.3e-06		8.1e-05
		GOTERM_BP_3	response to topologically incorrect protein	107	1.4	3.3e-06		8e-05
		GOTERM_BP_3	positive regulation of cellular component organization	544	7	8.7e-06		0.00021
		GOTERM_BP_3	negative regulation of cell cycle	234	3	1.1e-05		0.00025
		GOTERM_BP_3	nucleobase-containing small molecule metabolic process	346	4.5	1.7e-05		0.0004
		GOTERM_BP_3	microtubule-based process	298	3.8	1.8e-05		0.0004
		GOTERM_BP_3	negative regulation of biosynthetic process	677	8.7	1.8e-05		0.00041
		GOTERM_BP_3	negative regulation of cellular component organization	300	3.9	2.2e-05		0.00049
		GOTERM_BP_3	macroautophagy	111	1.4	2.5e-05		0.00054
		GOTERM_BP_3	organophosphate metabolic process	508	6.5	2.6e-05		0.00056
		GOTERM_BP_3	stem cell population maintenance	81	1	2.7e-05		0.00056
		GOTERM_BP_3	positive regulation of cellular protein localization	184	2.4	2.7e-05		0.00057
		GOTERM_BP_3	regulation of telomere maintenance	45	0.6	3.1e-05		0.00063
		GOTERM_BP_3	oxidation-reduction process	454	5.8	3.1e-05		0.00063
		GOTERM_BP_3	negative regulation of cellular process	1827	23.5	4.3e-05		0.00086
		GOTERM_BP_3	regulation of gene silencing	41	0.5	4.4e-05		0.00088
		GOTERM_BP_3	positive regulation of macromolecule metabolic process	1235	15.9	4.8e-05		0.00094
		GOTERM_BP_3	regulation of binding	154	2	5.8e-05		0.0011
		GOTERM_BP_3	DNA damage response, detection of DNA damage	27	0.3	8.6e-05		0.0017
		GOTERM_BP_3	signal transduction involved in DNA damage checkpoint	42	0.5	0.00013		0.0025
		GOTERM_BP_3	endomembrane system organization	266	3.4	0.00016		0.0029
		GOTERM_BP_3	ERAD pathway	55	0.7	0.0002		0.0038
		GOTERM_BP_3	multi-organism transport	46	0.6	0.00022		0.0041
		GOTERM_BP_3	positive regulation of viral process	62	0.8	0.00025		0.0046
		GOTERM_BP_3	negative regulation of signal transduction	491	6.3	0.00025		0.0045
		GOTERM_BP_3	organelle localization	234	3	0.00026		0.0047
		GOTERM_BP_3	transport	1959	25.2	0.00034		0.006
		GOTERM_BP_3	response to radiation	202	2.6	0.00037		0.0064
		GOTERM_BP_3	positive regulation of molecular function	803	10.3	0.00038		0.0066
		GOTERM_BP_3	regulation of protein localization	435	5.6	0.00043		0.0073
		GOTERM_BP_3	negative regulation of molecular function	493	6.3	0.00045		0.0077
		GOTERM_BP_3	antigen processing and presentation of exogenous antigen	90	1.2	0.00051		0.0085
		GOTERM_BP_3	multi-organism cellular localization	42	0.5	0.00053		0.0088
		GOTERM_BP_3	antigen processing and presentation of peptide antigen	94	1.2	0.0007		0.011
		GOTERM_BP_3	small molecule metabolic process	845	10.9	0.00077		0.012
		GOTERM_BP_3	cell cycle arrest	119	1.5	0.00082		0.013
		GOTERM_BP_3	regulation of chromosome segregation	49	0.6	0.001		0.016
		GOTERM_BP_3	positive regulation of metabolic process	1294	16.7	0.0012		0.018
		GOTERM_BP_3	carbohydrate derivative metabolic process	550	7.1	0.0012		0.019
		GOTERM_BP_3	positive regulation of cellular process	1981	25.5	0.0012		0.019
		GOTERM_BP_3	positive regulation of cell cycle	164	2.1	0.0013		0.019
		GOTERM_BP_3	positive regulation of telomere maintenance	31	0.4	0.0013		0.02
		GOTERM_BP_3	cofactor metabolic process	184	2.4	0.0013		0.02
		GOTERM_BP_3	cell projection organization	572	7.4	0.0014		0.02
		GOTERM_BP_3	negative regulation of catabolic process	76	1	0.0016		0.023
		GOTERM_BP_3	positive regulation of posttranscriptional gene silencing	13	0.2	0.0019		0.027
		GOTERM_BP_3	cytokinesis	65	0.8	0.0019		0.028
		GOTERM_BP_3	cellular ketone metabolic process	114	1.5	0.0023		0.032
		GOTERM_BP_3	positive regulation of intracellular transport	140	1.8	0.0023		0.033
		GOTERM_BP_3	negative regulation of signaling	521	6.7	0.0024		0.034
		GOTERM_BP_3	spindle organization	60	0.8	0.0024		0.033
		GOTERM_BP_3	negative regulation of cell communication	519	6.7	0.0025		0.035
		GOTERM_BP_3	mitophagy	34	0.4	0.0031		0.042
		GOTERM_BP_3	cell junction organization	122	1.6	0.0032		0.043
		GOTERM_BP_3	positive regulation of intracellular protein transport	125	1.6	0.0033		0.044
		GOTERM_BP_3	'de novo' protein folding	16	0.2	0.0035		0.046
		GOTERM_BP_3	regulation of protein complex assembly	179	2.3	0.0038		0.05
		GOTERM_BP_3	regulation of viral process	127	1.6	0.0042		0.054
		GOTERM_BP_3	regulation of catalytic activity	1000	12.9	0.0043		0.056
		GOTERM_BP_3	positive regulation of cell death	274	3.5	0.0056		0.071
		GOTERM_BP_3	cellular carbohydrate metabolic process	130	1.7	0.0058		0.073
		GOTERM_BP_3	cell death	834	10.7	0.0062		0.078
		GOTERM_BP_3	establishment of organelle localization	194	2.5	0.0064		0.079
		GOTERM_BP_3	positive regulation of cellular metabolic process	1194	15.4	0.0064		0.078
		GOTERM_BP_3	negative regulation of telomere maintenance	18	0.2	0.0076		0.093
		GOTERM_BP_3	signal transduction by protein phosphorylation	386	5	0.0077		0.093
		GOTERM_BP_3	positive regulation of nitrogen compound metabolic process	754	9.7	0.0082		0.097
		GOTERM_BP_3	cerebellum development	50	0.6	0.0084		0.099
		GOTERM_BP_3	positive regulation of telomerase RNA localization to Cajal body	12	0.2	0.0092		0.11
		GOTERM_BP_3	regulation of telomerase RNA localization to Cajal body	12	0.2	0.0092		0.11
		GOTERM_BP_3	regulation of membrane permeability	41	0.5	0.0095		0.11
		GOTERM_BP_3	sulfur compound metabolic process	172	2.2	0.0096		0.11
		GOTERM_BP_3	cellular carbohydrate biosynthetic process	44	0.6	0.011		0.12
		GOTERM_BP_3	activation of innate immune response	119	1.5	0.011		0.12
		GOTERM_BP_3	blastocyst development	37	0.5	0.011		0.13
		GOTERM_BP_3	actin filament-based process	298	3.8	0.012		0.13
		GOTERM_BP_3	regulation of cell death	645	8.3	0.012		0.13
		GOTERM_BP_3	negative regulation of response to stimulus	587	7.6	0.013		0.14
		GOTERM_BP_3	regulation of cardiac muscle cell action potential	18	0.2	0.013		0.14
		GOTERM_BP_3	tricarboxylic acid cycle	19	0.2	0.013		0.14
		GOTERM_BP_3	modification of morphology or physiology of other organism involved in symbiotic interaction	49	0.6	0.014		0.15
		GOTERM_BP_3	interaction with host	78	1	0.015		0.16
		GOTERM_BP_3	positive regulation of protein localization to chromosome, telomeric region	10	0.1	0.015		0.16
		GOTERM_BP_3	metencephalon development	53	0.7	0.015		0.16
		GOTERM_BP_3	regulation of symbiosis, encompassing mutualism through parasitism	133	1.7	0.016		0.16
		GOTERM_BP_3	establishment of localization by movement along microtubule	52	0.7	0.016		0.16
		GOTERM_BP_3	positive regulation of ERAD pathway	11	0.1	0.017		0.17
		GOTERM_BP_3	single-organism biosynthetic process	573	7.4	0.017		0.17
		GOTERM_BP_3	positive regulation of establishment of protein localization to mitochondrion	59	0.8	0.017		0.17
		GOTERM_BP_3	chromosome movement towards spindle pole	7	0.1	0.019		0.18
		GOTERM_BP_3	negative regulation of chromosome segregation	23	0.3	0.019		0.18
		GOTERM_BP_3	neural nucleus development	38	0.5	0.019		0.18
		GOTERM_BP_3	positive regulation of organelle assembly	30	0.4	0.021		0.2
		GOTERM_BP_3	chromosome separation	39	0.5	0.024		0.22
		GOTERM_BP_3	response to nitrogen compound	387	5	0.024		0.23
		GOTERM_BP_3	response to organonitrogen compound	343	4.4	0.025		0.23
		GOTERM_BP_3	positive regulation of establishment of protein localization to telomere	8	0.1	0.025		0.23
		GOTERM_BP_3	negative regulation of endocytosis	25	0.3	0.025		0.23
		GOTERM_BP_3	response to inorganic substance	209	2.7	0.027		0.24
		GOTERM_BP_3	cellular amino acid metabolic process	116	1.5	0.029		0.25
		GOTERM_BP_3	negative regulation of cellular protein localization	68	0.9	0.029		0.25
		GOTERM_BP_3	establishment of protein localization to mitochondrial membrane	9	0.1	0.029		0.25
		GOTERM_BP_3	response to oxidative stress	177	2.3	0.029		0.26
		GOTERM_BP_3	regulation of actin filament-based process	152	2	0.03		0.26
		GOTERM_BP_3	carbohydrate metabolic process	337	4.3	0.032		0.27
		GOTERM_BP_3	positive regulation of response to DNA damage stimulus	38	0.5	0.032		0.27
		GOTERM_BP_3	substrate adhesion-dependent cell spreading	42	0.5	0.033		0.28
		GOTERM_BP_3	modulation by symbiont of host cellular process	17	0.2	0.033		0.28
		GOTERM_BP_3	localization within membrane	37	0.5	0.033		0.28
		GOTERM_BP_3	establishment or maintenance of cell polarity	81	1	0.034		0.28
		GOTERM_BP_3	circadian regulation of gene expression	31	0.4	0.035		0.29
		GOTERM_BP_3	regulation of cell shape	70	0.9	0.036		0.29
		GOTERM_BP_3	placenta development	70	0.9	0.036		0.29
		GOTERM_BP_3	vesicle targeting	40	0.5	0.036		0.29
		GOTERM_BP_3	positive regulation of multi-organism process	76	1	0.037		0.3
		GOTERM_BP_3	actin filament organization	151	1.9	0.038		0.3
		GOTERM_BP_3	positive regulation of establishment of protein localization	227	2.9	0.041		0.32
		GOTERM_BP_3	multi-organism membrane organization	20	0.3	0.043		0.33
		GOTERM_BP_3	cellular response to extracellular stimulus	88	1.1	0.044		0.34
		GOTERM_BP_3	positive regulation of protein localization to nucleus	62	0.8	0.045		0.34
		GOTERM_BP_3	single-organism carbohydrate metabolic process	284	3.7	0.047		0.35
		GOTERM_BP_3	regulation of receptor activity	60	0.8	0.05		0.37
		GOTERM_BP_3	regeneration	79	1	0.05		0.37
		GOTERM_BP_3	maintenance of location in cell	53	0.7	0.05		0.37
		GOTERM_BP_3	response to oxygen levels	141	1.8	0.05		0.37
		GOTERM_BP_3	antigen processing and presentation of peptide or polysaccharide antigen via MHC class II	49	0.6	0.051		0.37
		GOTERM_BP_3	embryonic placenta development	45	0.6	0.052		0.37
		GOTERM_BP_3	regulation of cell junction assembly	37	0.5	0.053		0.38
		GOTERM_BP_3	chaperone-mediated protein folding	28	0.4	0.053		0.38
		GOTERM_BP_3	response to fibroblast growth factor	65	0.8	0.054		0.38
		GOTERM_BP_3	cell-cell adhesion	492	6.3	0.054		0.38
		GOTERM_BP_3	cellular response to abiotic stimulus	121	1.6	0.058		0.4
		GOTERM_BP_3	labyrinthine layer development	26	0.3	0.059		0.4
		GOTERM_BP_3	negative regulation of cellular response to oxidative stress	20	0.3	0.06		0.41
		GOTERM_BP_3	negative regulation of response to oxidative stress	20	0.3	0.06		0.41
		GOTERM_BP_3	cell growth	191	2.5	0.063		0.42
		GOTERM_BP_3	positive regulation of autophagy	41	0.5	0.064		0.42
		GOTERM_BP_3	positive regulation of cellular component biogenesis	193	2.5	0.064		0.43
		GOTERM_BP_3	thioester metabolic process	47	0.6	0.068		0.44
		GOTERM_BP_3	negative regulation of cell motility	103	1.3	0.069		0.45
		GOTERM_BP_3	regulation of anatomical structure morphogenesis	444	5.7	0.069		0.45
		GOTERM_BP_3	negative regulation of response to endoplasmic reticulum stress	22	0.3	0.073		0.46
		GOTERM_BP_3	response to arsenic-containing substance	16	0.2	0.073		0.46
		GOTERM_BP_3	negative regulation of cellular response to growth factor stimulus	60	0.8	0.079		0.48
		GOTERM_BP_3	cellular response to external stimulus	115	1.5	0.081		0.49
		GOTERM_BP_3	reflex	13	0.2	0.084		0.5
		GOTERM_BP_3	viral RNA genome replication	13	0.2	0.084		0.5
		GOTERM_BP_3	protein insertion into mitochondrial membrane	19	0.2	0.085		0.51
		GOTERM_BP_3	tissue morphogenesis	266	3.4	0.089		0.52
		GOTERM_BP_3	aging	124	1.6	0.094		0.54
		GOTERM_BP_3	maintenance of protein location	47	0.6	0.094		0.54
		GOTERM_BP_3	meiotic cell cycle	103	1.3	0.095		0.54
		GOTERM_BP_3	eyelid development in camera-type eye	9	0.1	0.097		0.55
		GOTERM_BP_3	regulation of cellular response to growth factor stimulus	105	1.4	0.097		0.55
		GOTERM_BP_3	negative regulation of cellular component movement	115	1.5	0.099		0.55
		GOTERM_BP_3	cardiac septum development	46	0.6	0.099		0.55
		GOTERM_BP_3	regulation of cell projection assembly	75	1	0.1		0.55
		GOTERM_BP_3	positive regulation of mitochondrial outer membrane permeabilization involved in apoptotic signaling pathway	21	0.3	0.1		0.55

## Sheet: BP_4
Category	Term	Count	%	P-Value	-LOG10(P-value)	Benjamini
GOTERM_BP_4	nucleobase-containing compound metabolic process	2710	34.9	1.7e-39	38.7696	7.6e-36
GOTERM_BP_4	ribosome biogenesis	251	3.2	9.6e-39	38.0177	2.1e-35
GOTERM_BP_4	cellular macromolecule metabolic process	3748	48.2	8.2e-37	36.0862	1.2e-33
GOTERM_BP_4	gene expression	2487	32	8.7e-36	35.0605	9.7e-33
GOTERM_BP_4	intracellular transport	865	11.1	5.6e-34	33.2518	5e-31
GOTERM_BP_4	nucleic acid metabolic process	2409	31	6.9e-33	32.1612	5.1e-30
GOTERM_BP_4	peptide metabolic process	487	6.3	6.6e-31	30.1805	4.2e-28
GOTERM_BP_4	macromolecule catabolic process	670	8.6	1.3e-30	29.8861	7.1e-28
GOTERM_BP_4	cellular macromolecule catabolic process	562	7.2	2.6e-30	29.585	1.3e-27
GOTERM_BP_4	macromolecular complex assembly	899	11.6	5.8e-29	28.2366	2.6e-26
GOTERM_BP_4	cellular protein localization	845	10.9	5.5e-28	27.2596	2.2e-25
GOTERM_BP_4	mitochondrion organization	394	5.1	1.2e-26	25.9208	4.3e-24
GOTERM_BP_4	chromosome organization	648	8.3	1.4e-26	25.8539	4.8e-24
GOTERM_BP_4	mitotic cell cycle	546	7	1.8e-26	25.7447	5.7e-24
GOTERM_BP_4	organonitrogen compound biosynthetic process	736	9.5	1.8e-26	25.7447	5.4e-24
GOTERM_BP_4	cellular amide metabolic process	558	7.2	2.3e-26	25.6383	6.3e-24
GOTERM_BP_4	macromolecule biosynthetic process	2375	30.6	4e-26	25.3979	1e-23
GOTERM_BP_4	cellular nitrogen compound biosynthetic process	2279	29.3	6.1e-26	25.2147	1.5e-23
GOTERM_BP_4	cellular macromolecule biosynthetic process	2306	29.7	6.2e-26	25.2076	1.4e-23
GOTERM_BP_4	RNA metabolic process	2153	27.7	9.3e-26	25.0315	2.1e-23
GOTERM_BP_4	cellular protein metabolic process	2253	29	5.9e-25	24.2291	1.2e-22
GOTERM_BP_4	protein complex subunit organization	864	11.1	1.6e-24	23.7959	3.2e-22
GOTERM_BP_4	cell cycle process	718	9.2	5.3e-24	23.2757	1e-21
GOTERM_BP_4	ribonucleoprotein complex assembly	157	2	1.4e-23	22.8539	2.6e-21
GOTERM_BP_4	intracellular protein transport	556	7.2	2.6e-22	21.585	4.6e-20
GOTERM_BP_4	ribonucleoprotein complex subunit organization	161	2.1	3.1e-22	21.5086	5.3e-20
GOTERM_BP_4	establishment of protein localization to organelle	387	5	5.5e-22	21.2596	9e-20
GOTERM_BP_4	establishment of protein localization	1001	12.9	6.3e-21	20.2007	1e-18
GOTERM_BP_4	viral gene expression	140	1.8	4.3e-20	19.3665	6.7e-18
GOTERM_BP_4	viral process	519	6.7	3.5e-19	18.4559	5.2e-17
GOTERM_BP_4	viral transcription	132	1.7	5.3e-19	18.2757	7.6e-17
GOTERM_BP_4	protein transport	919	11.8	8.3e-19	18.0809	1.2e-16
GOTERM_BP_4	regulation of cellular amide metabolic process	233	3	1.8e-18	17.7447	2.4e-16
GOTERM_BP_4	single-organism intracellular transport	389	5	2.7e-18	17.5686	3.5e-16
GOTERM_BP_4	nucleobase-containing compound catabolic process	231	3	2.6e-16	15.585	2.8e-14
GOTERM_BP_4	cellular response to DNA damage stimulus	434	5.6	6.1e-16	15.2147	8.2e-14
GOTERM_BP_4	mitotic cell cycle phase transition	295	3.8	9.5e-16	15.0223	1.2e-13
GOTERM_BP_4	protein complex assembly	721	9.3	1.4e-15	14.8539	1.7e-13
GOTERM_BP_4	establishment of protein localization to membrane	222	2.9	3.3e-15	14.4815	3.8e-13
GOTERM_BP_4	DNA metabolic process	517	6.7	3.8e-15	14.4202	4.2e-13
GOTERM_BP_4	viral life cycle	263	3.4	1.2e-14	13.9208	1.3e-12
GOTERM_BP_4	protein metabolic process	2409	31	1.4e-14	13.8539	1.5e-12
GOTERM_BP_4	protein catabolic process	430	5.5	1.8e-14	13.7447	1.8e-12
GOTERM_BP_4	oxidative phosphorylation	83	1.1	2.8e-14	13.5528	2.8e-12
GOTERM_BP_4	cellular nitrogen compound catabolic process	242	3.1	1.2e-13	12.9208	1.2e-11
GOTERM_BP_4	regulation of mitotic cell cycle	277	3.6	1.3e-13	12.8861	1.3e-11
GOTERM_BP_4	chromatin organization	406	5.2	1.8e-13	12.7447	1.7e-11
GOTERM_BP_4	heterocycle catabolic process	238	3.1	1.9e-13	12.7212	1.7e-11
GOTERM_BP_4	regulation of protein catabolic process	218	2.8	1.9e-13	12.7212	1.7e-11
GOTERM_BP_4	nucleobase-containing compound biosynthetic process	1938	24.9	1.4e-12	11.8539	1.2e-10
GOTERM_BP_4	aromatic compound catabolic process	241	3.1	1.4e-12	11.8539	1.2e-10
GOTERM_BP_4	heterocycle biosynthetic process	1957	25.2	3.2e-12	11.4949	2.7e-10
GOTERM_BP_4	macromolecular complex disassembly	161	2.1	3.3e-12	11.4815	2.7e-10
GOTERM_BP_4	single-organism membrane organization	445	5.7	3.5e-12	11.4559	2.9e-10
GOTERM_BP_4	aromatic compound biosynthetic process	1961	25.2	4.4e-12	11.3565	3.6e-10
GOTERM_BP_4	nuclear transport	263	3.4	5e-12	11.301	3.9e-10
GOTERM_BP_4	ribosomal small subunit biogenesis	56	0.7	5.6e-12	11.2518	4.4e-10
GOTERM_BP_4	organic cyclic compound biosynthetic process	2005	25.8	6.9e-12	11.1612	5.3e-10
GOTERM_BP_4	protein localization to membrane	270	3.5	7.1e-12	11.1487	5.4e-10
GOTERM_BP_4	cellular respiration	115	1.5	7.4e-12	11.1308	5.5e-10
GOTERM_BP_4	mitotic nuclear division	242	3.1	9.9e-12	11.0044	7.2e-10
GOTERM_BP_4	ribosomal large subunit biogenesis	55	0.7	1.1e-11	10.9586	8.2e-10
GOTERM_BP_4	establishment of RNA localization	117	1.5	1.4e-11	10.8539	1e-09
GOTERM_BP_4	regulation of mRNA stability	99	1.3	1.4e-11	10.8539	1e-09
GOTERM_BP_4	organic cyclic compound catabolic process	248	3.2	1.5e-11	10.8239	1e-09
GOTERM_BP_4	regulation of cellular catabolic process	215	2.8	2.2e-11	10.6576	1.5e-09
GOTERM_BP_4	single-organism organelle organization	770	9.9	2.2e-11	10.6576	1.5e-09
GOTERM_BP_4	organelle fission	330	4.2	2.3e-11	10.6383	1.5e-09
GOTERM_BP_4	gene silencing by RNA	106	1.4	2.4e-11	10.6198	1.5e-09
GOTERM_BP_4	electron transport chain	80	1	2.5e-11	10.6021	1.6e-09
GOTERM_BP_4	nucleoside metabolic process	232	3	2.6e-11	10.585	1.6e-09
GOTERM_BP_4	energy derivation by oxidation of organic compounds	163	2.1	2.7e-11	10.5686	1.7e-09
GOTERM_BP_4	negative regulation of macromolecule metabolic process	1074	13.8	4.9e-11	10.3098	3e-09
GOTERM_BP_4	RNA transport	114	1.5	6.2e-11	10.2076	3.7e-09
GOTERM_BP_4	glycosyl compound metabolic process	241	3.1	6.6e-11	10.1805	3.9e-09
GOTERM_BP_4	regulation of ubiquitin-protein ligase activity involved in mitotic cell cycle	57	0.7	6.6e-11	10.1805	3.9e-09
GOTERM_BP_4	macromolecule modification	1801	23.2	7.4e-11	10.1308	4.3e-09
GOTERM_BP_4	respiratory electron transport chain	78	1	8e-11	10.0969	4.6e-09
GOTERM_BP_4	regulation of transferase activity	476	6.1	2.1e-10	9.67778	1.2e-08
GOTERM_BP_4	regulation of cell cycle phase transition	192	2.5	2.2e-10	9.65758	1.2e-08
GOTERM_BP_4	establishment of tissue polarity	84	1.1	3.1e-10	9.50864	1.7e-08
GOTERM_BP_4	establishment of planar polarity	84	1.1	3.1e-10	9.50864	1.7e-08
GOTERM_BP_4	positive regulation of protein catabolic process	153	2	3.3e-10	9.48149	1.8e-08
GOTERM_BP_4	negative regulation of protein metabolic process	516	6.6	4.2e-10	9.37675	2.3e-08
GOTERM_BP_4	regulation of cell cycle process	312	4	4.7e-10	9.3279	2.5e-08
GOTERM_BP_4	organic substance transport	1206	15.5	4.9e-10	9.3098	2.6e-08
GOTERM_BP_4	mitochondrial transport	162	2.1	6.3e-10	9.20066	3.2e-08
GOTERM_BP_4	negative regulation of cellular protein metabolic process	489	6.3	8.6e-10	9.0655	4.4e-08
GOTERM_BP_4	macromolecule methylation	155	2	2.2e-09	8.65758	1.1e-07
GOTERM_BP_4	ribonucleoprotein complex export from nucleus	80	1	2.7e-09	8.56864	1.3e-07
GOTERM_BP_4	negative regulation of cellular amide metabolic process	99	1.3	3.8e-09	8.42022	1.9e-07
GOTERM_BP_4	protein-DNA complex subunit organization	152	2	4.7e-09	8.3279	2.3e-07
GOTERM_BP_4	positive regulation of cellular catabolic process	156	2	8.7e-09	8.06048	4.2e-07
GOTERM_BP_4	cell-cell signaling by wnt	248	3.2	1.2e-08	7.92082	5.9e-07
GOTERM_BP_4	sister chromatid segregation	132	1.7	1.4e-08	7.85387	6.8e-07
GOTERM_BP_4	regulation of cellular amino acid metabolic process	43	0.6	1.7e-08	7.76955	7.8e-07
GOTERM_BP_4	regulation of cellular protein metabolic process	1061	13.7	1.8e-08	7.74473	8.5e-07
GOTERM_BP_4	regulation of organelle organization	551	7.1	1.9e-08	7.72125	8.8e-07
GOTERM_BP_4	cell cycle G2/M phase transition	118	1.5	2.5e-08	7.60206	1.2e-06
GOTERM_BP_4	protein methylation	103	1.3	2.6e-08	7.58503	1.2e-06
GOTERM_BP_4	negative regulation of cellular metabolic process	1059	13.6	2.8e-08	7.55284	1.2e-06
GOTERM_BP_4	positive regulation of catabolic process	183	2.4	3.4e-08	7.46852	1.5e-06
GOTERM_BP_4	protein modification process	1671	21.5	3.7e-08	7.4318	1.6e-06
GOTERM_BP_4	regulation of gene expression	1888	24.3	3.8e-08	7.42022	1.6e-06
GOTERM_BP_4	regulation of protein metabolic process	1128	14.5	3.8e-08	7.42022	1.6e-06
GOTERM_BP_4	mitochondrial transmembrane transport	52	0.7	5.2e-08	7.284	2.2e-06
GOTERM_BP_4	regulation of macromolecule biosynthetic process	1788	23	6e-08	7.22185	2.5e-06
GOTERM_BP_4	regulation of cellular protein localization	287	3.7	6.8e-08	7.16749	2.8e-06
GOTERM_BP_4	mitochondrial respiratory chain complex I biogenesis	47	0.6	1e-07	7	4.3e-06
GOTERM_BP_4	negative regulation of intracellular signal transduction	236	3	1.8e-07	6.74473	7.3e-06
GOTERM_BP_4	DNA integrity checkpoint	96	1.2	2.3e-07	6.63827	9.2e-06
GOTERM_BP_4	nuclear chromosome segregation	158	2	2.7e-07	6.56864	1.1e-05
GOTERM_BP_4	positive regulation of organelle organization	301	3.9	2.7e-07	6.56864	1.1e-05
GOTERM_BP_4	mitotic cell cycle checkpoint	96	1.2	3.4e-07	6.46852	1.3e-05
GOTERM_BP_4	cell surface receptor signaling pathway involved in cell-cell signaling	267	3.4	4.7e-07	6.3279	1.8e-05
GOTERM_BP_4	organelle assembly	323	4.2	5.3e-07	6.27572	2.1e-05
GOTERM_BP_4	ER to Golgi vesicle-mediated transport	104	1.3	6.8e-07	6.16749	2.6e-05
GOTERM_BP_4	response to endoplasmic reticulum stress	148	1.9	6.9e-07	6.16115	2.6e-05
GOTERM_BP_4	regulation of cellular response to stress	290	3.7	8e-07	6.09691	3e-05
GOTERM_BP_4	negative regulation of nitrogen compound metabolic process	690	8.9	1.1e-06	5.95861	3.9e-05
GOTERM_BP_4	mitotic sister chromatid segregation	86	1.1	1.3e-06	5.88606	4.6e-05
GOTERM_BP_4	regulation of cellular amine metabolic process	51	0.7	1.4e-06	5.85387	5.2e-05
GOTERM_BP_4	negative regulation of mitotic cell cycle	123	1.6	1.6e-06	5.79588	5.9e-05
GOTERM_BP_4	negative regulation of gene expression	679	8.7	1.9e-06	5.72125	6.8e-05
GOTERM_BP_4	glycosyl compound biosynthetic process	80	1	2e-06	5.69897	7e-05
GOTERM_BP_4	phosphate-containing compound metabolic process	1347	17.3	2.2e-06	5.65758	8e-05
GOTERM_BP_4	nucleoside phosphate metabolic process	328	4.2	3.4e-06	5.46852	0.00012
GOTERM_BP_4	regulation of cellular biosynthetic process	1839	23.7	3.4e-06	5.46852	0.00012
GOTERM_BP_4	response to topologically incorrect protein	107	1.4	3.6e-06	5.4437	0.00013
GOTERM_BP_4	chromatin silencing	73	0.9	4.6e-06	5.33724	0.00016
GOTERM_BP_4	regulation of cellular response to heat	51	0.7	4.7e-06	5.3279	0.00016
GOTERM_BP_4	regulation of DNA metabolic process	191	2.5	5.1e-06	5.29243	0.00017
GOTERM_BP_4	ribose phosphate metabolic process	270	3.5	8.5e-06	5.07058	0.00028
GOTERM_BP_4	response to unfolded protein	98	1.3	9.2e-06	5.03621	0.00031
GOTERM_BP_4	positive regulation of cellular component organization	544	7	1.1e-05	4.95861	0.00035
GOTERM_BP_4	cellular amine metabolic process	70	0.9	1.1e-05	4.95861	0.00036
GOTERM_BP_4	negative regulation of cell cycle	234	3	1.2e-05	4.92082	0.0004
GOTERM_BP_4	negative regulation of macromolecule biosynthetic process	643	8.3	1.3e-05	4.88606	0.00043
GOTERM_BP_4	positive regulation of cellular amide metabolic process	71	0.9	1.6e-05	4.79588	0.00052
GOTERM_BP_4	formation of translation preinitiation complex	21	0.3	1.7e-05	4.76955	0.00054
GOTERM_BP_4	cellular response to topologically incorrect protein	86	1.1	1.8e-05	4.74473	0.00056
GOTERM_BP_4	nucleobase-containing small molecule metabolic process	346	4.5	2.1e-05	4.67778	0.00065
GOTERM_BP_4	negative regulation of biosynthetic process	677	8.7	2.3e-05	4.63827	0.00072
GOTERM_BP_4	positive regulation of Wnt signaling pathway	88	1.1	2.4e-05	4.61979	0.00074
GOTERM_BP_4	negative regulation of cellular component organization	300	3.9	2.6e-05	4.58503	0.00079
GOTERM_BP_4	negative regulation of cell cycle process	128	1.6	3.1e-05	4.50864	0.00094
GOTERM_BP_4	organophosphate metabolic process	508	6.5	3.1e-05	4.50864	0.00093
GOTERM_BP_4	regulation of telomere maintenance	45	0.6	3.2e-05	4.49485	0.00097
GOTERM_BP_4	amine metabolic process	73	0.9	3.4e-05	4.46852	0.001
GOTERM_BP_4	membrane budding	64	0.8	3.9e-05	4.40894	0.0012
GOTERM_BP_4	protein destabilization	27	0.3	4e-05	4.39794	0.0012
GOTERM_BP_4	posttranscriptional gene silencing	41	0.5	4.6e-05	4.33724	0.0014
GOTERM_BP_4	regulation of telomere maintenance via telomere lengthening	35	0.5	5.6e-05	4.25181	0.0016
GOTERM_BP_4	positive regulation of macromolecule metabolic process	1235	15.9	6.1e-05	4.21467	0.0018
GOTERM_BP_4	regulation of DNA binding	59	0.8	6.1e-05	4.21467	0.0018
GOTERM_BP_4	negative regulation of cellular biosynthetic process	662	8.5	7.1e-05	4.14874	0.002
GOTERM_BP_4	regulation of nucleobase-containing compound metabolic process	1746	22.5	7.4e-05	4.13077	0.0021
GOTERM_BP_4	regulation of intracellular transport	230	3	8.5e-05	4.07058	0.0024
GOTERM_BP_4	signal transduction involved in cell cycle checkpoint	43	0.6	8.6e-05	4.0655	0.0024
GOTERM_BP_4	transport of virus	45	0.6	9e-05	4.04576	0.0025
GOTERM_BP_4	cytoskeleton organization	519	6.7	9.3e-05	4.03152	0.0026
GOTERM_BP_4	regulation of chromatin binding	17	0.2	0.0001	4	0.0028
GOTERM_BP_4	receptor catabolic process	20	0.3	0.00011	3.95861	0.0029
GOTERM_BP_4	response to ionizing radiation	81	1	0.00011	3.95861	0.0029
GOTERM_BP_4	purine-containing compound metabolic process	274	3.5	0.00013	3.88606	0.0034
GOTERM_BP_4	endoplasmic reticulum unfolded protein response	75	1	0.00013	3.88606	0.0035
GOTERM_BP_4	mitochondrial membrane organization	61	0.8	0.00013	3.88606	0.0035
GOTERM_BP_4	negative regulation of cell cycle phase transition	91	1.2	0.00014	3.85387	0.0036
GOTERM_BP_4	positive regulation of viral life cycle	56	0.7	0.00014	3.85387	0.0038
GOTERM_BP_4	nuclear envelope organization	52	0.7	0.00015	3.82391	0.0039
GOTERM_BP_4	negative regulation of organelle organization	158	2	0.00015	3.82391	0.0039
GOTERM_BP_4	positive regulation of protein metabolic process	670	8.6	0.00016	3.79588	0.0042
GOTERM_BP_4	positive regulation of cellular protein metabolic process	633	8.1	0.00016	3.79588	0.0042
GOTERM_BP_4	negative regulation of phosphorus metabolic process	259	3.3	0.00021	3.67778	0.0053
GOTERM_BP_4	antigen processing and presentation of peptide antigen via MHC class I	55	0.7	0.00021	3.67778	0.0054
GOTERM_BP_4	ERAD pathway	55	0.7	0.00021	3.67778	0.0054
GOTERM_BP_4	cell cycle G1/S phase transition	126	1.6	0.00022	3.65758	0.0057
GOTERM_BP_4	multi-organism transport	46	0.6	0.00023	3.63827	0.0058
GOTERM_BP_4	protein stabilization	76	1	0.00024	3.61979	0.0059
GOTERM_BP_4	protein import	164	2.1	0.00024	3.61979	0.0061
GOTERM_BP_4	regulation of mitophagy	31	0.4	0.00026	3.58503	0.0065
GOTERM_BP_4	positive regulation of viral process	62	0.8	0.00027	3.56864	0.0065
GOTERM_BP_4	regulation of Wnt signaling pathway	158	2	0.00027	3.56864	0.0065
GOTERM_BP_4	antigen processing and presentation of exogenous peptide antigen	88	1.1	0.00027	3.56864	0.0065
GOTERM_BP_4	negative regulation of signal transduction	491	6.3	0.00028	3.55284	0.0069
GOTERM_BP_4	regulation of macroautophagy	70	0.9	0.00029	3.5376	0.007
GOTERM_BP_4	negative regulation of protein catabolic process	55	0.7	0.00031	3.50864	0.0075
GOTERM_BP_4	negative regulation of binding	76	1	0.00032	3.49485	0.0076
GOTERM_BP_4	signal transduction involved in mitotic DNA damage checkpoint	40	0.5	0.00035	3.45593	0.0084
GOTERM_BP_4	intracellular signal transduction involved in G1 DNA damage checkpoint	40	0.5	0.00035	3.45593	0.0084
GOTERM_BP_4	vacuolar transport	145	1.9	0.0004	3.39794	0.0094
GOTERM_BP_4	microtubule cytoskeleton organization	206	2.7	0.00047	3.3279	0.011
GOTERM_BP_4	regulation of RNA metabolic process	1592	20.5	0.00053	3.27572	0.012
GOTERM_BP_4	multi-organism intracellular transport	42	0.5	0.00056	3.25181	0.013
GOTERM_BP_4	positive regulation of DNA metabolic process	105	1.4	0.00057	3.24413	0.013
GOTERM_BP_4	nucleus organization	78	1	0.00069	3.16115	0.016
GOTERM_BP_4	hydrogen transport	83	1.1	0.00073	3.13668	0.017
GOTERM_BP_4	regulation of posttranscriptional gene silencing	21	0.3	0.00075	3.12494	0.017
GOTERM_BP_4	regulation of gene silencing by RNA	21	0.3	0.00075	3.12494	0.017
GOTERM_BP_4	ER-associated ubiquitin-dependent protein catabolic process	46	0.6	0.00079	3.10237	0.018
GOTERM_BP_4	vesicle organization	146	1.9	0.0008	3.09691	0.018
GOTERM_BP_4	cellular response to radiation	80	1	0.00083	3.08092	0.018
GOTERM_BP_4	cell cycle arrest	119	1.5	0.00088	3.05552	0.02
GOTERM_BP_4	negative regulation of telomere maintenance via telomere lengthening	14	0.2	0.00093	3.03152	0.02
GOTERM_BP_4	regulation of organ morphogenesis	126	1.6	0.0011	2.95861	0.025
GOTERM_BP_4	regulation of DNA-templated transcription in response to stress	42	0.5	0.0013	2.88606	0.027
GOTERM_BP_4	mitotic nuclear envelope disassembly	29	0.4	0.0013	2.88606	0.028
GOTERM_BP_4	membrane disassembly	31	0.4	0.0013	2.88606	0.029
GOTERM_BP_4	positive regulation of telomere maintenance	31	0.4	0.0013	2.88606	0.029
GOTERM_BP_4	negative regulation of nucleobase-containing compound metabolic process	602	7.7	0.0014	2.85387	0.029
GOTERM_BP_4	positive regulation of cell cycle	164	2.1	0.0014	2.85387	0.029
GOTERM_BP_4	regulation of response to DNA damage stimulus	83	1.1	0.0015	2.82391	0.032
GOTERM_BP_4	negative regulation of catabolic process	76	1	0.0016	2.79588	0.035
GOTERM_BP_4	positive regulation of catalytic activity	679	8.7	0.0017	2.76955	0.035
GOTERM_BP_4	positive regulation of telomere maintenance via telomere lengthening	23	0.3	0.0017	2.76955	0.036
GOTERM_BP_4	positive regulation of posttranscriptional gene silencing	13	0.2	0.0019	2.72125	0.04
GOTERM_BP_4	RNA stabilization	25	0.3	0.0019	2.72125	0.04
GOTERM_BP_4	negative regulation of Wnt signaling pathway	102	1.3	0.0019	2.72125	0.039
GOTERM_BP_4	cytokinesis	65	0.8	0.002	2.69897	0.042
GOTERM_BP_4	apoptotic signaling pathway	268	3.5	0.0021	2.67778	0.043
GOTERM_BP_4	regulation of mitotic nuclear division	74	1	0.0023	2.63827	0.046
GOTERM_BP_4	cellular ketone metabolic process	114	1.5	0.0024	2.61979	0.048
GOTERM_BP_4	positive regulation of intracellular transport	140	1.8	0.0025	2.60206	0.049
GOTERM_BP_4	metallo-sulfur cluster assembly	14	0.2	0.0025	2.60206	0.05
GOTERM_BP_4	'de novo' posttranslational protein folding	14	0.2	0.0025	2.60206	0.05
GOTERM_BP_4	iron-sulfur cluster assembly	14	0.2	0.0025	2.60206	0.05
GOTERM_BP_4	negative regulation of cell communication	519	6.7	0.0029	2.5376	0.058
GOTERM_BP_4	cell junction assembly	97	1.2	0.003	2.52288	0.058
GOTERM_BP_4	tRNA transport	23	0.3	0.0031	2.50864	0.06
GOTERM_BP_4	positive regulation of cell cycle process	123	1.6	0.0032	2.49485	0.063
GOTERM_BP_4	positive regulation of intracellular protein transport	125	1.6	0.0035	2.45593	0.067
GOTERM_BP_4	somatic stem cell population maintenance	41	0.5	0.0038	2.42022	0.073
GOTERM_BP_4	positive regulation of gene silencing by miRNA	12	0.2	0.0039	2.40894	0.074
GOTERM_BP_4	RNA methylation	39	0.5	0.0041	2.38722	0.077
GOTERM_BP_4	regulation of protein complex assembly	179	2.3	0.0041	2.38722	0.077
GOTERM_BP_4	regulation of cellular ketone metabolic process	81	1	0.0042	2.37675	0.078
GOTERM_BP_4	vacuole organization	106	1.4	0.0042	2.37675	0.078
GOTERM_BP_4	vesicle targeting, to, from or within Golgi	38	0.5	0.0042	2.37675	0.078
GOTERM_BP_4	regulation of viral process	127	1.6	0.0044	2.35655	0.082
GOTERM_BP_4	negative regulation of cellular catabolic process	45	0.6	0.0046	2.33724	0.084
GOTERM_BP_4	cytoskeleton-dependent intracellular transport	52	0.7	0.0046	2.33724	0.085
GOTERM_BP_4	anatomical structure homeostasis	166	2.1	0.0047	2.3279	0.086
GOTERM_BP_4	RNA localization to Cajal body	13	0.2	0.0049	2.3098	0.088
GOTERM_BP_4	telomerase RNA localization	13	0.2	0.0049	2.3098	0.088
GOTERM_BP_4	regulation of apoptotic signaling pathway	178	2.3	0.0049	2.3098	0.087
GOTERM_BP_4	substantia nigra development	30	0.4	0.0051	2.29243	0.09
GOTERM_BP_4	regulation of mitochondrial membrane permeability	40	0.5	0.0055	2.25964	0.098
GOTERM_BP_4	MAPK cascade	373	4.8	0.0056	2.25181	0.099
GOTERM_BP_4	cell-cell junction organization	107	1.4	0.0057	2.24413	0.1
GOTERM_BP_4	nucleobase biosynthetic process	14	0.2	0.0057	2.24413	0.1
GOTERM_BP_4	positive regulation of cell cycle arrest	47	0.6	0.0057	2.24413	0.1
GOTERM_BP_4	carbohydrate catabolic process	78	1	0.0059	2.22915	0.1
GOTERM_BP_4	autophagosome organization	37	0.5	0.0061	2.21467	0.11
GOTERM_BP_4	positive regulation of cell death	274	3.5	0.0062	2.20761	0.11
GOTERM_BP_4	cellular carbohydrate metabolic process	130	1.7	0.0062	2.20761	0.11
GOTERM_BP_4	actin cytoskeleton organization	251	3.2	0.0063	2.20066	0.11
GOTERM_BP_4	Golgi organization	51	0.7	0.0064	2.19382	0.11
GOTERM_BP_4	organelle disassembly	43	0.6	0.0067	2.17393	0.11
GOTERM_BP_4	polysaccharide metabolic process	61	0.8	0.0067	2.17393	0.11
GOTERM_BP_4	negative regulation of DNA metabolic process	61	0.8	0.0067	2.17393	0.11
GOTERM_BP_4	establishment of organelle localization	194	2.5	0.0069	2.16115	0.11
GOTERM_BP_4	microtubule-based movement	110	1.4	0.0069	2.16115	0.11
GOTERM_BP_4	cofactor biosynthetic process	91	1.2	0.007	2.1549	0.12
GOTERM_BP_4	positive regulation of cellular metabolic process	1194	15.4	0.0075	2.12494	0.12
GOTERM_BP_4	negative regulation of telomere maintenance	18	0.2	0.0078	2.10791	0.13
GOTERM_BP_4	sulfur compound biosynthetic process	100	1.3	0.0078	2.10791	0.13
GOTERM_BP_4	negative regulation of ERBB signaling pathway	28	0.4	0.0078	2.10791	0.13
GOTERM_BP_4	regulation of viral life cycle	88	1.1	0.008	2.09691	0.13
GOTERM_BP_4	regulation of cell cycle arrest	57	0.7	0.0081	2.09151	0.13
GOTERM_BP_4	regulation of sister chromatid segregation	38	0.5	0.0082	2.08619	0.13
GOTERM_BP_4	modulation by virus of host morphology or physiology	24	0.3	0.0083	2.08092	0.13
GOTERM_BP_4	regulation of DNA-templated transcription, initiation	21	0.3	0.0083	2.08092	0.13
GOTERM_BP_4	positive regulation of programmed cell death	260	3.3	0.0084	2.07572	0.13
GOTERM_BP_4	positive regulation of protein localization to Cajal body	8	0.1	0.0085	2.07058	0.13
GOTERM_BP_4	signal transduction by protein phosphorylation	386	5	0.0085	2.07058	0.13
GOTERM_BP_4	negative regulation of RNA metabolic process	537	6.9	0.0085	2.07058	0.13
GOTERM_BP_4	negative regulation of catalytic activity	370	4.8	0.0086	2.0655	0.13
GOTERM_BP_4	cerebellum development	50	0.6	0.0087	2.06048	0.13
GOTERM_BP_4	protein transmembrane transport	35	0.5	0.0091	2.04096	0.14
GOTERM_BP_4	positive regulation of nitrogen compound metabolic process	754	9.7	0.0091	2.04096	0.14
GOTERM_BP_4	positive regulation of telomerase RNA localization to Cajal body	12	0.2	0.0093	2.03152	0.14
GOTERM_BP_4	organ regeneration	42	0.5	0.0094	2.02687	0.14
GOTERM_BP_4	positive regulation of binding	71	0.9	0.01	2	0.15
GOTERM_BP_4	lamellipodium organization	40	0.5	0.01	2	0.15
GOTERM_BP_4	mitotic sister chromatid separation	30	0.4	0.011	1.95861	0.16
GOTERM_BP_4	cellular carbohydrate biosynthetic process	44	0.6	0.011	1.95861	0.17
GOTERM_BP_4	morphogenesis of an epithelium	235	3	0.011	1.95861	0.17
GOTERM_BP_4	modification by symbiont of host morphology or physiology	28	0.4	0.011	1.95861	0.17
GOTERM_BP_4	regulation of cytokinesis	37	0.5	0.012	1.92082	0.17
GOTERM_BP_4	programmed cell death	787	10.1	0.012	1.92082	0.17
GOTERM_BP_4	positive regulation of apoptotic signaling pathway	87	1.1	0.012	1.92082	0.17
GOTERM_BP_4	positive regulation of DNA repair	26	0.3	0.012	1.92082	0.17
GOTERM_BP_4	cytoskeleton-dependent cytokinesis	25	0.3	0.012	1.92082	0.18
GOTERM_BP_4	organelle transport along microtubule	35	0.5	0.013	1.88606	0.18
GOTERM_BP_4	axo-dendritic transport	24	0.3	0.013	1.88606	0.18
GOTERM_BP_4	negative regulation of sister chromatid segregation	23	0.3	0.013	1.88606	0.18
GOTERM_BP_4	regulation of cell cycle checkpoint	21	0.3	0.013	1.88606	0.19
GOTERM_BP_4	tricarboxylic acid cycle	19	0.2	0.013	1.88606	0.19
GOTERM_BP_4	single-organism carbohydrate catabolic process	68	0.9	0.014	1.85387	0.2
GOTERM_BP_4	modification of morphology or physiology of other organism involved in symbiotic interaction	49	0.6	0.015	1.82391	0.21
GOTERM_BP_4	viral latency	10	0.1	0.015	1.82391	0.21
GOTERM_BP_4	positive regulation of protein localization to chromosome, telomeric region	10	0.1	0.015	1.82391	0.21
GOTERM_BP_4	interaction with host	78	1	0.015	1.82391	0.21
GOTERM_BP_4	intracellular signal transduction	1114	14.3	0.016	1.79588	0.21
GOTERM_BP_4	cellular polysaccharide biosynthetic process	37	0.5	0.016	1.79588	0.21
GOTERM_BP_4	metencephalon development	53	0.7	0.016	1.79588	0.21
GOTERM_BP_4	pyridine-containing compound metabolic process	66	0.8	0.016	1.79588	0.21
GOTERM_BP_4	innate immune response-activating signal transduction	115	1.5	0.016	1.79588	0.21
GOTERM_BP_4	coenzyme metabolic process	146	1.9	0.016	1.79588	0.21
GOTERM_BP_4	positive regulation of cell cycle phase transition	36	0.5	0.016	1.79588	0.22
GOTERM_BP_4	cellular carbohydrate catabolic process	27	0.3	0.017	1.76955	0.22
GOTERM_BP_4	cellular polysaccharide metabolic process	51	0.7	0.017	1.76955	0.23
GOTERM_BP_4	positive regulation of ERAD pathway	11	0.1	0.017	1.76955	0.23
GOTERM_BP_4	cell projection assembly	190	2.4	0.018	1.74473	0.23
GOTERM_BP_4	positive regulation of establishment of protein localization to mitochondrion	59	0.8	0.018	1.74473	0.23
GOTERM_BP_4	regulation of establishment of protein localization	358	4.6	0.019	1.72125	0.24
GOTERM_BP_4	negative regulation of protein export from nucleus	7	0.1	0.019	1.72125	0.24
GOTERM_BP_4	chromosome movement towards spindle pole	7	0.1	0.019	1.72125	0.24
GOTERM_BP_4	negative regulation of chromosome segregation	23	0.3	0.019	1.72125	0.24
GOTERM_BP_4	establishment or maintenance of bipolar cell polarity	23	0.3	0.019	1.72125	0.24
GOTERM_BP_4	carbohydrate biosynthetic process	94	1.2	0.02	1.69897	0.25
GOTERM_BP_4	nucleotide-sugar metabolic process	22	0.3	0.02	1.69897	0.25
GOTERM_BP_4	negative regulation of defense response to virus	13	0.2	0.02	1.69897	0.25
GOTERM_BP_4	spindle assembly	47	0.6	0.021	1.67778	0.26
GOTERM_BP_4	oligosaccharide-lipid intermediate biosynthetic process	14	0.2	0.021	1.67778	0.26
GOTERM_BP_4	positive regulation of organelle assembly	30	0.4	0.021	1.67778	0.26
GOTERM_BP_4	regulation of oxidative stress-induced cell death	30	0.4	0.021	1.67778	0.26
GOTERM_BP_4	neuron projection development	356	4.6	0.021	1.67778	0.26
GOTERM_BP_4	response to misfolded protein	15	0.2	0.021	1.67778	0.26
GOTERM_BP_4	NADH regeneration	17	0.2	0.022	1.65758	0.26
GOTERM_BP_4	regulation of programmed cell death	602	7.7	0.022	1.65758	0.27
GOTERM_BP_4	viral genome replication	54	0.7	0.023	1.63827	0.28
GOTERM_BP_4	chromosome separation	39	0.5	0.024	1.61979	0.29
GOTERM_BP_4	microtubule cytoskeleton organization involved in mitosis	26	0.3	0.025	1.60206	0.29
GOTERM_BP_4	positive regulation of establishment of protein localization to telomere	8	0.1	0.025	1.60206	0.29
GOTERM_BP_4	negative regulation of endocytosis	25	0.3	0.026	1.58503	0.3
GOTERM_BP_4	regulation of mitochondrial membrane potential	32	0.4	0.026	1.58503	0.3
GOTERM_BP_4	cell aging	47	0.6	0.026	1.58503	0.3
GOTERM_BP_4	cellular response to oxidative stress	107	1.4	0.026	1.58503	0.3
GOTERM_BP_4	response to light stimulus	131	1.7	0.026	1.58503	0.3
GOTERM_BP_4	response to organonitrogen compound	343	4.4	0.027	1.56864	0.31
GOTERM_BP_4	glycogen metabolic process	42	0.5	0.027	1.56864	0.31
GOTERM_BP_4	positive regulation of gene expression	715	9.2	0.027	1.56864	0.31
GOTERM_BP_4	stress-activated protein kinase signaling cascade	118	1.5	0.028	1.55284	0.31
GOTERM_BP_4	receptor metabolic process	73	0.9	0.028	1.55284	0.31
GOTERM_BP_4	virion assembly	23	0.3	0.028	1.55284	0.31
GOTERM_BP_4	amino acid activation	30	0.4	0.028	1.55284	0.32
GOTERM_BP_4	mitochondrion localization	22	0.3	0.029	1.5376	0.32
GOTERM_BP_4	establishment of protein localization to mitochondrial membrane	9	0.1	0.029	1.5376	0.32
GOTERM_BP_4	antigen processing and presentation of peptide antigen via MHC class II	49	0.6	0.029	1.5376	0.32
GOTERM_BP_4	regulation of cell projection organization	252	3.2	0.03	1.52288	0.33
GOTERM_BP_4	organophosphate biosynthetic process	252	3.2	0.03	1.52288	0.33
GOTERM_BP_4	cellular amino acid metabolic process	116	1.5	0.03	1.52288	0.33
GOTERM_BP_4	liver development	64	0.8	0.03	1.52288	0.33
GOTERM_BP_4	energy reserve metabolic process	48	0.6	0.031	1.50864	0.34
GOTERM_BP_4	positive regulation of neuron death	34	0.4	0.031	1.50864	0.33
GOTERM_BP_4	regulation of cell-substrate junction assembly	28	0.4	0.031	1.50864	0.34
GOTERM_BP_4	metaphase/anaphase transition of cell cycle	28	0.4	0.031	1.50864	0.34
GOTERM_BP_4	amyloid precursor protein metabolic process	19	0.2	0.032	1.49485	0.34
GOTERM_BP_4	positive regulation of response to DNA damage stimulus	38	0.5	0.033	1.48149	0.35
GOTERM_BP_4	vesicle-mediated transport	632	8.1	0.033	1.48149	0.35
GOTERM_BP_4	substrate adhesion-dependent cell spreading	42	0.5	0.034	1.46852	0.35
GOTERM_BP_4	mitotic chromosome condensation	11	0.1	0.034	1.46852	0.35
GOTERM_BP_4	nose development	11	0.1	0.034	1.46852	0.35
GOTERM_BP_4	cellular response to oxygen levels	72	0.9	0.034	1.46852	0.36
GOTERM_BP_4	chromosome localization	37	0.5	0.034	1.46852	0.36
GOTERM_BP_4	cytoplasmic translational initiation	12	0.2	0.035	1.45593	0.36
GOTERM_BP_4	mitochondrial respiratory chain complex IV biogenesis	12	0.2	0.035	1.45593	0.36
GOTERM_BP_4	regulation of receptor biosynthetic process	14	0.2	0.035	1.45593	0.36
GOTERM_BP_4	response to amine	25	0.3	0.036	1.4437	0.37
GOTERM_BP_4	negative regulation of mitotic nuclear division	25	0.3	0.036	1.4437	0.37
GOTERM_BP_4	vesicle localization	117	1.5	0.037	1.4318	0.37
GOTERM_BP_4	placenta development	70	0.9	0.037	1.4318	0.38
GOTERM_BP_4	cytosolic transport	69	0.9	0.039	1.40894	0.39
GOTERM_BP_4	monosaccharide metabolic process	112	1.4	0.04	1.39794	0.4
GOTERM_BP_4	phospholipid biosynthetic process	102	1.3	0.042	1.37675	0.41
GOTERM_BP_4	positive regulation of type I interferon production	37	0.5	0.043	1.36653	0.42
GOTERM_BP_4	microtubule organizing center organization	60	0.8	0.043	1.36653	0.42
GOTERM_BP_4	multi-organism membrane organization	20	0.3	0.044	1.35655	0.43
GOTERM_BP_4	cellular response to fibroblast growth factor stimulus	63	0.8	0.044	1.35655	0.43
GOTERM_BP_4	regulation of response to oxidative stress	36	0.5	0.046	1.33724	0.43
GOTERM_BP_4	establishment of chromosome localization	36	0.5	0.046	1.33724	0.43
GOTERM_BP_4	cellular response to extracellular stimulus	88	1.1	0.046	1.33724	0.44
GOTERM_BP_4	regulation of vacuolar transport	19	0.2	0.046	1.33724	0.44
GOTERM_BP_4	carbohydrate derivative biosynthetic process	326	4.2	0.046	1.33724	0.44
GOTERM_BP_4	positive regulation of protein localization to nucleus	62	0.8	0.047	1.3279	0.44
GOTERM_BP_4	negative regulation of cellular response to transforming growth factor beta stimulus	35	0.5	0.048	1.31876	0.45
GOTERM_BP_4	regulation of protein complex disassembly	43	0.6	0.049	1.3098	0.45
GOTERM_BP_4	regulation of ERAD pathway	17	0.2	0.05	1.30103	0.46
GOTERM_BP_4	positive regulation of ER-associated ubiquitin-dependent protein catabolic process	7	0.1	0.05	1.30103	0.46
GOTERM_BP_4	regulation of DNA endoreduplication	7	0.1	0.05	1.30103	0.46
GOTERM_BP_4	regulation of receptor catabolic process	7	0.1	0.05	1.30103	0.46
GOTERM_BP_4	hepaticobiliary system development	64	0.8	0.05	1.30103	0.46
GOTERM_BP_4	single-organism carbohydrate metabolic process	284	3.7	0.051	1.29243	0.46
GOTERM_BP_4	positive regulation of mitotic cell cycle	60	0.8	0.051	1.29243	0.47
GOTERM_BP_4	regulation of receptor activity	60	0.8	0.051	1.29243	0.47
GOTERM_BP_4	type I interferon production	53	0.7	0.052	1.284	0.47
GOTERM_BP_4	maintenance of location in cell	53	0.7	0.052	1.284	0.47
GOTERM_BP_4	positive regulation of protein targeting to membrane	15	0.2	0.053	1.27572	0.48
GOTERM_BP_4	glutamine metabolic process	15	0.2	0.053	1.27572	0.48
GOTERM_BP_4	modulation by virus of host process	15	0.2	0.053	1.27572	0.48
GOTERM_BP_4	embryonic placenta development	45	0.6	0.054	1.26761	0.48
GOTERM_BP_4	positive regulation of macromolecule biosynthetic process	670	8.6	0.054	1.26761	0.48
GOTERM_BP_4	regulation of cell junction assembly	37	0.5	0.054	1.26761	0.48
GOTERM_BP_4	regulation of adherens junction organization	28	0.4	0.054	1.26761	0.48
GOTERM_BP_4	establishment of viral latency	8	0.1	0.055	1.25964	0.48
GOTERM_BP_4	mitotic nuclear envelope reassembly	8	0.1	0.055	1.25964	0.48
GOTERM_BP_4	signal transduction involved in cellular response to ammonium ion	14	0.2	0.055	1.25964	0.48
GOTERM_BP_4	response to acetylcholine	14	0.2	0.055	1.25964	0.48
GOTERM_BP_4	cell part morphogenesis	350	4.5	0.055	1.25964	0.48
GOTERM_BP_4	spindle checkpoint	22	0.3	0.055	1.25964	0.48
GOTERM_BP_4	regulation of protein binding	83	1.1	0.057	1.24413	0.49
GOTERM_BP_4	actin filament bundle assembly	61	0.8	0.057	1.24413	0.49
GOTERM_BP_4	establishment of mitochondrion localization	12	0.2	0.057	1.24413	0.49
GOTERM_BP_4	regulation of ventricular cardiac muscle cell action potential	10	0.1	0.058	1.23657	0.5
GOTERM_BP_4	detection of calcium ion	10	0.1	0.058	1.23657	0.5
GOTERM_BP_4	epithelial cell-cell adhesion	10	0.1	0.058	1.23657	0.5
GOTERM_BP_4	neuron death	125	1.6	0.058	1.23657	0.5
GOTERM_BP_4	mitotic metaphase plate congression	21	0.3	0.058	1.23657	0.5
GOTERM_BP_4	positive regulation of nucleobase-containing compound metabolic process	694	8.9	0.058	1.23657	0.49
GOTERM_BP_4	negative regulation of nucleocytoplasmic transport	35	0.5	0.06	1.22185	0.5
GOTERM_BP_4	labyrinthine layer development	26	0.3	0.06	1.22185	0.5
GOTERM_BP_4	metaphase plate congression	26	0.3	0.06	1.22185	0.5
GOTERM_BP_4	regulation of mitochondrial outer membrane permeabilization involved in apoptotic signaling pathway	26	0.3	0.06	1.22185	0.5
GOTERM_BP_4	response to hydrogen peroxide	60	0.8	0.06	1.22185	0.5
GOTERM_BP_4	cellular response to hypoxia	63	0.8	0.061	1.21467	0.51
GOTERM_BP_4	negative regulation of response to oxidative stress	20	0.3	0.061	1.21467	0.51
GOTERM_BP_4	negative regulation of cellular response to oxidative stress	20	0.3	0.061	1.21467	0.51
GOTERM_BP_4	negative regulation of oxidative stress-induced cell death	20	0.3	0.061	1.21467	0.51
GOTERM_BP_4	positive regulation of innate immune response	131	1.7	0.063	1.20066	0.52
GOTERM_BP_4	ATP generation from ADP	34	0.4	0.063	1.20066	0.52
GOTERM_BP_4	regulation of substrate adhesion-dependent cell spreading	25	0.3	0.063	1.20066	0.52
GOTERM_BP_4	positive regulation of autophagy	41	0.5	0.066	1.18046	0.53
GOTERM_BP_4	positive regulation of cellular component biogenesis	193	2.5	0.068	1.16749	0.54
GOTERM_BP_4	response to growth factor	273	3.5	0.069	1.16115	0.55
GOTERM_BP_4	acyl-CoA metabolic process	47	0.6	0.07	1.1549	0.55
GOTERM_BP_4	thioester metabolic process	47	0.6	0.07	1.1549	0.55
GOTERM_BP_4	actin polymerization or depolymerization	87	1.1	0.07	1.1549	0.55
GOTERM_BP_4	female meiotic division	17	0.2	0.071	1.14874	0.55
GOTERM_BP_4	positive regulation of protein targeting to mitochondrion	43	0.6	0.071	1.14874	0.55
GOTERM_BP_4	negative regulation of cell motility	103	1.3	0.072	1.14267	0.56
GOTERM_BP_4	cell death in response to oxidative stress	35	0.5	0.074	1.13077	0.57
GOTERM_BP_4	actin filament bundle organization	62	0.8	0.074	1.13077	0.57
GOTERM_BP_4	negative regulation of response to endoplasmic reticulum stress	22	0.3	0.074	1.13077	0.56
GOTERM_BP_4	endoplasmic reticulum to cytosol transport	16	0.2	0.074	1.13077	0.56
GOTERM_BP_4	retrograde protein transport, ER to cytosol	16	0.2	0.074	1.13077	0.56
GOTERM_BP_4	regulation of transcription involved in G1/S transition of mitotic cell cycle	16	0.2	0.074	1.13077	0.56
GOTERM_BP_4	cellular response to nitrogen compound	241	3.1	0.075	1.12494	0.57
GOTERM_BP_4	muscle cell migration	34	0.4	0.078	1.10791	0.58
GOTERM_BP_4	cellular metabolic compound salvage	21	0.3	0.078	1.10791	0.58
GOTERM_BP_4	establishment of vesicle localization	109	1.4	0.079	1.10237	0.58
GOTERM_BP_4	negative regulation of transmembrane receptor protein serine/threonine kinase signaling pathway	51	0.7	0.079	1.10237	0.59
GOTERM_BP_4	maintenance of protein location in cell	44	0.6	0.081	1.09151	0.59
GOTERM_BP_4	negative regulation of cellular response to growth factor stimulus	60	0.8	0.081	1.09151	0.59
GOTERM_BP_4	cell projection morphogenesis	339	4.4	0.082	1.08619	0.59
GOTERM_BP_4	ATP hydrolysis coupled transmembrane transport	20	0.3	0.082	1.08619	0.6
GOTERM_BP_4	negative regulation of cell migration	97	1.2	0.082	1.08619	0.6
GOTERM_BP_4	neural tube formation	50	0.6	0.083	1.08092	0.6
GOTERM_BP_4	negative regulation of cell junction assembly	13	0.2	0.085	1.07058	0.6
GOTERM_BP_4	positive regulation of focal adhesion assembly	13	0.2	0.085	1.07058	0.6
GOTERM_BP_4	inclusion body assembly	13	0.2	0.085	1.07058	0.6
GOTERM_BP_4	regulation of ruffle assembly	13	0.2	0.085	1.07058	0.6
GOTERM_BP_4	regulation of neuron death	115	1.5	0.085	1.07058	0.6
GOTERM_BP_4	regulation of fibroblast proliferation	43	0.6	0.085	1.07058	0.61
GOTERM_BP_4	protein insertion into mitochondrial membrane	19	0.2	0.087	1.06048	0.61
GOTERM_BP_4	chaperone cofactor-dependent protein refolding	5	0.1	0.087	1.06048	0.61
GOTERM_BP_4	fructose 2,6-bisphosphate metabolic process	5	0.1	0.087	1.06048	0.61
GOTERM_BP_4	viral translational termination-reinitiation	5	0.1	0.087	1.06048	0.61
GOTERM_BP_4	myeloid cell development	28	0.4	0.087	1.06048	0.61
GOTERM_BP_4	macromitophagy	12	0.2	0.088	1.05552	0.62
GOTERM_BP_4	negative regulation of receptor-mediated endocytosis	12	0.2	0.088	1.05552	0.62
GOTERM_BP_4	response to reactive oxygen species	95	1.2	0.089	1.05061	0.62
GOTERM_BP_4	negative regulation of apoptotic signaling pathway	95	1.2	0.089	1.05061	0.62
GOTERM_BP_4	regulation of cell morphogenesis	244	3.1	0.09	1.04576	0.62
GOTERM_BP_4	positive regulation of substrate adhesion-dependent cell spreading	18	0.2	0.092	1.03621	0.63
GOTERM_BP_4	regulation of cellular response to transforming growth factor beta stimulus	48	0.6	0.092	1.03621	0.63
GOTERM_BP_4	regulation of neural precursor cell proliferation	38	0.5	0.092	1.03621	0.63
GOTERM_BP_4	tissue morphogenesis	266	3.4	0.094	1.02687	0.64
GOTERM_BP_4	establishment of mitochondrion localization, microtubule-mediated	10	0.1	0.095	1.02228	0.64
GOTERM_BP_4	trophectodermal cell differentiation	10	0.1	0.095	1.02228	0.64
GOTERM_BP_4	regulation of actin cytoskeleton organization	130	1.7	0.095	1.02228	0.64
GOTERM_BP_4	atrioventricular valve formation	6	0.1	0.096	1.01773	0.64
GOTERM_BP_4	polyamine transport	6	0.1	0.096	1.01773	0.64
GOTERM_BP_4	maintenance of protein location	47	0.6	0.097	1.01323	0.64
GOTERM_BP_4	regulation of protein targeting to membrane	17	0.2	0.097	1.01323	0.64
GOTERM_BP_4	positive regulation of protein insertion into mitochondrial membrane involved in apoptotic signaling pathway	17	0.2	0.097	1.01323	0.64
GOTERM_BP_4	positive regulation by host of viral process	9	0.1	0.097	1.01323	0.64
GOTERM_BP_4	regulation of cell communication by electrical coupling	9	0.1	0.097	1.01323	0.64
GOTERM_BP_4	cellular response to arsenic-containing substance	9	0.1	0.097	1.01323	0.64
GOTERM_BP_4	regulation of type I interferon production	53	0.7	0.098	1.00877	0.64
GOTERM_BP_4	meiotic cell cycle	103	1.3	0.099	1.00436	0.65
GOTERM_BP_4	response to peptide hormone	176	2.3	0.099	1.00436	0.65
GOTERM_BP_4	regulation by virus of viral protein levels in host cell	8	0.1	0.099	1.00436	0.65

## Sheet: BP_5
Category	Term	Count	%	P-Value	-LOG10(P-value)	Benjamini
GOTERM_BP_5	RNA processing	594	7.6	2.8e-55	54.5528	2e-51
GOTERM_BP_5	ncRNA metabolic process	385	5	1.1e-40	39.9586	3.8e-37
GOTERM_BP_5	translation	422	5.4	2.1e-40	39.6778	4.8e-37
GOTERM_BP_5	peptide biosynthetic process	434	5.6	1.1e-39	38.9586	2e-36
GOTERM_BP_5	rRNA processing	213	2.7	7.9e-39	38.1024	1.1e-35
GOTERM_BP_5	amide biosynthetic process	462	5.9	2.1e-36	35.6778	2.5e-33
GOTERM_BP_5	mRNA metabolic process	425	5.5	1.4e-34	33.8539	1.4e-31
GOTERM_BP_5	nucleic acid metabolic process	2409	31	4.8e-31	30.3188	4.2e-28
GOTERM_BP_5	peptide metabolic process	487	6.3	3e-30	29.5229	2.4e-27
GOTERM_BP_5	cellular macromolecule catabolic process	562	7.2	1.3e-29	28.8861	9.4e-27
GOTERM_BP_5	cellular macromolecular complex assembly	566	7.3	1.2e-26	25.9208	7.4e-24
GOTERM_BP_5	posttranscriptional regulation of gene expression	300	3.9	4.6e-25	24.3372	2.7e-22
GOTERM_BP_5	protein localization to organelle	512	6.6	4.8e-25	24.3188	2.6e-22
GOTERM_BP_5	cellular macromolecule biosynthetic process	2306	29.7	2.5e-24	23.6021	1.3e-21
GOTERM_BP_5	RNA metabolic process	2153	27.7	3.1e-24	23.5086	1.5e-21
GOTERM_BP_5	mitotic cell cycle process	503	6.5	4.7e-24	23.3279	2.1e-21
GOTERM_BP_5	cellular protein metabolic process	2253	29	2.1e-23	22.6778	8.7e-21
GOTERM_BP_5	ribonucleoprotein complex assembly	157	2	2.8e-23	22.5528	1.1e-20
GOTERM_BP_5	RNA catabolic process	177	2.3	8.1e-23	22.0915	3e-20
GOTERM_BP_5	intracellular protein transport	556	7.2	1.1e-21	20.9586	3.8e-19
GOTERM_BP_5	establishment of protein localization to organelle	387	5	1.7e-21	20.7696	5.8e-19
GOTERM_BP_5	establishment of protein localization to endoplasmic reticulum	91	1.2	2.5e-20	19.6021	8e-18
GOTERM_BP_5	viral gene expression	140	1.8	7.8e-20	19.1079	2.4e-17
GOTERM_BP_5	viral transcription	132	1.7	9.3e-19	18.0315	2.7e-16
GOTERM_BP_5	protein targeting	393	5.1	3.6e-18	17.4437	1e-15
GOTERM_BP_5	protein transport	919	11.8	4.9e-18	17.3098	1.3e-15
GOTERM_BP_5	single-organism intracellular transport	389	5	7.7e-18	17.1135	2e-15
GOTERM_BP_5	regulation of translation	216	2.8	1.2e-17	16.9208	2.9e-15
GOTERM_BP_5	cell cycle phase transition	316	4.1	3.1e-17	16.5086	7.5e-15
GOTERM_BP_5	protein targeting to membrane	134	1.7	4.8e-17	16.3188	1.1e-14
GOTERM_BP_5	proteasomal protein catabolic process	244	3.1	2e-16	15.699	5e-14
GOTERM_BP_5	nucleobase-containing compound catabolic process	231	3	5.3e-16	15.2757	1.2e-13
GOTERM_BP_5	nucleoside monophosphate metabolic process	195	2.5	1.5e-15	14.8239	3.1e-13
GOTERM_BP_5	mitotic cell cycle phase transition	295	3.8	2.3e-15	14.6383	4.8e-13
GOTERM_BP_5	protein complex assembly	721	9.3	6e-15	14.2218	1.2e-12
GOTERM_BP_5	establishment of protein localization to membrane	222	2.9	6.7e-15	14.1739	1.3e-12
GOTERM_BP_5	translational elongation	100	1.3	1.1e-14	13.9586	2.1e-12
GOTERM_BP_5	DNA metabolic process	517	6.7	1.2e-14	13.9208	2.3e-12
GOTERM_BP_5	cellular protein catabolic process	375	4.8	1.9e-14	13.7212	3.3e-12
GOTERM_BP_5	viral life cycle	263	3.4	2.7e-14	13.5686	4.7e-12
GOTERM_BP_5	protein catabolic process	430	5.5	4.9e-14	13.3098	8.4e-12
GOTERM_BP_5	mitochondrial translation	89	1.1	7.1e-14	13.1487	1.2e-11
GOTERM_BP_5	regulation of mitotic cell cycle	277	3.6	2.8e-13	12.5528	4.6e-11
GOTERM_BP_5	modification-dependent macromolecule catabolic process	325	4.2	3.7e-13	12.4318	5.9e-11
GOTERM_BP_5	regulation of protein catabolic process	218	2.8	3.7e-13	12.4318	5.7e-11
GOTERM_BP_5	chromatin organization	406	5.2	4.8e-13	12.3188	7.3e-11
GOTERM_BP_5	regulation of cellular protein catabolic process	158	2	5.4e-13	12.2676	8.1e-11
GOTERM_BP_5	regulation of ubiquitin-protein transferase activity	87	1.1	1.2e-12	11.9208	1.7e-10
GOTERM_BP_5	gene silencing	158	2	1.4e-12	11.8539	2e-10
GOTERM_BP_5	protein complex disassembly	157	2	2.2e-12	11.6576	3e-10
GOTERM_BP_5	proteolysis involved in cellular protein catabolic process	351	4.5	3.6e-12	11.4437	5e-10
GOTERM_BP_5	positive regulation of cellular protein catabolic process	122	1.6	5.5e-12	11.2596	7.4e-10
GOTERM_BP_5	purine nucleoside metabolic process	209	2.7	5.7e-12	11.2441	7.6e-10
GOTERM_BP_5	ribosomal small subunit biogenesis	56	0.7	7.3e-12	11.1367	9.5e-10
GOTERM_BP_5	nucleoside triphosphate metabolic process	178	2.3	8.5e-12	11.0706	1.1e-09
GOTERM_BP_5	nuclear transport	263	3.4	1e-11	11	1.3e-09
GOTERM_BP_5	cellular respiration	115	1.5	1.1e-11	10.9586	1.4e-09
GOTERM_BP_5	ATP synthesis coupled electron transport	70	0.9	1.2e-11	10.9208	1.4e-09
GOTERM_BP_5	DNA conformation change	171	2.2	1.3e-11	10.8861	1.6e-09
GOTERM_BP_5	protein localization to membrane	270	3.5	1.5e-11	10.8239	1.7e-09
GOTERM_BP_5	ribosomal large subunit biogenesis	55	0.7	1.5e-11	10.8239	1.7e-09
GOTERM_BP_5	nucleobase-containing compound biosynthetic process	1938	24.9	1.5e-11	10.8239	1.7e-09
GOTERM_BP_5	ribonucleoside metabolic process	220	2.8	1.8e-11	10.7447	2e-09
GOTERM_BP_5	mitotic nuclear division	242	3.1	1.9e-11	10.7212	2.1e-09
GOTERM_BP_5	regulation of gene expression, epigenetic	160	2.1	2e-11	10.699	2.2e-09
GOTERM_BP_5	nucleocytoplasmic transport	258	3.3	2.2e-11	10.6576	2.3e-09
GOTERM_BP_5	nucleoside metabolic process	232	3	4.9e-11	10.3098	5.1e-09
GOTERM_BP_5	regulation of establishment of planar polarity	79	1	6.2e-11	10.2076	6.4e-09
GOTERM_BP_5	regulation of ubiquitin-protein ligase activity involved in mitotic cell cycle	57	0.7	8.6e-11	10.0655	8.7e-09
GOTERM_BP_5	RNA transport	114	1.5	9.4e-11	10.0269	9.3e-09
GOTERM_BP_5	respiratory electron transport chain	78	1	1.1e-10	9.95861	1.1e-08
GOTERM_BP_5	maturation of SSU-rRNA	42	0.5	1.3e-10	9.88606	1.2e-08
GOTERM_BP_5	nuclear division	310	4	1.5e-10	9.82391	1.4e-08
GOTERM_BP_5	negative regulation of ubiquitin-protein ligase activity involved in mitotic cell cycle	56	0.7	1.7e-10	9.76955	1.6e-08
GOTERM_BP_5	mitochondrial respiratory chain complex assembly	67	0.9	1.7e-10	9.76955	1.6e-08
GOTERM_BP_5	negative regulation of macromolecule metabolic process	1074	13.8	2.2e-10	9.65758	2e-08
GOTERM_BP_5	regulation of mitotic cell cycle phase transition	181	2.3	2.5e-10	9.60206	2.2e-08
GOTERM_BP_5	RNA export from nucleus	85	1.1	2.5e-10	9.60206	2.3e-08
GOTERM_BP_5	ribosome assembly	49	0.6	3.3e-10	9.48149	2.9e-08
GOTERM_BP_5	regulation of cell cycle phase transition	192	2.5	3.9e-10	9.40894	3.4e-08
GOTERM_BP_5	morphogenesis of a polarized epithelium	91	1.2	4.2e-10	9.37675	3.6e-08
GOTERM_BP_5	establishment of planar polarity	84	1.1	4.3e-10	9.36653	3.7e-08
GOTERM_BP_5	positive regulation of protein catabolic process	153	2	5.4e-10	9.26761	4.5e-08
GOTERM_BP_5	cell cycle checkpoint	139	1.8	5.8e-10	9.23657	4.8e-08
GOTERM_BP_5	regulation of cell cycle process	312	4	9.6e-10	9.01773	7.9e-08
GOTERM_BP_5	DNA repair	282	3.6	9.7e-10	9.01323	7.9e-08
GOTERM_BP_5	negative regulation of protein metabolic process	516	6.6	1.1e-09	8.95861	8.7e-08
GOTERM_BP_5	negative regulation of cellular protein metabolic process	489	6.3	2.2e-09	8.65758	1.7e-07
GOTERM_BP_5	mRNA transport	95	1.2	2.8e-09	8.55284	2.2e-07
GOTERM_BP_5	macromolecule methylation	155	2	3.4e-09	8.46852	2.7e-07
GOTERM_BP_5	telomere organization	95	1.2	4.7e-09	8.3279	3.6e-07
GOTERM_BP_5	negative regulation of protein modification process	301	3.9	4.9e-09	8.3098	3.7e-07
GOTERM_BP_5	negative regulation of cellular amide metabolic process	99	1.3	5.4e-09	8.26761	4.1e-07
GOTERM_BP_5	mitochondrial electron transport, NADH to ubiquinone	43	0.6	7.3e-09	8.13668	5.5e-07
GOTERM_BP_5	positive regulation of transferase activity	328	4.2	9e-09	8.04576	6.6e-07
GOTERM_BP_5	positive regulation of cellular catabolic process	156	2	1.4e-08	7.85387	9.9e-07
GOTERM_BP_5	nucleobase-containing compound transport	126	1.6	1.6e-08	7.79588	1.1e-06
GOTERM_BP_5	G2/M transition of mitotic cell cycle	112	1.4	1.6e-08	7.79588	1.2e-06
GOTERM_BP_5	telomere maintenance	87	1.1	1.6e-08	7.79588	1.2e-06
GOTERM_BP_5	regulation of cellular amino acid metabolic process	43	0.6	2e-08	7.69897	1.4e-06
GOTERM_BP_5	sister chromatid segregation	132	1.7	2.2e-08	7.65758	1.5e-06
GOTERM_BP_5	cell-cell signaling by wnt	248	3.2	2.2e-08	7.65758	1.5e-06
GOTERM_BP_5	Wnt signaling pathway	247	3.2	2.9e-08	7.5376	2e-06
GOTERM_BP_5	negative regulation of translation	93	1.2	3.2e-08	7.49485	2.2e-06
GOTERM_BP_5	negative regulation of transferase activity	195	2.5	3.6e-08	7.4437	2.4e-06
GOTERM_BP_5	protein methylation	103	1.3	3.7e-08	7.4318	2.5e-06
GOTERM_BP_5	RNA biosynthetic process	1714	22.1	5.6e-08	7.25181	3.7e-06
GOTERM_BP_5	mitochondrial transmembrane transport	52	0.7	6.4e-08	7.19382	4.2e-06
GOTERM_BP_5	Golgi vesicle transport	176	2.3	6.9e-08	7.16115	4.4e-06
GOTERM_BP_5	regulation of cellular protein metabolic process	1061	13.7	7.2e-08	7.14267	4.6e-06
GOTERM_BP_5	nucleoside monophosphate biosynthetic process	66	0.8	8.2e-08	7.08619	5.2e-06
GOTERM_BP_5	covalent chromatin modification	282	3.6	1e-07	7	6.3e-06
GOTERM_BP_5	regulation of cellular protein localization	287	3.7	1.2e-07	6.92082	7.7e-06
GOTERM_BP_5	mitochondrial respiratory chain complex I assembly	47	0.6	1.3e-07	6.88606	7.8e-06
GOTERM_BP_5	regulation of protein metabolic process	1128	14.5	1.4e-07	6.85387	8.7e-06
GOTERM_BP_5	mRNA export from nucleus	69	0.9	1.8e-07	6.74473	1.1e-05
GOTERM_BP_5	mRNA-containing ribonucleoprotein complex export from nucleus	69	0.9	1.8e-07	6.74473	1.1e-05
GOTERM_BP_5	protein modification process	1671	21.5	2.2e-07	6.65758	1.3e-05
GOTERM_BP_5	cellular protein modification process	1671	21.5	2.2e-07	6.65758	1.3e-05
GOTERM_BP_5	regulation of gene expression	1888	24.3	2.5e-07	6.60206	1.5e-05
GOTERM_BP_5	DNA replication	160	2.1	2.8e-07	6.55284	1.7e-05
GOTERM_BP_5	negative regulation of intracellular signal transduction	236	3	3e-07	6.52288	1.8e-05
GOTERM_BP_5	regulation of macromolecule biosynthetic process	1788	23	3.6e-07	6.4437	2.1e-05
GOTERM_BP_5	nuclear chromosome segregation	158	2	4e-07	6.39794	2.3e-05
GOTERM_BP_5	regulation of cellular macromolecule biosynthetic process	1739	22.4	4.4e-07	6.35655	2.5e-05
GOTERM_BP_5	cellular protein complex assembly	290	3.7	4.5e-07	6.34679	2.5e-05
GOTERM_BP_5	mitotic cell cycle checkpoint	96	1.2	4.7e-07	6.3279	2.6e-05
GOTERM_BP_5	protein-DNA complex assembly	133	1.7	4.8e-07	6.31876	2.7e-05
GOTERM_BP_5	positive regulation of organelle organization	301	3.9	4.9e-07	6.3098	2.7e-05
GOTERM_BP_5	DNA damage checkpoint	90	1.2	7.2e-07	6.14267	3.9e-05
GOTERM_BP_5	cell surface receptor signaling pathway involved in cell-cell signaling	267	3.4	8.2e-07	6.08619	4.5e-05
GOTERM_BP_5	innate immune response activating cell surface receptor signaling pathway	69	0.9	8.7e-07	6.06048	4.7e-05
GOTERM_BP_5	ER to Golgi vesicle-mediated transport	104	1.3	9.3e-07	6.03152	5e-05
GOTERM_BP_5	ribosomal large subunit assembly	23	0.3	1e-06	6	5.5e-05
GOTERM_BP_5	histone methylation	81	1	1.1e-06	5.95861	5.6e-05
GOTERM_BP_5	positive regulation of proteolysis	189	2.4	1.3e-06	5.88606	7e-05
GOTERM_BP_5	nucleosome organization	104	1.3	1.3e-06	5.88606	6.9e-05
GOTERM_BP_5	chromatin remodeling	98	1.3	1.5e-06	5.82391	7.6e-05
GOTERM_BP_5	mitotic sister chromatid segregation	86	1.1	1.7e-06	5.76955	8.4e-05
GOTERM_BP_5	negative regulation of gene expression, epigenetic	83	1.1	1.7e-06	5.76955	8.4e-05
GOTERM_BP_5	spliceosomal complex assembly	41	0.5	2.1e-06	5.67778	0.00011
GOTERM_BP_5	negative regulation of mitotic cell cycle	123	1.6	2.3e-06	5.63827	0.00011
GOTERM_BP_5	glycosyl compound biosynthetic process	80	1	2.5e-06	5.60206	0.00013
GOTERM_BP_5	RNA modification	80	1	3.8e-06	5.42022	0.00019
GOTERM_BP_5	sister chromatid cohesion	78	1	3.9e-06	5.40894	0.00019
GOTERM_BP_5	negative regulation of gene expression	679	8.7	4.6e-06	5.33724	0.00022
GOTERM_BP_5	regulation of cellular response to heat	51	0.7	5.7e-06	5.24413	0.00027
GOTERM_BP_5	nucleoside biosynthetic process	78	1	5.8e-06	5.23657	0.00028
GOTERM_BP_5	chromatin silencing	73	0.9	5.9e-06	5.22915	0.00028
GOTERM_BP_5	nucleoside phosphate metabolic process	328	4.2	6e-06	5.22185	0.00028
GOTERM_BP_5	chromatin assembly or disassembly	108	1.4	6.6e-06	5.18046	0.00031
GOTERM_BP_5	nucleotide metabolic process	324	4.2	7.1e-06	5.14874	0.00033
GOTERM_BP_5	regulation of DNA metabolic process	191	2.5	7.7e-06	5.11351	0.00036
GOTERM_BP_5	maturation of LSU-rRNA	22	0.3	8.9e-06	5.05061	0.00041
GOTERM_BP_5	regulation of chromosome organization	153	2	9.3e-06	5.03152	0.00042
GOTERM_BP_5	negative regulation of cellular macromolecule biosynthetic process	607	7.8	1.1e-05	4.95861	0.00048
GOTERM_BP_5	response to unfolded protein	98	1.3	1.2e-05	4.92082	0.00054
GOTERM_BP_5	positive regulation of canonical Wnt signaling pathway	73	0.9	1.3e-05	4.88606	0.0006
GOTERM_BP_5	cellular amine metabolic process	70	0.9	1.4e-05	4.85387	0.00061
GOTERM_BP_5	ribose phosphate metabolic process	270	3.5	1.4e-05	4.85387	0.00062
GOTERM_BP_5	establishment of protein localization to mitochondrion	105	1.4	1.8e-05	4.74473	0.00081
GOTERM_BP_5	formation of translation preinitiation complex	21	0.3	1.9e-05	4.72125	0.00082
GOTERM_BP_5	negative regulation of cell cycle	234	3	1.9e-05	4.72125	0.00084
GOTERM_BP_5	positive regulation of cellular amide metabolic process	71	0.9	2e-05	4.69897	0.00088
GOTERM_BP_5	DNA biosynthetic process	111	1.4	2e-05	4.69897	0.00087
GOTERM_BP_5	cellular response to topologically incorrect protein	86	1.1	2.3e-05	4.63827	0.00097
GOTERM_BP_5	mitochondrial ATP synthesis coupled proton transport	19	0.2	2.4e-05	4.61979	0.001
GOTERM_BP_5	centromere complex assembly	38	0.5	2.4e-05	4.61979	0.001
GOTERM_BP_5	negative regulation of macromolecule biosynthetic process	643	8.3	2.9e-05	4.5376	0.0012
GOTERM_BP_5	spliceosomal snRNP assembly	29	0.4	2.9e-05	4.5376	0.0012
GOTERM_BP_5	positive regulation of Wnt signaling pathway	88	1.1	3e-05	4.52288	0.0013
GOTERM_BP_5	peptidyl-lysine methylation	67	0.9	3.1e-05	4.50864	0.0013
GOTERM_BP_5	NIK/NF-kappaB signaling	65	0.8	3.2e-05	4.49485	0.0013
GOTERM_BP_5	mitotic DNA integrity checkpoint	65	0.8	3.2e-05	4.49485	0.0013
GOTERM_BP_5	chromatin assembly	94	1.2	3.5e-05	4.45593	0.0014
GOTERM_BP_5	nucleobase-containing small molecule metabolic process	346	4.5	3.5e-05	4.45593	0.0014
GOTERM_BP_5	regulation of telomere maintenance	45	0.6	3.8e-05	4.42022	0.0015
GOTERM_BP_5	phosphorylation	983	12.7	3.9e-05	4.40894	0.0015
GOTERM_BP_5	ribonucleotide metabolic process	261	3.4	4e-05	4.39794	0.0016
GOTERM_BP_5	negative regulation of cell cycle process	128	1.6	4.2e-05	4.37675	0.0016
GOTERM_BP_5	positive regulation of cellular protein localization	184	2.4	4.5e-05	4.34679	0.0018
GOTERM_BP_5	membrane budding	64	0.8	4.8e-05	4.31876	0.0019
GOTERM_BP_5	positive regulation of translation	61	0.8	4.9e-05	4.3098	0.0019
GOTERM_BP_5	signal transduction by p53 class mediator	93	1.2	5e-05	4.30103	0.0019
GOTERM_BP_5	regulation of gene silencing	41	0.5	5.4e-05	4.26761	0.0021
GOTERM_BP_5	posttranscriptional gene silencing by RNA	41	0.5	5.4e-05	4.26761	0.0021
GOTERM_BP_5	regulation of telomere maintenance via telomere lengthening	35	0.5	6.5e-05	4.18709	0.0025
GOTERM_BP_5	regulation of mitochondrion organization	122	1.6	6.8e-05	4.16749	0.0026
GOTERM_BP_5	positive regulation of gene expression, epigenetic	50	0.6	7.2e-05	4.14267	0.0027
GOTERM_BP_5	CENP-A containing chromatin organization	31	0.4	8.3e-05	4.08092	0.0031
GOTERM_BP_5	nucleosome assembly	85	1.1	8.7e-05	4.06048	0.0032
GOTERM_BP_5	nucleic acid phosphodiester bond hydrolysis	144	1.9	8.8e-05	4.05552	0.0033
GOTERM_BP_5	regulation of telomere maintenance via telomerase	32	0.4	9.3e-05	4.03152	0.0034
GOTERM_BP_5	transcription, DNA-templated	1548	19.9	9.8e-05	4.00877	0.0036
GOTERM_BP_5	DNA damage response, detection of DNA damage	27	0.3	9.9e-05	4.00436	0.0036
GOTERM_BP_5	signal transduction involved in cell cycle checkpoint	43	0.6	0.0001	4	0.0036
GOTERM_BP_5	transport of virus	45	0.6	0.00011	3.95861	0.0038
GOTERM_BP_5	IRE1-mediated unfolded protein response	45	0.6	0.00011	3.95861	0.0038
GOTERM_BP_5	mitotic G1/S transition checkpoint	46	0.6	0.00011	3.95861	0.0039
GOTERM_BP_5	mitotic DNA damage checkpoint	60	0.8	0.00011	3.95861	0.0039
GOTERM_BP_5	cellular response to unfolded protein	77	1	0.00011	3.95861	0.0039
GOTERM_BP_5	nucleoside triphosphate biosynthetic process	50	0.6	0.00011	3.95861	0.004
GOTERM_BP_5	negative regulation of mitotic cell cycle phase transition	86	1.1	0.00011	3.95861	0.004
GOTERM_BP_5	receptor catabolic process	20	0.3	0.00012	3.92082	0.0041
GOTERM_BP_5	regulation of intracellular transport	230	3	0.00013	3.88606	0.0045
GOTERM_BP_5	purine nucleotide metabolic process	263	3.4	0.00013	3.88606	0.0044
GOTERM_BP_5	regulation of signal transduction by p53 class mediator	90	1.2	0.00013	3.88606	0.0046
GOTERM_BP_5	negative regulation of cellular biosynthetic process	662	8.5	0.00015	3.82391	0.005
GOTERM_BP_5	mitochondrial membrane organization	61	0.8	0.00016	3.79588	0.0054
GOTERM_BP_5	endoplasmic reticulum unfolded protein response	75	1	0.00016	3.79588	0.0055
GOTERM_BP_5	beta-catenin-TCF complex assembly	31	0.4	0.00016	3.79588	0.0054
GOTERM_BP_5	signal transduction involved in DNA damage checkpoint	42	0.5	0.00016	3.79588	0.0054
GOTERM_BP_5	signal transduction involved in DNA integrity checkpoint	42	0.5	0.00016	3.79588	0.0054
GOTERM_BP_5	G1/S transition of mitotic cell cycle	118	1.5	0.00017	3.76955	0.0056
GOTERM_BP_5	positive regulation of viral life cycle	56	0.7	0.00017	3.76955	0.0057
GOTERM_BP_5	negative regulation of cell cycle phase transition	91	1.2	0.00017	3.76955	0.0057
GOTERM_BP_5	nuclear envelope organization	52	0.7	0.00017	3.76955	0.0058
GOTERM_BP_5	positive regulation of macromolecule metabolic process	1235	15.9	0.00018	3.74473	0.0058
GOTERM_BP_5	negative regulation of organelle organization	158	2	0.00021	3.67778	0.0067
GOTERM_BP_5	chromatin silencing at rDNA	28	0.4	0.00023	3.63827	0.0075
GOTERM_BP_5	ERAD pathway	55	0.7	0.00025	3.60206	0.0082
GOTERM_BP_5	signal transduction in response to DNA damage	68	0.9	0.00027	3.56864	0.0087
GOTERM_BP_5	negative regulation of phosphate metabolic process	259	3.3	0.00031	3.50864	0.01
GOTERM_BP_5	negative regulation of phosphorus metabolic process	259	3.3	0.00031	3.50864	0.01
GOTERM_BP_5	positive regulation of viral process	62	0.8	0.00032	3.49485	0.01
GOTERM_BP_5	positive regulation of protein metabolic process	670	8.6	0.00032	3.49485	0.01
GOTERM_BP_5	positive regulation of cellular protein metabolic process	633	8.1	0.00032	3.49485	0.01
GOTERM_BP_5	protein import	164	2.1	0.00034	3.46852	0.011
GOTERM_BP_5	protein targeting to mitochondrion	79	1	0.00035	3.45593	0.011
GOTERM_BP_5	regulation of Wnt signaling pathway	158	2	0.00036	3.4437	0.011
GOTERM_BP_5	negative regulation of protein catabolic process	55	0.7	0.00037	3.4318	0.011
GOTERM_BP_5	regulation of canonical Wnt signaling pathway	124	1.6	0.0004	3.39794	0.012
GOTERM_BP_5	signal transduction involved in mitotic cell cycle checkpoint	40	0.5	0.00041	3.38722	0.012
GOTERM_BP_5	signal transduction involved in mitotic G1 DNA damage checkpoint	40	0.5	0.00041	3.38722	0.012
GOTERM_BP_5	intracellular transport of virus	42	0.5	0.00041	3.38722	0.013
GOTERM_BP_5	negative regulation of signal transduction	491	6.3	0.0005	3.30103	0.015
GOTERM_BP_5	proton transport	83	1.1	0.00053	3.27572	0.016
GOTERM_BP_5	regulation of DNA replication	66	0.8	0.00055	3.25964	0.016
GOTERM_BP_5	negative regulation of MAPK cascade	81	1	0.00057	3.24413	0.017
GOTERM_BP_5	positive regulation of chromosome organization	81	1	0.00057	3.24413	0.017
GOTERM_BP_5	regulation of intracellular protein transport	182	2.3	0.00061	3.21467	0.018
GOTERM_BP_5	negative regulation of chromosome organization	62	0.8	0.00062	3.20761	0.018
GOTERM_BP_5	DNA damage response, signal transduction by p53 class mediator resulting in cell cycle arrest	39	0.5	0.00063	3.20066	0.019
GOTERM_BP_5	multi-organism intracellular transport	42	0.5	0.00064	3.19382	0.019
GOTERM_BP_5	antigen processing and presentation of exogenous peptide antigen via MHC class I	41	0.5	0.00064	3.19382	0.019
GOTERM_BP_5	microtubule cytoskeleton organization	206	2.7	0.00066	3.18046	0.019
GOTERM_BP_5	positive regulation of DNA metabolic process	105	1.4	0.00072	3.14267	0.021
GOTERM_BP_5	regulation of mRNA metabolic process	73	0.9	0.00078	3.10791	0.022
GOTERM_BP_5	regulation of gene silencing by RNA	21	0.3	0.00081	3.09151	0.023
GOTERM_BP_5	regulation of posttranscriptional gene silencing	21	0.3	0.00081	3.09151	0.023
GOTERM_BP_5	ribosomal small subunit assembly	17	0.2	0.00089	3.05061	0.025
GOTERM_BP_5	hydrogen transport	83	1.1	0.0009	3.04576	0.026
GOTERM_BP_5	ER-associated ubiquitin-dependent protein catabolic process	46	0.6	0.00091	3.04096	0.026
GOTERM_BP_5	regulation of transcription from RNA polymerase II promoter in response to stress	40	0.5	0.00098	3.00877	0.028
GOTERM_BP_5	negative regulation of telomere maintenance via telomere lengthening	14	0.2	0.00099	3.00436	0.028
GOTERM_BP_5	positive regulation of telomere maintenance via telomerase	23	0.3	0.001	3	0.029
GOTERM_BP_5	nucleotide-excision repair, DNA damage recognition	18	0.2	0.0011	2.95861	0.03
GOTERM_BP_5	cell cycle arrest	119	1.5	0.0011	2.95861	0.031
GOTERM_BP_5	response to UV	70	0.9	0.0011	2.95861	0.032
GOTERM_BP_5	mRNA stabilization	25	0.3	0.0012	2.92082	0.033
GOTERM_BP_5	regulation of gene silencing by miRNA	19	0.2	0.0013	2.88606	0.035
GOTERM_BP_5	regulation of kinase activity	359	4.6	0.0013	2.88606	0.035
GOTERM_BP_5	negative regulation of megakaryocyte differentiation	15	0.2	0.0014	2.85387	0.037
GOTERM_BP_5	mitotic nuclear envelope disassembly	29	0.4	0.0014	2.85387	0.038
GOTERM_BP_5	regulation of organ morphogenesis	126	1.6	0.0015	2.82391	0.04
GOTERM_BP_5	nuclear envelope disassembly	31	0.4	0.0015	2.82391	0.04
GOTERM_BP_5	positive regulation of telomere maintenance	31	0.4	0.0015	2.82391	0.04
GOTERM_BP_5	membrane disassembly	31	0.4	0.0015	2.82391	0.04
GOTERM_BP_5	intrinsic apoptotic signaling pathway	138	1.8	0.0015	2.82391	0.04
GOTERM_BP_5	cellular response to ionizing radiation	36	0.5	0.0015	2.82391	0.04
GOTERM_BP_5	regulation of RNA metabolic process	1592	20.5	0.0016	2.79588	0.042
GOTERM_BP_5	RNA phosphodiester bond hydrolysis	73	0.9	0.0017	2.76955	0.046
GOTERM_BP_5	protein targeting to nucleus	138	1.8	0.0018	2.74473	0.047
GOTERM_BP_5	protein import into nucleus	138	1.8	0.0018	2.74473	0.047
GOTERM_BP_5	regulation of mRNA processing	58	0.7	0.0018	2.74473	0.047
GOTERM_BP_5	positive regulation of cell cycle	164	2.1	0.0018	2.74473	0.047
GOTERM_BP_5	regulation of response to DNA damage stimulus	83	1.1	0.0019	2.72125	0.048
GOTERM_BP_5	hippo signaling	23	0.3	0.0019	2.72125	0.049
GOTERM_BP_5	axonal transport	23	0.3	0.0019	2.72125	0.049
GOTERM_BP_5	positive regulation of telomere maintenance via telomere lengthening	23	0.3	0.0019	2.72125	0.049
GOTERM_BP_5	negative regulation of cell cycle G1/S phase transition	56	0.7	0.0019	2.72125	0.049
GOTERM_BP_5	positive regulation of posttranscriptional gene silencing	13	0.2	0.002	2.69897	0.052
GOTERM_BP_5	negative regulation of canonical Wnt signaling pathway	86	1.1	0.0021	2.67778	0.052
GOTERM_BP_5	single-organism nuclear import	138	1.8	0.0021	2.67778	0.053
GOTERM_BP_5	adherens junction assembly	40	0.5	0.0022	2.65758	0.055
GOTERM_BP_5	COPII-coated vesicle budding	39	0.5	0.0022	2.65758	0.055
GOTERM_BP_5	regulation of RNA splicing	60	0.8	0.0022	2.65758	0.056
GOTERM_BP_5	positive regulation of mitochondrion organization	89	1.1	0.0023	2.63827	0.056
GOTERM_BP_5	endosomal transport	124	1.6	0.0023	2.63827	0.057
GOTERM_BP_5	nucleotide-excision repair, DNA gap filling	18	0.2	0.0023	2.63827	0.058
GOTERM_BP_5	negative regulation of DNA binding	30	0.4	0.0023	2.63827	0.058
GOTERM_BP_5	negative regulation of nucleobase-containing compound metabolic process	602	7.7	0.0024	2.61979	0.058
GOTERM_BP_5	regulation of protein modification process	724	9.3	0.0024	2.61979	0.058
GOTERM_BP_5	negative regulation of Wnt signaling pathway	102	1.3	0.0024	2.61979	0.058
GOTERM_BP_5	cytokinesis	65	0.8	0.0024	2.61979	0.058
GOTERM_BP_5	iron-sulfur cluster assembly	14	0.2	0.0027	2.56864	0.064
GOTERM_BP_5	regulation of cell cycle G1/S phase transition	80	1	0.0027	2.56864	0.064
GOTERM_BP_5	regulation of nuclear division	85	1.1	0.0027	2.56864	0.064
GOTERM_BP_5	TOR signaling	45	0.6	0.0027	2.56864	0.065
GOTERM_BP_5	regulation of mitotic nuclear division	74	1	0.0027	2.56864	0.065
GOTERM_BP_5	spindle organization	60	0.8	0.0029	2.5376	0.069
GOTERM_BP_5	apoptotic signaling pathway	268	3.5	0.0031	2.50864	0.072
GOTERM_BP_5	positive regulation of intracellular transport	140	1.8	0.0032	2.49485	0.074
GOTERM_BP_5	tRNA-containing ribonucleoprotein complex export from nucleus	22	0.3	0.0032	2.49485	0.075
GOTERM_BP_5	tRNA export from nucleus	22	0.3	0.0032	2.49485	0.075
GOTERM_BP_5	tRNA transport	23	0.3	0.0034	2.46852	0.078
GOTERM_BP_5	mitochondrion disassembly	34	0.4	0.0035	2.45593	0.081
GOTERM_BP_5	mitophagy	34	0.4	0.0035	2.45593	0.081
GOTERM_BP_5	oxidoreduction coenzyme metabolic process	73	0.9	0.0036	2.4437	0.083
GOTERM_BP_5	positive regulation of viral transcription	27	0.3	0.0037	2.4318	0.084
GOTERM_BP_5	negative regulation of chromatin binding	9	0.1	0.0039	2.40894	0.09
GOTERM_BP_5	positive regulation of cell cycle process	123	1.6	0.0041	2.38722	0.092
GOTERM_BP_5	positive regulation of gene silencing by miRNA	12	0.2	0.0041	2.38722	0.092
GOTERM_BP_5	regulation of protein localization to chromosome, telomeric region	12	0.2	0.0041	2.38722	0.092
GOTERM_BP_5	positive regulation of intracellular protein transport	125	1.6	0.0044	2.35655	0.098
GOTERM_BP_5	RNA methylation	39	0.5	0.0046	2.33724	0.1
GOTERM_BP_5	negative regulation of cell communication	519	6.7	0.0047	2.3279	0.1
GOTERM_BP_5	vesicle coating	37	0.5	0.0048	2.31876	0.11
GOTERM_BP_5	negative regulation of RNA splicing	19	0.2	0.0049	2.3098	0.11
GOTERM_BP_5	regulation of nucleocytoplasmic transport	106	1.4	0.0051	2.29243	0.11
GOTERM_BP_5	telomerase RNA localization to Cajal body	13	0.2	0.0051	2.29243	0.11
GOTERM_BP_5	liver regeneration	20	0.3	0.0052	2.284	0.11
GOTERM_BP_5	mRNA splice site selection	20	0.3	0.0052	2.284	0.11
GOTERM_BP_5	focal adhesion assembly	34	0.4	0.0052	2.284	0.11
GOTERM_BP_5	negative regulation of cellular catabolic process	45	0.6	0.0052	2.284	0.11
GOTERM_BP_5	cytoskeleton-dependent intracellular transport	52	0.7	0.0053	2.27572	0.11
GOTERM_BP_5	positive regulation of viral genome replication	22	0.3	0.0055	2.25964	0.12
GOTERM_BP_5	regulation of viral process	127	1.6	0.0055	2.25964	0.12
GOTERM_BP_5	polysaccharide biosynthetic process	43	0.6	0.0056	2.25181	0.12
GOTERM_BP_5	substantia nigra development	30	0.4	0.0056	2.25181	0.12
GOTERM_BP_5	nucleobase biosynthetic process	14	0.2	0.006	2.22185	0.13
GOTERM_BP_5	regulation of establishment of protein localization to chromosome	10	0.1	0.0062	2.20761	0.13
GOTERM_BP_5	regulation of mitochondrial membrane permeability	40	0.5	0.0062	2.20761	0.13
GOTERM_BP_5	regulation of apoptotic signaling pathway	178	2.3	0.0063	2.20066	0.13
GOTERM_BP_5	positive regulation of cell cycle arrest	47	0.6	0.0065	2.18709	0.13
GOTERM_BP_5	regulation of proteolysis	318	4.1	0.0066	2.18046	0.14
GOTERM_BP_5	autophagosome organization	37	0.5	0.0068	2.16749	0.14
GOTERM_BP_5	autophagosome assembly	36	0.5	0.007	2.1549	0.14
GOTERM_BP_5	aerobic respiration	36	0.5	0.007	2.1549	0.14
GOTERM_BP_5	negative regulation of intrinsic apoptotic signaling pathway	51	0.7	0.0073	2.13668	0.15
GOTERM_BP_5	establishment of protein localization to chromosome	16	0.2	0.0074	2.13077	0.15
GOTERM_BP_5	organelle disassembly	43	0.6	0.0076	2.11919	0.15
GOTERM_BP_5	negative regulation of DNA metabolic process	61	0.8	0.0077	2.11351	0.15
GOTERM_BP_5	regulation of TOR signaling	41	0.5	0.0081	2.09151	0.16
GOTERM_BP_5	MAPK cascade	373	4.8	0.0082	2.08619	0.16
GOTERM_BP_5	negative regulation of telomere maintenance	18	0.2	0.0083	2.08092	0.16
GOTERM_BP_5	negative regulation of cellular protein catabolic process	29	0.4	0.0084	2.07572	0.17
GOTERM_BP_5	pyridine nucleotide metabolic process	64	0.8	0.0085	2.07058	0.17
GOTERM_BP_5	positive regulation of cell death	274	3.5	0.0086	2.0655	0.17
GOTERM_BP_5	negative regulation of ERBB signaling pathway	28	0.4	0.0086	2.0655	0.17
GOTERM_BP_5	actin cytoskeleton organization	251	3.2	0.0086	2.0655	0.17
GOTERM_BP_5	positive regulation of protein localization to Cajal body	8	0.1	0.0088	2.05552	0.17
GOTERM_BP_5	regulation of transcription from RNA polymerase II promoter in response to hypoxia	21	0.3	0.009	2.04576	0.17
GOTERM_BP_5	regulation of DNA-templated transcription, initiation	21	0.3	0.009	2.04576	0.17
GOTERM_BP_5	modulation by virus of host morphology or physiology	24	0.3	0.009	2.04576	0.17
GOTERM_BP_5	regulation of sister chromatid segregation	38	0.5	0.0091	2.04096	0.17
GOTERM_BP_5	regulation of cell cycle arrest	57	0.7	0.0093	2.03152	0.18
GOTERM_BP_5	regulation of RNA biosynthetic process	1528	19.7	0.0094	2.02687	0.18
GOTERM_BP_5	regulation of viral life cycle	88	1.1	0.0095	2.02228	0.18
GOTERM_BP_5	regulation of DNA damage checkpoint	12	0.2	0.0098	2.00877	0.18
GOTERM_BP_5	cerebellum development	50	0.6	0.0098	2.00877	0.18
GOTERM_BP_5	regulation of DNA biosynthetic process	50	0.6	0.0098	2.00877	0.18
GOTERM_BP_5	regulation of protein localization to nucleus	106	1.4	0.01	2	0.19
GOTERM_BP_5	COPII vesicle coating	35	0.5	0.01	2	0.19
GOTERM_BP_5	vesicle targeting, rough ER to cis-Golgi	35	0.5	0.01	2	0.19
GOTERM_BP_5	protein transmembrane transport	35	0.5	0.01	2	0.19
GOTERM_BP_5	organ regeneration	42	0.5	0.011	1.95861	0.19
GOTERM_BP_5	positive regulation of DNA biosynthetic process	33	0.4	0.011	1.95861	0.2
GOTERM_BP_5	positive regulation of programmed cell death	260	3.3	0.011	1.95861	0.21
GOTERM_BP_5	response to gamma radiation	30	0.4	0.012	1.92082	0.21
GOTERM_BP_5	mitotic sister chromatid separation	30	0.4	0.012	1.92082	0.21
GOTERM_BP_5	regulation of establishment of protein localization to mitochondrion	66	0.8	0.012	1.92082	0.22
GOTERM_BP_5	cellular response to misfolded protein	14	0.2	0.012	1.92082	0.22
GOTERM_BP_5	lamellipodium assembly	29	0.4	0.012	1.92082	0.22
GOTERM_BP_5	signal transduction by protein phosphorylation	386	5	0.012	1.92082	0.22
GOTERM_BP_5	modification by symbiont of host morphology or physiology	28	0.4	0.013	1.88606	0.22
GOTERM_BP_5	cellular carbohydrate biosynthetic process	44	0.6	0.013	1.88606	0.22
GOTERM_BP_5	Golgi vesicle budding	9	0.1	0.013	1.88606	0.22
GOTERM_BP_5	regulation of cytokinesis	37	0.5	0.013	1.88606	0.22
GOTERM_BP_5	negative regulation of epidermal growth factor receptor signaling pathway	27	0.3	0.013	1.88606	0.22
GOTERM_BP_5	positive regulation of DNA repair	26	0.3	0.013	1.88606	0.23
GOTERM_BP_5	negative regulation of RNA metabolic process	537	6.9	0.013	1.88606	0.23
GOTERM_BP_5	cytoskeleton-dependent cytokinesis	25	0.3	0.013	1.88606	0.23
GOTERM_BP_5	regulation of intrinsic apoptotic signaling pathway	76	1	0.014	1.85387	0.24
GOTERM_BP_5	axo-dendritic transport	24	0.3	0.014	1.85387	0.23
GOTERM_BP_5	organelle transport along microtubule	35	0.5	0.014	1.85387	0.24
GOTERM_BP_5	positive regulation of apoptotic process	257	3.3	0.014	1.85387	0.24
GOTERM_BP_5	negative regulation of sister chromatid segregation	23	0.3	0.014	1.85387	0.24
GOTERM_BP_5	fibroblast growth factor receptor signaling pathway	53	0.7	0.014	1.85387	0.24
GOTERM_BP_5	regulation of transcription, DNA-templated	1507	19.4	0.014	1.85387	0.24
GOTERM_BP_5	positive regulation of apoptotic signaling pathway	87	1.1	0.014	1.85387	0.24
GOTERM_BP_5	activation of innate immune response	119	1.5	0.014	1.85387	0.24
GOTERM_BP_5	regulation of cell cycle checkpoint	21	0.3	0.014	1.85387	0.24
GOTERM_BP_5	tricarboxylic acid cycle	19	0.2	0.014	1.85387	0.24
GOTERM_BP_5	positive regulation of TOR signaling	19	0.2	0.014	1.85387	0.24
GOTERM_BP_5	regulation of megakaryocyte differentiation	19	0.2	0.014	1.85387	0.24
GOTERM_BP_5	morphogenesis of an epithelium	235	3	0.015	1.82391	0.25
GOTERM_BP_5	apoptotic mitochondrial changes	61	0.8	0.015	1.82391	0.25
GOTERM_BP_5	regulation of mitotic sister chromatid segregation	32	0.4	0.015	1.82391	0.25
GOTERM_BP_5	negative regulation of nuclear division	32	0.4	0.015	1.82391	0.25
GOTERM_BP_5	protein export from nucleus	32	0.4	0.015	1.82391	0.25
GOTERM_BP_5	viral latency	10	0.1	0.016	1.79588	0.26
GOTERM_BP_5	negative regulation of telomere maintenance via telomerase	10	0.1	0.016	1.79588	0.26
GOTERM_BP_5	ER-associated misfolded protein catabolic process	10	0.1	0.016	1.79588	0.26
GOTERM_BP_5	sterol biosynthetic process	31	0.4	0.016	1.79588	0.26
GOTERM_BP_5	single-organism carbohydrate catabolic process	68	0.9	0.016	1.79588	0.26
GOTERM_BP_5	cellular polysaccharide biosynthetic process	37	0.5	0.017	1.76955	0.27
GOTERM_BP_5	metencephalon development	53	0.7	0.018	1.74473	0.28
GOTERM_BP_5	positive regulation of cell cycle phase transition	36	0.5	0.018	1.74473	0.28
GOTERM_BP_5	positive regulation of ERAD pathway	11	0.1	0.018	1.74473	0.29
GOTERM_BP_5	cellular carbohydrate catabolic process	27	0.3	0.018	1.74473	0.29
GOTERM_BP_5	positive regulation of neuron apoptotic process	27	0.3	0.018	1.74473	0.29
GOTERM_BP_5	establishment of localization by movement along microtubule	52	0.7	0.018	1.74473	0.29
GOTERM_BP_5	cellular polysaccharide metabolic process	51	0.7	0.019	1.72125	0.3
GOTERM_BP_5	female meiosis I	7	0.1	0.019	1.72125	0.3
GOTERM_BP_5	chromosome movement towards spindle pole	7	0.1	0.019	1.72125	0.3
GOTERM_BP_5	negative regulation of protein export from nucleus	7	0.1	0.019	1.72125	0.3
GOTERM_BP_5	synaptic vesicle cytoskeletal transport	12	0.2	0.02	1.69897	0.31
GOTERM_BP_5	positive regulation of establishment of protein localization to mitochondrion	59	0.8	0.02	1.69897	0.31
GOTERM_BP_5	negative regulation of chromosome segregation	23	0.3	0.021	1.67778	0.32
GOTERM_BP_5	establishment or maintenance of apical/basal cell polarity	23	0.3	0.021	1.67778	0.32
GOTERM_BP_5	positive regulation of mitochondrial membrane permeability	32	0.4	0.021	1.67778	0.32
GOTERM_BP_5	regulation of DNA repair	44	0.6	0.021	1.67778	0.32
GOTERM_BP_5	negative regulation of defense response to virus	13	0.2	0.021	1.67778	0.32
GOTERM_BP_5	nucleotide-sugar metabolic process	22	0.3	0.021	1.67778	0.32
GOTERM_BP_5	cellular response to amino acid stimulus	31	0.4	0.022	1.65758	0.33
GOTERM_BP_5	dolichol-linked oligosaccharide biosynthetic process	14	0.2	0.022	1.65758	0.33
GOTERM_BP_5	oligosaccharide-lipid intermediate biosynthetic process	14	0.2	0.022	1.65758	0.33
GOTERM_BP_5	tRNA methylation	20	0.3	0.022	1.65758	0.33
GOTERM_BP_5	response to misfolded protein	15	0.2	0.023	1.63827	0.33
GOTERM_BP_5	cellular protein complex localization	18	0.2	0.023	1.63827	0.33
GOTERM_BP_5	canonical glycolysis	17	0.2	0.023	1.63827	0.33
GOTERM_BP_5	rRNA methylation	17	0.2	0.023	1.63827	0.33
GOTERM_BP_5	positive regulation of organelle assembly	30	0.4	0.023	1.63827	0.33
GOTERM_BP_5	regulation of oxidative stress-induced cell death	30	0.4	0.023	1.63827	0.33
GOTERM_BP_5	carbohydrate biosynthetic process	94	1.2	0.023	1.63827	0.34
GOTERM_BP_5	spindle assembly	47	0.6	0.023	1.63827	0.34
GOTERM_BP_5	regulation of viral transcription	36	0.5	0.024	1.61979	0.34
GOTERM_BP_5	adherens junction organization	60	0.8	0.024	1.61979	0.34
GOTERM_BP_5	regulation of establishment of protein localization	358	4.6	0.025	1.60206	0.36
GOTERM_BP_5	viral genome replication	54	0.7	0.026	1.58503	0.36
GOTERM_BP_5	regulation of hippo signaling	8	0.1	0.026	1.58503	0.36
GOTERM_BP_5	positive regulation of establishment of protein localization to telomere	8	0.1	0.026	1.58503	0.36
GOTERM_BP_5	regulation of helicase activity	8	0.1	0.026	1.58503	0.36
GOTERM_BP_5	chromosome separation	39	0.5	0.027	1.56864	0.37
GOTERM_BP_5	microtubule cytoskeleton organization involved in mitosis	26	0.3	0.027	1.56864	0.37
GOTERM_BP_5	positive regulation of DNA binding	26	0.3	0.027	1.56864	0.37
GOTERM_BP_5	positive regulation of protein modification process	492	6.3	0.027	1.56864	0.37
GOTERM_BP_5	intracellular signal transduction	1114	14.3	0.027	1.56864	0.38
GOTERM_BP_5	negative regulation of mitochondrion organization	25	0.3	0.028	1.55284	0.38
GOTERM_BP_5	negative regulation of endocytosis	25	0.3	0.028	1.55284	0.38
GOTERM_BP_5	DNA recombination	122	1.6	0.028	1.55284	0.38
GOTERM_BP_5	positive regulation of mitotic cell cycle phase transition	32	0.4	0.028	1.55284	0.38
GOTERM_BP_5	neuron projection development	356	4.6	0.029	1.5376	0.39
GOTERM_BP_5	protein exit from endoplasmic reticulum	24	0.3	0.029	1.5376	0.39
GOTERM_BP_5	negative regulation of transcription, DNA-templated	486	6.3	0.029	1.5376	0.39
GOTERM_BP_5	glycogen metabolic process	42	0.5	0.029	1.5376	0.4
GOTERM_BP_5	virion assembly	23	0.3	0.03	1.52288	0.4
GOTERM_BP_5	Golgi ribbon formation	9	0.1	0.03	1.52288	0.4
GOTERM_BP_5	establishment of protein localization to mitochondrial membrane	9	0.1	0.03	1.52288	0.4
GOTERM_BP_5	amino acid activation	30	0.4	0.031	1.50864	0.41
GOTERM_BP_5	negative regulation of mRNA metabolic process	22	0.3	0.031	1.50864	0.41
GOTERM_BP_5	receptor metabolic process	73	0.9	0.032	1.49485	0.41
GOTERM_BP_5	negative regulation of mitotic sister chromatid segregation	21	0.3	0.032	1.49485	0.41
GOTERM_BP_5	regulation of cardiac muscle cell contraction	21	0.3	0.032	1.49485	0.41
GOTERM_BP_5	cell-substrate junction assembly	45	0.6	0.032	1.49485	0.42
GOTERM_BP_5	stress-activated protein kinase signaling cascade	118	1.5	0.033	1.48149	0.42
GOTERM_BP_5	response to X-ray	20	0.3	0.033	1.48149	0.42
GOTERM_BP_5	regulation of oxidative stress-induced neuron death	10	0.1	0.033	1.48149	0.43
GOTERM_BP_5	regulation of programmed cell death	602	7.7	0.033	1.48149	0.43
GOTERM_BP_5	regulation of focal adhesion assembly	28	0.4	0.034	1.46852	0.43
GOTERM_BP_5	regulation of cell-substrate junction assembly	28	0.4	0.034	1.46852	0.43
GOTERM_BP_5	metaphase/anaphase transition of cell cycle	28	0.4	0.034	1.46852	0.43
GOTERM_BP_5	negative regulation of cellular protein localization	68	0.9	0.034	1.46852	0.43
GOTERM_BP_5	positive regulation of neuron death	34	0.4	0.034	1.46852	0.43
GOTERM_BP_5	hexose metabolic process	108	1.4	0.034	1.46852	0.43
GOTERM_BP_5	amyloid precursor protein metabolic process	19	0.2	0.034	1.46852	0.43
GOTERM_BP_5	negative regulation of mRNA processing	19	0.2	0.034	1.46852	0.43
GOTERM_BP_5	liver development	64	0.8	0.034	1.46852	0.43
GOTERM_BP_5	energy reserve metabolic process	48	0.6	0.034	1.46852	0.43
GOTERM_BP_5	acetyl-CoA metabolic process	18	0.2	0.035	1.45593	0.43
GOTERM_BP_5	regulation of metaphase/anaphase transition of cell cycle	27	0.3	0.035	1.45593	0.44
GOTERM_BP_5	nose development	11	0.1	0.035	1.45593	0.44
GOTERM_BP_5	nuclear pore organization	11	0.1	0.035	1.45593	0.44
GOTERM_BP_5	mitotic chromosome condensation	11	0.1	0.035	1.45593	0.44
GOTERM_BP_5	mitochondrial electron transport, ubiquinol to cytochrome c	11	0.1	0.035	1.45593	0.44
GOTERM_BP_5	modulation by symbiont of host cellular process	17	0.2	0.035	1.45593	0.44
GOTERM_BP_5	positive regulation of response to DNA damage stimulus	38	0.5	0.036	1.4437	0.44
GOTERM_BP_5	antigen processing and presentation of exogenous peptide antigen via MHC class II	47	0.6	0.036	1.4437	0.44
GOTERM_BP_5	protein-DNA complex disassembly	12	0.2	0.036	1.4437	0.44
GOTERM_BP_5	chromatin disassembly	12	0.2	0.036	1.4437	0.44
GOTERM_BP_5	negative regulation of release of cytochrome c from mitochondria	12	0.2	0.036	1.4437	0.44
GOTERM_BP_5	regulation of SMAD protein import into nucleus	12	0.2	0.036	1.4437	0.44
GOTERM_BP_5	nuclear envelope reassembly	12	0.2	0.036	1.4437	0.44
GOTERM_BP_5	establishment of protein localization to Golgi	15	0.2	0.037	1.4318	0.45
GOTERM_BP_5	glycogen catabolic process	15	0.2	0.037	1.4318	0.45
GOTERM_BP_5	branched-chain amino acid catabolic process	13	0.2	0.037	1.4318	0.45
GOTERM_BP_5	DNA ligation	13	0.2	0.037	1.4318	0.45
GOTERM_BP_5	exosomal secretion	13	0.2	0.037	1.4318	0.45
GOTERM_BP_5	nucleotide-sugar biosynthetic process	14	0.2	0.037	1.4318	0.45
GOTERM_BP_5	regulation of receptor biosynthetic process	14	0.2	0.037	1.4318	0.45
GOTERM_BP_5	substrate adhesion-dependent cell spreading	42	0.5	0.037	1.4318	0.45
GOTERM_BP_5	cellular glucan metabolic process	42	0.5	0.037	1.4318	0.45
GOTERM_BP_5	glucan metabolic process	42	0.5	0.037	1.4318	0.45
GOTERM_BP_5	mitotic spindle assembly	25	0.3	0.038	1.42022	0.46
GOTERM_BP_5	response to amine	25	0.3	0.038	1.42022	0.46
GOTERM_BP_5	negative regulation of mitotic nuclear division	25	0.3	0.038	1.42022	0.46
GOTERM_BP_5	organophosphate biosynthetic process	252	3.2	0.038	1.42022	0.46
GOTERM_BP_5	circadian regulation of gene expression	31	0.4	0.039	1.40894	0.46
GOTERM_BP_5	positive regulation of gene expression	715	9.2	0.039	1.40894	0.46
GOTERM_BP_5	metaphase/anaphase transition of mitotic cell cycle	24	0.3	0.04	1.39794	0.47
GOTERM_BP_5	actomyosin structure organization	71	0.9	0.04	1.39794	0.47
GOTERM_BP_5	mitochondrial outer membrane permeabilization involved in programmed cell death	30	0.4	0.04	1.39794	0.47
GOTERM_BP_5	vesicle targeting	40	0.5	0.041	1.38722	0.47
GOTERM_BP_5	protein oligomerization	210	2.7	0.041	1.38722	0.48
GOTERM_BP_5	negative regulation of hippo signaling	6	0.1	0.042	1.37675	0.48
GOTERM_BP_5	placenta development	70	0.9	0.042	1.37675	0.49
GOTERM_BP_5	regulation of cell shape	70	0.9	0.042	1.37675	0.49
GOTERM_BP_5	tRNA aminoacylation	29	0.4	0.042	1.37675	0.49
GOTERM_BP_5	intracellular protein transmembrane transport	29	0.4	0.042	1.37675	0.49
GOTERM_BP_5	apoptotic process	737	9.5	0.043	1.36653	0.49
GOTERM_BP_5	cytosolic transport	69	0.9	0.044	1.35655	0.5
GOTERM_BP_5	regulation of apoptotic process	594	7.6	0.046	1.33724	0.51
GOTERM_BP_5	negative regulation of RNA biosynthetic process	509	6.6	0.046	1.33724	0.51
GOTERM_BP_5	monosaccharide metabolic process	112	1.4	0.047	1.3279	0.52
GOTERM_BP_5	negative regulation of DNA replication	20	0.3	0.047	1.3279	0.52
GOTERM_BP_5	positive regulation of type I interferon production	37	0.5	0.047	1.3279	0.52
GOTERM_BP_5	cellular response to decreased oxygen levels	67	0.9	0.048	1.31876	0.53
GOTERM_BP_5	microtubule organizing center organization	60	0.8	0.049	1.3098	0.53
GOTERM_BP_5	regulation of vacuolar transport	19	0.2	0.049	1.3098	0.53
GOTERM_BP_5	protein targeting to vacuole	19	0.2	0.049	1.3098	0.53
GOTERM_BP_5	ATP hydrolysis coupled proton transport	19	0.2	0.049	1.3098	0.53
GOTERM_BP_5	actin filament organization	151	1.9	0.049	1.3098	0.53
GOTERM_BP_5	phospholipid biosynthetic process	102	1.3	0.049	1.3098	0.53
GOTERM_BP_5	establishment of chromosome localization	36	0.5	0.049	1.3098	0.53
GOTERM_BP_5	regulation of oxidative stress-induced intrinsic apoptotic signaling pathway	18	0.2	0.05	1.30103	0.54
GOTERM_BP_5	establishment of integrated proviral latency	7	0.1	0.051	1.29243	0.54
GOTERM_BP_5	neurofilament cytoskeleton organization	7	0.1	0.051	1.29243	0.54
GOTERM_BP_5	regulation of receptor catabolic process	7	0.1	0.051	1.29243	0.54
GOTERM_BP_5	regulation of DNA endoreduplication	7	0.1	0.051	1.29243	0.54
GOTERM_BP_5	positive regulation of ER-associated ubiquitin-dependent protein catabolic process	7	0.1	0.051	1.29243	0.54
GOTERM_BP_5	negative regulation of transforming growth factor beta receptor signaling pathway	35	0.5	0.052	1.284	0.55
GOTERM_BP_5	negative regulation of cellular response to transforming growth factor beta stimulus	35	0.5	0.052	1.284	0.55
GOTERM_BP_5	regulation of ERAD pathway	17	0.2	0.052	1.284	0.55
GOTERM_BP_5	glycolytic process	34	0.4	0.055	1.25964	0.56
GOTERM_BP_5	dephosphorylation	188	2.4	0.055	1.25964	0.56
GOTERM_BP_5	positive regulation of establishment of protein localization	227	2.9	0.055	1.25964	0.56
GOTERM_BP_5	mitochondrial outer membrane permeabilization	29	0.4	0.055	1.25964	0.56
GOTERM_BP_5	hepaticobiliary system development	64	0.8	0.056	1.25181	0.57
GOTERM_BP_5	cellular polysaccharide catabolic process	15	0.2	0.056	1.25181	0.57
GOTERM_BP_5	positive regulation of protein targeting to membrane	15	0.2	0.056	1.25181	0.57
GOTERM_BP_5	regulation of transcription initiation from RNA polymerase II promoter	15	0.2	0.056	1.25181	0.57
GOTERM_BP_5	modulation by virus of host process	15	0.2	0.056	1.25181	0.57
GOTERM_BP_5	glutamine metabolic process	15	0.2	0.056	1.25181	0.57
GOTERM_BP_5	negative regulation of protein binding	42	0.5	0.056	1.25181	0.57
GOTERM_BP_5	negative regulation of stress-activated protein kinase signaling cascade	23	0.3	0.056	1.25181	0.57
GOTERM_BP_5	mitotic nuclear envelope reassembly	8	0.1	0.056	1.25181	0.57
GOTERM_BP_5	regulation of RNA export from nucleus	8	0.1	0.056	1.25181	0.57
GOTERM_BP_5	establishment of viral latency	8	0.1	0.056	1.25181	0.57
GOTERM_BP_5	regulation of ER-associated ubiquitin-dependent protein catabolic process	8	0.1	0.056	1.25181	0.57
GOTERM_BP_5	stress granule assembly	8	0.1	0.056	1.25181	0.57
GOTERM_BP_5	positive regulation of mitotic cell cycle	60	0.8	0.057	1.24413	0.57
GOTERM_BP_5	regulation of receptor activity	60	0.8	0.057	1.24413	0.57
GOTERM_BP_5	cellular response to acetylcholine	14	0.2	0.057	1.24413	0.57
GOTERM_BP_5	response to acetylcholine	14	0.2	0.057	1.24413	0.57
GOTERM_BP_5	acetylcholine receptor signaling pathway	14	0.2	0.057	1.24413	0.57
GOTERM_BP_5	signal transduction involved in cellular response to ammonium ion	14	0.2	0.057	1.24413	0.57
GOTERM_BP_5	glucan biosynthetic process	28	0.4	0.058	1.23657	0.58
GOTERM_BP_5	embryonic placenta development	45	0.6	0.059	1.22915	0.58
GOTERM_BP_5	amyloid precursor protein catabolic process	13	0.2	0.059	1.22915	0.58
GOTERM_BP_5	purine nucleobase biosynthetic process	9	0.1	0.059	1.22915	0.58
GOTERM_BP_5	regulation of exosomal secretion	12	0.2	0.06	1.22185	0.59
GOTERM_BP_5	G-protein coupled acetylcholine receptor signaling pathway	12	0.2	0.06	1.22185	0.59
GOTERM_BP_5	establishment of mitochondrion localization	12	0.2	0.06	1.22185	0.59
GOTERM_BP_5	neuron death in response to oxidative stress	10	0.1	0.06	1.22185	0.59
GOTERM_BP_5	regulation of establishment of planar polarity involved in neural tube closure	10	0.1	0.06	1.22185	0.59
GOTERM_BP_5	epithelial cell-cell adhesion	10	0.1	0.06	1.22185	0.59
GOTERM_BP_5	monosaccharide catabolic process	32	0.4	0.06	1.22185	0.59
GOTERM_BP_5	UDP-N-acetylglucosamine metabolic process	11	0.1	0.06	1.22185	0.59
GOTERM_BP_5	peptidyl-arginine methylation	11	0.1	0.06	1.22185	0.59
GOTERM_BP_5	mitochondrial respiratory chain complex IV assembly	11	0.1	0.06	1.22185	0.59
GOTERM_BP_5	cellular response to dsRNA	27	0.3	0.061	1.21467	0.59
GOTERM_BP_5	transforming growth factor beta receptor signaling pathway	75	1	0.061	1.21467	0.59
GOTERM_BP_5	mitotic metaphase plate congression	21	0.3	0.062	1.20761	0.59
GOTERM_BP_5	response to fibroblast growth factor	65	0.8	0.062	1.20761	0.59
GOTERM_BP_5	actin filament bundle assembly	61	0.8	0.064	1.19382	0.6
GOTERM_BP_5	regulation of mitochondrial outer membrane permeabilization involved in apoptotic signaling pathway	26	0.3	0.064	1.19382	0.6
GOTERM_BP_5	labyrinthine layer development	26	0.3	0.064	1.19382	0.6
GOTERM_BP_5	metaphase plate congression	26	0.3	0.064	1.19382	0.6
GOTERM_BP_5	negative regulation of cellular response to oxidative stress	20	0.3	0.065	1.18709	0.61
GOTERM_BP_5	transferrin transport	20	0.3	0.065	1.18709	0.61
GOTERM_BP_5	negative regulation of oxidative stress-induced cell death	20	0.3	0.065	1.18709	0.61
GOTERM_BP_5	negative regulation of response to oxidative stress	20	0.3	0.065	1.18709	0.61
GOTERM_BP_5	negative regulation of nucleocytoplasmic transport	35	0.5	0.065	1.18709	0.61
GOTERM_BP_5	cellular response to reactive oxygen species	60	0.8	0.067	1.17393	0.62
GOTERM_BP_5	response to hydrogen peroxide	60	0.8	0.067	1.17393	0.62
GOTERM_BP_5	lipoprotein biosynthetic process	46	0.6	0.067	1.17393	0.62
GOTERM_BP_5	regulation of substrate adhesion-dependent cell spreading	25	0.3	0.067	1.17393	0.62
GOTERM_BP_5	mitotic spindle checkpoint	19	0.2	0.068	1.16749	0.62
GOTERM_BP_5	establishment of protein localization to vacuole	19	0.2	0.068	1.16749	0.62
GOTERM_BP_5	intracellular protein transmembrane import	24	0.3	0.071	1.14874	0.64
GOTERM_BP_5	RNA secondary structure unwinding	24	0.3	0.071	1.14874	0.64
GOTERM_BP_5	regulation of telomerase activity	24	0.3	0.071	1.14874	0.64
GOTERM_BP_5	response to amphetamine	18	0.2	0.071	1.14874	0.64
GOTERM_BP_5	cell part morphogenesis	350	4.5	0.071	1.14874	0.64
GOTERM_BP_5	regulation of neuron apoptotic process	89	1.1	0.073	1.13668	0.65
GOTERM_BP_5	positive regulation of innate immune response	131	1.7	0.074	1.13077	0.65
GOTERM_BP_5	lytic vacuole organization	28	0.4	0.074	1.13077	0.65
GOTERM_BP_5	female meiotic division	17	0.2	0.074	1.13077	0.65
GOTERM_BP_5	regulation of fibroblast migration	17	0.2	0.074	1.13077	0.65
GOTERM_BP_5	monosaccharide biosynthetic process	40	0.5	0.075	1.12494	0.65
GOTERM_BP_5	acyl-CoA metabolic process	47	0.6	0.076	1.11919	0.66
GOTERM_BP_5	positive regulation of macromolecule biosynthetic process	670	8.6	0.076	1.11919	0.66
GOTERM_BP_5	retrograde protein transport, ER to cytosol	16	0.2	0.078	1.10791	0.67
GOTERM_BP_5	polysaccharide catabolic process	16	0.2	0.078	1.10791	0.67
GOTERM_BP_5	endoplasmic reticulum to cytosol transport	16	0.2	0.078	1.10791	0.67
GOTERM_BP_5	positive regulation of protein targeting to mitochondrion	43	0.6	0.078	1.10791	0.66
GOTERM_BP_5	negative regulation of response to endoplasmic reticulum stress	22	0.3	0.078	1.10791	0.67
GOTERM_BP_5	protein N-linked glycosylation via asparagine	22	0.3	0.078	1.10791	0.67
GOTERM_BP_5	lysosomal transport	39	0.5	0.079	1.10237	0.67
GOTERM_BP_5	cellular response to hydrogen peroxide	39	0.5	0.079	1.10237	0.67
GOTERM_BP_5	regulation of mitochondrial membrane permeability involved in apoptotic process	31	0.4	0.079	1.10237	0.67
GOTERM_BP_5	aspartate family amino acid metabolic process	31	0.4	0.079	1.10237	0.67
GOTERM_BP_5	cell death in response to oxidative stress	35	0.5	0.079	1.10237	0.67
GOTERM_BP_5	actin cytoskeleton reorganization	35	0.5	0.079	1.10237	0.67
GOTERM_BP_5	regulation of transcription regulatory region DNA binding	21	0.3	0.082	1.08619	0.68
GOTERM_BP_5	positive regulation of nucleobase-containing compound metabolic process	694	8.9	0.082	1.08619	0.68
GOTERM_BP_5	negative regulation of cell motility	103	1.3	0.083	1.08092	0.68
GOTERM_BP_5	regulation of cytoskeleton organization	185	2.4	0.083	1.08092	0.69
GOTERM_BP_5	muscle cell migration	34	0.4	0.084	1.07572	0.69
GOTERM_BP_5	nucleotide catabolic process	34	0.4	0.084	1.07572	0.69
GOTERM_BP_5	vesicle transport along microtubule	20	0.3	0.087	1.06048	0.7
GOTERM_BP_5	ATP hydrolysis coupled transmembrane transport	20	0.3	0.087	1.06048	0.7
GOTERM_BP_5	negative regulation of transmembrane receptor protein serine/threonine kinase signaling pathway	51	0.7	0.087	1.06048	0.7
GOTERM_BP_5	maintenance of protein location in cell	44	0.6	0.088	1.05552	0.7
GOTERM_BP_5	RNA replication	13	0.2	0.088	1.05552	0.7
GOTERM_BP_5	regulation of ruffle assembly	13	0.2	0.088	1.05552	0.7
GOTERM_BP_5	viral RNA genome replication	13	0.2	0.088	1.05552	0.7
GOTERM_BP_5	positive regulation of focal adhesion assembly	13	0.2	0.088	1.05552	0.7
GOTERM_BP_5	negative regulation of cell junction assembly	13	0.2	0.088	1.05552	0.7
GOTERM_BP_5	inner mitochondrial membrane organization	13	0.2	0.088	1.05552	0.7
GOTERM_BP_5	regulation of cytoplasmic transport	13	0.2	0.088	1.05552	0.7
GOTERM_BP_5	peptidyl-proline hydroxylation to 4-hydroxy-L-proline	5	0.1	0.089	1.05061	0.71
GOTERM_BP_5	fructose 2,6-bisphosphate metabolic process	5	0.1	0.089	1.05061	0.71
GOTERM_BP_5	regulation of low-density lipoprotein particle receptor catabolic process	5	0.1	0.089	1.05061	0.71
GOTERM_BP_5	immunoglobulin V(D)J recombination	5	0.1	0.089	1.05061	0.71
GOTERM_BP_5	viral translational termination-reinitiation	5	0.1	0.089	1.05061	0.71
GOTERM_BP_5	nucleolus organization	5	0.1	0.089	1.05061	0.71
GOTERM_BP_5	negative regulation of DNA-templated transcription, initiation	5	0.1	0.089	1.05061	0.71
GOTERM_BP_5	microspike assembly	5	0.1	0.089	1.05061	0.71
GOTERM_BP_5	regulation of viral genome replication	40	0.5	0.09	1.04576	0.71
GOTERM_BP_5	stress-activated MAPK cascade	109	1.4	0.09	1.04576	0.71
GOTERM_BP_5	establishment of vesicle localization	109	1.4	0.09	1.04576	0.71
GOTERM_BP_5	neural tube formation	50	0.6	0.091	1.04096	0.71
GOTERM_BP_5	protein insertion into mitochondrial membrane	19	0.2	0.091	1.04096	0.71
GOTERM_BP_5	negative regulation of metaphase/anaphase transition of cell cycle	19	0.2	0.091	1.04096	0.71
GOTERM_BP_5	mitochondrial RNA metabolic process	19	0.2	0.091	1.04096	0.71
GOTERM_BP_5	negative regulation of receptor-mediated endocytosis	12	0.2	0.092	1.03621	0.71
GOTERM_BP_5	exit from mitosis	12	0.2	0.092	1.03621	0.71
GOTERM_BP_5	negative regulation of calcium-mediated signaling	12	0.2	0.092	1.03621	0.71
GOTERM_BP_5	cytoplasmic mRNA processing body assembly	12	0.2	0.092	1.03621	0.71
GOTERM_BP_5	DNA modification	43	0.6	0.092	1.03621	0.72
GOTERM_BP_5	myeloid cell development	28	0.4	0.093	1.03152	0.72
GOTERM_BP_5	positive regulation of extrinsic apoptotic signaling pathway	28	0.4	0.093	1.03152	0.72
GOTERM_BP_5	regulation of DNA recombination	32	0.4	0.093	1.03152	0.72
GOTERM_BP_5	response to calcium ion	56	0.7	0.093	1.03152	0.72
GOTERM_BP_5	negative regulation of cell migration	97	1.2	0.093	1.03152	0.72
GOTERM_BP_5	pore complex assembly	11	0.1	0.095	1.02228	0.72
GOTERM_BP_5	protein import into mitochondrial matrix	11	0.1	0.095	1.02228	0.72
GOTERM_BP_5	pyrimidine-containing compound biosynthetic process	23	0.3	0.096	1.01773	0.73
GOTERM_BP_5	protein localization to cell surface	23	0.3	0.096	1.01773	0.73
GOTERM_BP_5	response to cadmium ion	23	0.3	0.096	1.01773	0.73
GOTERM_BP_5	DNA strand elongation	18	0.2	0.096	1.01773	0.73
GOTERM_BP_5	positive regulation of substrate adhesion-dependent cell spreading	18	0.2	0.096	1.01773	0.73
GOTERM_BP_5	regulation of neuron death	115	1.5	0.097	1.01323	0.73
GOTERM_BP_5	trophectodermal cell differentiation	10	0.1	0.098	1.00877	0.73
GOTERM_BP_5	establishment of mitochondrion localization, microtubule-mediated	10	0.1	0.098	1.00877	0.73
GOTERM_BP_5	positive regulation of exosomal secretion	10	0.1	0.098	1.00877	0.73
GOTERM_BP_5	mitochondrion transport along microtubule	10	0.1	0.098	1.00877	0.73
GOTERM_BP_5	establishment of monopolar cell polarity	10	0.1	0.098	1.00877	0.73
GOTERM_BP_5	cap-independent translational initiation	10	0.1	0.098	1.00877	0.73
GOTERM_BP_5	cardiac muscle cell-cardiac muscle cell adhesion	6	0.1	0.098	1.00877	0.73
GOTERM_BP_5	regulation of DNA-directed DNA polymerase activity	6	0.1	0.098	1.00877	0.73
GOTERM_BP_5	polyamine transport	6	0.1	0.098	1.00877	0.73
GOTERM_BP_5	atrioventricular valve formation	6	0.1	0.098	1.00877	0.73
GOTERM_BP_5	regulation of transforming growth factor beta receptor signaling pathway	48	0.6	0.1	1	0.74

## Sheet: BP_Direct
Category	Term	Count	%	P-Value	-LOG10(P-value)	Benjamini
GOTERM_BP_DIRECT	rRNA processing	175	2.3	7.7e-36	35.1135	6.3e-32
GOTERM_BP_DIRECT	translation	184	2.4	4.6e-26	25.3372	1.9e-22
GOTERM_BP_DIRECT	translational initiation	115	1.5	1.3e-25	24.8861	3.5e-22
GOTERM_BP_DIRECT	SRP-dependent cotranslational protein targeting to membrane	84	1.1	1.5e-22	21.8239	3e-19
GOTERM_BP_DIRECT	cell-cell adhesion	186	2.4	1.2e-21	20.9208	2e-18
GOTERM_BP_DIRECT	nuclear-transcribed mRNA catabolic process, nonsense-mediated decay	99	1.3	1.5e-21	20.8239	2e-18
GOTERM_BP_DIRECT	viral transcription	94	1.2	5e-21	20.301	5.8e-18
GOTERM_BP_DIRECT	mRNA splicing, via spliceosome	155	2	2.7e-19	18.5686	2.8e-16
GOTERM_BP_DIRECT	mitochondrial translational termination	71	0.9	3.2e-15	14.4949	3e-12
GOTERM_BP_DIRECT	mitochondrial translational elongation	70	0.9	6.6e-15	14.1805	5.4e-12
GOTERM_BP_DIRECT	viral process	183	2.4	1.2e-13	12.9208	9.3e-11
GOTERM_BP_DIRECT	proteasome-mediated ubiquitin-dependent protein catabolic process	131	1.7	2.4e-12	11.6198	1.7e-09
GOTERM_BP_DIRECT	Wnt signaling pathway, planar cell polarity pathway	70	0.9	7.4e-12	11.1308	4.7e-09
GOTERM_BP_DIRECT	anaphase-promoting complex-dependent catabolic process	62	0.8	1.4e-11	10.8539	8.4e-09
GOTERM_BP_DIRECT	positive regulation of ubiquitin-protein ligase activity involved in regulation of mitotic cell cycle transition	60	0.8	2.1e-11	10.6778	1.1e-08
GOTERM_BP_DIRECT	negative regulation of ubiquitin-protein ligase activity involved in mitotic cell cycle	56	0.7	1.2e-10	9.92082	6e-08
GOTERM_BP_DIRECT	protein polyubiquitination	116	1.5	4.1e-10	9.38722	2e-07
GOTERM_BP_DIRECT	termination of RNA polymerase II transcription	51	0.7	4.8e-10	9.31876	2.2e-07
GOTERM_BP_DIRECT	regulation of mRNA stability	72	0.9	2.1e-09	8.67778	9.3e-07
GOTERM_BP_DIRECT	mitochondrial electron transport, NADH to ubiquinone	41	0.5	2.5e-09	8.60206	1e-06
GOTERM_BP_DIRECT	regulation of cellular amino acid metabolic process	42	0.5	3.8e-09	8.42022	1.5e-06
GOTERM_BP_DIRECT	cell division	194	2.5	4.1e-09	8.38722	1.5e-06
GOTERM_BP_DIRECT	mRNA 3'-end processing	41	0.5	7.7e-09	8.11351	2.8e-06
GOTERM_BP_DIRECT	mitotic nuclear division	144	1.9	9.5e-09	8.02228	3.3e-06
GOTERM_BP_DIRECT	G2/M transition of mitotic cell cycle	88	1.1	1.8e-08	7.74473	5.9e-06
GOTERM_BP_DIRECT	gene silencing by RNA	74	1	2.9e-08	7.5376	9.3e-06
GOTERM_BP_DIRECT	maturation of SSU-rRNA from tricistronic rRNA transcript (SSU-rRNA, 5.8S rRNA, LSU-rRNA)	29	0.4	3.3e-08	7.48149	1e-05
GOTERM_BP_DIRECT	protein sumoylation	77	1	3.4e-08	7.46852	1e-05
GOTERM_BP_DIRECT	RNA export from nucleus	43	0.6	3.9e-08	7.40894	1.1e-05
GOTERM_BP_DIRECT	mitochondrial respiratory chain complex I assembly	47	0.6	9.5e-08	7.02228	2.6e-05
GOTERM_BP_DIRECT	mRNA export from nucleus	67	0.9	1.1e-07	6.95861	2.9e-05
GOTERM_BP_DIRECT	protein transport	209	2.7	1.4e-07	6.85387	3.6e-05
GOTERM_BP_DIRECT	RNA processing	65	0.8	1.7e-07	6.76955	4.3e-05
GOTERM_BP_DIRECT	NIK/NF-kappaB signaling	48	0.6	2.4e-07	6.61979	5.8e-05
GOTERM_BP_DIRECT	stimulatory C-type lectin receptor signaling pathway	68	0.9	5.9e-07	6.22915	0.00014
GOTERM_BP_DIRECT	protein ubiquitination involved in ubiquitin-dependent protein catabolic process	91	1.2	1.6e-06	5.79588	0.00036
GOTERM_BP_DIRECT	ubiquitin-dependent protein catabolic process	105	1.4	1.7e-06	5.76955	0.00038
GOTERM_BP_DIRECT	cellular response to DNA damage stimulus	117	1.5	2.3e-06	5.63827	0.0005
GOTERM_BP_DIRECT	regulation of cellular response to heat	51	0.7	2.4e-06	5.61979	0.00051
GOTERM_BP_DIRECT	DNA replication	91	1.2	3.3e-06	5.48149	0.00069
GOTERM_BP_DIRECT	sister chromatid cohesion	65	0.8	4e-06	5.39794	0.0008
GOTERM_BP_DIRECT	transcription-coupled nucleotide-excision repair	50	0.6	4e-06	5.39794	0.00079
GOTERM_BP_DIRECT	ER to Golgi vesicle-mediated transport	93	1.2	4.6e-06	5.33724	0.00088
GOTERM_BP_DIRECT	vesicle-mediated transport	88	1.1	1.1e-05	4.95861	0.002
GOTERM_BP_DIRECT	IRE1-mediated unfolded protein response	41	0.5	1.3e-05	4.88606	0.0024
GOTERM_BP_DIRECT	gene expression	35	0.5	1.4e-05	4.85387	0.0024
GOTERM_BP_DIRECT	positive regulation of canonical Wnt signaling pathway	72	0.9	1.4e-05	4.85387	0.0025
GOTERM_BP_DIRECT	double-strand break repair via nonhomologous end joining	43	0.6	1.5e-05	4.82391	0.0026
GOTERM_BP_DIRECT	exonucleolytic nuclear-transcribed mRNA catabolic process involved in deadenylation-dependent decay	24	0.3	1.7e-05	4.76955	0.0029
GOTERM_BP_DIRECT	regulation of translational initiation	28	0.4	2e-05	4.69897	0.0033
GOTERM_BP_DIRECT	mitochondrial ATP synthesis coupled proton transport	19	0.2	2.1e-05	4.67778	0.0033
GOTERM_BP_DIRECT	ribosomal large subunit assembly	19	0.2	2.1e-05	4.67778	0.0033
GOTERM_BP_DIRECT	protein K48-linked ubiquitination	34	0.4	2.4e-05	4.61979	0.0039
GOTERM_BP_DIRECT	formation of translation preinitiation complex	20	0.3	3.4e-05	4.46852	0.0053
GOTERM_BP_DIRECT	RNA splicing	93	1.2	3.4e-05	4.46852	0.0052
GOTERM_BP_DIRECT	spliceosomal snRNP assembly	23	0.3	3.5e-05	4.45593	0.0052
GOTERM_BP_DIRECT	protein destabilization	27	0.3	3.8e-05	4.42022	0.0055
GOTERM_BP_DIRECT	regulation of macroautophagy	32	0.4	3.9e-05	4.40894	0.0056
GOTERM_BP_DIRECT	DNA duplex unwinding	32	0.4	3.9e-05	4.40894	0.0056
GOTERM_BP_DIRECT	DNA repair	125	1.6	3.9e-05	4.40894	0.0055
GOTERM_BP_DIRECT	chromatin silencing at rDNA	28	0.4	4.5e-05	4.34679	0.0063
GOTERM_BP_DIRECT	negative regulation of gene expression, epigenetic	35	0.5	5.3e-05	4.27572	0.0072
GOTERM_BP_DIRECT	CENP-A containing nucleosome assembly	31	0.4	6.9e-05	4.16115	0.0093
GOTERM_BP_DIRECT	positive regulation of gene expression, epigenetic	41	0.5	7.5e-05	4.12494	0.0099
GOTERM_BP_DIRECT	DNA damage response, detection of DNA damage	27	0.3	8.4e-05	4.07572	0.011
GOTERM_BP_DIRECT	retrograde vesicle-mediated transport, Golgi to ER	51	0.7	8.9e-05	4.05061	0.011
GOTERM_BP_DIRECT	ATP biosynthetic process	23	0.3	8.9e-05	4.05061	0.011
GOTERM_BP_DIRECT	intracellular protein transport	123	1.6	0.00014	3.85387	0.018
GOTERM_BP_DIRECT	protein autoubiquitination	34	0.4	0.00017	3.76955	0.02
GOTERM_BP_DIRECT	stem cell population maintenance	34	0.4	0.00017	3.76955	0.02
GOTERM_BP_DIRECT	protein monoubiquitination	22	0.3	0.00017	3.76955	0.021
GOTERM_BP_DIRECT	ATP-dependent chromatin remodeling	19	0.2	0.0002	3.69897	0.024
GOTERM_BP_DIRECT	protein stabilization	76	1	0.00022	3.65758	0.025
GOTERM_BP_DIRECT	mRNA processing	96	1.2	0.00023	3.63827	0.026
GOTERM_BP_DIRECT	beta-catenin-TCF complex assembly	30	0.4	0.00023	3.63827	0.026
GOTERM_BP_DIRECT	DNA replication-dependent nucleosome assembly	24	0.3	0.00025	3.60206	0.027
GOTERM_BP_DIRECT	cytoplasmic translation	20	0.3	0.00027	3.56864	0.029
GOTERM_BP_DIRECT	regulation of signal transduction by p53 class mediator	70	0.9	0.00027	3.56864	0.029
GOTERM_BP_DIRECT	maturation of LSU-rRNA	14	0.2	0.00027	3.56864	0.029
GOTERM_BP_DIRECT	DNA-templated transcription, initiation	26	0.3	0.00031	3.50864	0.033
GOTERM_BP_DIRECT	antigen processing and presentation of exogenous peptide antigen via MHC class I, TAP-dependent	40	0.5	0.00033	3.48149	0.034
GOTERM_BP_DIRECT	somatic stem cell population maintenance	41	0.5	0.00033	3.48149	0.034
GOTERM_BP_DIRECT	regulation of autophagy	33	0.4	0.00048	3.31876	0.048
GOTERM_BP_DIRECT	macroautophagy	46	0.6	0.0005	3.30103	0.05
GOTERM_BP_DIRECT	regulation of mitophagy	24	0.3	0.0005	3.30103	0.049
GOTERM_BP_DIRECT	negative regulation of translation	37	0.5	0.00052	3.284	0.05
GOTERM_BP_DIRECT	protein import into nucleus	37	0.5	0.00052	3.284	0.05
GOTERM_BP_DIRECT	DNA damage response, signal transduction by p53 class mediator resulting in cell cycle arrest	39	0.5	0.00052	3.284	0.05
GOTERM_BP_DIRECT	error-prone translesion synthesis	16	0.2	0.00061	3.21467	0.058
GOTERM_BP_DIRECT	error-free translesion synthesis	16	0.2	0.00061	3.21467	0.058
GOTERM_BP_DIRECT	spliceosomal complex assembly	20	0.3	0.00062	3.20761	0.058
GOTERM_BP_DIRECT	DNA replication-independent nucleosome assembly	20	0.3	0.00062	3.20761	0.058
GOTERM_BP_DIRECT	chromatin silencing	30	0.4	0.00074	3.13077	0.068
GOTERM_BP_DIRECT	nucleosome assembly	66	0.8	0.00077	3.11351	0.07
GOTERM_BP_DIRECT	MAPK cascade	131	1.7	0.00081	3.09151	0.072
GOTERM_BP_DIRECT	covalent chromatin modification	63	0.8	0.00087	3.06048	0.077
GOTERM_BP_DIRECT	positive regulation of telomere maintenance via telomerase	23	0.3	0.00089	3.05061	0.078
GOTERM_BP_DIRECT	iron-sulfur cluster assembly	14	0.2	0.0009	3.04576	0.078
GOTERM_BP_DIRECT	negative regulation of canonical Wnt signaling pathway	86	1.1	0.00096	3.01773	0.082
GOTERM_BP_DIRECT	protein targeting to mitochondrion	24	0.3	0.00097	3.01323	0.082
GOTERM_BP_DIRECT	nucleotide-excision repair, DNA damage recognition	18	0.2	0.00098	3.00877	0.082
GOTERM_BP_DIRECT	mitochondrial translation	25	0.3	0.001	3	0.085
GOTERM_BP_DIRECT	RNA splicing, via transesterification reactions	19	0.2	0.0011	2.95861	0.093
GOTERM_BP_DIRECT	protein heterotetramerization	28	0.4	0.0012	2.92082	0.095
GOTERM_BP_DIRECT	mitotic nuclear envelope disassembly	29	0.4	0.0012	2.92082	0.097
GOTERM_BP_DIRECT	nuclear import	15	0.2	0.0012	2.92082	0.097
GOTERM_BP_DIRECT	negative regulation of megakaryocyte differentiation	15	0.2	0.0012	2.92082	0.097
GOTERM_BP_DIRECT	telomere organization	20	0.3	0.0013	2.88606	0.1
GOTERM_BP_DIRECT	protein folding	93	1.2	0.0014	2.85387	0.11
GOTERM_BP_DIRECT	protein palmitoylation	16	0.2	0.0015	2.82391	0.12
GOTERM_BP_DIRECT	regulation of cell cycle	67	0.9	0.0017	2.76955	0.13
GOTERM_BP_DIRECT	positive regulation of protein serine/threonine kinase activity	24	0.3	0.0018	2.74473	0.13
GOTERM_BP_DIRECT	ephrin receptor signaling pathway	49	0.6	0.002	2.69897	0.14
GOTERM_BP_DIRECT	transcription elongation from RNA polymerase II promoter	49	0.6	0.002	2.69897	0.14
GOTERM_BP_DIRECT	intracellular transport of virus	32	0.4	0.002	2.69897	0.14
GOTERM_BP_DIRECT	nucleotide-excision repair, DNA gap filling	18	0.2	0.0021	2.67778	0.15
GOTERM_BP_DIRECT	double-strand break repair	39	0.5	0.0027	2.56864	0.18
GOTERM_BP_DIRECT	receptor catabolic process	11	0.1	0.0027	2.56864	0.19
GOTERM_BP_DIRECT	tRNA export from nucleus	22	0.3	0.0029	2.5376	0.19
GOTERM_BP_DIRECT	ribosomal small subunit assembly	15	0.2	0.003	2.52288	0.2
GOTERM_BP_DIRECT	negative regulation of ERK1 and ERK2 cascade	35	0.5	0.003	2.52288	0.19
GOTERM_BP_DIRECT	T cell receptor signaling pathway	77	1	0.003	2.52288	0.19
GOTERM_BP_DIRECT	translesion synthesis	24	0.3	0.0031	2.50864	0.2
GOTERM_BP_DIRECT	autophagy	70	0.9	0.0033	2.48149	0.21
GOTERM_BP_DIRECT	negative regulation of chromatin binding	9	0.1	0.0037	2.4318	0.23
GOTERM_BP_DIRECT	maturation of SSU-rRNA	12	0.2	0.0038	2.42022	0.23
GOTERM_BP_DIRECT	regulation of protein catabolic process	12	0.2	0.0038	2.42022	0.23
GOTERM_BP_DIRECT	telomere capping	17	0.2	0.0038	2.42022	0.23
GOTERM_BP_DIRECT	ribosomal large subunit biogenesis	18	0.2	0.0041	2.38722	0.25
GOTERM_BP_DIRECT	DNA methylation	18	0.2	0.0041	2.38722	0.25
GOTERM_BP_DIRECT	fibroblast growth factor receptor signaling pathway	46	0.6	0.0042	2.37675	0.25
GOTERM_BP_DIRECT	liver regeneration	20	0.3	0.0046	2.33724	0.27
GOTERM_BP_DIRECT	ribosomal small subunit biogenesis	13	0.2	0.0047	2.3279	0.27
GOTERM_BP_DIRECT	positive regulation of type I interferon production	31	0.4	0.0048	2.31876	0.27
GOTERM_BP_DIRECT	substantia nigra development	30	0.4	0.0048	2.31876	0.27
GOTERM_BP_DIRECT	mRNA transport	29	0.4	0.0049	2.3098	0.28
GOTERM_BP_DIRECT	cellular response to amino acid stimulus	29	0.4	0.0049	2.3098	0.28
GOTERM_BP_DIRECT	transcription from RNA polymerase III promoter	22	0.3	0.0049	2.3098	0.27
GOTERM_BP_DIRECT	G1/S transition of mitotic cell cycle	55	0.7	0.005	2.30103	0.28
GOTERM_BP_DIRECT	regulation of protein stability	40	0.5	0.0052	2.284	0.29
GOTERM_BP_DIRECT	snRNA transcription from RNA polymerase II promoter	40	0.5	0.0052	2.284	0.29
GOTERM_BP_DIRECT	cell proliferation	171	2.2	0.0058	2.23657	0.31
GOTERM_BP_DIRECT	protein complex assembly	61	0.8	0.0063	2.20066	0.33
GOTERM_BP_DIRECT	ATP synthesis coupled proton transport	16	0.2	0.0068	2.16749	0.35
GOTERM_BP_DIRECT	anterograde axonal transport	18	0.2	0.0076	2.11919	0.38
GOTERM_BP_DIRECT	tRNA methylation	18	0.2	0.0076	2.11919	0.38
GOTERM_BP_DIRECT	oxidative phosphorylation	11	0.1	0.0076	2.11919	0.37
GOTERM_BP_DIRECT	purine ribonucleoside monophosphate biosynthetic process	11	0.1	0.0076	2.11919	0.37
GOTERM_BP_DIRECT	regulation of transcription from RNA polymerase II promoter in response to hypoxia	19	0.2	0.0078	2.10791	0.38
GOTERM_BP_DIRECT	regulation of mitochondrial membrane potential	19	0.2	0.0078	2.10791	0.38
GOTERM_BP_DIRECT	protein ubiquitination	167	2.1	0.0078	2.10791	0.38
GOTERM_BP_DIRECT	regulation of mitotic cell cycle	25	0.3	0.0079	2.10237	0.38
GOTERM_BP_DIRECT	nucleotide-excision repair, DNA incision	24	0.3	0.008	2.09691	0.38
GOTERM_BP_DIRECT	global genome nucleotide-excision repair	21	0.3	0.008	2.09691	0.38
GOTERM_BP_DIRECT	negative regulation of epidermal growth factor receptor signaling pathway	23	0.3	0.0081	2.09151	0.38
GOTERM_BP_DIRECT	positive regulation of protein localization to Cajal body	8	0.1	0.0083	2.08092	0.39
GOTERM_BP_DIRECT	COPII vesicle coating	35	0.5	0.0087	2.06048	0.4
GOTERM_BP_DIRECT	histone H3-K4 trimethylation	12	0.2	0.0091	2.04096	0.41
GOTERM_BP_DIRECT	positive regulation of telomerase RNA localization to Cajal body	12	0.2	0.0091	2.04096	0.41
GOTERM_BP_DIRECT	phosphorylation	53	0.7	0.0092	2.03621	0.41
GOTERM_BP_DIRECT	negative regulation of protein binding	33	0.4	0.0094	2.02687	0.42
GOTERM_BP_DIRECT	cell cycle	105	1.4	0.0094	2.02687	0.41
GOTERM_BP_DIRECT	transcription, DNA-templated	829	10.7	0.0096	2.01773	0.42
GOTERM_BP_DIRECT	tumor necrosis factor-mediated signaling pathway	61	0.8	0.01	2	0.43
GOTERM_BP_DIRECT	3'-UTR-mediated mRNA stabilization	13	0.2	0.01	2	0.44
GOTERM_BP_DIRECT	chromosome segregation	38	0.5	0.011	1.95861	0.44
GOTERM_BP_DIRECT	regulation of circadian rhythm	29	0.4	0.011	1.95861	0.45
GOTERM_BP_DIRECT	mitochondrion organization	42	0.5	0.012	1.92082	0.48
GOTERM_BP_DIRECT	cellular response to gamma radiation	15	0.2	0.012	1.92082	0.48
GOTERM_BP_DIRECT	mitotic cell cycle	25	0.3	0.012	1.92082	0.48
GOTERM_BP_DIRECT	actin cytoskeleton organization	66	0.8	0.012	1.92082	0.47
GOTERM_BP_DIRECT	regulation of fibroblast migration	9	0.1	0.012	1.92082	0.47
GOTERM_BP_DIRECT	cotranslational protein targeting to membrane	9	0.1	0.012	1.92082	0.47
GOTERM_BP_DIRECT	DNA unwinding involved in DNA replication	9	0.1	0.012	1.92082	0.47
GOTERM_BP_DIRECT	protein methylation	16	0.2	0.012	1.92082	0.48
GOTERM_BP_DIRECT	tRNA processing	23	0.3	0.012	1.92082	0.48
GOTERM_BP_DIRECT	nucleotide-excision repair, DNA incision, 5'-to lesion	23	0.3	0.012	1.92082	0.48
GOTERM_BP_DIRECT	base-excision repair	22	0.3	0.013	1.88606	0.48
GOTERM_BP_DIRECT	positive regulation of apoptotic process	140	1.8	0.013	1.88606	0.49
GOTERM_BP_DIRECT	tRNA modification	18	0.2	0.013	1.88606	0.49
GOTERM_BP_DIRECT	actomyosin structure organization	18	0.2	0.013	1.88606	0.49
GOTERM_BP_DIRECT	cellular response to ionizing radiation	20	0.3	0.013	1.88606	0.48
GOTERM_BP_DIRECT	tricarboxylic acid cycle	19	0.2	0.013	1.88606	0.48
GOTERM_BP_DIRECT	protein dephosphorylation	64	0.8	0.013	1.88606	0.49
GOTERM_BP_DIRECT	cell growth	32	0.4	0.014	1.85387	0.49
GOTERM_BP_DIRECT	regulation of translation	30	0.4	0.015	1.82391	0.52
GOTERM_BP_DIRECT	negative regulation of telomere maintenance via telomerase	10	0.1	0.015	1.82391	0.52
GOTERM_BP_DIRECT	proteasome assembly	10	0.1	0.015	1.82391	0.52
GOTERM_BP_DIRECT	ER-associated misfolded protein catabolic process	10	0.1	0.015	1.82391	0.52
GOTERM_BP_DIRECT	histone deacetylation	27	0.3	0.016	1.79588	0.56
GOTERM_BP_DIRECT	negative regulation of MAPK cascade	11	0.1	0.017	1.76955	0.57
GOTERM_BP_DIRECT	positive regulation of transcription elongation from RNA polymerase II promoter	11	0.1	0.017	1.76955	0.57
GOTERM_BP_DIRECT	response to unfolded protein	25	0.3	0.018	1.74473	0.58
GOTERM_BP_DIRECT	positive regulation of transcription of nuclear large rRNA transcript from RNA polymerase I promoter	7	0.1	0.019	1.72125	0.59
GOTERM_BP_DIRECT	negative regulation of protein export from nucleus	7	0.1	0.019	1.72125	0.59
GOTERM_BP_DIRECT	negative regulation of proteasomal protein catabolic process	7	0.1	0.019	1.72125	0.59
GOTERM_BP_DIRECT	histone H4-K8 acetylation	12	0.2	0.019	1.72125	0.59
GOTERM_BP_DIRECT	histone H4-K5 acetylation	12	0.2	0.019	1.72125	0.59
GOTERM_BP_DIRECT	lysosome localization	12	0.2	0.019	1.72125	0.59
GOTERM_BP_DIRECT	cholesterol biosynthetic process	23	0.3	0.019	1.72125	0.59
GOTERM_BP_DIRECT	telomere maintenance	22	0.3	0.019	1.72125	0.6
GOTERM_BP_DIRECT	telomere maintenance via telomerase	13	0.2	0.02	1.69897	0.61
GOTERM_BP_DIRECT	negative regulation of protein serine/threonine kinase activity	13	0.2	0.02	1.69897	0.61
GOTERM_BP_DIRECT	DNA-dependent DNA replication	13	0.2	0.02	1.69897	0.61
GOTERM_BP_DIRECT	mitotic cell cycle checkpoint	20	0.3	0.02	1.69897	0.61
GOTERM_BP_DIRECT	positive regulation of translation	30	0.4	0.02	1.69897	0.61
GOTERM_BP_DIRECT	histone H4-K16 acetylation	14	0.2	0.02	1.69897	0.62
GOTERM_BP_DIRECT	histone H3-K4 methylation	14	0.2	0.02	1.69897	0.62
GOTERM_BP_DIRECT	glutamine metabolic process	14	0.2	0.02	1.69897	0.62
GOTERM_BP_DIRECT	biosynthetic process	19	0.2	0.02	1.69897	0.61
GOTERM_BP_DIRECT	regulation of cell motility	18	0.2	0.021	1.67778	0.62
GOTERM_BP_DIRECT	positive regulation of DNA binding	18	0.2	0.021	1.67778	0.62
GOTERM_BP_DIRECT	regulation of cytokinesis	15	0.2	0.021	1.67778	0.62
GOTERM_BP_DIRECT	nucleotide-excision repair, DNA duplex unwinding	15	0.2	0.021	1.67778	0.62
GOTERM_BP_DIRECT	DNA biosynthetic process	17	0.2	0.021	1.67778	0.62
GOTERM_BP_DIRECT	glycogen biosynthetic process	17	0.2	0.021	1.67778	0.62
GOTERM_BP_DIRECT	positive regulation of viral genome replication	17	0.2	0.021	1.67778	0.62
GOTERM_BP_DIRECT	canonical glycolysis	17	0.2	0.021	1.67778	0.62
GOTERM_BP_DIRECT	regulation of mitotic nuclear division	16	0.2	0.021	1.67778	0.62
GOTERM_BP_DIRECT	SCF-dependent proteasomal ubiquitin-dependent protein catabolic process	16	0.2	0.021	1.67778	0.62
GOTERM_BP_DIRECT	chromatin remodeling	45	0.6	0.022	1.65758	0.63
GOTERM_BP_DIRECT	ER-associated ubiquitin-dependent protein catabolic process	33	0.4	0.024	1.61979	0.66
GOTERM_BP_DIRECT	positive regulation of establishment of protein localization to telomere	8	0.1	0.025	1.60206	0.67
GOTERM_BP_DIRECT	epidermal growth factor receptor signaling pathway	31	0.4	0.026	1.58503	0.69
GOTERM_BP_DIRECT	peptidyl-serine phosphorylation	62	0.8	0.026	1.58503	0.69
GOTERM_BP_DIRECT	dendrite morphogenesis	22	0.3	0.028	1.55284	0.71
GOTERM_BP_DIRECT	gene silencing by miRNA	9	0.1	0.029	1.5376	0.72
GOTERM_BP_DIRECT	regulation of ventricular cardiac muscle cell action potential	9	0.1	0.029	1.5376	0.72
GOTERM_BP_DIRECT	nuclear pore complex assembly	9	0.1	0.029	1.5376	0.72
GOTERM_BP_DIRECT	Golgi ribbon formation	9	0.1	0.029	1.5376	0.72
GOTERM_BP_DIRECT	lamellipodium assembly	19	0.2	0.031	1.50864	0.74
GOTERM_BP_DIRECT	antigen processing and presentation of exogenous peptide antigen via MHC class II	47	0.6	0.031	1.50864	0.74
GOTERM_BP_DIRECT	establishment or maintenance of epithelial cell apical/basal polarity	10	0.1	0.031	1.50864	0.74
GOTERM_BP_DIRECT	protein neddylation	10	0.1	0.031	1.50864	0.74
GOTERM_BP_DIRECT	proteolysis involved in cellular protein catabolic process	27	0.3	0.031	1.50864	0.74
GOTERM_BP_DIRECT	nucleotide-excision repair, preincision complex assembly	18	0.2	0.032	1.49485	0.75
GOTERM_BP_DIRECT	positive regulation of TOR signaling	17	0.2	0.033	1.48149	0.75
GOTERM_BP_DIRECT	intra-Golgi vesicle-mediated transport	17	0.2	0.033	1.48149	0.75
GOTERM_BP_DIRECT	hippo signaling	17	0.2	0.033	1.48149	0.75
GOTERM_BP_DIRECT	G-protein coupled acetylcholine receptor signaling pathway	11	0.1	0.033	1.48149	0.76
GOTERM_BP_DIRECT	anterograde synaptic vesicle transport	11	0.1	0.033	1.48149	0.76
GOTERM_BP_DIRECT	stress fiber assembly	11	0.1	0.033	1.48149	0.76
GOTERM_BP_DIRECT	mitotic chromosome condensation	11	0.1	0.033	1.48149	0.76
GOTERM_BP_DIRECT	mitochondrial electron transport, ubiquinol to cytochrome c	11	0.1	0.033	1.48149	0.76
GOTERM_BP_DIRECT	microtubule bundle formation	16	0.2	0.033	1.48149	0.76
GOTERM_BP_DIRECT	nucleocytoplasmic transport	16	0.2	0.033	1.48149	0.76
GOTERM_BP_DIRECT	regulation of ubiquitin-protein ligase activity involved in mitotic cell cycle	15	0.2	0.034	1.46852	0.76
GOTERM_BP_DIRECT	negative regulation of release of cytochrome c from mitochondria	12	0.2	0.034	1.46852	0.76
GOTERM_BP_DIRECT	mRNA splice site selection	12	0.2	0.034	1.46852	0.76
GOTERM_BP_DIRECT	nucleosome disassembly	12	0.2	0.034	1.46852	0.76
GOTERM_BP_DIRECT	negative regulation of mRNA splicing, via spliceosome	14	0.2	0.034	1.46852	0.76
GOTERM_BP_DIRECT	glycogen catabolic process	14	0.2	0.034	1.46852	0.76
GOTERM_BP_DIRECT	branched-chain amino acid catabolic process	13	0.2	0.034	1.46852	0.76
GOTERM_BP_DIRECT	positive regulation of proteolysis	13	0.2	0.034	1.46852	0.76
GOTERM_BP_DIRECT	circadian regulation of gene expression	31	0.4	0.034	1.46852	0.76
GOTERM_BP_DIRECT	movement of cell or subcellular component	44	0.6	0.036	1.4437	0.77
GOTERM_BP_DIRECT	in utero embryonic development	88	1.1	0.037	1.4318	0.78
GOTERM_BP_DIRECT	tRNA aminoacylation for protein translation	23	0.3	0.038	1.42022	0.79
GOTERM_BP_DIRECT	establishment of protein localization	23	0.3	0.038	1.42022	0.79
GOTERM_BP_DIRECT	negative regulation of transforming growth factor beta receptor signaling pathway	34	0.4	0.038	1.42022	0.79
GOTERM_BP_DIRECT	DNA ligation	6	0.1	0.04	1.39794	0.81
GOTERM_BP_DIRECT	pyrimidine nucleoside biosynthetic process	6	0.1	0.04	1.39794	0.81
GOTERM_BP_DIRECT	regulation of ubiquitin-protein transferase activity	6	0.1	0.04	1.39794	0.81
GOTERM_BP_DIRECT	'de novo' posttranslational protein folding	6	0.1	0.04	1.39794	0.81
GOTERM_BP_DIRECT	translational termination	6	0.1	0.04	1.39794	0.81
GOTERM_BP_DIRECT	positive regulation of helicase activity	6	0.1	0.04	1.39794	0.81
GOTERM_BP_DIRECT	histone H3-K27 trimethylation	6	0.1	0.04	1.39794	0.81
GOTERM_BP_DIRECT	negative regulation of hippo signaling	6	0.1	0.04	1.39794	0.81
GOTERM_BP_DIRECT	proton transport	27	0.3	0.042	1.37675	0.82
GOTERM_BP_DIRECT	interstrand cross-link repair	27	0.3	0.042	1.37675	0.82
GOTERM_BP_DIRECT	cellular protein modification process	52	0.7	0.043	1.36653	0.82
GOTERM_BP_DIRECT	regulation of actin cytoskeleton organization	26	0.3	0.044	1.35655	0.83
GOTERM_BP_DIRECT	negative regulation of protein catabolic process	19	0.2	0.045	1.34679	0.83
GOTERM_BP_DIRECT	ATP hydrolysis coupled proton transport	19	0.2	0.045	1.34679	0.83
GOTERM_BP_DIRECT	spinal cord development	18	0.2	0.047	1.3279	0.84
GOTERM_BP_DIRECT	reciprocal meiotic recombination	18	0.2	0.047	1.3279	0.84
GOTERM_BP_DIRECT	actin filament bundle assembly	18	0.2	0.047	1.3279	0.84
GOTERM_BP_DIRECT	positive regulation of DNA repair	18	0.2	0.047	1.3279	0.84
GOTERM_BP_DIRECT	DNA damage checkpoint	18	0.2	0.047	1.3279	0.84
GOTERM_BP_DIRECT	regulation of cell shape	67	0.9	0.048	1.31876	0.85
GOTERM_BP_DIRECT	vesicle organization	17	0.2	0.048	1.31876	0.85
GOTERM_BP_DIRECT	RNA phosphodiester bond hydrolysis, exonucleolytic	17	0.2	0.048	1.31876	0.85
GOTERM_BP_DIRECT	negative regulation of DNA binding	17	0.2	0.048	1.31876	0.85
GOTERM_BP_DIRECT	positive regulation of neuron apoptotic process	24	0.3	0.049	1.3098	0.85
GOTERM_BP_DIRECT	exonucleolytic trimming to generate mature 3'-end of 5.8S rRNA from tricistronic rRNA transcript (SSU-rRNA, 5.8S rRNA, LSU-rRNA)	7	0.1	0.049	1.3098	0.85
GOTERM_BP_DIRECT	apical junction assembly	7	0.1	0.049	1.3098	0.85
GOTERM_BP_DIRECT	neural tube formation	7	0.1	0.049	1.3098	0.85
GOTERM_BP_DIRECT	regulation of DNA damage checkpoint	7	0.1	0.049	1.3098	0.85
GOTERM_BP_DIRECT	paraxial mesoderm development	7	0.1	0.049	1.3098	0.85
GOTERM_BP_DIRECT	histone H2B ubiquitination	7	0.1	0.049	1.3098	0.85
GOTERM_BP_DIRECT	establishment of integrated proviral latency	7	0.1	0.049	1.3098	0.85
GOTERM_BP_DIRECT	endonucleolytic cleavage in ITS1 to separate SSU-rRNA from 5.8S rRNA and LSU-rRNA from tricistronic rRNA transcript (SSU-rRNA, 5.8S rRNA, LSU-rRNA)	7	0.1	0.049	1.3098	0.85
GOTERM_BP_DIRECT	positive regulation of ER-associated ubiquitin-dependent protein catabolic process	7	0.1	0.049	1.3098	0.85
GOTERM_BP_DIRECT	vesicle docking involved in exocytosis	16	0.2	0.05	1.30103	0.86
GOTERM_BP_DIRECT	Wnt signaling pathway	87	1.1	0.051	1.29243	0.86
GOTERM_BP_DIRECT	autophagosome assembly	23	0.3	0.051	1.29243	0.86
GOTERM_BP_DIRECT	positive regulation of protein targeting to membrane	15	0.2	0.052	1.284	0.86
GOTERM_BP_DIRECT	intracellular transport	15	0.2	0.052	1.284	0.86
GOTERM_BP_DIRECT	negative regulation of intrinsic apoptotic signaling pathway	14	0.2	0.054	1.26761	0.87
GOTERM_BP_DIRECT	response to X-ray	14	0.2	0.054	1.26761	0.87
GOTERM_BP_DIRECT	positive regulation of gene silencing by miRNA	8	0.1	0.054	1.26761	0.87
GOTERM_BP_DIRECT	stress granule assembly	8	0.1	0.054	1.26761	0.87
GOTERM_BP_DIRECT	negative regulation of organ growth	8	0.1	0.054	1.26761	0.87
GOTERM_BP_DIRECT	mitotic nuclear envelope reassembly	8	0.1	0.054	1.26761	0.87
GOTERM_BP_DIRECT	negative regulation of protein phosphorylation	32	0.4	0.054	1.26761	0.87
GOTERM_BP_DIRECT	Ras protein signal transduction	36	0.5	0.055	1.25964	0.87
GOTERM_BP_DIRECT	protein targeting to Golgi	13	0.2	0.055	1.25964	0.87
GOTERM_BP_DIRECT	cell cycle arrest	67	0.9	0.056	1.25181	0.87
GOTERM_BP_DIRECT	cell junction assembly	9	0.1	0.056	1.25181	0.88
GOTERM_BP_DIRECT	mRNA cleavage	9	0.1	0.056	1.25181	0.88
GOTERM_BP_DIRECT	cardiac septum development	9	0.1	0.056	1.25181	0.88
GOTERM_BP_DIRECT	mitotic metaphase plate congression	21	0.3	0.057	1.24413	0.88
GOTERM_BP_DIRECT	cerebellum development	21	0.3	0.057	1.24413	0.88
GOTERM_BP_DIRECT	positive regulation of protein targeting to mitochondrion	43	0.6	0.057	1.24413	0.88
GOTERM_BP_DIRECT	positive regulation of dendrite development	11	0.1	0.057	1.24413	0.88
GOTERM_BP_DIRECT	positive regulation of proteasomal protein catabolic process	11	0.1	0.057	1.24413	0.88
GOTERM_BP_DIRECT	mitochondrial respiratory chain complex IV assembly	11	0.1	0.057	1.24413	0.88
GOTERM_BP_DIRECT	detection of calcium ion	10	0.1	0.057	1.24413	0.88
GOTERM_BP_DIRECT	positive regulation by host of viral transcription	10	0.1	0.057	1.24413	0.88
GOTERM_BP_DIRECT	regulation of gene expression, epigenetic	10	0.1	0.057	1.24413	0.88
GOTERM_BP_DIRECT	alternative mRNA splicing, via spliceosome	10	0.1	0.057	1.24413	0.88
GOTERM_BP_DIRECT	retrograde protein transport, ER to cytosol	10	0.1	0.057	1.24413	0.88
GOTERM_BP_DIRECT	positive regulation of extrinsic apoptotic signaling pathway in absence of ligand	10	0.1	0.057	1.24413	0.88
GOTERM_BP_DIRECT	cytokinesis	26	0.3	0.058	1.23657	0.88
GOTERM_BP_DIRECT	transferrin transport	20	0.3	0.06	1.22185	0.89
GOTERM_BP_DIRECT	mitophagy	20	0.3	0.06	1.22185	0.89
GOTERM_BP_DIRECT	mismatch repair	20	0.3	0.06	1.22185	0.89
GOTERM_BP_DIRECT	cellular response to hydrogen peroxide	30	0.4	0.06	1.22185	0.89
GOTERM_BP_DIRECT	endosomal transport	34	0.4	0.061	1.21467	0.89
GOTERM_BP_DIRECT	regulation of glucose transport	19	0.2	0.063	1.20066	0.89
GOTERM_BP_DIRECT	positive regulation of proteasomal ubiquitin-dependent protein catabolic process	33	0.4	0.064	1.19382	0.9
GOTERM_BP_DIRECT	cellular response to UV	24	0.3	0.065	1.18709	0.9
GOTERM_BP_DIRECT	RNA secondary structure unwinding	24	0.3	0.065	1.18709	0.9
GOTERM_BP_DIRECT	positive regulation of ATPase activity	18	0.2	0.066	1.18046	0.9
GOTERM_BP_DIRECT	viral life cycle	18	0.2	0.066	1.18046	0.9
GOTERM_BP_DIRECT	response to amphetamine	18	0.2	0.066	1.18046	0.9
GOTERM_BP_DIRECT	generation of precursor metabolites and energy	28	0.4	0.067	1.17393	0.91
GOTERM_BP_DIRECT	microtubule cytoskeleton organization	36	0.5	0.068	1.16749	0.91
GOTERM_BP_DIRECT	positive regulation of viral transcription	17	0.2	0.069	1.16115	0.91
GOTERM_BP_DIRECT	establishment or maintenance of cell polarity	17	0.2	0.069	1.16115	0.91
GOTERM_BP_DIRECT	mitotic cytokinesis	17	0.2	0.069	1.16115	0.91
GOTERM_BP_DIRECT	nuclear-transcribed mRNA poly(A) tail shortening	17	0.2	0.069	1.16115	0.91
GOTERM_BP_DIRECT	negative regulation of cysteine-type endopeptidase activity involved in apoptotic process	35	0.5	0.071	1.14874	0.92
GOTERM_BP_DIRECT	protein N-linked glycosylation via asparagine	22	0.3	0.072	1.14267	0.92
GOTERM_BP_DIRECT	phospholipid biosynthetic process	22	0.3	0.072	1.14267	0.92
GOTERM_BP_DIRECT	response to ionizing radiation	26	0.3	0.075	1.12494	0.93
GOTERM_BP_DIRECT	mitotic sister chromatid segregation	15	0.2	0.076	1.11919	0.93
GOTERM_BP_DIRECT	regulation of cell morphogenesis	15	0.2	0.076	1.11919	0.93
GOTERM_BP_DIRECT	double-strand break repair via homologous recombination	37	0.5	0.078	1.10791	0.93
GOTERM_BP_DIRECT	Golgi organization	37	0.5	0.078	1.10791	0.93
GOTERM_BP_DIRECT	carbohydrate phosphorylation	14	0.2	0.079	1.10237	0.94
GOTERM_BP_DIRECT	lysosome organization	20	0.3	0.08	1.09691	0.94
GOTERM_BP_DIRECT	ribosome biogenesis	20	0.3	0.08	1.09691	0.94
GOTERM_BP_DIRECT	mitotic spindle assembly	20	0.3	0.08	1.09691	0.94
GOTERM_BP_DIRECT	positive regulation of catalytic activity	40	0.5	0.08	1.09691	0.94
GOTERM_BP_DIRECT	positive regulation of focal adhesion assembly	13	0.2	0.083	1.08092	0.94
GOTERM_BP_DIRECT	synaptic transmission, glutamatergic	13	0.2	0.083	1.08092	0.94
GOTERM_BP_DIRECT	positive regulation of fibroblast proliferation	28	0.4	0.085	1.07058	0.94
GOTERM_BP_DIRECT	nuclear polyadenylation-dependent tRNA catabolic process	5	0.1	0.086	1.0655	0.95
GOTERM_BP_DIRECT	regulation of lipid storage	5	0.1	0.086	1.0655	0.95
GOTERM_BP_DIRECT	female meiosis I	5	0.1	0.086	1.0655	0.95
GOTERM_BP_DIRECT	ATP synthesis coupled electron transport	5	0.1	0.086	1.0655	0.95
GOTERM_BP_DIRECT	viral translational termination-reinitiation	5	0.1	0.086	1.0655	0.95
GOTERM_BP_DIRECT	histone H3-K9 trimethylation	5	0.1	0.086	1.0655	0.95
GOTERM_BP_DIRECT	regulation of DNA-dependent DNA replication initiation	5	0.1	0.086	1.0655	0.95
GOTERM_BP_DIRECT	protein import into mitochondrial outer membrane	5	0.1	0.086	1.0655	0.95
GOTERM_BP_DIRECT	viral budding	5	0.1	0.086	1.0655	0.95
GOTERM_BP_DIRECT	isocitrate metabolic process	5	0.1	0.086	1.0655	0.95
GOTERM_BP_DIRECT	negative regulation of telomere maintenance via telomere lengthening	5	0.1	0.086	1.0655	0.95
GOTERM_BP_DIRECT	microspike assembly	5	0.1	0.086	1.0655	0.95
GOTERM_BP_DIRECT	establishment of protein localization to organelle	5	0.1	0.086	1.0655	0.95
GOTERM_BP_DIRECT	fructose 2,6-bisphosphate metabolic process	5	0.1	0.086	1.0655	0.95
GOTERM_BP_DIRECT	AMP biosynthetic process	5	0.1	0.086	1.0655	0.95
GOTERM_BP_DIRECT	chaperone cofactor-dependent protein refolding	5	0.1	0.086	1.0655	0.95
GOTERM_BP_DIRECT	peptidyl-proline hydroxylation to 4-hydroxy-L-proline	5	0.1	0.086	1.0655	0.95
GOTERM_BP_DIRECT	regulation of epithelial cell migration	5	0.1	0.086	1.0655	0.95
GOTERM_BP_DIRECT	pyrimidine nucleotide biosynthetic process	5	0.1	0.086	1.0655	0.95
GOTERM_BP_DIRECT	regulation of cell division	5	0.1	0.086	1.0655	0.95
GOTERM_BP_DIRECT	lactate metabolic process	5	0.1	0.086	1.0655	0.95
GOTERM_BP_DIRECT	histone H3-K36 methylation	5	0.1	0.086	1.0655	0.95
GOTERM_BP_DIRECT	regulation of neuron apoptotic process	12	0.2	0.087	1.06048	0.95
GOTERM_BP_DIRECT	neuron projection development	48	0.6	0.088	1.05552	0.95
GOTERM_BP_DIRECT	cellular protein localization	23	0.3	0.088	1.05552	0.95
GOTERM_BP_DIRECT	positive regulation of substrate adhesion-dependent cell spreading	18	0.2	0.089	1.05061	0.95
GOTERM_BP_DIRECT	blastocyst development	11	0.1	0.09	1.04576	0.95
GOTERM_BP_DIRECT	protein import into mitochondrial matrix	11	0.1	0.09	1.04576	0.95
GOTERM_BP_DIRECT	regulation of I-kappaB kinase/NF-kappaB signaling	10	0.1	0.093	1.03152	0.96
GOTERM_BP_DIRECT	positive regulation of translational initiation	10	0.1	0.093	1.03152	0.96
GOTERM_BP_DIRECT	dolichol-linked oligosaccharide biosynthetic process	10	0.1	0.093	1.03152	0.96
GOTERM_BP_DIRECT	positive regulation of exosomal secretion	10	0.1	0.093	1.03152	0.96
GOTERM_BP_DIRECT	rRNA methylation	10	0.1	0.093	1.03152	0.96
GOTERM_BP_DIRECT	erythrocyte development	10	0.1	0.093	1.03152	0.96
GOTERM_BP_DIRECT	ERAD pathway	10	0.1	0.093	1.03152	0.96
GOTERM_BP_DIRECT	hemopoiesis	30	0.4	0.094	1.02687	0.96
GOTERM_BP_DIRECT	positive regulation of protein insertion into mitochondrial membrane involved in apoptotic signaling pathway	17	0.2	0.095	1.02228	0.96
GOTERM_BP_DIRECT	epidermal cell differentiation	6	0.1	0.095	1.02228	0.96
GOTERM_BP_DIRECT	histone H4-K12 acetylation	6	0.1	0.095	1.02228	0.96
GOTERM_BP_DIRECT	neuron-neuron synaptic transmission	6	0.1	0.095	1.02228	0.96
GOTERM_BP_DIRECT	positive regulation of histone methylation	6	0.1	0.095	1.02228	0.96
GOTERM_BP_DIRECT	positive regulation of DNA-directed DNA polymerase activity	6	0.1	0.095	1.02228	0.96
GOTERM_BP_DIRECT	polyamine metabolic process	6	0.1	0.095	1.02228	0.96
GOTERM_BP_DIRECT	transcription initiation from RNA polymerase II promoter	70	0.9	0.095	1.02228	0.96
GOTERM_BP_DIRECT	maturation of 5.8S rRNA	9	0.1	0.096	1.01773	0.96
GOTERM_BP_DIRECT	regulation of axon extension	9	0.1	0.096	1.01773	0.96
GOTERM_BP_DIRECT	nuclear-transcribed mRNA catabolic process	9	0.1	0.096	1.01773	0.96
GOTERM_BP_DIRECT	hepatocyte apoptotic process	9	0.1	0.096	1.01773	0.96
GOTERM_BP_DIRECT	protein targeting to lysosome	9	0.1	0.096	1.01773	0.96
GOTERM_BP_DIRECT	eyelid development in camera-type eye	9	0.1	0.096	1.01773	0.96
GOTERM_BP_DIRECT	pre-miRNA processing	9	0.1	0.096	1.01773	0.96
GOTERM_BP_DIRECT	positive regulation of SMAD protein import into nucleus	9	0.1	0.096	1.01773	0.96
GOTERM_BP_DIRECT	regulation of gene silencing	8	0.1	0.098	1.00877	0.96
GOTERM_BP_DIRECT	positive regulation of DNA-templated transcription, elongation	8	0.1	0.098	1.00877	0.96
GOTERM_BP_DIRECT	UDP-N-acetylglucosamine biosynthetic process	8	0.1	0.098	1.00877	0.96
GOTERM_BP_DIRECT	protein localization to pre-autophagosomal structure	8	0.1	0.098	1.00877	0.96
GOTERM_BP_DIRECT	pentose-phosphate shunt	8	0.1	0.098	1.00877	0.96
GOTERM_BP_DIRECT	histone monoubiquitination	8	0.1	0.098	1.00877	0.96
GOTERM_BP_DIRECT	cellular response to arsenic-containing substance	7	0.1	0.098	1.00877	0.96
GOTERM_BP_DIRECT	cullin deneddylation	7	0.1	0.098	1.00877	0.96
GOTERM_BP_DIRECT	cellular protein complex localization	7	0.1	0.098	1.00877	0.96
GOTERM_BP_DIRECT	positive regulation of chromatin binding	7	0.1	0.098	1.00877	0.96
GOTERM_BP_DIRECT	positive regulation of phospholipase C activity	7	0.1	0.098	1.00877	0.96
GOTERM_BP_DIRECT	protein targeting to ER	7	0.1	0.098	1.00877	0.96
GOTERM_BP_DIRECT	tRNA wobble uridine modification	7	0.1	0.098	1.00877	0.96
GOTERM_BP_DIRECT	polyamine biosynthetic process	7	0.1	0.098	1.00877	0.96
GOTERM_BP_DIRECT	endothelial cell chemotaxis	7	0.1	0.098	1.00877	0.96
GOTERM_BP_DIRECT	regulation of ruffle assembly	7	0.1	0.098	1.00877	0.96
GOTERM_BP_DIRECT	maturation of LSU-rRNA from tricistronic rRNA transcript (SSU-rRNA, 5.8S rRNA, LSU-rRNA)	7	0.1	0.098	1.00877	0.96
GOTERM_BP_DIRECT	nuclear-transcribed mRNA catabolic process, exonucleolytic, 3'-5'	7	0.1	0.098	1.00877	0.96
GOTERM_BP_DIRECT	epithelial cell-cell adhesion	7	0.1	0.098	1.00877	0.96
GOTERM_BP_DIRECT	Wnt signaling pathway, calcium modulating pathway	21	0.3	0.099	1.00436	0.96
GOTERM_BP_DIRECT	response to reactive oxygen species	21	0.3	0.099	1.00436	0.96
GOTERM_BP_DIRECT	positive regulation of mitotic cell cycle	16	0.2	0.1	1	0.96

## Sheet: BP_FAT
Category	Term	Count	%	P-Value	-LOG10(P-value)	Benjamini
GOTERM_BP_FAT	RNA processing	594	7.6	1.8e-56	55.7447	2.1e-52
GOTERM_BP_FAT	ribonucleoprotein complex biogenesis	356	4.6	2.8e-53	52.5528	1.7e-49
GOTERM_BP_FAT	cellular component biogenesis	1507	19.4	5.8e-46	45.2366	2.3e-42
GOTERM_BP_FAT	macromolecular complex subunit organization	1303	16.8	1.1e-45	44.9586	3.2e-42
GOTERM_BP_FAT	ncRNA metabolic process	385	5	1.7e-41	40.7696	4e-38
GOTERM_BP_FAT	translation	422	5.4	2.8e-41	40.5528	5.6e-38
GOTERM_BP_FAT	ncRNA processing	297	3.8	9.8e-41	40.0088	1.7e-37
GOTERM_BP_FAT	peptide biosynthetic process	434	5.6	1.5e-40	39.8239	2.3e-37
GOTERM_BP_FAT	rRNA metabolic process	218	2.8	5.6e-40	39.2518	7.4e-37
GOTERM_BP_FAT	rRNA processing	213	2.7	2.2e-39	38.6576	2.7e-36
GOTERM_BP_FAT	ribosome biogenesis	251	3.2	7.1e-39	38.1487	7.7e-36
GOTERM_BP_FAT	amide biosynthetic process	462	5.9	2.8e-37	36.5528	2.8e-34
GOTERM_BP_FAT	gene expression	2487	32	3.3e-36	35.4815	3e-33
GOTERM_BP_FAT	mRNA metabolic process	425	5.5	2.2e-35	34.6576	1.9e-32
GOTERM_BP_FAT	intracellular transport	865	11.1	3.2e-34	33.4949	2.5e-31
GOTERM_BP_FAT	cellular localization	1289	16.6	2.1e-33	32.6778	1.5e-30
GOTERM_BP_FAT	peptide metabolic process	487	6.3	4.4e-31	30.3565	3.1e-28
GOTERM_BP_FAT	macromolecule catabolic process	670	8.6	7.8e-31	30.1079	5.2e-28
GOTERM_BP_FAT	cellular macromolecule catabolic process	562	7.2	1.6e-30	29.7959	1e-27
GOTERM_BP_FAT	macromolecular complex assembly	899	11.6	3.3e-29	28.4815	2e-26
GOTERM_BP_FAT	establishment of localization in cell	1029	13.2	1.3e-28	27.8861	7.1e-26
GOTERM_BP_FAT	cellular protein localization	845	10.9	3.2e-28	27.4949	1.8e-25
GOTERM_BP_FAT	cellular macromolecule localization	850	10.9	5.5e-28	27.2596	2.8e-25
GOTERM_BP_FAT	cellular macromolecular complex assembly	566	7.3	1.5e-27	26.8239	7.7e-25
GOTERM_BP_FAT	cellular component assembly	1292	16.6	6.7e-27	26.1739	3.2e-24
GOTERM_BP_FAT	mitochondrion organization	394	5.1	8.2e-27	26.0862	3.7e-24
GOTERM_BP_FAT	chromosome organization	648	8.3	9e-27	26.0458	4e-24
GOTERM_BP_FAT	organonitrogen compound biosynthetic process	736	9.5	1.1e-26	25.9586	4.8e-24
GOTERM_BP_FAT	mitotic cell cycle	546	7	1.2e-26	25.9208	4.9e-24
GOTERM_BP_FAT	cellular amide metabolic process	558	7.2	1.5e-26	25.8239	6e-24
GOTERM_BP_FAT	cellular macromolecule biosynthetic process	2306	29.7	2.6e-26	25.585	1e-23
GOTERM_BP_FAT	RNA metabolic process	2153	27.7	4e-26	25.3979	1.5e-23
GOTERM_BP_FAT	nuclear-transcribed mRNA catabolic process	157	2	6.6e-26	25.1805	2.4e-23
GOTERM_BP_FAT	protein localization to organelle	512	6.6	7.6e-26	25.1192	2.7e-23
GOTERM_BP_FAT	posttranscriptional regulation of gene expression	300	3.9	1.2e-25	24.9208	4.1e-23
GOTERM_BP_FAT	mitotic cell cycle process	503	6.5	7.8e-25	24.1079	2.6e-22
GOTERM_BP_FAT	protein complex subunit organization	864	11.1	9.4e-25	24.0269	3e-22
GOTERM_BP_FAT	cellular response to stress	906	11.7	3.2e-24	23.4949	1e-21
GOTERM_BP_FAT	cell cycle process	718	9.2	3.4e-24	23.4685	1e-21
GOTERM_BP_FAT	protein localization	1203	15.5	5e-24	23.301	1.5e-21
GOTERM_BP_FAT	cell cycle	859	11.1	7.9e-24	23.1024	2.3e-21
GOTERM_BP_FAT	ribonucleoprotein complex assembly	157	2	1.2e-23	22.9208	3.3e-21
GOTERM_BP_FAT	mRNA catabolic process	162	2.1	1.4e-23	22.8539	3.8e-21
GOTERM_BP_FAT	cotranslational protein targeting to membrane	91	1.2	1.4e-23	22.8539	3.7e-21
GOTERM_BP_FAT	RNA catabolic process	177	2.3	3.2e-23	22.4949	8.5e-21
GOTERM_BP_FAT	intracellular protein transport	556	7.2	1.8e-22	21.7447	4.6e-20
GOTERM_BP_FAT	translational initiation	142	1.8	1.8e-22	21.7447	4.5e-20
GOTERM_BP_FAT	macromolecule localization	1354	17.4	2.1e-22	21.6778	5.2e-20
GOTERM_BP_FAT	multi-organism metabolic process	156	2	2.4e-22	21.6198	5.9e-20
GOTERM_BP_FAT	ribonucleoprotein complex subunit organization	161	2.1	2.5e-22	21.6021	6.1e-20
GOTERM_BP_FAT	SRP-dependent cotranslational protein targeting to membrane	85	1.1	3.4e-22	21.4685	7.9e-20
GOTERM_BP_FAT	establishment of protein localization to organelle	387	5	4e-22	21.3979	9.2e-20
GOTERM_BP_FAT	protein targeting to ER	90	1.2	5.6e-22	21.2518	1.3e-19
GOTERM_BP_FAT	cellular catabolic process	823	10.6	1.9e-21	20.7212	4.3e-19
GOTERM_BP_FAT	establishment of protein localization	1001	12.9	3.8e-21	20.4202	8.2e-19
GOTERM_BP_FAT	nuclear-transcribed mRNA catabolic process, nonsense-mediated decay	101	1.3	3.9e-21	20.4089	8.4e-19
GOTERM_BP_FAT	establishment of protein localization to endoplasmic reticulum	91	1.2	1.4e-20	19.8539	3e-18
GOTERM_BP_FAT	mRNA splicing, via spliceosome	198	2.5	3.7e-20	19.4318	7.5e-18
GOTERM_BP_FAT	RNA splicing, via transesterification reactions with bulged adenosine as nucleophile	198	2.5	3.7e-20	19.4318	7.5e-18
GOTERM_BP_FAT	viral gene expression	140	1.8	3.7e-20	19.4318	7.4e-18
GOTERM_BP_FAT	RNA splicing	250	3.2	4.1e-20	19.3872	8.1e-18
GOTERM_BP_FAT	RNA splicing, via transesterification reactions	200	2.6	4.1e-20	19.3872	8e-18
GOTERM_BP_FAT	viral process	519	6.7	2.5e-19	18.6021	4.8e-17
GOTERM_BP_FAT	viral transcription	132	1.7	4.5e-19	18.3468	8.6e-17
GOTERM_BP_FAT	protein transport	919	11.8	5.2e-19	18.284	9.7e-17
GOTERM_BP_FAT	protein localization to endoplasmic reticulum	101	1.3	8.5e-19	18.0706	1.6e-16
GOTERM_BP_FAT	protein targeting	393	5.1	9.1e-19	18.041	1.6e-16
GOTERM_BP_FAT	multi-organism cellular process	520	6.7	9.1e-19	18.041	1.6e-16
GOTERM_BP_FAT	regulation of cellular amide metabolic process	233	3	1.4e-18	17.8539	2.5e-16
GOTERM_BP_FAT	single-organism intracellular transport	389	5	2e-18	17.699	3.4e-16
GOTERM_BP_FAT	regulation of translation	216	2.8	4.6e-18	17.3372	7.8e-16
GOTERM_BP_FAT	symbiosis, encompassing mutualism through parasitism	528	6.8	6.6e-18	17.1805	1.1e-15
GOTERM_BP_FAT	interspecies interaction between organisms	528	6.8	6.6e-18	17.1805	1.1e-15
GOTERM_BP_FAT	cell cycle phase transition	316	4.1	9.6e-18	17.0177	1.6e-15
GOTERM_BP_FAT	mRNA processing	279	3.6	9.8e-18	17.0088	1.6e-15
GOTERM_BP_FAT	translational termination	80	1	1.4e-17	16.8539	2.2e-15
GOTERM_BP_FAT	protein targeting to membrane	134	1.7	2.4e-17	16.6198	3.8e-15
GOTERM_BP_FAT	proteasomal protein catabolic process	244	3.1	3.2e-17	16.4949	5e-15
GOTERM_BP_FAT	proteasome-mediated ubiquitin-dependent protein catabolic process	229	2.9	7.8e-17	16.1079	1.7e-14
GOTERM_BP_FAT	nucleobase-containing compound catabolic process	231	3	2.3e-16	15.6383	3.4e-14
GOTERM_BP_FAT	cellular response to DNA damage stimulus	434	5.6	4.3e-16	15.3665	6.7e-14
GOTERM_BP_FAT	nucleoside monophosphate metabolic process	195	2.5	6.1e-16	15.2147	8.3e-14
GOTERM_BP_FAT	protein complex biogenesis	722	9.3	7.2e-16	15.1427	9.8e-14
GOTERM_BP_FAT	mitotic cell cycle phase transition	295	3.8	7.3e-16	15.1367	1.1e-13
GOTERM_BP_FAT	protein complex assembly	721	9.3	1e-15	15	1.4e-13
GOTERM_BP_FAT	purine ribonucleoside monophosphate metabolic process	181	2.3	1.2e-15	14.9208	1.7e-13
GOTERM_BP_FAT	protein modification by small protein conjugation	469	6	1.4e-15	14.8539	1.9e-13
GOTERM_BP_FAT	ribonucleoside monophosphate metabolic process	187	2.4	1.4e-15	14.8539	2e-13
GOTERM_BP_FAT	purine nucleoside monophosphate metabolic process	181	2.3	2e-15	14.699	2.7e-13
GOTERM_BP_FAT	establishment of protein localization to membrane	222	2.9	2.7e-15	14.5686	3.6e-13
GOTERM_BP_FAT	DNA metabolic process	517	6.7	2.9e-15	14.5376	3.9e-13
GOTERM_BP_FAT	mitochondrial translational termination	71	0.9	3.3e-15	14.4815	4.4e-13
GOTERM_BP_FAT	protein modification by small protein conjugation or removal	533	6.9	4.2e-15	14.3768	5.5e-13
GOTERM_BP_FAT	cellular protein catabolic process	375	4.8	5.4e-15	14.2676	7.1e-13
GOTERM_BP_FAT	translational elongation	100	1.3	6.3e-15	14.2007	8.1e-13
GOTERM_BP_FAT	mitochondrial translational elongation	70	0.9	6.9e-15	14.1612	8.7e-13
GOTERM_BP_FAT	viral life cycle	263	3.4	1e-14	14	1.3e-12
GOTERM_BP_FAT	protein catabolic process	430	5.5	1.3e-14	13.8861	1.7e-12
GOTERM_BP_FAT	single-organism cellular localization	562	7.2	1.5e-14	13.8239	1.9e-12
GOTERM_BP_FAT	oxidative phosphorylation	83	1.1	2.5e-14	13.6021	3.1e-12
GOTERM_BP_FAT	mitochondrial translation	89	1.1	4.3e-14	13.3665	5.2e-12
GOTERM_BP_FAT	cellular nitrogen compound catabolic process	242	3.1	9.8e-14	13.0088	1.2e-11
GOTERM_BP_FAT	regulation of mitotic cell cycle	277	3.6	1.1e-13	12.9586	1.2e-11
GOTERM_BP_FAT	modification-dependent macromolecule catabolic process	325	4.2	1.2e-13	12.9208	1.5e-11
GOTERM_BP_FAT	chromatin organization	406	5.2	1.4e-13	12.8539	1.6e-11
GOTERM_BP_FAT	RNA localization	138	1.8	1.4e-13	12.8539	1.6e-11
GOTERM_BP_FAT	heterocycle catabolic process	238	3.1	1.5e-13	12.8239	1.8e-11
GOTERM_BP_FAT	regulation of protein catabolic process	218	2.8	1.6e-13	12.7959	1.8e-11
GOTERM_BP_FAT	generation of precursor metabolites and energy	222	2.9	2.1e-13	12.6778	2.4e-11
GOTERM_BP_FAT	regulation of cellular protein catabolic process	158	2	2.7e-13	12.5686	3e-11
GOTERM_BP_FAT	ubiquitin-dependent protein catabolic process	316	4.1	3.2e-13	12.4949	3.5e-11
GOTERM_BP_FAT	modification-dependent protein catabolic process	319	4.1	5e-13	12.301	5.5e-11
GOTERM_BP_FAT	gene silencing	158	2	7e-13	12.1549	7.5e-11
GOTERM_BP_FAT	regulation of ubiquitin-protein transferase activity	87	1.1	7.4e-13	12.1308	7.9e-11
GOTERM_BP_FAT	membrane organization	520	6.7	7.9e-13	12.1024	8.3e-11
GOTERM_BP_FAT	nucleobase-containing compound biosynthetic process	1938	24.9	8e-13	12.0969	8.3e-11
GOTERM_BP_FAT	protein complex disassembly	157	2	1.1e-12	11.9586	1.1e-10
GOTERM_BP_FAT	aromatic compound catabolic process	241	3.1	1.2e-12	11.9208	1.2e-10
GOTERM_BP_FAT	proteolysis involved in cellular protein catabolic process	351	4.5	1.2e-12	11.9208	1.2e-10
GOTERM_BP_FAT	cellular component disassembly	278	3.6	1.8e-12	11.7447	1.8e-10
GOTERM_BP_FAT	heterocycle biosynthetic process	1957	25.2	1.8e-12	11.7447	1.8e-10
GOTERM_BP_FAT	aromatic compound biosynthetic process	1961	25.2	2.5e-12	11.6021	2.5e-10
GOTERM_BP_FAT	purine nucleoside metabolic process	209	2.7	2.6e-12	11.585	2.5e-10
GOTERM_BP_FAT	single-organism membrane organization	445	5.7	2.7e-12	11.5686	2.6e-10
GOTERM_BP_FAT	macromolecular complex disassembly	161	2.1	2.8e-12	11.5528	2.7e-10
GOTERM_BP_FAT	positive regulation of cellular protein catabolic process	122	1.6	3.1e-12	11.5086	3e-10
GOTERM_BP_FAT	purine ribonucleoside metabolic process	207	2.7	3.9e-12	11.4089	3.7e-10
GOTERM_BP_FAT	nuclear transport	263	3.4	4.1e-12	11.3872	3.8e-10
GOTERM_BP_FAT	ATP metabolic process	151	1.9	4.1e-12	11.3872	3.9e-10
GOTERM_BP_FAT	nucleoside triphosphate metabolic process	178	2.3	4.1e-12	11.3872	3.8e-10
GOTERM_BP_FAT	nuclear export	121	1.6	5.1e-12	11.2924	4.7e-10
GOTERM_BP_FAT	ribosomal small subunit biogenesis	56	0.7	5.2e-12	11.284	4.8e-10
GOTERM_BP_FAT	protein localization to membrane	270	3.5	5.8e-12	11.2366	5.3e-10
GOTERM_BP_FAT	DNA conformation change	171	2.2	6.5e-12	11.1871	5.9e-10
GOTERM_BP_FAT	cellular respiration	115	1.5	6.6e-12	11.1805	5.9e-10
GOTERM_BP_FAT	purine nucleoside triphosphate metabolic process	166	2.1	6.7e-12	11.1739	6e-10
GOTERM_BP_FAT	ATP synthesis coupled electron transport	70	0.9	7.8e-12	11.1079	6.9e-10
GOTERM_BP_FAT	ribonucleoside metabolic process	220	2.8	8.2e-12	11.0862	7.2e-10
GOTERM_BP_FAT	mitotic nuclear division	242	3.1	8.2e-12	11.0862	7.2e-10
GOTERM_BP_FAT	nucleocytoplasmic transport	258	3.3	8.9e-12	11.0506	7.7e-10
GOTERM_BP_FAT	ribonucleoside triphosphate metabolic process	165	2.1	1e-11	11	8.8e-10
GOTERM_BP_FAT	positive regulation of ubiquitin protein ligase activity	64	0.8	1e-11	11	8.7e-10
GOTERM_BP_FAT	regulation of gene expression, epigenetic	160	2.1	1e-11	11	8.8e-10
GOTERM_BP_FAT	ribosomal large subunit biogenesis	55	0.7	1.1e-11	10.9586	8.9e-10
GOTERM_BP_FAT	positive regulation of ubiquitin-protein transferase activity	76	1	1.2e-11	10.9208	9.8e-10
GOTERM_BP_FAT	establishment of RNA localization	117	1.5	1.3e-11	10.8861	1e-09
GOTERM_BP_FAT	organic cyclic compound catabolic process	248	3.2	1.3e-11	10.8861	1e-09
GOTERM_BP_FAT	regulation of mRNA stability	99	1.3	1.3e-11	10.8861	1.1e-09
GOTERM_BP_FAT	regulation of cell cycle	491	6.3	1.3e-11	10.8861	1.1e-09
GOTERM_BP_FAT	regulation of catabolic process	278	3.6	1.4e-11	10.8539	1.1e-09
GOTERM_BP_FAT	protein ubiquitination involved in ubiquitin-dependent protein catabolic process	139	1.8	1.4e-11	10.8539	1.1e-09
GOTERM_BP_FAT	mitochondrial ATP synthesis coupled electron transport	69	0.9	1.5e-11	10.8239	1.2e-09
GOTERM_BP_FAT	positive regulation of protein ubiquitination involved in ubiquitin-dependent protein catabolic process	69	0.9	1.5e-11	10.8239	1.2e-09
GOTERM_BP_FAT	anaphase-promoting complex-dependent catabolic process	62	0.8	1.5e-11	10.8239	1.2e-09
GOTERM_BP_FAT	single-organism organelle organization	770	9.9	1.6e-11	10.7959	1.2e-09
GOTERM_BP_FAT	regulation of ubiquitin protein ligase activity	66	0.8	1.7e-11	10.7696	1.4e-09
GOTERM_BP_FAT	organelle fission	330	4.2	1.8e-11	10.7447	1.4e-09
GOTERM_BP_FAT	regulation of cellular catabolic process	215	2.8	1.8e-11	10.7447	1.4e-09
GOTERM_BP_FAT	gene silencing by RNA	106	1.4	2.1e-11	10.6778	1.6e-09
GOTERM_BP_FAT	nucleoside metabolic process	232	3	2.2e-11	10.6576	1.6e-09
GOTERM_BP_FAT	positive regulation of ubiquitin-protein ligase activity involved in regulation of mitotic cell cycle transition	60	0.8	2.2e-11	10.6576	1.6e-09
GOTERM_BP_FAT	electron transport chain	80	1	2.3e-11	10.6383	1.7e-09
GOTERM_BP_FAT	energy derivation by oxidation of organic compounds	163	2.1	2.4e-11	10.6198	1.8e-09
GOTERM_BP_FAT	purine ribonucleoside triphosphate metabolic process	161	2.1	2.4e-11	10.6198	1.8e-09
GOTERM_BP_FAT	positive regulation of proteolysis involved in cellular protein catabolic process	112	1.4	3e-11	10.5229	2.2e-09
GOTERM_BP_FAT	negative regulation of macromolecule metabolic process	1074	13.8	3.3e-11	10.4815	2.4e-09
GOTERM_BP_FAT	regulation of nitrogen compound metabolic process	1942	25	3.6e-11	10.4437	2.6e-09
GOTERM_BP_FAT	regulation of proteolysis involved in cellular protein catabolic process	142	1.8	3.7e-11	10.4318	2.7e-09
GOTERM_BP_FAT	protein polyubiquitination	153	2	3.8e-11	10.4202	2.7e-09
GOTERM_BP_FAT	regulation of establishment of planar polarity	79	1	4.1e-11	10.3872	2.9e-09
GOTERM_BP_FAT	cellular protein complex disassembly	124	1.6	4.5e-11	10.3468	3.2e-09
GOTERM_BP_FAT	nucleic acid transport	114	1.5	5.5e-11	10.2596	3.9e-09
GOTERM_BP_FAT	RNA transport	114	1.5	5.5e-11	10.2596	3.9e-09
GOTERM_BP_FAT	glycosyl compound metabolic process	241	3.1	5.5e-11	10.2596	3.9e-09
GOTERM_BP_FAT	nuclear division	310	4	5.7e-11	10.2441	4e-09
GOTERM_BP_FAT	regulation of ubiquitin-protein ligase activity involved in mitotic cell cycle	57	0.7	6.2e-11	10.2076	4.3e-09
GOTERM_BP_FAT	Wnt signaling pathway, planar cell polarity pathway	77	1	6.4e-11	10.1938	4.4e-09
GOTERM_BP_FAT	respiratory electron transport chain	78	1	7.3e-11	10.1367	5e-09
GOTERM_BP_FAT	peptidyl-lysine modification	227	2.9	9e-11	10.0458	6.1e-09
GOTERM_BP_FAT	maturation of SSU-rRNA	42	0.5	9.8e-11	10.0088	6.7e-09
GOTERM_BP_FAT	autophagy	232	3	1e-10	10	6.9e-09
GOTERM_BP_FAT	mitochondrial respiratory chain complex assembly	67	0.9	1.2e-10	9.92082	8.1e-09
GOTERM_BP_FAT	negative regulation of ubiquitin-protein ligase activity involved in mitotic cell cycle	56	0.7	1.2e-10	9.92082	8.1e-09
GOTERM_BP_FAT	regulation of mitotic cell cycle phase transition	181	2.3	1.2e-10	9.92082	8.2e-09
GOTERM_BP_FAT	negative regulation of ubiquitin protein ligase activity	57	0.7	1.6e-10	9.79588	1.1e-08
GOTERM_BP_FAT	regulation of transferase activity	476	6.1	1.6e-10	9.79588	1.1e-08
GOTERM_BP_FAT	RNA export from nucleus	85	1.1	1.6e-10	9.79588	1.1e-08
GOTERM_BP_FAT	non-canonical Wnt signaling pathway	102	1.3	1.6e-10	9.79588	1.1e-08
GOTERM_BP_FAT	protein ubiquitination	393	5.1	1.8e-10	9.74473	1.1e-08
GOTERM_BP_FAT	negative regulation of ubiquitin-protein transferase activity	61	0.8	1.8e-10	9.74473	1.2e-08
GOTERM_BP_FAT	regulation of cell cycle phase transition	192	2.5	1.9e-10	9.72125	1.2e-08
GOTERM_BP_FAT	ribosome assembly	49	0.6	2.5e-10	9.60206	1.6e-08
GOTERM_BP_FAT	regulation of RNA stability	100	1.3	2.6e-10	9.58503	1.6e-08
GOTERM_BP_FAT	morphogenesis of a polarized epithelium	91	1.2	2.7e-10	9.56864	1.7e-08
GOTERM_BP_FAT	establishment of tissue polarity	84	1.1	2.8e-10	9.55284	1.8e-08
GOTERM_BP_FAT	establishment of planar polarity	84	1.1	2.8e-10	9.55284	1.8e-08
GOTERM_BP_FAT	positive regulation of protein catabolic process	153	2	2.9e-10	9.5376	1.8e-08
GOTERM_BP_FAT	negative regulation of protein metabolic process	516	6.6	3.2e-10	9.49485	2e-08
GOTERM_BP_FAT	cell cycle checkpoint	139	1.8	3.2e-10	9.49485	2e-08
GOTERM_BP_FAT	regulation of cell cycle process	312	4	3.8e-10	9.42022	2.3e-08
GOTERM_BP_FAT	DNA repair	282	3.6	4.1e-10	9.38722	2.5e-08
GOTERM_BP_FAT	negative regulation of metabolic process	1148	14.8	4.4e-10	9.35655	2.7e-08
GOTERM_BP_FAT	termination of RNA polymerase II transcription	51	0.7	5e-10	9.30103	3e-08
GOTERM_BP_FAT	mitochondrial transport	162	2.1	5.5e-10	9.25964	3.3e-08
GOTERM_BP_FAT	ribonucleoprotein complex localization	85	1.1	5.8e-10	9.23657	3.4e-08
GOTERM_BP_FAT	negative regulation of cellular protein metabolic process	489	6.3	6.8e-10	9.16749	4.1e-08
GOTERM_BP_FAT	positive regulation of protein modification by small protein conjugation or removal	122	1.6	1.2e-09	8.92082	6.9e-08
GOTERM_BP_FAT	regulation of protein modification by small protein conjugation or removal	160	2.1	1.7e-09	8.76955	1e-07
GOTERM_BP_FAT	tRNA metabolic process	115	1.5	1.8e-09	8.74473	1e-07
GOTERM_BP_FAT	mRNA transport	95	1.2	1.8e-09	8.74473	1.1e-07
GOTERM_BP_FAT	macromolecule methylation	155	2	1.9e-09	8.72125	1.1e-07
GOTERM_BP_FAT	regulation of protein ubiquitination involved in ubiquitin-dependent protein catabolic process	71	0.9	2e-09	8.69897	1.2e-07
GOTERM_BP_FAT	negative regulation of protein modification process	301	3.9	2.1e-09	8.67778	1.2e-07
GOTERM_BP_FAT	DNA-templated transcription, termination	72	0.9	2.2e-09	8.65758	1.3e-07
GOTERM_BP_FAT	ribonucleoprotein complex export from nucleus	80	1	2.4e-09	8.61979	1.4e-07
GOTERM_BP_FAT	positive regulation of protein ubiquitination	113	1.5	2.7e-09	8.56864	1.5e-07
GOTERM_BP_FAT	telomere organization	95	1.2	3.1e-09	8.50864	1.7e-07
GOTERM_BP_FAT	negative regulation of cellular amide metabolic process	99	1.3	3.4e-09	8.46852	1.9e-07
GOTERM_BP_FAT	positive regulation of transferase activity	328	4.2	3.6e-09	8.4437	2e-07
GOTERM_BP_FAT	RNA 3'-end processing	78	1	3.8e-09	8.42022	2.1e-07
GOTERM_BP_FAT	protein-DNA complex subunit organization	152	2	4.2e-09	8.37675	2.3e-07
GOTERM_BP_FAT	cell division	298	3.8	4.7e-09	8.3279	2.6e-07
GOTERM_BP_FAT	regulation of cellular component organization	1055	13.6	5.2e-09	8.284	2.8e-07
GOTERM_BP_FAT	RNA biosynthetic process	1714	22.1	5.6e-09	8.25181	3e-07
GOTERM_BP_FAT	mitochondrial electron transport, NADH to ubiquinone	43	0.6	5.7e-09	8.24413	3.1e-07
GOTERM_BP_FAT	maturation of SSU-rRNA from tricistronic rRNA transcript (SSU-rRNA, 5.8S rRNA, LSU-rRNA)	33	0.4	6.3e-09	8.20066	3.4e-07
GOTERM_BP_FAT	DNA geometric change	59	0.8	7.1e-09	8.14874	3.8e-07
GOTERM_BP_FAT	positive regulation of cellular catabolic process	156	2	7.6e-09	8.11919	4.1e-07
GOTERM_BP_FAT	DNA duplex unwinding	56	0.7	9.4e-09	8.02687	5e-07
GOTERM_BP_FAT	nucleobase-containing compound transport	126	1.6	9.5e-09	8.02228	5e-07
GOTERM_BP_FAT	G2/M transition of mitotic cell cycle	112	1.4	1e-08	8	5.4e-07
GOTERM_BP_FAT	cell-cell signaling by wnt	248	3.2	1e-08	8	5.5e-07
GOTERM_BP_FAT	telomere maintenance	87	1.1	1.1e-08	7.95861	5.7e-07
GOTERM_BP_FAT	chromosome segregation	185	2.4	1.1e-08	7.95861	5.8e-07
GOTERM_BP_FAT	sister chromatid segregation	132	1.7	1.3e-08	7.88606	6.7e-07
GOTERM_BP_FAT	regulation of cellular protein metabolic process	1061	13.7	1.3e-08	7.88606	6.8e-07
GOTERM_BP_FAT	regulation of protein ubiquitination	146	1.9	1.4e-08	7.85387	7.2e-07
GOTERM_BP_FAT	Wnt signaling pathway	247	3.2	1.4e-08	7.85387	7.1e-07
GOTERM_BP_FAT	regulation of organelle organization	551	7.1	1.5e-08	7.82391	7.6e-07
GOTERM_BP_FAT	regulation of cellular amino acid metabolic process	43	0.6	1.6e-08	7.79588	8e-07
GOTERM_BP_FAT	negative regulation of transferase activity	195	2.5	1.9e-08	7.72125	9.4e-07
GOTERM_BP_FAT	negative regulation of cellular metabolic process	1059	13.6	2e-08	7.69897	1e-06
GOTERM_BP_FAT	methylation	184	2.4	2.1e-08	7.67778	1.1e-06
GOTERM_BP_FAT	negative regulation of translation	93	1.2	2.1e-08	7.67778	1.1e-06
GOTERM_BP_FAT	cell cycle G2/M phase transition	118	1.5	2.3e-08	7.63827	1.1e-06
GOTERM_BP_FAT	protein alkylation	103	1.3	2.4e-08	7.61979	1.2e-06
GOTERM_BP_FAT	protein methylation	103	1.3	2.4e-08	7.61979	1.2e-06
GOTERM_BP_FAT	regulation of gene expression	1888	24.3	2.4e-08	7.61979	1.2e-06
GOTERM_BP_FAT	regulation of protein stability	133	1.7	2.7e-08	7.56864	1.3e-06
GOTERM_BP_FAT	protein modification process	1671	21.5	2.7e-08	7.56864	1.3e-06
GOTERM_BP_FAT	cellular protein modification process	1671	21.5	2.7e-08	7.56864	1.3e-06
GOTERM_BP_FAT	regulation of protein metabolic process	1128	14.5	2.7e-08	7.56864	1.3e-06
GOTERM_BP_FAT	positive regulation of catabolic process	183	2.4	2.9e-08	7.5376	1.4e-06
GOTERM_BP_FAT	Golgi vesicle transport	176	2.3	3.8e-08	7.42022	1.8e-06
GOTERM_BP_FAT	regulation of macromolecule biosynthetic process	1788	23	3.9e-08	7.40894	1.9e-06
GOTERM_BP_FAT	regulation of autophagy	152	2	4.6e-08	7.33724	2.2e-06
GOTERM_BP_FAT	covalent chromatin modification	282	3.6	4.7e-08	7.3279	2.2e-06
GOTERM_BP_FAT	mitochondrial transmembrane transport	52	0.7	4.9e-08	7.3098	2.3e-06
GOTERM_BP_FAT	regulation of cellular macromolecule biosynthetic process	1739	22.4	5e-08	7.30103	2.4e-06
GOTERM_BP_FAT	regulation of cellular protein localization	287	3.7	5.7e-08	7.24413	2.7e-06
GOTERM_BP_FAT	nucleoside monophosphate biosynthetic process	66	0.8	5.9e-08	7.22915	2.8e-06
GOTERM_BP_FAT	mitochondrial respiratory chain complex I assembly	47	0.6	9.8e-08	7.00877	4.6e-06
GOTERM_BP_FAT	mitochondrial respiratory chain complex I biogenesis	47	0.6	9.8e-08	7.00877	4.6e-06
GOTERM_BP_FAT	NADH dehydrogenase complex assembly	47	0.6	9.8e-08	7.00877	4.6e-06
GOTERM_BP_FAT	protein sumoylation	84	1.1	1.2e-07	6.92082	5.8e-06
GOTERM_BP_FAT	mRNA-containing ribonucleoprotein complex export from nucleus	69	0.9	1.3e-07	6.88606	5.9e-06
GOTERM_BP_FAT	mRNA export from nucleus	69	0.9	1.3e-07	6.88606	5.9e-06
GOTERM_BP_FAT	negative regulation of intracellular signal transduction	236	3	1.5e-07	6.82391	7.1e-06
GOTERM_BP_FAT	ATP-dependent chromatin remodeling	56	0.7	1.6e-07	6.79588	7.6e-06
GOTERM_BP_FAT	DNA replication	160	2.1	1.6e-07	6.79588	7.6e-06
GOTERM_BP_FAT	DNA integrity checkpoint	96	1.2	2.1e-07	6.67778	9.5e-06
GOTERM_BP_FAT	cellular protein complex assembly	290	3.7	2.1e-07	6.67778	9.6e-06
GOTERM_BP_FAT	positive regulation of organelle organization	301	3.9	2.3e-07	6.63827	1e-05
GOTERM_BP_FAT	nuclear chromosome segregation	158	2	2.4e-07	6.61979	1.1e-05
GOTERM_BP_FAT	protein-DNA complex assembly	133	1.7	3e-07	6.52288	1.3e-05
GOTERM_BP_FAT	mitotic cell cycle checkpoint	96	1.2	3.1e-07	6.50864	1.4e-05
GOTERM_BP_FAT	cell surface receptor signaling pathway involved in cell-cell signaling	267	3.4	4.1e-07	6.38722	1.8e-05
GOTERM_BP_FAT	organelle assembly	323	4.2	4.5e-07	6.34679	2e-05
GOTERM_BP_FAT	purine nucleoside monophosphate biosynthetic process	53	0.7	4.5e-07	6.34679	2e-05
GOTERM_BP_FAT	purine ribonucleoside monophosphate biosynthetic process	53	0.7	4.5e-07	6.34679	2e-05
GOTERM_BP_FAT	tRNA processing	77	1	4.6e-07	6.33724	2e-05
GOTERM_BP_FAT	DNA damage checkpoint	90	1.2	4.9e-07	6.3098	2.2e-05
GOTERM_BP_FAT	histone modification	227	2.9	5.7e-07	6.24413	2.5e-05
GOTERM_BP_FAT	stimulatory C-type lectin receptor signaling pathway	68	0.9	6.1e-07	6.21467	2.7e-05
GOTERM_BP_FAT	response to endoplasmic reticulum stress	148	1.9	6.2e-07	6.20761	2.7e-05
GOTERM_BP_FAT	ER to Golgi vesicle-mediated transport	104	1.3	6.2e-07	6.20761	2.7e-05
GOTERM_BP_FAT	innate immune response activating cell surface receptor signaling pathway	69	0.9	6.3e-07	6.20066	2.7e-05
GOTERM_BP_FAT	cytoplasmic translation	40	0.5	6.7e-07	6.17393	2.9e-05
GOTERM_BP_FAT	regulation of cellular response to stress	290	3.7	6.8e-07	6.16749	2.9e-05
GOTERM_BP_FAT	ribonucleoside monophosphate biosynthetic process	59	0.8	7.1e-07	6.14874	3e-05
GOTERM_BP_FAT	positive regulation of proteolysis	189	2.4	7.5e-07	6.12494	3.2e-05
GOTERM_BP_FAT	negative regulation of protein ubiquitination	80	1	7.6e-07	6.11919	3.2e-05
GOTERM_BP_FAT	histone methylation	81	1	7.6e-07	6.11919	3.2e-05
GOTERM_BP_FAT	negative regulation of nitrogen compound metabolic process	690	8.9	8.4e-07	6.07572	3.6e-05
GOTERM_BP_FAT	nucleosome organization	104	1.3	9e-07	6.04576	3.8e-05
GOTERM_BP_FAT	ribosomal large subunit assembly	23	0.3	9e-07	6.04576	3.8e-05
GOTERM_BP_FAT	DNA packaging	117	1.5	9.2e-07	6.03621	3.9e-05
GOTERM_BP_FAT	chromatin remodeling	98	1.3	1e-06	6	4.2e-05
GOTERM_BP_FAT	mitotic sister chromatid segregation	86	1.1	1.2e-06	5.92082	4.8e-05
GOTERM_BP_FAT	negative regulation of protein modification by small protein conjugation or removal	85	1.1	1.2e-06	5.92082	4.8e-05
GOTERM_BP_FAT	negative regulation of gene expression, epigenetic	83	1.1	1.2e-06	5.92082	4.8e-05
GOTERM_BP_FAT	regulation of cellular amine metabolic process	51	0.7	1.3e-06	5.88606	5.5e-05
GOTERM_BP_FAT	negative regulation of mitotic cell cycle	123	1.6	1.5e-06	5.82391	6e-05
GOTERM_BP_FAT	negative regulation of gene expression	679	8.7	1.5e-06	5.82391	6.1e-05
GOTERM_BP_FAT	phosphorus metabolic process	1350	17.4	1.5e-06	5.82391	6.1e-05
GOTERM_BP_FAT	phosphate-containing compound metabolic process	1347	17.3	1.6e-06	5.79588	6.5e-05
GOTERM_BP_FAT	spliceosomal complex assembly	41	0.5	1.7e-06	5.76955	7e-05
GOTERM_BP_FAT	glycosyl compound biosynthetic process	80	1	1.8e-06	5.74473	7.3e-05
GOTERM_BP_FAT	peptidyl-amino acid modification	549	7.1	2.7e-06	5.56864	0.00011
GOTERM_BP_FAT	RNA modification	80	1	2.8e-06	5.55284	0.00011
GOTERM_BP_FAT	sister chromatid cohesion	78	1	2.8e-06	5.55284	0.00011
GOTERM_BP_FAT	nucleoside phosphate metabolic process	328	4.2	2.8e-06	5.55284	0.00011
GOTERM_BP_FAT	response to topologically incorrect protein	107	1.4	3.3e-06	5.48149	0.00013
GOTERM_BP_FAT	regulation of cellular localization	397	5.1	3.3e-06	5.48149	0.00013
GOTERM_BP_FAT	mRNA 3'-end processing	57	0.7	3.4e-06	5.46852	0.00013
GOTERM_BP_FAT	nucleotide metabolic process	324	4.2	3.4e-06	5.46852	0.00013
GOTERM_BP_FAT	DNA-dependent DNA replication	86	1.1	3.8e-06	5.42022	0.00015
GOTERM_BP_FAT	negative regulation of cellular macromolecule biosynthetic process	607	7.8	3.9e-06	5.40894	0.00015
GOTERM_BP_FAT	transcription-coupled nucleotide-excision repair	50	0.6	4.2e-06	5.37675	0.00016
GOTERM_BP_FAT	nucleoside biosynthetic process	78	1	4.2e-06	5.37675	0.00016
GOTERM_BP_FAT	chromatin silencing	73	0.9	4.3e-06	5.36653	0.00017
GOTERM_BP_FAT	regulation of cellular response to heat	51	0.7	4.4e-06	5.35655	0.00017
GOTERM_BP_FAT	telomere maintenance via telomere lengthening	43	0.6	4.4e-06	5.35655	0.00017
GOTERM_BP_FAT	regulation of DNA metabolic process	191	2.5	4.5e-06	5.34679	0.00017
GOTERM_BP_FAT	chromatin assembly or disassembly	108	1.4	4.5e-06	5.34679	0.00017
GOTERM_BP_FAT	regulation of chromosome organization	153	2	5.8e-06	5.23657	0.00022
GOTERM_BP_FAT	purine nucleoside biosynthetic process	63	0.8	6.4e-06	5.19382	0.00024
GOTERM_BP_FAT	purine ribonucleoside biosynthetic process	63	0.8	6.4e-06	5.19382	0.00024
GOTERM_BP_FAT	ribose phosphate metabolic process	270	3.5	7.3e-06	5.13668	0.00028
GOTERM_BP_FAT	maturation of LSU-rRNA	22	0.3	7.8e-06	5.10791	0.00029
GOTERM_BP_FAT	maintenance of cell number	84	1.1	8.4e-06	5.07572	0.00032
GOTERM_BP_FAT	response to unfolded protein	98	1.3	8.5e-06	5.07058	0.00032
GOTERM_BP_FAT	regulation of translational initiation	54	0.7	8.7e-06	5.06048	0.00032
GOTERM_BP_FAT	positive regulation of cellular component organization	544	7	8.8e-06	5.05552	0.00033
GOTERM_BP_FAT	positive regulation of canonical Wnt signaling pathway	73	0.9	1e-05	5	0.00037
GOTERM_BP_FAT	telomere maintenance via telomerase	38	0.5	1e-05	5	0.00037
GOTERM_BP_FAT	ribonucleoside biosynthetic process	72	0.9	1e-05	5	0.00037
GOTERM_BP_FAT	cellular amine metabolic process	70	0.9	1e-05	5	0.00037
GOTERM_BP_FAT	negative regulation of macromolecule biosynthetic process	643	8.3	1.1e-05	4.95861	0.00039
GOTERM_BP_FAT	negative regulation of cell cycle	234	3	1.1e-05	4.95861	0.00039
GOTERM_BP_FAT	phosphorylation	983	12.7	1.1e-05	4.95861	0.0004
GOTERM_BP_FAT	DNA replication-independent nucleosome organization	39	0.5	1.1e-05	4.95861	0.0004
GOTERM_BP_FAT	nuclear-transcribed mRNA catabolic process, exonucleolytic	26	0.3	1.2e-05	4.92082	0.00044
GOTERM_BP_FAT	establishment of protein localization to mitochondrion	105	1.4	1.3e-05	4.88606	0.00046
GOTERM_BP_FAT	DNA biosynthetic process	111	1.4	1.4e-05	4.85387	0.0005
GOTERM_BP_FAT	positive regulation of cellular amide metabolic process	71	0.9	1.5e-05	4.82391	0.00054
GOTERM_BP_FAT	histone lysine methylation	62	0.8	1.6e-05	4.79588	0.00057
GOTERM_BP_FAT	formation of translation preinitiation complex	21	0.3	1.6e-05	4.79588	0.00058
GOTERM_BP_FAT	cellular response to topologically incorrect protein	86	1.1	1.7e-05	4.76955	0.00059
GOTERM_BP_FAT	protein localization to mitochondrion	106	1.4	1.7e-05	4.76955	0.00059
GOTERM_BP_FAT	nucleobase-containing small molecule metabolic process	346	4.5	1.8e-05	4.74473	0.00062
GOTERM_BP_FAT	microtubule-based process	298	3.8	1.8e-05	4.74473	0.00063
GOTERM_BP_FAT	double-strand break repair via nonhomologous end joining	46	0.6	1.9e-05	4.72125	0.00065
GOTERM_BP_FAT	negative regulation of biosynthetic process	677	8.7	1.9e-05	4.72125	0.00066
GOTERM_BP_FAT	DNA replication-independent nucleosome assembly	38	0.5	2e-05	4.69897	0.00068
GOTERM_BP_FAT	centromere complex assembly	38	0.5	2e-05	4.69897	0.00068
GOTERM_BP_FAT	transcription, DNA-templated	1548	19.9	2e-05	4.69897	0.00071
GOTERM_BP_FAT	mitochondrial ATP synthesis coupled proton transport	19	0.2	2.1e-05	4.67778	0.00073
GOTERM_BP_FAT	ribonucleotide metabolic process	261	3.4	2.2e-05	4.65758	0.00076
GOTERM_BP_FAT	positive regulation of Wnt signaling pathway	88	1.1	2.2e-05	4.65758	0.00076
GOTERM_BP_FAT	negative regulation of cellular component organization	300	3.9	2.2e-05	4.65758	0.00076
GOTERM_BP_FAT	peptidyl-lysine methylation	67	0.9	2.4e-05	4.61979	0.00081
GOTERM_BP_FAT	NIK/NF-kappaB signaling	65	0.8	2.4e-05	4.61979	0.00083
GOTERM_BP_FAT	mitotic DNA integrity checkpoint	65	0.8	2.4e-05	4.61979	0.00083
GOTERM_BP_FAT	spliceosomal snRNP assembly	29	0.4	2.5e-05	4.60206	0.00085
GOTERM_BP_FAT	macroautophagy	111	1.4	2.5e-05	4.60206	0.00085
GOTERM_BP_FAT	protein K48-linked ubiquitination	34	0.4	2.5e-05	4.60206	0.00085
GOTERM_BP_FAT	chromatin assembly	94	1.2	2.5e-05	4.60206	0.00085
GOTERM_BP_FAT	organophosphate metabolic process	508	6.5	2.6e-05	4.58503	0.00086
GOTERM_BP_FAT	stem cell population maintenance	81	1	2.7e-05	4.56864	0.00089
GOTERM_BP_FAT	nucleic acid-templated transcription	1614	20.8	2.7e-05	4.56864	0.00091
GOTERM_BP_FAT	positive regulation of cellular protein localization	184	2.4	2.8e-05	4.55284	0.00092
GOTERM_BP_FAT	protein localization to nucleus	184	2.4	2.8e-05	4.55284	0.00092
GOTERM_BP_FAT	negative regulation of cell cycle process	128	1.6	2.8e-05	4.55284	0.00093
GOTERM_BP_FAT	regulation of telomere maintenance	45	0.6	3.1e-05	4.50864	0.001
GOTERM_BP_FAT	maturation of 5.8S rRNA	26	0.3	3.1e-05	4.50864	0.001
GOTERM_BP_FAT	oxidation-reduction process	454	5.8	3.1e-05	4.50864	0.001
GOTERM_BP_FAT	amine metabolic process	73	0.9	3.2e-05	4.49485	0.0011
GOTERM_BP_FAT	protein monoubiquitination	37	0.5	3.4e-05	4.46852	0.0011
GOTERM_BP_FAT	regulation of proteasomal protein catabolic process	84	1.1	3.5e-05	4.45593	0.0011
GOTERM_BP_FAT	signal transduction by p53 class mediator	93	1.2	3.6e-05	4.4437	0.0012
GOTERM_BP_FAT	membrane budding	64	0.8	3.7e-05	4.4318	0.0012
GOTERM_BP_FAT	positive regulation of translation	61	0.8	3.8e-05	4.42022	0.0012
GOTERM_BP_FAT	ncRNA transcription	60	0.8	3.8e-05	4.42022	0.0012
GOTERM_BP_FAT	protein destabilization	27	0.3	3.8e-05	4.42022	0.0012
GOTERM_BP_FAT	gene silencing by miRNA	39	0.5	3.9e-05	4.40894	0.0013
GOTERM_BP_FAT	regulation of gene silencing	41	0.5	4.4e-05	4.35655	0.0014
GOTERM_BP_FAT	posttranscriptional gene silencing by RNA	41	0.5	4.4e-05	4.35655	0.0014
GOTERM_BP_FAT	posttranscriptional gene silencing	41	0.5	4.4e-05	4.35655	0.0014
GOTERM_BP_FAT	regulation of mitochondrion organization	122	1.6	4.7e-05	4.3279	0.0015
GOTERM_BP_FAT	exonucleolytic nuclear-transcribed mRNA catabolic process involved in deadenylation-dependent decay	24	0.3	4.7e-05	4.3279	0.0015
GOTERM_BP_FAT	positive regulation of macromolecule metabolic process	1235	15.9	4.8e-05	4.31876	0.0015
GOTERM_BP_FAT	nucleotide-excision repair	69	0.9	5e-05	4.30103	0.0016
GOTERM_BP_FAT	regulation of nucleobase-containing compound metabolic process	1746	22.5	5.1e-05	4.29243	0.0016
GOTERM_BP_FAT	cleavage involved in rRNA processing	21	0.3	5.1e-05	4.29243	0.0016
GOTERM_BP_FAT	tRNA modification	46	0.6	5.4e-05	4.26761	0.0017
GOTERM_BP_FAT	regulation of telomere maintenance via telomere lengthening	35	0.5	5.4e-05	4.26761	0.0017
GOTERM_BP_FAT	G1 DNA damage checkpoint	47	0.6	5.5e-05	4.25964	0.0017
GOTERM_BP_FAT	non-recombinational repair	48	0.6	5.6e-05	4.25181	0.0017
GOTERM_BP_FAT	positive regulation of gene expression, epigenetic	50	0.6	5.8e-05	4.23657	0.0018
GOTERM_BP_FAT	regulation of binding	154	2	5.8e-05	4.23657	0.0018
GOTERM_BP_FAT	negative regulation of cellular biosynthetic process	662	8.5	5.8e-05	4.23657	0.0018
GOTERM_BP_FAT	regulation of DNA binding	59	0.8	5.8e-05	4.23657	0.0018
GOTERM_BP_FAT	nucleic acid phosphodiester bond hydrolysis	144	1.9	5.8e-05	4.23657	0.0018
GOTERM_BP_FAT	nucleosome assembly	85	1.1	6.4e-05	4.19382	0.002
GOTERM_BP_FAT	CENP-A containing nucleosome assembly	31	0.4	7.1e-05	4.14874	0.0022
GOTERM_BP_FAT	CENP-A containing chromatin organization	31	0.4	7.1e-05	4.14874	0.0022
GOTERM_BP_FAT	purine nucleotide metabolic process	263	3.4	7.3e-05	4.13668	0.0022
GOTERM_BP_FAT	nuclear import	153	2	7.5e-05	4.12494	0.0023
GOTERM_BP_FAT	regulation of intracellular transport	230	3	7.6e-05	4.11919	0.0023
GOTERM_BP_FAT	DNA-templated transcription, initiation	122	1.6	7.7e-05	4.11351	0.0023
GOTERM_BP_FAT	purine ribonucleotide metabolic process	251	3.2	7.8e-05	4.10791	0.0024
GOTERM_BP_FAT	cytoskeleton organization	519	6.7	7.9e-05	4.10237	0.0024
GOTERM_BP_FAT	regulation of telomere maintenance via telomerase	32	0.4	7.9e-05	4.10237	0.0024
GOTERM_BP_FAT	RNA-dependent DNA biosynthetic process	42	0.5	8e-05	4.09691	0.0024
GOTERM_BP_FAT	signal transduction involved in cell cycle checkpoint	43	0.6	8.2e-05	4.08619	0.0025
GOTERM_BP_FAT	cellular response to unfolded protein	77	1	8.3e-05	4.08092	0.0025
GOTERM_BP_FAT	negative regulation of mitotic cell cycle phase transition	86	1.1	8.5e-05	4.07058	0.0025
GOTERM_BP_FAT	DNA damage response, detection of DNA damage	27	0.3	8.6e-05	4.0655	0.0026
GOTERM_BP_FAT	mitotic DNA damage checkpoint	60	0.8	8.6e-05	4.0655	0.0026
GOTERM_BP_FAT	chromatin remodeling at centromere	33	0.4	8.6e-05	4.0655	0.0026
GOTERM_BP_FAT	transport of virus	45	0.6	8.6e-05	4.0655	0.0025
GOTERM_BP_FAT	IRE1-mediated unfolded protein response	45	0.6	8.6e-05	4.0655	0.0025
GOTERM_BP_FAT	nuclear-transcribed mRNA catabolic process, deadenylation-dependent decay	46	0.6	8.8e-05	4.05552	0.0026
GOTERM_BP_FAT	mitotic G1 DNA damage checkpoint	46	0.6	8.8e-05	4.05552	0.0026
GOTERM_BP_FAT	mitotic G1/S transition checkpoint	46	0.6	8.8e-05	4.05552	0.0026
GOTERM_BP_FAT	nucleoside triphosphate biosynthetic process	50	0.6	9.1e-05	4.04096	0.0027
GOTERM_BP_FAT	retrograde vesicle-mediated transport, Golgi to ER	51	0.7	9.2e-05	4.03621	0.0027
GOTERM_BP_FAT	regulation of chromatin binding	17	0.2	9.8e-05	4.00877	0.0029
GOTERM_BP_FAT	regulation of signal transduction by p53 class mediator	90	1.2	9.9e-05	4.00436	0.0029
GOTERM_BP_FAT	response to ionizing radiation	81	1	0.0001	4	0.0029
GOTERM_BP_FAT	receptor catabolic process	20	0.3	0.0001	4	0.003
GOTERM_BP_FAT	DNA-templated transcription, elongation	69	0.9	0.0001	4	0.003
GOTERM_BP_FAT	purine-containing compound metabolic process	274	3.5	0.00011	3.95861	0.0032
GOTERM_BP_FAT	G1/S transition of mitotic cell cycle	118	1.5	0.00012	3.92082	0.0034
GOTERM_BP_FAT	histone exchange	39	0.5	0.00012	3.92082	0.0035
GOTERM_BP_FAT	endoplasmic reticulum unfolded protein response	75	1	0.00012	3.92082	0.0035
GOTERM_BP_FAT	mitochondrial membrane organization	61	0.8	0.00012	3.92082	0.0036
GOTERM_BP_FAT	negative regulation of cell cycle phase transition	91	1.2	0.00013	3.88606	0.0036
GOTERM_BP_FAT	positive regulation of protein metabolic process	670	8.6	0.00013	3.88606	0.0037
GOTERM_BP_FAT	positive regulation of cellular protein metabolic process	633	8.1	0.00013	3.88606	0.0038
GOTERM_BP_FAT	signal transduction involved in DNA integrity checkpoint	42	0.5	0.00013	3.88606	0.0038
GOTERM_BP_FAT	signal transduction involved in DNA damage checkpoint	42	0.5	0.00013	3.88606	0.0038
GOTERM_BP_FAT	positive regulation of viral life cycle	56	0.7	0.00014	3.85387	0.0038
GOTERM_BP_FAT	negative regulation of organelle organization	158	2	0.00014	3.85387	0.0038
GOTERM_BP_FAT	protein folding	120	1.5	0.00014	3.85387	0.0038
GOTERM_BP_FAT	beta-catenin-TCF complex assembly	31	0.4	0.00014	3.85387	0.0039
GOTERM_BP_FAT	negative regulation of phosphorylation	209	2.7	0.00014	3.85387	0.0039
GOTERM_BP_FAT	nuclear envelope organization	52	0.7	0.00014	3.85387	0.0039
GOTERM_BP_FAT	maturation of 5.8S rRNA from tricistronic rRNA transcript (SSU-rRNA, 5.8S rRNA, LSU-rRNA)	18	0.2	0.00015	3.82391	0.0042
GOTERM_BP_FAT	endomembrane system organization	266	3.4	0.00016	3.79588	0.0043
GOTERM_BP_FAT	negative regulation of protein phosphorylation	193	2.5	0.00017	3.76955	0.0048
GOTERM_BP_FAT	protein autoubiquitination	35	0.5	0.00018	3.74473	0.0049
GOTERM_BP_FAT	negative regulation of phosphorus metabolic process	259	3.3	0.00018	3.74473	0.0051
GOTERM_BP_FAT	negative regulation of phosphate metabolic process	259	3.3	0.00018	3.74473	0.0051
GOTERM_BP_FAT	chromatin silencing at rDNA	28	0.4	0.0002	3.69897	0.0055
GOTERM_BP_FAT	ERAD pathway	55	0.7	0.0002	3.69897	0.0056
GOTERM_BP_FAT	antigen processing and presentation of peptide antigen via MHC class I	55	0.7	0.0002	3.69897	0.0056
GOTERM_BP_FAT	protein localization to chromosome	39	0.5	0.00021	3.67778	0.0056
GOTERM_BP_FAT	cell cycle G1/S phase transition	126	1.6	0.00021	3.67778	0.0056
GOTERM_BP_FAT	signal transduction in response to DNA damage	68	0.9	0.00021	3.67778	0.0058
GOTERM_BP_FAT	ribonucleoside triphosphate biosynthetic process	43	0.6	0.00022	3.65758	0.0059
GOTERM_BP_FAT	multi-organism transport	46	0.6	0.00022	3.65758	0.006
GOTERM_BP_FAT	multi-organism localization	46	0.6	0.00022	3.65758	0.006
GOTERM_BP_FAT	protein stabilization	76	1	0.00022	3.65758	0.006
GOTERM_BP_FAT	protein import	164	2.1	0.00022	3.65758	0.006
GOTERM_BP_FAT	negative regulation of signal transduction	491	6.3	0.00024	3.61979	0.0066
GOTERM_BP_FAT	regulation of Wnt signaling pathway	158	2	0.00024	3.61979	0.0065
GOTERM_BP_FAT	DNA replication-dependent nucleosome organization	24	0.3	0.00025	3.60206	0.0067
GOTERM_BP_FAT	DNA replication-dependent nucleosome assembly	24	0.3	0.00025	3.60206	0.0067
GOTERM_BP_FAT	antigen processing and presentation of exogenous peptide antigen	88	1.1	0.00025	3.60206	0.0067
GOTERM_BP_FAT	positive regulation of viral process	62	0.8	0.00025	3.60206	0.0067
GOTERM_BP_FAT	regulation of mitophagy	31	0.4	0.00026	3.58503	0.0068
GOTERM_BP_FAT	organelle localization	234	3	0.00026	3.58503	0.007
GOTERM_BP_FAT	protein targeting to mitochondrion	79	1	0.00027	3.56864	0.0071
GOTERM_BP_FAT	histone H3-K4 methylation	32	0.4	0.00027	3.56864	0.0072
GOTERM_BP_FAT	regulation of macroautophagy	70	0.9	0.00027	3.56864	0.0073
GOTERM_BP_FAT	regulation of canonical Wnt signaling pathway	124	1.6	0.00028	3.55284	0.0074
GOTERM_BP_FAT	ATP biosynthetic process	33	0.4	0.00028	3.55284	0.0075
GOTERM_BP_FAT	transcription elongation from RNA polymerase II promoter	57	0.7	0.00029	3.5376	0.0075
GOTERM_BP_FAT	peptidyl-lysine trimethylation	25	0.3	0.00029	3.5376	0.0075
GOTERM_BP_FAT	negative regulation of protein catabolic process	55	0.7	0.0003	3.52288	0.0078
GOTERM_BP_FAT	negative regulation of binding	76	1	0.0003	3.52288	0.0079
GOTERM_BP_FAT	canonical Wnt signaling pathway	143	1.8	0.00033	3.48149	0.0086
GOTERM_BP_FAT	regulation of molecular function	1226	15.8	0.00034	3.46852	0.0088
GOTERM_BP_FAT	signal transduction involved in mitotic G1 DNA damage checkpoint	40	0.5	0.00034	3.46852	0.0088
GOTERM_BP_FAT	purine nucleoside triphosphate biosynthetic process	40	0.5	0.00034	3.46852	0.0088
GOTERM_BP_FAT	signal transduction involved in mitotic DNA integrity checkpoint	40	0.5	0.00034	3.46852	0.0088
GOTERM_BP_FAT	signal transduction involved in mitotic DNA damage checkpoint	40	0.5	0.00034	3.46852	0.0088
GOTERM_BP_FAT	intracellular signal transduction involved in G1 DNA damage checkpoint	40	0.5	0.00034	3.46852	0.0088
GOTERM_BP_FAT	antigen processing and presentation of exogenous peptide antigen via MHC class I, TAP-dependent	40	0.5	0.00034	3.46852	0.0088
GOTERM_BP_FAT	signal transduction involved in mitotic cell cycle checkpoint	40	0.5	0.00034	3.46852	0.0088
GOTERM_BP_FAT	intracellular transport of virus	42	0.5	0.00034	3.46852	0.0089
GOTERM_BP_FAT	vacuolar transport	145	1.9	0.00037	3.4318	0.0094
GOTERM_BP_FAT	response to radiation	202	2.6	0.00037	3.4318	0.0095
GOTERM_BP_FAT	positive regulation of molecular function	803	10.3	0.00038	3.42022	0.0096
GOTERM_BP_FAT	ATP synthesis coupled proton transport	22	0.3	0.0004	3.39794	0.01
GOTERM_BP_FAT	energy coupled proton transport, down electrochemical gradient	22	0.3	0.0004	3.39794	0.01
GOTERM_BP_FAT	regulation of intracellular protein transport	182	2.3	0.0004	3.39794	0.01
GOTERM_BP_FAT	proton transport	83	1.1	0.00041	3.38722	0.01
GOTERM_BP_FAT	regulation of RNA metabolic process	1592	20.5	0.00041	3.38722	0.01
GOTERM_BP_FAT	negative regulation of G1/S transition of mitotic cell cycle	56	0.7	0.00042	3.37675	0.011
GOTERM_BP_FAT	microtubule cytoskeleton organization	206	2.7	0.00042	3.37675	0.011
GOTERM_BP_FAT	regulation of protein localization	435	5.6	0.00043	3.36653	0.011
GOTERM_BP_FAT	regulation of DNA replication	66	0.8	0.00043	3.36653	0.011
GOTERM_BP_FAT	negative regulation of MAPK cascade	81	1	0.00044	3.35655	0.011
GOTERM_BP_FAT	positive regulation of chromosome organization	81	1	0.00044	3.35655	0.011
GOTERM_BP_FAT	negative regulation of molecular function	493	6.3	0.00046	3.33724	0.011
GOTERM_BP_FAT	hydrogen ion transmembrane transport	64	0.8	0.00046	3.33724	0.012
GOTERM_BP_FAT	in utero embryonic development	163	2.1	0.00048	3.31876	0.012
GOTERM_BP_FAT	double-strand break repair	107	1.4	0.00049	3.3098	0.012
GOTERM_BP_FAT	negative regulation of chromosome organization	62	0.8	0.00049	3.3098	0.012
GOTERM_BP_FAT	antigen processing and presentation of exogenous antigen	90	1.2	0.00051	3.29243	0.013
GOTERM_BP_FAT	multi-organism cellular localization	42	0.5	0.00053	3.27572	0.013
GOTERM_BP_FAT	multi-organism intracellular transport	42	0.5	0.00053	3.27572	0.013
GOTERM_BP_FAT	positive regulation of DNA metabolic process	105	1.4	0.00054	3.26761	0.013
GOTERM_BP_FAT	DNA damage response, signal transduction by p53 class mediator resulting in cell cycle arrest	39	0.5	0.00054	3.26761	0.013
GOTERM_BP_FAT	purine ribonucleoside triphosphate biosynthetic process	39	0.5	0.00054	3.26761	0.013
GOTERM_BP_FAT	antigen processing and presentation of exogenous peptide antigen via MHC class I	41	0.5	0.00054	3.26761	0.013
GOTERM_BP_FAT	regulation of mRNA metabolic process	73	0.9	0.00061	3.21467	0.015
GOTERM_BP_FAT	error-free translesion synthesis	16	0.2	0.00062	3.20761	0.015
GOTERM_BP_FAT	error-prone translesion synthesis	16	0.2	0.00062	3.20761	0.015
GOTERM_BP_FAT	nucleus organization	78	1	0.00065	3.18709	0.016
GOTERM_BP_FAT	hydrogen transport	83	1.1	0.00069	3.16115	0.017
GOTERM_BP_FAT	translesion synthesis	28	0.4	0.00069	3.16115	0.017
GOTERM_BP_FAT	antigen processing and presentation of peptide antigen	94	1.2	0.0007	3.1549	0.017
GOTERM_BP_FAT	protein acylation	113	1.5	0.00072	3.14267	0.017
GOTERM_BP_FAT	regulation of posttranscriptional gene silencing	21	0.3	0.00073	3.13668	0.018
GOTERM_BP_FAT	regulation of gene silencing by RNA	21	0.3	0.00073	3.13668	0.018
GOTERM_BP_FAT	vesicle organization	146	1.9	0.00074	3.13077	0.018
GOTERM_BP_FAT	regulation of kinase activity	359	4.6	0.00074	3.13077	0.018
GOTERM_BP_FAT	ER-associated ubiquitin-dependent protein catabolic process	46	0.6	0.00076	3.11919	0.018
GOTERM_BP_FAT	cellular response to radiation	80	1	0.00079	3.10237	0.019
GOTERM_BP_FAT	intra-Golgi vesicle-mediated transport	32	0.4	0.0008	3.09691	0.019
GOTERM_BP_FAT	ribosomal small subunit assembly	17	0.2	0.00081	3.09151	0.019
GOTERM_BP_FAT	cell cycle arrest	119	1.5	0.00082	3.08619	0.02
GOTERM_BP_FAT	regulation of transcription from RNA polymerase II promoter in response to stress	40	0.5	0.00083	3.08092	0.02
GOTERM_BP_FAT	postreplication repair	35	0.5	0.00083	3.08092	0.02
GOTERM_BP_FAT	positive regulation of telomere maintenance via telomerase	23	0.3	0.00091	3.04096	0.021
GOTERM_BP_FAT	response to UV	70	0.9	0.00091	3.04096	0.021
GOTERM_BP_FAT	negative regulation of telomere maintenance via telomere lengthening	14	0.2	0.00091	3.04096	0.021
GOTERM_BP_FAT	nucleotide-excision repair, DNA damage recognition	18	0.2	0.00099	3.00436	0.023
GOTERM_BP_FAT	snRNA metabolic process	49	0.6	0.001	3	0.024
GOTERM_BP_FAT	regulation of chromosome segregation	49	0.6	0.001	3	0.024
GOTERM_BP_FAT	mRNA stabilization	25	0.3	0.0011	2.95861	0.025
GOTERM_BP_FAT	intrinsic apoptotic signaling pathway	138	1.8	0.0011	2.95861	0.025
GOTERM_BP_FAT	regulation of organ morphogenesis	126	1.6	0.0011	2.95861	0.025
GOTERM_BP_FAT	regulation of protein modification process	724	9.3	0.0011	2.95861	0.026
GOTERM_BP_FAT	negative regulation of nucleobase-containing compound metabolic process	602	7.7	0.0012	2.92082	0.027
GOTERM_BP_FAT	regulation of gene silencing by miRNA	19	0.2	0.0012	2.92082	0.027
GOTERM_BP_FAT	protein heterotetramerization	28	0.4	0.0012	2.92082	0.028
GOTERM_BP_FAT	regulation of DNA-templated transcription in response to stress	42	0.5	0.0012	2.92082	0.028
GOTERM_BP_FAT	mitotic nuclear envelope disassembly	29	0.4	0.0012	2.92082	0.028
GOTERM_BP_FAT	negative regulation of megakaryocyte differentiation	15	0.2	0.0012	2.92082	0.028
GOTERM_BP_FAT	regulation of proteasomal ubiquitin-dependent protein catabolic process	62	0.8	0.0013	2.88606	0.029
GOTERM_BP_FAT	carbohydrate derivative metabolic process	550	7.1	0.0013	2.88606	0.029
GOTERM_BP_FAT	positive regulation of cell cycle	164	2.1	0.0013	2.88606	0.029
GOTERM_BP_FAT	protein import into nucleus	138	1.8	0.0013	2.88606	0.029
GOTERM_BP_FAT	protein targeting to nucleus	138	1.8	0.0013	2.88606	0.029
GOTERM_BP_FAT	nuclear envelope disassembly	31	0.4	0.0013	2.88606	0.029
GOTERM_BP_FAT	telomere capping	31	0.4	0.0013	2.88606	0.029
GOTERM_BP_FAT	positive regulation of telomere maintenance	31	0.4	0.0013	2.88606	0.029
GOTERM_BP_FAT	membrane disassembly	31	0.4	0.0013	2.88606	0.029
GOTERM_BP_FAT	cofactor metabolic process	184	2.4	0.0013	2.88606	0.029
GOTERM_BP_FAT	cellular response to ionizing radiation	36	0.5	0.0013	2.88606	0.029
GOTERM_BP_FAT	protein localization to chromosome, telomeric region	20	0.3	0.0013	2.88606	0.03
GOTERM_BP_FAT	regulation of transcription from RNA polymerase I promoter	20	0.3	0.0013	2.88606	0.03
GOTERM_BP_FAT	positive regulation of metabolic process	1294	16.7	0.0014	2.85387	0.03
GOTERM_BP_FAT	cell projection organization	572	7.4	0.0014	2.85387	0.03
GOTERM_BP_FAT	RNA phosphodiester bond hydrolysis	73	0.9	0.0014	2.85387	0.031
GOTERM_BP_FAT	DNA damage response, signal transduction by p53 class mediator	59	0.8	0.0014	2.85387	0.031
GOTERM_BP_FAT	ephrin receptor signaling pathway	50	0.6	0.0014	2.85387	0.031
GOTERM_BP_FAT	positive regulation of proteasomal protein catabolic process	50	0.6	0.0014	2.85387	0.031
GOTERM_BP_FAT	positive regulation of catalytic activity	679	8.7	0.0014	2.85387	0.032
GOTERM_BP_FAT	regulation of response to DNA damage stimulus	83	1.1	0.0015	2.82391	0.032
GOTERM_BP_FAT	regulation of mRNA processing	58	0.7	0.0015	2.82391	0.032
GOTERM_BP_FAT	single-organism nuclear import	138	1.8	0.0015	2.82391	0.034
GOTERM_BP_FAT	negative regulation of catabolic process	76	1	0.0016	2.79588	0.034
GOTERM_BP_FAT	negative regulation of cell cycle G1/S phase transition	56	0.7	0.0016	2.79588	0.035
GOTERM_BP_FAT	negative regulation of canonical Wnt signaling pathway	86	1.1	0.0016	2.79588	0.035
GOTERM_BP_FAT	axonal transport	23	0.3	0.0017	2.76955	0.037
GOTERM_BP_FAT	hippo signaling	23	0.3	0.0017	2.76955	0.037
GOTERM_BP_FAT	positive regulation of telomere maintenance via telomere lengthening	23	0.3	0.0017	2.76955	0.037
GOTERM_BP_FAT	endosomal transport	124	1.6	0.0017	2.76955	0.037
GOTERM_BP_FAT	positive regulation of mitochondrion organization	89	1.1	0.0018	2.74473	0.038
GOTERM_BP_FAT	negative regulation of Wnt signaling pathway	102	1.3	0.0018	2.74473	0.039
GOTERM_BP_FAT	regulation of RNA splicing	60	0.8	0.0018	2.74473	0.039
GOTERM_BP_FAT	adherens junction assembly	40	0.5	0.0018	2.74473	0.04
GOTERM_BP_FAT	RNA stabilization	25	0.3	0.0019	2.72125	0.04
GOTERM_BP_FAT	positive regulation of posttranscriptional gene silencing	13	0.2	0.0019	2.72125	0.041
GOTERM_BP_FAT	COPII-coated vesicle budding	39	0.5	0.0019	2.72125	0.041
GOTERM_BP_FAT	apoptotic signaling pathway	268	3.5	0.0019	2.72125	0.041
GOTERM_BP_FAT	cytokinesis	65	0.8	0.0019	2.72125	0.042
GOTERM_BP_FAT	histone H4 acetylation	37	0.5	0.002	2.69897	0.042
GOTERM_BP_FAT	regulation of DNA-dependent DNA replication	29	0.4	0.002	2.69897	0.044
GOTERM_BP_FAT	negative regulation of DNA binding	30	0.4	0.0021	2.67778	0.044
GOTERM_BP_FAT	protein localization to vacuole	32	0.4	0.0021	2.67778	0.044
GOTERM_BP_FAT	regulation of nuclear division	85	1.1	0.0021	2.67778	0.045
GOTERM_BP_FAT	regulation of cell cycle G1/S phase transition	80	1	0.0021	2.67778	0.045
GOTERM_BP_FAT	nucleotide-excision repair, DNA gap filling	18	0.2	0.0021	2.67778	0.045
GOTERM_BP_FAT	regulation of protein kinase activity	330	4.2	0.0022	2.65758	0.046
GOTERM_BP_FAT	regulation of mitotic nuclear division	74	1	0.0022	2.65758	0.046
GOTERM_BP_FAT	cellular ketone metabolic process	114	1.5	0.0023	2.63827	0.047
GOTERM_BP_FAT	protein tetramerization	73	0.9	0.0023	2.63827	0.048
GOTERM_BP_FAT	positive regulation of intracellular transport	140	1.8	0.0023	2.63827	0.048
GOTERM_BP_FAT	TOR signaling	45	0.6	0.0023	2.63827	0.048
GOTERM_BP_FAT	spindle organization	60	0.8	0.0024	2.61979	0.05
GOTERM_BP_FAT	negative regulation of signaling	521	6.7	0.0024	2.61979	0.05
GOTERM_BP_FAT	'de novo' posttranslational protein folding	14	0.2	0.0025	2.60206	0.051
GOTERM_BP_FAT	metallo-sulfur cluster assembly	14	0.2	0.0025	2.60206	0.051
GOTERM_BP_FAT	histone H3-K27 methylation	14	0.2	0.0025	2.60206	0.051
GOTERM_BP_FAT	iron-sulfur cluster assembly	14	0.2	0.0025	2.60206	0.051
GOTERM_BP_FAT	DNA synthesis involved in DNA repair	43	0.6	0.0025	2.60206	0.051
GOTERM_BP_FAT	protein heterooligomerization	65	0.8	0.0025	2.60206	0.052
GOTERM_BP_FAT	negative regulation of cell communication	519	6.7	0.0026	2.58503	0.053
GOTERM_BP_FAT	rRNA transcription	20	0.3	0.0026	2.58503	0.053
GOTERM_BP_FAT	cell junction assembly	97	1.2	0.0028	2.55284	0.057
GOTERM_BP_FAT	regulation of histone methylation	37	0.5	0.0029	2.5376	0.059
GOTERM_BP_FAT	tRNA export from nucleus	22	0.3	0.0029	2.5376	0.059
GOTERM_BP_FAT	tRNA-containing ribonucleoprotein complex export from nucleus	22	0.3	0.0029	2.5376	0.059
GOTERM_BP_FAT	oxidoreduction coenzyme metabolic process	73	0.9	0.0029	2.5376	0.059
GOTERM_BP_FAT	tRNA transport	23	0.3	0.003	2.52288	0.061
GOTERM_BP_FAT	negative regulation of ERK1 and ERK2 cascade	35	0.5	0.003	2.52288	0.061
GOTERM_BP_FAT	positive regulation of cell cycle process	123	1.6	0.003	2.52288	0.061
GOTERM_BP_FAT	regulation of RNA biosynthetic process	1528	19.7	0.0031	2.50864	0.062
GOTERM_BP_FAT	mitochondrion disassembly	34	0.4	0.0031	2.50864	0.062
GOTERM_BP_FAT	mitophagy	34	0.4	0.0031	2.50864	0.062
GOTERM_BP_FAT	RNA phosphodiester bond hydrolysis, exonucleolytic	24	0.3	0.0031	2.50864	0.062
GOTERM_BP_FAT	cell junction organization	122	1.6	0.0032	2.49485	0.064
GOTERM_BP_FAT	positive regulation of viral transcription	27	0.3	0.0032	2.49485	0.065
GOTERM_BP_FAT	positive regulation of intracellular protein transport	125	1.6	0.0033	2.48149	0.066
GOTERM_BP_FAT	'de novo' protein folding	16	0.2	0.0035	2.45593	0.069
GOTERM_BP_FAT	somatic stem cell population maintenance	41	0.5	0.0037	2.4318	0.073
GOTERM_BP_FAT	protein localization to Cajal body	9	0.1	0.0037	2.4318	0.074
GOTERM_BP_FAT	protein localization to nucleoplasm	9	0.1	0.0037	2.4318	0.074
GOTERM_BP_FAT	negative regulation of chromatin binding	9	0.1	0.0037	2.4318	0.074
GOTERM_BP_FAT	protein localization to nuclear body	9	0.1	0.0037	2.4318	0.074
GOTERM_BP_FAT	regulation of protein complex assembly	179	2.3	0.0038	2.42022	0.075
GOTERM_BP_FAT	proteasome assembly	12	0.2	0.0038	2.42022	0.075
GOTERM_BP_FAT	regulation of protein localization to chromosome, telomeric region	12	0.2	0.0038	2.42022	0.075
GOTERM_BP_FAT	positive regulation of gene silencing by miRNA	12	0.2	0.0038	2.42022	0.075
GOTERM_BP_FAT	positive regulation of DNA-templated transcription, elongation	17	0.2	0.0039	2.40894	0.076
GOTERM_BP_FAT	RNA methylation	39	0.5	0.0039	2.40894	0.077
GOTERM_BP_FAT	vacuole organization	106	1.4	0.0039	2.40894	0.077
GOTERM_BP_FAT	regulation of nucleocytoplasmic transport	106	1.4	0.0039	2.40894	0.077
GOTERM_BP_FAT	regulation of nucleic acid-templated transcription	1518	19.5	0.0039	2.40894	0.077
GOTERM_BP_FAT	regulation of cellular ketone metabolic process	81	1	0.0039	2.40894	0.077
GOTERM_BP_FAT	T cell receptor signaling pathway	85	1.1	0.004	2.39794	0.079
GOTERM_BP_FAT	vesicle targeting, to, from or within Golgi	38	0.5	0.0041	2.38722	0.079
GOTERM_BP_FAT	regulation of proteolysis	318	4.1	0.0041	2.38722	0.08
GOTERM_BP_FAT	regulation of viral process	127	1.6	0.0042	2.37675	0.081
GOTERM_BP_FAT	vesicle coating	37	0.5	0.0042	2.37675	0.081
GOTERM_BP_FAT	anatomical structure homeostasis	166	2.1	0.0044	2.35655	0.085
GOTERM_BP_FAT	negative regulation of cellular catabolic process	45	0.6	0.0044	2.35655	0.085
GOTERM_BP_FAT	cytoskeleton-dependent intracellular transport	52	0.7	0.0045	2.34679	0.086
GOTERM_BP_FAT	negative regulation of RNA splicing	19	0.2	0.0045	2.34679	0.086
GOTERM_BP_FAT	anterograde axonal transport	19	0.2	0.0045	2.34679	0.086
GOTERM_BP_FAT	regulation of apoptotic signaling pathway	178	2.3	0.0045	2.34679	0.086
GOTERM_BP_FAT	focal adhesion assembly	34	0.4	0.0045	2.34679	0.086
GOTERM_BP_FAT	cell-substrate adherens junction assembly	34	0.4	0.0045	2.34679	0.086
GOTERM_BP_FAT	regulation of G1/S transition of mitotic cell cycle	73	0.9	0.0046	2.33724	0.088
GOTERM_BP_FAT	liver regeneration	20	0.3	0.0047	2.3279	0.089
GOTERM_BP_FAT	mRNA splice site selection	20	0.3	0.0047	2.3279	0.089
GOTERM_BP_FAT	polysaccharide biosynthetic process	43	0.6	0.0048	2.31876	0.09
GOTERM_BP_FAT	RNA localization to Cajal body	13	0.2	0.0048	2.31876	0.09
GOTERM_BP_FAT	telomerase RNA localization	13	0.2	0.0048	2.31876	0.09
GOTERM_BP_FAT	telomerase RNA localization to Cajal body	13	0.2	0.0048	2.31876	0.09
GOTERM_BP_FAT	transcription from RNA polymerase III promoter	31	0.4	0.0048	2.31876	0.091
GOTERM_BP_FAT	regulation of catalytic activity	1000	12.9	0.0049	2.3098	0.092
GOTERM_BP_FAT	substantia nigra development	30	0.4	0.0049	2.3098	0.093
GOTERM_BP_FAT	positive regulation of viral genome replication	22	0.3	0.005	2.30103	0.094
GOTERM_BP_FAT	regulation of DNA-templated transcription, elongation	28	0.4	0.0051	2.29243	0.095
GOTERM_BP_FAT	MAPK cascade	373	4.8	0.0051	2.29243	0.095
GOTERM_BP_FAT	regulation of protein targeting	143	1.8	0.0051	2.29243	0.095
GOTERM_BP_FAT	regulation of transcription, DNA-templated	1507	19.4	0.0052	2.284	0.097
GOTERM_BP_FAT	positive regulation of kinase activity	231	3	0.0052	2.284	0.097
GOTERM_BP_FAT	regulation of mitochondrial membrane permeability	40	0.5	0.0053	2.27572	0.099
GOTERM_BP_FAT	snRNA transcription from RNA polymerase II promoter	40	0.5	0.0053	2.27572	0.099
GOTERM_BP_FAT	snRNA transcription	40	0.5	0.0053	2.27572	0.099
GOTERM_BP_FAT	regulation of mRNA splicing, via spliceosome	40	0.5	0.0053	2.27572	0.099
GOTERM_BP_FAT	cell-cell junction organization	107	1.4	0.0054	2.26761	0.099
GOTERM_BP_FAT	positive regulation of cell cycle arrest	47	0.6	0.0055	2.25964	0.1
GOTERM_BP_FAT	cellular response to UV	39	0.5	0.0055	2.25964	0.1
GOTERM_BP_FAT	nucleobase biosynthetic process	14	0.2	0.0056	2.25181	0.1
GOTERM_BP_FAT	positive regulation of cell death	274	3.5	0.0056	2.25181	0.1
GOTERM_BP_FAT	carbohydrate catabolic process	78	1	0.0056	2.25181	0.1
GOTERM_BP_FAT	protein acetylation	94	1.2	0.0058	2.23657	0.11
GOTERM_BP_FAT	actin cytoskeleton organization	251	3.2	0.0058	2.23657	0.11
GOTERM_BP_FAT	regulation of establishment of protein localization to chromosome	10	0.1	0.0058	2.23657	0.11
GOTERM_BP_FAT	cellular carbohydrate metabolic process	130	1.7	0.0058	2.23657	0.11
GOTERM_BP_FAT	autophagosome organization	37	0.5	0.0059	2.22915	0.11
GOTERM_BP_FAT	autophagosome assembly	36	0.5	0.0061	2.21467	0.11
GOTERM_BP_FAT	aerobic respiration	36	0.5	0.0061	2.21467	0.11
GOTERM_BP_FAT	negative regulation of intrinsic apoptotic signaling pathway	51	0.7	0.0061	2.21467	0.11
GOTERM_BP_FAT	Golgi organization	51	0.7	0.0061	2.21467	0.11
GOTERM_BP_FAT	establishment of organelle localization	194	2.5	0.0064	2.19382	0.11
GOTERM_BP_FAT	positive regulation of cellular metabolic process	1194	15.4	0.0064	2.19382	0.11
GOTERM_BP_FAT	cell death	834	10.7	0.0064	2.19382	0.12
GOTERM_BP_FAT	negative regulation of DNA metabolic process	61	0.8	0.0065	2.18709	0.12
GOTERM_BP_FAT	polysaccharide metabolic process	61	0.8	0.0065	2.18709	0.12
GOTERM_BP_FAT	organelle disassembly	43	0.6	0.0065	2.18709	0.12
GOTERM_BP_FAT	microtubule-based movement	110	1.4	0.0065	2.18709	0.12
GOTERM_BP_FAT	cofactor biosynthetic process	91	1.2	0.0066	2.18046	0.12
GOTERM_BP_FAT	transcription from RNA polymerase I promoter	33	0.4	0.0067	2.17393	0.12
GOTERM_BP_FAT	establishment of protein localization to chromosome	16	0.2	0.0069	2.16115	0.12
GOTERM_BP_FAT	positive regulation of proteasomal ubiquitin-dependent protein catabolic process	41	0.5	0.007	2.1549	0.12
GOTERM_BP_FAT	regulation of TOR signaling	41	0.5	0.007	2.1549	0.12
GOTERM_BP_FAT	pyridine nucleotide metabolic process	64	0.8	0.0071	2.14874	0.12
GOTERM_BP_FAT	nicotinamide nucleotide metabolic process	64	0.8	0.0071	2.14874	0.12
GOTERM_BP_FAT	sulfur compound biosynthetic process	100	1.3	0.0074	2.13077	0.13
GOTERM_BP_FAT	negative regulation of cellular protein catabolic process	29	0.4	0.0075	2.12494	0.13
GOTERM_BP_FAT	negative regulation of telomere maintenance	18	0.2	0.0076	2.11919	0.13
GOTERM_BP_FAT	negative regulation of ERBB signaling pathway	28	0.4	0.0076	2.11919	0.13
GOTERM_BP_FAT	regulation of viral life cycle	88	1.1	0.0077	2.11351	0.13
GOTERM_BP_FAT	positive regulation of programmed cell death	260	3.3	0.0077	2.11351	0.13
GOTERM_BP_FAT	negative regulation of RNA metabolic process	537	6.9	0.0077	2.11351	0.13
GOTERM_BP_FAT	signal transduction by protein phosphorylation	386	5	0.0077	2.11351	0.13
GOTERM_BP_FAT	positive regulation of nitrogen compound metabolic process	754	9.7	0.0078	2.10791	0.13
GOTERM_BP_FAT	regulation of cell cycle arrest	57	0.7	0.0078	2.10791	0.13
GOTERM_BP_FAT	regulation of protein localization to nucleus	106	1.4	0.0079	2.10237	0.14
GOTERM_BP_FAT	negative regulation of catalytic activity	370	4.8	0.0079	2.10237	0.14
GOTERM_BP_FAT	histone mRNA metabolic process	19	0.2	0.0079	2.10237	0.14
GOTERM_BP_FAT	regulation of sister chromatid segregation	38	0.5	0.0079	2.10237	0.14
GOTERM_BP_FAT	modulation by virus of host morphology or physiology	24	0.3	0.0081	2.09151	0.14
GOTERM_BP_FAT	global genome nucleotide-excision repair	21	0.3	0.0081	2.09151	0.14
GOTERM_BP_FAT	regulation of transcription from RNA polymerase II promoter in response to hypoxia	21	0.3	0.0081	2.09151	0.14
GOTERM_BP_FAT	regulation of DNA-templated transcription, initiation	21	0.3	0.0081	2.09151	0.14
GOTERM_BP_FAT	negative regulation of proteasomal protein catabolic process	22	0.3	0.0082	2.08619	0.14
GOTERM_BP_FAT	rRNA modification	22	0.3	0.0082	2.08619	0.14
GOTERM_BP_FAT	cerebellum development	50	0.6	0.0084	2.07572	0.14
GOTERM_BP_FAT	regulation of DNA biosynthetic process	50	0.6	0.0084	2.07572	0.14
GOTERM_BP_FAT	regulation of protein localization to Cajal body	8	0.1	0.0084	2.07572	0.14
GOTERM_BP_FAT	positive regulation of protein localization to Cajal body	8	0.1	0.0084	2.07572	0.14
GOTERM_BP_FAT	negative regulation of protein kinase activity	114	1.5	0.0088	2.05552	0.15
GOTERM_BP_FAT	vesicle targeting, rough ER to cis-Golgi	35	0.5	0.0089	2.05061	0.15
GOTERM_BP_FAT	protein transmembrane transport	35	0.5	0.0089	2.05061	0.15
GOTERM_BP_FAT	COPII vesicle coating	35	0.5	0.0089	2.05061	0.15
GOTERM_BP_FAT	regulation of cellular component biogenesis	356	4.6	0.009	2.04576	0.15
GOTERM_BP_FAT	organ regeneration	42	0.5	0.0091	2.04096	0.15
GOTERM_BP_FAT	positive regulation of telomerase RNA localization to Cajal body	12	0.2	0.0092	2.03621	0.15
GOTERM_BP_FAT	regulation of telomerase RNA localization to Cajal body	12	0.2	0.0092	2.03621	0.15
GOTERM_BP_FAT	establishment of protein localization to telomere	12	0.2	0.0092	2.03621	0.15
GOTERM_BP_FAT	histone H3-K4 trimethylation	12	0.2	0.0092	2.03621	0.15
GOTERM_BP_FAT	regulation of DNA damage checkpoint	12	0.2	0.0092	2.03621	0.15
GOTERM_BP_FAT	positive regulation of apoptotic process	257	3.3	0.0094	2.02687	0.16
GOTERM_BP_FAT	regulation of membrane permeability	41	0.5	0.0095	2.02228	0.16
GOTERM_BP_FAT	positive regulation of DNA biosynthetic process	33	0.4	0.0095	2.02228	0.16
GOTERM_BP_FAT	sulfur compound metabolic process	172	2.2	0.0096	2.01773	0.16
GOTERM_BP_FAT	positive regulation of binding	71	0.9	0.0097	2.01323	0.16
GOTERM_BP_FAT	lamellipodium organization	40	0.5	0.0099	2.00436	0.16
GOTERM_BP_FAT	regulation of establishment of protein localization to mitochondrion	66	0.8	0.01	2	0.16
GOTERM_BP_FAT	programmed cell death	787	10.1	0.01	2	0.17
GOTERM_BP_FAT	negative regulation of kinase activity	121	1.6	0.01	2	0.17
GOTERM_BP_FAT	transcription from RNA polymerase II promoter	774	10	0.01	2	0.17
GOTERM_BP_FAT	positive regulation of transcription from RNA polymerase I promoter	13	0.2	0.01	2	0.17
GOTERM_BP_FAT	3'-UTR-mediated mRNA stabilization	13	0.2	0.01	2	0.17
GOTERM_BP_FAT	morphogenesis of an epithelium	235	3	0.011	1.95861	0.17
GOTERM_BP_FAT	response to gamma radiation	30	0.4	0.011	1.95861	0.17
GOTERM_BP_FAT	mitotic sister chromatid separation	30	0.4	0.011	1.95861	0.17
GOTERM_BP_FAT	peptidyl-lysine acetylation	81	1	0.011	1.95861	0.17
GOTERM_BP_FAT	lamellipodium assembly	29	0.4	0.011	1.95861	0.18
GOTERM_BP_FAT	secondary alcohol biosynthetic process	29	0.4	0.011	1.95861	0.18
GOTERM_BP_FAT	cellular carbohydrate biosynthetic process	44	0.6	0.011	1.95861	0.18
GOTERM_BP_FAT	activation of innate immune response	119	1.5	0.011	1.95861	0.18
GOTERM_BP_FAT	modification by symbiont of host morphology or physiology	28	0.4	0.011	1.95861	0.18
GOTERM_BP_FAT	blastocyst development	37	0.5	0.011	1.95861	0.18
GOTERM_BP_FAT	regulation of cytokinesis	37	0.5	0.011	1.95861	0.18
GOTERM_BP_FAT	regulation of intrinsic apoptotic signaling pathway	76	1	0.011	1.95861	0.18
GOTERM_BP_FAT	cellular response to misfolded protein	14	0.2	0.011	1.95861	0.18
GOTERM_BP_FAT	positive regulation of apoptotic signaling pathway	87	1.1	0.012	1.92082	0.18
GOTERM_BP_FAT	negative regulation of epidermal growth factor receptor signaling pathway	27	0.3	0.012	1.92082	0.18
GOTERM_BP_FAT	response to abiotic stimulus	447	5.8	0.012	1.92082	0.18
GOTERM_BP_FAT	regulation of cell death	645	8.3	0.012	1.92082	0.19
GOTERM_BP_FAT	positive regulation of DNA repair	26	0.3	0.012	1.92082	0.19
GOTERM_BP_FAT	actin filament-based process	298	3.8	0.012	1.92082	0.19
GOTERM_BP_FAT	fibroblast growth factor receptor signaling pathway	53	0.7	0.012	1.92082	0.19
GOTERM_BP_FAT	cellular response to gamma radiation	15	0.2	0.012	1.92082	0.19
GOTERM_BP_FAT	protein localization to lysosome	15	0.2	0.012	1.92082	0.19
GOTERM_BP_FAT	regulation of transcription of nuclear large rRNA transcript from RNA polymerase I promoter	9	0.1	0.012	1.92082	0.19
GOTERM_BP_FAT	regulation of establishment of protein localization to telomere	9	0.1	0.012	1.92082	0.19
GOTERM_BP_FAT	DNA unwinding involved in DNA replication	9	0.1	0.012	1.92082	0.19
GOTERM_BP_FAT	histone H3-K36 methylation	9	0.1	0.012	1.92082	0.19
GOTERM_BP_FAT	Golgi vesicle budding	9	0.1	0.012	1.92082	0.19
GOTERM_BP_FAT	cytoskeleton-dependent cytokinesis	25	0.3	0.012	1.92082	0.19
GOTERM_BP_FAT	organelle transport along microtubule	35	0.5	0.012	1.92082	0.19
GOTERM_BP_FAT	ERBB signaling pathway	74	1	0.012	1.92082	0.19
GOTERM_BP_FAT	axo-dendritic transport	24	0.3	0.012	1.92082	0.19
GOTERM_BP_FAT	positive regulation of ATPase activity	24	0.3	0.012	1.92082	0.19
GOTERM_BP_FAT	ncRNA 3'-end processing	16	0.2	0.013	1.88606	0.19
GOTERM_BP_FAT	negative regulation of response to stimulus	587	7.6	0.013	1.88606	0.19
GOTERM_BP_FAT	nucleotide-excision repair, DNA incision, 5'-to lesion	23	0.3	0.013	1.88606	0.2
GOTERM_BP_FAT	negative regulation of sister chromatid segregation	23	0.3	0.013	1.88606	0.2
GOTERM_BP_FAT	apoptotic mitochondrial changes	61	0.8	0.013	1.88606	0.2
GOTERM_BP_FAT	regulation of transcription elongation from RNA polymerase II promoter	17	0.2	0.013	1.88606	0.2
GOTERM_BP_FAT	protein palmitoylation	17	0.2	0.013	1.88606	0.2
GOTERM_BP_FAT	ncRNA catabolic process	17	0.2	0.013	1.88606	0.2
GOTERM_BP_FAT	protein autophosphorylation	109	1.4	0.013	1.88606	0.2
GOTERM_BP_FAT	regulation of cell cycle checkpoint	21	0.3	0.013	1.88606	0.2
GOTERM_BP_FAT	regulation of cardiac muscle cell action potential	18	0.2	0.013	1.88606	0.2
GOTERM_BP_FAT	glycolytic process through glucose-6-phosphate	18	0.2	0.013	1.88606	0.2
GOTERM_BP_FAT	glycolytic process through fructose-6-phosphate	18	0.2	0.013	1.88606	0.2
GOTERM_BP_FAT	intracellular signal transduction	1114	14.3	0.013	1.88606	0.2
GOTERM_BP_FAT	glucose catabolic process	20	0.3	0.013	1.88606	0.2
GOTERM_BP_FAT	regulation of megakaryocyte differentiation	19	0.2	0.013	1.88606	0.2
GOTERM_BP_FAT	positive regulation of TOR signaling	19	0.2	0.013	1.88606	0.2
GOTERM_BP_FAT	histone H3-K9 methylation	19	0.2	0.013	1.88606	0.2
GOTERM_BP_FAT	tricarboxylic acid cycle	19	0.2	0.013	1.88606	0.2
GOTERM_BP_FAT	regulation of protein serine/threonine kinase activity	215	2.8	0.013	1.88606	0.2
GOTERM_BP_FAT	single-organism carbohydrate catabolic process	68	0.9	0.014	1.85387	0.21
GOTERM_BP_FAT	negative regulation of nuclear division	32	0.4	0.014	1.85387	0.21
GOTERM_BP_FAT	protein export from nucleus	32	0.4	0.014	1.85387	0.21
GOTERM_BP_FAT	regulation of mitotic sister chromatid segregation	32	0.4	0.014	1.85387	0.21
GOTERM_BP_FAT	sterol biosynthetic process	31	0.4	0.014	1.85387	0.22
GOTERM_BP_FAT	modification of morphology or physiology of other organism involved in symbiotic interaction	49	0.6	0.015	1.82391	0.22
GOTERM_BP_FAT	interaction with host	78	1	0.015	1.82391	0.22
GOTERM_BP_FAT	negative regulation of telomere maintenance via telomerase	10	0.1	0.015	1.82391	0.22
GOTERM_BP_FAT	positive regulation of protein localization to chromosome, telomeric region	10	0.1	0.015	1.82391	0.22
GOTERM_BP_FAT	transcription of nuclear large rRNA transcript from RNA polymerase I promoter	10	0.1	0.015	1.82391	0.22
GOTERM_BP_FAT	viral latency	10	0.1	0.015	1.82391	0.22
GOTERM_BP_FAT	ER-associated misfolded protein catabolic process	10	0.1	0.015	1.82391	0.22
GOTERM_BP_FAT	pyridine-containing compound metabolic process	66	0.8	0.015	1.82391	0.22
GOTERM_BP_FAT	metencephalon development	53	0.7	0.015	1.82391	0.22
GOTERM_BP_FAT	cellular polysaccharide biosynthetic process	37	0.5	0.015	1.82391	0.22
GOTERM_BP_FAT	coenzyme metabolic process	146	1.9	0.015	1.82391	0.22
GOTERM_BP_FAT	innate immune response-activating signal transduction	115	1.5	0.015	1.82391	0.23
GOTERM_BP_FAT	regulation of symbiosis, encompassing mutualism through parasitism	133	1.7	0.016	1.79588	0.23
GOTERM_BP_FAT	positive regulation of cell cycle phase transition	36	0.5	0.016	1.79588	0.23
GOTERM_BP_FAT	establishment of localization by movement along microtubule	52	0.7	0.016	1.79588	0.23
GOTERM_BP_FAT	cholesterol biosynthetic process	28	0.4	0.016	1.79588	0.23
GOTERM_BP_FAT	cell projection assembly	190	2.4	0.016	1.79588	0.24
GOTERM_BP_FAT	negative regulation of protein serine/threonine kinase activity	64	0.8	0.017	1.76955	0.24
GOTERM_BP_FAT	positive regulation of neuron apoptotic process	27	0.3	0.017	1.76955	0.24
GOTERM_BP_FAT	cellular carbohydrate catabolic process	27	0.3	0.017	1.76955	0.24
GOTERM_BP_FAT	megakaryocyte differentiation	27	0.3	0.017	1.76955	0.24
GOTERM_BP_FAT	cellular polysaccharide metabolic process	51	0.7	0.017	1.76955	0.24
GOTERM_BP_FAT	positive regulation of protein modification process	492	6.3	0.017	1.76955	0.24
GOTERM_BP_FAT	regulation of establishment of protein localization	358	4.6	0.017	1.76955	0.25
GOTERM_BP_FAT	endonucleolytic cleavage involved in rRNA processing	11	0.1	0.017	1.76955	0.25
GOTERM_BP_FAT	positive regulation of transcription elongation from RNA polymerase II promoter	11	0.1	0.017	1.76955	0.25
GOTERM_BP_FAT	positive regulation of ERAD pathway	11	0.1	0.017	1.76955	0.25
GOTERM_BP_FAT	positive regulation of establishment of protein localization to mitochondrion	59	0.8	0.017	1.76955	0.25
GOTERM_BP_FAT	base-excision repair	25	0.3	0.018	1.74473	0.25
GOTERM_BP_FAT	negative regulation of transcription, DNA-templated	486	6.3	0.018	1.74473	0.26
GOTERM_BP_FAT	regulation of DNA repair	44	0.6	0.018	1.74473	0.26
GOTERM_BP_FAT	histone H3-K27 trimethylation	7	0.1	0.019	1.72125	0.26
GOTERM_BP_FAT	chromosome movement towards spindle pole	7	0.1	0.019	1.72125	0.26
GOTERM_BP_FAT	AMP biosynthetic process	7	0.1	0.019	1.72125	0.26
GOTERM_BP_FAT	female meiosis I	7	0.1	0.019	1.72125	0.26
GOTERM_BP_FAT	positive regulation of transcription of nuclear large rRNA transcript from RNA polymerase I promoter	7	0.1	0.019	1.72125	0.26
GOTERM_BP_FAT	negative regulation of protein export from nucleus	7	0.1	0.019	1.72125	0.26
GOTERM_BP_FAT	positive regulation of protein kinase activity	211	2.7	0.019	1.72125	0.26
GOTERM_BP_FAT	peptidyl-lysine dimethylation	12	0.2	0.019	1.72125	0.26
GOTERM_BP_FAT	synaptic vesicle transport along microtubule	12	0.2	0.019	1.72125	0.26
GOTERM_BP_FAT	histone H4-K5 acetylation	12	0.2	0.019	1.72125	0.26
GOTERM_BP_FAT	synaptic vesicle cytoskeletal transport	12	0.2	0.019	1.72125	0.26
GOTERM_BP_FAT	polyamine metabolic process	12	0.2	0.019	1.72125	0.26
GOTERM_BP_FAT	anterograde synaptic vesicle transport	12	0.2	0.019	1.72125	0.26
GOTERM_BP_FAT	histone H4-K8 acetylation	12	0.2	0.019	1.72125	0.26
GOTERM_BP_FAT	positive regulation of mitochondrial membrane permeability	32	0.4	0.019	1.72125	0.26
GOTERM_BP_FAT	carbohydrate biosynthetic process	94	1.2	0.019	1.72125	0.26
GOTERM_BP_FAT	negative regulation of chromosome segregation	23	0.3	0.019	1.72125	0.26
GOTERM_BP_FAT	establishment or maintenance of apical/basal cell polarity	23	0.3	0.019	1.72125	0.26
GOTERM_BP_FAT	establishment or maintenance of bipolar cell polarity	23	0.3	0.019	1.72125	0.26
GOTERM_BP_FAT	tumor necrosis factor-mediated signaling pathway	69	0.9	0.019	1.72125	0.27
GOTERM_BP_FAT	neural nucleus development	38	0.5	0.019	1.72125	0.27
GOTERM_BP_FAT	nucleotide-sugar metabolic process	22	0.3	0.019	1.72125	0.27
GOTERM_BP_FAT	nuclear-transcribed mRNA poly(A) tail shortening	22	0.3	0.019	1.72125	0.27
GOTERM_BP_FAT	neuron projection development	356	4.6	0.02	1.69897	0.27
GOTERM_BP_FAT	hexose catabolic process	31	0.4	0.02	1.69897	0.27
GOTERM_BP_FAT	cellular response to amino acid stimulus	31	0.4	0.02	1.69897	0.27
GOTERM_BP_FAT	positive regulation of histone methylation	21	0.3	0.02	1.69897	0.27
GOTERM_BP_FAT	protein hydroxylation	13	0.2	0.02	1.69897	0.27
GOTERM_BP_FAT	rRNA catabolic process	13	0.2	0.02	1.69897	0.27
GOTERM_BP_FAT	negative regulation of defense response to virus	13	0.2	0.02	1.69897	0.27
GOTERM_BP_FAT	regulation of programmed cell death	602	7.7	0.02	1.69897	0.28
GOTERM_BP_FAT	adherens junction organization	60	0.8	0.02	1.69897	0.28
GOTERM_BP_FAT	spindle assembly	47	0.6	0.02	1.69897	0.28
GOTERM_BP_FAT	tRNA methylation	20	0.3	0.02	1.69897	0.28
GOTERM_BP_FAT	positive regulation of organelle assembly	30	0.4	0.021	1.67778	0.28
GOTERM_BP_FAT	regulation of oxidative stress-induced cell death	30	0.4	0.021	1.67778	0.28
GOTERM_BP_FAT	oligosaccharide-lipid intermediate biosynthetic process	14	0.2	0.021	1.67778	0.28
GOTERM_BP_FAT	dolichol-linked oligosaccharide biosynthetic process	14	0.2	0.021	1.67778	0.28
GOTERM_BP_FAT	vacuolar acidification	14	0.2	0.021	1.67778	0.28
GOTERM_BP_FAT	regulation of viral transcription	36	0.5	0.021	1.67778	0.28
GOTERM_BP_FAT	cellular protein complex localization	18	0.2	0.021	1.67778	0.28
GOTERM_BP_FAT	nucleotide-excision repair, DNA duplex unwinding	15	0.2	0.021	1.67778	0.28
GOTERM_BP_FAT	response to misfolded protein	15	0.2	0.021	1.67778	0.28
GOTERM_BP_FAT	histone deubiquitination	15	0.2	0.021	1.67778	0.28
GOTERM_BP_FAT	Fc receptor signaling pathway	114	1.5	0.021	1.67778	0.28
GOTERM_BP_FAT	rRNA methylation	17	0.2	0.021	1.67778	0.29
GOTERM_BP_FAT	NADH regeneration	17	0.2	0.021	1.67778	0.29
GOTERM_BP_FAT	glucose catabolic process to pyruvate	17	0.2	0.021	1.67778	0.29
GOTERM_BP_FAT	canonical glycolysis	17	0.2	0.021	1.67778	0.29
GOTERM_BP_FAT	retrograde transport, vesicle recycling within Golgi	17	0.2	0.021	1.67778	0.29
GOTERM_BP_FAT	histone H4-K16 acetylation	16	0.2	0.021	1.67778	0.29
GOTERM_BP_FAT	SCF-dependent proteasomal ubiquitin-dependent protein catabolic process	16	0.2	0.021	1.67778	0.29
GOTERM_BP_FAT	DNA recombination	122	1.6	0.022	1.65758	0.3
GOTERM_BP_FAT	viral genome replication	54	0.7	0.022	1.65758	0.3
GOTERM_BP_FAT	regulation of mitotic sister chromatid separation	28	0.4	0.022	1.65758	0.3
GOTERM_BP_FAT	intrinsic apoptotic signaling pathway by p53 class mediator	40	0.5	0.022	1.65758	0.3
GOTERM_BP_FAT	negative regulation of nucleic acid-templated transcription	504	6.5	0.023	1.63827	0.3
GOTERM_BP_FAT	positive regulation of gene expression	715	9.2	0.023	1.63827	0.31
GOTERM_BP_FAT	regulation of mitotic metaphase/anaphase transition	27	0.3	0.023	1.63827	0.31
GOTERM_BP_FAT	peptidyl-threonine modification	44	0.6	0.023	1.63827	0.31
GOTERM_BP_FAT	chromosome separation	39	0.5	0.024	1.61979	0.31
GOTERM_BP_FAT	positive regulation of DNA binding	26	0.3	0.024	1.61979	0.32
GOTERM_BP_FAT	microtubule cytoskeleton organization involved in mitosis	26	0.3	0.024	1.61979	0.32
GOTERM_BP_FAT	response to nitrogen compound	387	5	0.024	1.61979	0.32
GOTERM_BP_FAT	histone acetylation	71	0.9	0.025	1.60206	0.32
GOTERM_BP_FAT	regulation of hippo signaling	8	0.1	0.025	1.60206	0.32
GOTERM_BP_FAT	positive regulation of establishment of protein localization to telomere	8	0.1	0.025	1.60206	0.32
GOTERM_BP_FAT	regulation of helicase activity	8	0.1	0.025	1.60206	0.32
GOTERM_BP_FAT	response to organonitrogen compound	343	4.4	0.025	1.60206	0.32
GOTERM_BP_FAT	cellular response to oxidative stress	107	1.4	0.025	1.60206	0.32
GOTERM_BP_FAT	response to light stimulus	131	1.7	0.025	1.60206	0.32
GOTERM_BP_FAT	protein dephosphorylation	119	1.5	0.025	1.60206	0.32
GOTERM_BP_FAT	glucose metabolic process	91	1.2	0.025	1.60206	0.32
GOTERM_BP_FAT	negative regulation of mitochondrion organization	25	0.3	0.025	1.60206	0.32
GOTERM_BP_FAT	negative regulation of endocytosis	25	0.3	0.025	1.60206	0.32
GOTERM_BP_FAT	positive regulation of mitotic cell cycle phase transition	32	0.4	0.025	1.60206	0.32
GOTERM_BP_FAT	regulation of mitochondrial membrane potential	32	0.4	0.025	1.60206	0.32
GOTERM_BP_FAT	cell aging	47	0.6	0.025	1.60206	0.33
GOTERM_BP_FAT	glycogen metabolic process	42	0.5	0.026	1.58503	0.33
GOTERM_BP_FAT	apoptotic process	737	9.5	0.026	1.58503	0.33
GOTERM_BP_FAT	stress-activated protein kinase signaling cascade	118	1.5	0.026	1.58503	0.33
GOTERM_BP_FAT	protein exit from endoplasmic reticulum	24	0.3	0.026	1.58503	0.33
GOTERM_BP_FAT	nucleotide-excision repair, DNA incision	24	0.3	0.026	1.58503	0.33
GOTERM_BP_FAT	receptor metabolic process	73	0.9	0.027	1.56864	0.34
GOTERM_BP_FAT	response to inorganic substance	209	2.7	0.027	1.56864	0.34
GOTERM_BP_FAT	virion assembly	23	0.3	0.027	1.56864	0.34
GOTERM_BP_FAT	protein phosphorylation	779	10	0.027	1.56864	0.34
GOTERM_BP_FAT	hexose metabolic process	108	1.4	0.027	1.56864	0.34
GOTERM_BP_FAT	organophosphate biosynthetic process	252	3.2	0.028	1.55284	0.34
GOTERM_BP_FAT	regulation of cell projection organization	252	3.2	0.028	1.55284	0.34
GOTERM_BP_FAT	amino acid activation	30	0.4	0.028	1.55284	0.35
GOTERM_BP_FAT	regulation of apoptotic process	594	7.6	0.028	1.55284	0.35
GOTERM_BP_FAT	cell-substrate junction assembly	45	0.6	0.028	1.55284	0.35
GOTERM_BP_FAT	mitochondrion localization	22	0.3	0.028	1.55284	0.35
GOTERM_BP_FAT	histone H3-K9 modification	22	0.3	0.028	1.55284	0.35
GOTERM_BP_FAT	NADH metabolic process	22	0.3	0.028	1.55284	0.35
GOTERM_BP_FAT	negative regulation of mRNA metabolic process	22	0.3	0.028	1.55284	0.35
GOTERM_BP_FAT	antigen processing and presentation of peptide antigen via MHC class II	49	0.6	0.028	1.55284	0.35
GOTERM_BP_FAT	cellular amino acid metabolic process	116	1.5	0.029	1.5376	0.35
GOTERM_BP_FAT	negative regulation of cellular protein localization	68	0.9	0.029	1.5376	0.35
GOTERM_BP_FAT	post-Golgi vesicle-mediated transport	35	0.5	0.029	1.5376	0.35
GOTERM_BP_FAT	Golgi ribbon formation	9	0.1	0.029	1.5376	0.35
GOTERM_BP_FAT	nuclear pore complex assembly	9	0.1	0.029	1.5376	0.35
GOTERM_BP_FAT	establishment of protein localization to mitochondrial membrane	9	0.1	0.029	1.5376	0.35
GOTERM_BP_FAT	liver development	64	0.8	0.029	1.5376	0.36
GOTERM_BP_FAT	regulation of cardiac muscle cell contraction	21	0.3	0.029	1.5376	0.36
GOTERM_BP_FAT	negative regulation of mitotic sister chromatid segregation	21	0.3	0.029	1.5376	0.36
GOTERM_BP_FAT	response to endogenous stimulus	654	8.4	0.029	1.5376	0.36
GOTERM_BP_FAT	response to oxidative stress	177	2.3	0.03	1.52288	0.36
GOTERM_BP_FAT	negative regulation of cysteine-type endopeptidase activity involved in apoptotic process	44	0.6	0.03	1.52288	0.36
GOTERM_BP_FAT	energy reserve metabolic process	48	0.6	0.03	1.52288	0.36
GOTERM_BP_FAT	regulation of actin filament-based process	152	2	0.03	1.52288	0.36
GOTERM_BP_FAT	negative regulation of RNA biosynthetic process	509	6.6	0.03	1.52288	0.36
GOTERM_BP_FAT	positive regulation of neuron death	34	0.4	0.03	1.52288	0.36
GOTERM_BP_FAT	response to X-ray	20	0.3	0.03	1.52288	0.36
GOTERM_BP_FAT	regulation of focal adhesion assembly	28	0.4	0.03	1.52288	0.37
GOTERM_BP_FAT	metaphase/anaphase transition of cell cycle	28	0.4	0.03	1.52288	0.37
GOTERM_BP_FAT	tRNA aminoacylation for protein translation	28	0.4	0.03	1.52288	0.37
GOTERM_BP_FAT	regulation of cell-substrate junction assembly	28	0.4	0.03	1.52288	0.37
GOTERM_BP_FAT	vesicle-mediated transport	632	8.1	0.031	1.50864	0.37
GOTERM_BP_FAT	protein oligomerization	210	2.7	0.031	1.50864	0.37
GOTERM_BP_FAT	establishment or maintenance of epithelial cell apical/basal polarity	19	0.2	0.031	1.50864	0.37
GOTERM_BP_FAT	negative regulation of mRNA processing	19	0.2	0.031	1.50864	0.37
GOTERM_BP_FAT	amyloid precursor protein metabolic process	19	0.2	0.031	1.50864	0.37
GOTERM_BP_FAT	transcription initiation from RNA polymerase II promoter	83	1.1	0.031	1.50864	0.37
GOTERM_BP_FAT	antigen processing and presentation of exogenous peptide antigen via MHC class II	47	0.6	0.031	1.50864	0.37
GOTERM_BP_FAT	regulation of oxidative stress-induced neuron death	10	0.1	0.032	1.49485	0.37
GOTERM_BP_FAT	rRNA 3'-end processing	10	0.1	0.032	1.49485	0.37
GOTERM_BP_FAT	endonucleolytic cleavage of tricistronic rRNA transcript (SSU-rRNA, 5.8S rRNA, LSU-rRNA)	10	0.1	0.032	1.49485	0.37
GOTERM_BP_FAT	polyamine biosynthetic process	10	0.1	0.032	1.49485	0.37
GOTERM_BP_FAT	protein neddylation	10	0.1	0.032	1.49485	0.37
GOTERM_BP_FAT	carbohydrate metabolic process	337	4.3	0.032	1.49485	0.38
GOTERM_BP_FAT	negative regulation of MAP kinase activity	38	0.5	0.032	1.49485	0.38
GOTERM_BP_FAT	positive regulation of response to DNA damage stimulus	38	0.5	0.032	1.49485	0.38
GOTERM_BP_FAT	regulation of metaphase/anaphase transition of cell cycle	27	0.3	0.032	1.49485	0.38
GOTERM_BP_FAT	acetyl-CoA metabolic process	18	0.2	0.032	1.49485	0.38
GOTERM_BP_FAT	nucleotide-excision repair, preincision complex assembly	18	0.2	0.032	1.49485	0.38
GOTERM_BP_FAT	cellular glucan metabolic process	42	0.5	0.033	1.48149	0.38
GOTERM_BP_FAT	glucan metabolic process	42	0.5	0.033	1.48149	0.38
GOTERM_BP_FAT	substrate adhesion-dependent cell spreading	42	0.5	0.033	1.48149	0.38
GOTERM_BP_FAT	cellular response to oxygen levels	72	0.9	0.033	1.48149	0.38
GOTERM_BP_FAT	modulation by symbiont of host cellular process	17	0.2	0.033	1.48149	0.38
GOTERM_BP_FAT	protein localization to chromosome, centromeric region	11	0.1	0.033	1.48149	0.39
GOTERM_BP_FAT	nose development	11	0.1	0.033	1.48149	0.39
GOTERM_BP_FAT	fructose metabolic process	11	0.1	0.033	1.48149	0.39
GOTERM_BP_FAT	mitochondrial electron transport, ubiquinol to cytochrome c	11	0.1	0.033	1.48149	0.39
GOTERM_BP_FAT	nuclear pore organization	11	0.1	0.033	1.48149	0.39
GOTERM_BP_FAT	mitotic chromosome condensation	11	0.1	0.033	1.48149	0.39
GOTERM_BP_FAT	chromosome localization	37	0.5	0.033	1.48149	0.39
GOTERM_BP_FAT	localization within membrane	37	0.5	0.033	1.48149	0.39
GOTERM_BP_FAT	nuclear envelope reassembly	12	0.2	0.034	1.46852	0.4
GOTERM_BP_FAT	peptidyl-proline hydroxylation	12	0.2	0.034	1.46852	0.4
GOTERM_BP_FAT	chromatin disassembly	12	0.2	0.034	1.46852	0.4
GOTERM_BP_FAT	regulation of SMAD protein import into nucleus	12	0.2	0.034	1.46852	0.4
GOTERM_BP_FAT	cytoplasmic translational initiation	12	0.2	0.034	1.46852	0.4
GOTERM_BP_FAT	negative regulation of release of cytochrome c from mitochondria	12	0.2	0.034	1.46852	0.4

## Sheet: CC_1
Category	Term	Count	%	P-Value	Benjamini
GOTERM_CC_1	organelle part	4097	52.7	2.6e-140	5.5e-139
GOTERM_CC_1	membrane-enclosed lumen	2395	30.8	3.6e-119	3.8e-118
GOTERM_CC_1	organelle	5762	74.2	3.3e-111	2.3e-110
GOTERM_CC_1	macromolecular complex	2549	32.8	5.9e-111	3.1e-110
GOTERM_CC_1	cell part	6671	85.9	1.1e-48	4.7e-48
GOTERM_CC_1	cell	6678	86	6.3e-48	2.2e-47
GOTERM_CC_1	cell junction	675	8.7	2.8e-15	8.3e-15
GOTERM_CC_1	extracellular region part	1610	20.7	9.4e-05	0.00025
GOTERM_CC_1	nucleoid	29	0.4	0.0032	0.0075
GOTERM_CC_1	synapse	315	4.1	0.064	0.13
GOTERM_CC_1	synapse part	253	3.3	0.094	0.17

## Sheet: CC_2
Category	Term	Count	%	P-Value	Benjamini
GOTERM_CC_2	intracellular organelle part	4040	52	4.7e-135	7.1e-133
GOTERM_CC_2	intracellular part	6101	78.5	1.1e-133	8.2e-132
GOTERM_CC_2	organelle part	4097	52.7	4.7e-130	2.4e-128
GOTERM_CC_2	intracellular	6186	79.6	1.9e-120	7.2e-119
GOTERM_CC_2	intracellular organelle	5448	70.1	5.5e-117	1.7e-115
GOTERM_CC_2	organelle lumen	2360	30.4	1.8e-109	4.5e-108
GOTERM_CC_2	membrane-bounded organelle	5441	70	8.4e-102	1.8e-100
GOTERM_CC_2	ribonucleoprotein complex	549	7.1	1.7e-69	3.3e-68
GOTERM_CC_2	non-membrane-bounded organelle	2050	26.4	5.1e-65	8.6e-64
GOTERM_CC_2	protein complex	2066	26.6	7e-59	1.1e-57
GOTERM_CC_2	anchoring junction	441	5.7	1.4e-35	2e-34
GOTERM_CC_2	cell part	6671	85.9	6.5e-33	8.1e-32
GOTERM_CC_2	envelope	643	8.3	1.9e-31	2.2e-30
GOTERM_CC_2	extracellular exosome	1334	17.2	3.5e-22	3.7e-21
GOTERM_CC_2	extracellular vesicle	1336	17.2	1.6e-21	1.6e-20
GOTERM_CC_2	extracellular organelle	1336	17.2	1.9e-21	1.8e-20
GOTERM_CC_2	cell-substrate junction	246	3.2	1.1e-19	9.4e-19
GOTERM_CC_2	organelle membrane	1246	16	3.4e-19	2.8e-18
GOTERM_CC_2	chromatin	276	3.6	1.6e-17	1.2e-16
GOTERM_CC_2	organellar ribosome	67	0.9	7.9e-15	6e-14
GOTERM_CC_2	mitochondrial membrane part	132	1.7	1.5e-13	1.1e-12
GOTERM_CC_2	myelin sheath	116	1.5	6.7e-13	4.6e-12
GOTERM_CC_2	cell-cell junction	336	4.3	2e-11	1.3e-10
GOTERM_CC_2	respiratory chain	69	0.9	3.6e-10	2.2e-09
GOTERM_CC_2	methyltransferase complex	66	0.8	1e-09	6.3e-09
GOTERM_CC_2	oxidoreductase complex	73	0.9	7.6e-09	4.4e-08
GOTERM_CC_2	coated membrane	64	0.8	2.5e-08	1.4e-07
GOTERM_CC_2	protein-DNA complex	105	1.4	2.5e-07	1.4e-06
GOTERM_CC_2	membrane protein complex	495	6.4	2.5e-06	1.3e-05
GOTERM_CC_2	endoplasmic reticulum membrane	463	6	2.6e-06	1.3e-05
GOTERM_CC_2	nuclear outer membrane-endoplasmic reticulum membrane network	472	6.1	2.9e-06	1.4e-05
GOTERM_CC_2	endomembrane system	1647	21.2	3.8e-06	1.8e-05
GOTERM_CC_2	organelle envelope lumen	53	0.7	2.3e-05	0.0001
GOTERM_CC_2	midbody	76	1	4.7e-05	0.00021
GOTERM_CC_2	whole membrane	595	7.7	0.00044	0.0019
GOTERM_CC_2	cell leading edge	171	2.2	0.00056	0.0023
GOTERM_CC_2	viral nucleocapsid	21	0.3	0.00057	0.0023
GOTERM_CC_2	extracellular region part	1610	20.7	0.00095	0.0038
GOTERM_CC_2	mitochondrial nucleoid	28	0.4	0.0039	0.015
GOTERM_CC_2	postsynaptic specialization	91	1.2	0.0049	0.018
GOTERM_CC_2	neuron part	569	7.3	0.0056	0.021
GOTERM_CC_2	outer membrane	93	1.2	0.0091	0.032
GOTERM_CC_2	excitatory synapse	95	1.2	0.0097	0.034
GOTERM_CC_2	site of polarized growth	73	0.9	0.011	0.036
GOTERM_CC_2	membrane region	158	2	0.029	0.093
GOTERM_CC_2	intrinsic component of organelle membrane	80	1	0.029	0.092
GOTERM_CC_2	cell projection part	402	5.2	0.036	0.11
GOTERM_CC_2	cell body	208	2.7	0.046	0.14
GOTERM_CC_2	extrinsic component of membrane	118	1.5	0.054	0.16
GOTERM_CC_2	intercellular bridge	24	0.3	0.055	0.16
GOTERM_CC_2	protein serine/threonine phosphatase complex	26	0.3	0.064	0.18
GOTERM_CC_2	cell surface furrow	25	0.3	0.068	0.18
GOTERM_CC_2	cell projection	755	9.7	0.079	0.21

## Sheet: CC_3
Category	Term	Count	%	P-Value	Benjamini
GOTERM_CC_3	intracellular organelle part	4040	52	4.8e-135	3.3e-132
GOTERM_CC_3	intracellular part	6101	78.5	1e-133	3.5e-131
GOTERM_CC_3	intracellular	6186	79.6	1.8e-120	4.1e-118
GOTERM_CC_3	intracellular organelle	5448	70.1	5.5e-117	9.4e-115
GOTERM_CC_3	intracellular membrane-bounded organelle	5054	65.1	4.7e-115	6.4e-113
GOTERM_CC_3	intracellular organelle lumen	2337	30.1	1.9e-112	2.2e-110
GOTERM_CC_3	nuclear part	2182	28.1	4e-112	3.9e-110
GOTERM_CC_3	organelle lumen	2360	30.4	1.8e-109	1.6e-107
GOTERM_CC_3	cytoplasm	4897	63	7.7e-97	5.9e-95
GOTERM_CC_3	cytoplasmic part	3823	49.2	2.3e-87	1.6e-85
GOTERM_CC_3	intracellular ribonucleoprotein complex	548	7.1	3.2e-69	2e-67
GOTERM_CC_3	intracellular non-membrane-bounded organelle	2050	26.4	5.2e-65	3e-63
GOTERM_CC_3	adherens junction	432	5.6	2.3e-35	1.2e-33
GOTERM_CC_3	mitochondrial part	570	7.3	6.8e-33	3.3e-31
GOTERM_CC_3	envelope	643	8.3	1.9e-31	8.7e-30
GOTERM_CC_3	organelle envelope	640	8.2	3e-31	1.3e-29
GOTERM_CC_3	ribosomal subunit	152	2	1.9e-30	7.7e-29
GOTERM_CC_3	chromosomal part	483	6.2	7.3e-30	2.8e-28
GOTERM_CC_3	cell-cell adherens junction	224	2.9	2.7e-25	9.7e-24
GOTERM_CC_3	organelle inner membrane	338	4.4	5.5e-25	1.9e-23
GOTERM_CC_3	mitochondrial membrane	402	5.2	1.7e-24	5.5e-23
GOTERM_CC_3	catalytic complex	585	7.5	1.5e-23	4.9e-22
GOTERM_CC_3	extracellular exosome	1334	17.2	3.5e-22	1.1e-20
GOTERM_CC_3	extracellular vesicle	1336	17.2	1.6e-21	4.7e-20
GOTERM_CC_3	extracellular organelle	1336	17.2	1.9e-21	5.3e-20
GOTERM_CC_3	cell-substrate adherens junction	243	3.1	1.7e-19	4.5e-18
GOTERM_CC_3	organelle membrane	1246	16	3.4e-19	8.7e-18
GOTERM_CC_3	mitochondrial protein complex	119	1.5	3.7e-16	8.2e-15
GOTERM_CC_3	vesicle	1692	21.8	4.5e-16	1.1e-14
GOTERM_CC_3	mitochondrial ribosome	67	0.9	8e-15	1.8e-13
GOTERM_CC_3	organellar ribosome	67	0.9	8e-15	1.8e-13
GOTERM_CC_3	inner mitochondrial membrane protein complex	97	1.2	1.3e-14	2.9e-13
GOTERM_CC_3	mitochondrial membrane part	132	1.7	1.5e-13	3.2e-12
GOTERM_CC_3	myelin sheath	116	1.5	6.8e-13	1.4e-11
GOTERM_CC_3	organellar large ribosomal subunit	43	0.6	5.9e-12	1.2e-10
GOTERM_CC_3	nuclear chromatin	182	2.3	5.7e-11	1.1e-09
GOTERM_CC_3	proteasome complex	52	0.7	3.6e-10	6.8e-09
GOTERM_CC_3	respiratory chain	69	0.9	3.6e-10	6.7e-09
GOTERM_CC_3	respiratory chain complex	61	0.8	4.8e-10	8.6e-09
GOTERM_CC_3	DNA packaging complex	78	1	4.8e-10	8.5e-09
GOTERM_CC_3	methyltransferase complex	66	0.8	1e-09	1.8e-08
GOTERM_CC_3	NADH dehydrogenase complex	41	0.5	1.5e-09	2.6e-08
GOTERM_CC_3	respiratory chain complex I	41	0.5	1.5e-09	2.6e-08
GOTERM_CC_3	mitochondrial respiratory chain	63	0.8	3e-09	4.9e-08
GOTERM_CC_3	nucleosome	73	0.9	4.1e-09	6.6e-08
GOTERM_CC_3	oxidoreductase complex	73	0.9	7.6e-09	1.2e-07
GOTERM_CC_3	membrane coat	64	0.8	2.6e-08	3.9e-07
GOTERM_CC_3	cytoskeletal part	701	9	3.7e-07	5.5e-06
GOTERM_CC_3	nuclear envelope	224	2.9	4.2e-07	6.1e-06
GOTERM_CC_3	histone methyltransferase complex	50	0.6	7.2e-07	1e-05
GOTERM_CC_3	membrane protein complex	495	6.4	2.4e-06	3.4e-05
GOTERM_CC_3	endoplasmic reticulum membrane	463	6	2.6e-06	3.5e-05
GOTERM_CC_3	nuclear outer membrane-endoplasmic reticulum membrane network	472	6.1	2.8e-06	3.8e-05
GOTERM_CC_3	endomembrane system	1647	21.2	3.7e-06	4.9e-05
GOTERM_CC_3	ubiquitin ligase complex	154	2	5.6e-06	7.3e-05
GOTERM_CC_3	proteasome regulatory particle	20	0.3	7.4e-06	9.5e-05
GOTERM_CC_3	kinetochore	77	1	1.6e-05	0.0002
GOTERM_CC_3	organelle envelope lumen	53	0.7	2.3e-05	0.00028
GOTERM_CC_3	proteasome accessory complex	21	0.3	3.9e-05	0.00048
GOTERM_CC_3	eukaryotic translation initiation factor 3 complex	16	0.2	4.5e-05	0.00053
GOTERM_CC_3	SMN-Sm protein complex	16	0.2	4.5e-05	0.00053
GOTERM_CC_3	midbody	76	1	4.7e-05	0.00055
GOTERM_CC_3	mitochondrial intermembrane space	48	0.6	5.8e-05	0.00066
GOTERM_CC_3	proton-transporting two-sector ATPase complex	35	0.5	7e-05	0.00079
GOTERM_CC_3	endoplasmic reticulum part	526	6.8	7.1e-05	0.00079
GOTERM_CC_3	nuclear membrane	148	1.9	7.5e-05	0.00082
GOTERM_CC_3	endoplasmic reticulum	725	9.3	9.5e-05	0.001
GOTERM_CC_3	microtubule	195	2.5	0.0002	0.0021
GOTERM_CC_3	methylosome	12	0.2	0.00026	0.0028
GOTERM_CC_3	lamellipodium	92	1.2	0.00033	0.0034
GOTERM_CC_3	Prp19 complex	13	0.2	0.0005	0.0051
GOTERM_CC_3	RNA polymerase complex	72	0.9	0.0005	0.005
GOTERM_CC_3	protein acetyltransferase complex	57	0.7	0.00052	0.0051
GOTERM_CC_3	cell leading edge	171	2.2	0.00056	0.0054
GOTERM_CC_3	viral nucleocapsid	21	0.3	0.00058	0.0055
GOTERM_CC_3	proteasome core complex	17	0.2	0.00066	0.0062
GOTERM_CC_3	bounding membrane of organelle	747	9.6	0.00087	0.008
GOTERM_CC_3	proton-transporting ATP synthase complex	19	0.2	0.00094	0.0086
GOTERM_CC_3	organellar small ribosomal subunit	19	0.2	0.00094	0.0086
GOTERM_CC_3	cell cortex	122	1.6	0.0012	0.011
GOTERM_CC_3	Golgi apparatus	638	8.2	0.0014	0.012
GOTERM_CC_3	exon-exon junction complex	17	0.2	0.0015	0.013
GOTERM_CC_3	proton-transporting two-sector ATPase complex, proton-transporting domain	18	0.2	0.0017	0.015
GOTERM_CC_3	proteasome regulatory particle, base subcomplex	11	0.1	0.0024	0.02
GOTERM_CC_3	SWI/SNF superfamily-type complex	43	0.6	0.0025	0.021
GOTERM_CC_3	AP-type membrane coat adaptor complex	28	0.4	0.0025	0.021
GOTERM_CC_3	costamere	15	0.2	0.0025	0.021
GOTERM_CC_3	BLOC complex	16	0.2	0.0029	0.023
GOTERM_CC_3	transcriptional repressor complex	44	0.6	0.0033	0.026
GOTERM_CC_3	neuron projection	421	5.4	0.0035	0.028
GOTERM_CC_3	coated vesicle membrane	72	0.9	0.0039	0.031
GOTERM_CC_3	postsynaptic specialization	91	1.2	0.0049	0.038
GOTERM_CC_3	postsynaptic density	91	1.2	0.0049	0.038
GOTERM_CC_3	neuron part	569	7.3	0.0055	0.042
GOTERM_CC_3	organelle subcompartment	150	1.9	0.0061	0.046
GOTERM_CC_3	transport vesicle	160	2.1	0.0065	0.048
GOTERM_CC_3	transcription export complex	11	0.1	0.0067	0.049
GOTERM_CC_3	Golgi transport complex	11	0.1	0.0067	0.049
GOTERM_CC_3	tRNA-splicing ligase complex	8	0.1	0.0076	0.055
GOTERM_CC_3	vacuolar membrane	270	3.5	0.008	0.057
GOTERM_CC_3	Golgi apparatus part	393	5.1	0.0092	0.065
GOTERM_CC_3	vacuolar part	314	4	0.0094	0.065
GOTERM_CC_3	euchromatin	22	0.3	0.011	0.073
GOTERM_CC_3	COP9 signalosome	22	0.3	0.011	0.073
GOTERM_CC_3	site of polarized growth	73	0.9	0.011	0.072
GOTERM_CC_3	organelle outer membrane	90	1.2	0.011	0.072
GOTERM_CC_3	ER membrane protein complex	9	0.1	0.011	0.073
GOTERM_CC_3	heterochromatin	39	0.5	0.014	0.091
GOTERM_CC_3	growth cone	70	0.9	0.015	0.097
GOTERM_CC_3	proton-transporting ATP synthase complex, coupling factor F(o)	11	0.1	0.015	0.098
GOTERM_CC_3	microtubule associated complex	73	0.9	0.015	0.097
GOTERM_CC_3	cell projection cytoplasm	31	0.4	0.016	0.098
GOTERM_CC_3	Pwp2p-containing subcomplex of 90S preribosome	7	0.1	0.017	0.11
GOTERM_CC_3	actin filament	48	0.6	0.018	0.11
GOTERM_CC_3	PcG protein complex	26	0.3	0.02	0.12
GOTERM_CC_3	intrinsic component of mitochondrial membrane	32	0.4	0.02	0.12
GOTERM_CC_3	chaperonin-containing T-complex	8	0.1	0.023	0.13
GOTERM_CC_3	Golgi-associated vesicle membrane	29	0.4	0.023	0.14
GOTERM_CC_3	intracellular vesicle	540	7	0.025	0.14
GOTERM_CC_3	ruffle	76	1	0.026	0.15
GOTERM_CC_3	extrinsic component of plasma membrane	69	0.9	0.027	0.15
GOTERM_CC_3	DNA repair complex	26	0.3	0.027	0.15
GOTERM_CC_3	membrane region	158	2	0.029	0.16
GOTERM_CC_3	integral component of organelle membrane	77	1	0.029	0.16
GOTERM_CC_3	intrinsic component of organelle membrane	80	1	0.029	0.16
GOTERM_CC_3	proton-transporting two-sector ATPase complex, catalytic domain	12	0.2	0.03	0.16
GOTERM_CC_3	pseudopodium	12	0.2	0.03	0.16
GOTERM_CC_3	clathrin coat of coated pit	13	0.2	0.031	0.16
GOTERM_CC_3	vesicle membrane	221	2.8	0.032	0.17
GOTERM_CC_3	cell projection part	402	5.2	0.036	0.19
GOTERM_CC_3	pICln-Sm protein complex	6	0.1	0.038	0.19
GOTERM_CC_3	pyruvate dehydrogenase complex	7	0.1	0.046	0.23
GOTERM_CC_3	proteasome regulatory particle, lid subcomplex	7	0.1	0.046	0.23
GOTERM_CC_3	proteasome core complex, alpha-subunit complex	7	0.1	0.046	0.23
GOTERM_CC_3	Ctf18 RFC-like complex	7	0.1	0.046	0.23
GOTERM_CC_3	cell body	208	2.7	0.046	0.23
GOTERM_CC_3	cytoplasmic side of membrane	82	1.1	0.046	0.23
GOTERM_CC_3	cyclin-dependent protein kinase holoenzyme complex	21	0.3	0.049	0.24
GOTERM_CC_3	oligosaccharyltransferase complex	8	0.1	0.05	0.24
GOTERM_CC_3	nuclear pore outer ring	8	0.1	0.05	0.24
GOTERM_CC_3	axon part	99	1.3	0.05	0.24
GOTERM_CC_3	Arp2/3 protein complex	9	0.1	0.052	0.25
GOTERM_CC_3	inclusion body	37	0.5	0.052	0.25
GOTERM_CC_3	extrinsic component of membrane	118	1.5	0.054	0.25
GOTERM_CC_3	intercellular bridge	24	0.3	0.055	0.25
GOTERM_CC_3	transport vesicle membrane	73	0.9	0.063	0.28
GOTERM_CC_3	protein serine/threonine phosphatase complex	26	0.3	0.064	0.29
GOTERM_CC_3	cleavage furrow	25	0.3	0.068	0.3
GOTERM_CC_3	cell surface furrow	25	0.3	0.068	0.3
GOTERM_CC_3	cytoplasmic side of plasma membrane	74	1	0.068	0.3
GOTERM_CC_3	intrinsic component of Golgi membrane	32	0.4	0.07	0.3
GOTERM_CC_3	exosome (RNase complex)	14	0.2	0.071	0.31
GOTERM_CC_3	cell projection	755	9.7	0.077	0.33
GOTERM_CC_3	rough endoplasmic reticulum membrane	12	0.2	0.079	0.33
GOTERM_CC_3	actin-based cell projection	81	1	0.081	0.33
GOTERM_CC_3	MMXD complex	5	0.1	0.082	0.34
GOTERM_CC_3	membrane microdomain	122	1.6	0.083	0.34
GOTERM_CC_3	replisome	17	0.2	0.084	0.34
GOTERM_CC_3	respiratory chain complex III	9	0.1	0.089	0.36
GOTERM_CC_3	SMN complex	9	0.1	0.089	0.36
GOTERM_CC_3	SNARE complex	28	0.4	0.09	0.36
GOTERM_CC_3	Lewy body	6	0.1	0.09	0.35
GOTERM_CC_3	Derlin-1 retrotranslocation complex	8	0.1	0.091	0.36
GOTERM_CC_3	zona pellucida receptor complex	7	0.1	0.092	0.36
GOTERM_CC_3	F-actin capping protein complex	7	0.1	0.092	0.36
GOTERM_CC_3	nonhomologous end joining complex	7	0.1	0.092	0.36
GOTERM_CC_3	VCP-NPL4-UFD1 AAA ATPase complex	7	0.1	0.092	0.36
GOTERM_CC_3	eukaryotic translation initiation factor 4F complex	7	0.1	0.092	0.36
GOTERM_CC_3	intrinsic component of endoplasmic reticulum membrane	69	0.9	0.099	0.38

[truncated: 11 more sheets: CC_4, CC_5, CC_DIRECT, CC_FAT, MF_1, MF_2, MF_3, MF_4, MF_5, MF_Direct, MF_FAT]
