# Supplementary material for: Stirred suspension bioreactors maintain naïve pluripotency of human pluripotent stem cells
Source: Commun Biol. 2020 Sep 7;3:492. doi: 10.1038/s42003-020-01218-3 (PMC7476926; doi:10.1038/s42003-020-01218-3)
Supplement: Supplementary file 11 — Supplementary Data 10 [file 42003_2020_1218_MOESM11_ESM.xlsx]

## Sheet: Processed Metabolomics Data
label	metaGroupId	groupId	goodPeakCount	medMz	medRt	maxQuality	isotopeLabel	compound	compoundId	formula	expectedRtDiff	ppmDiff	parent	2019_09_13_RPIP15_Blank_mid6	2019_09_13_RPIP15_Blank_mid7	2019_09_13_RPIP15_Blank_mid8	2019_09_13_RPIP15_Blank_mid9	2019_09_13_RPIP15_Blank_mid10	2019_09_13_RPIP15_H1-M1_1	2019_09_13_RPIP15_H1-M1_2	2019_09_13_RPIP15_H1-M2_1	2019_09_13_RPIP15_H1-M2_2	2019_09_13_RPIP15_H1-M3_1	2019_09_13_RPIP15_H1-M3_2	2019_09_13_RPIP15_H1-M4_1	2019_09_13_RPIP15_H1-M4_2	2019_09_13_RPIP15_H1-M5_1	2019_09_13_RPIP15_H1-M5_2	2019_09_13_RPIP15_H9-naive-bioreactor-1-	2019_09_13_RPIP15_H9-naive-bioreactor-2	2019_09_13_RPIP15_H9-naive-bioreactor-3	2019_09_13_RPIP15_H9-primed-bioreactor-1	2019_09_13_RPIP15_H9-primed-bioreactor-2	2019_09_13_RPIP15_H9-primed-bioreactor-3	2019_09_13_RPIP15_Ref-Media-H1-M1_1	2019_09_13_RPIP15_Ref-Media-H1-M1_2	2019_09_13_RPIP15_Ref-Media-H1-M2_1	2019_09_13_RPIP15_Ref-Media-H1-M2_2	2019_09_13_RPIP15_Ref-Media-H1-M3_1	2019_09_13_RPIP15_Ref-Media-H1-M3_2	2019_09_13_RPIP15_Ref-Media-H1-M4_1	2019_09_13_RPIP15_Ref-Media-H1-M4_2	2019_09_13_RPIP15_Ref-Media-H1-M5_1	2019_09_13_RPIP15_Ref-Media-H1-M5_2	2019_09_13_RPIP15_Ref-Media-H9-naive-bioreactor-1	2019_09_13_RPIP15_Ref-Media-H9-naive-bioreactor-2	2019_09_13_RPIP15_Ref-Media-H9-naive-bioreactor-3	2019_09_13_RPIP15_Ref-Media-H9-primed-bioreactor-1	2019_09_13_RPIP15_Ref-Media-H9-primed-bioreactor-2
	1	1	19	87.0072	0.224	0.809748	C12 PARENT	Pyruvate	Pyruvate	C3H4O3	0.003	18.2386	87.0072	19130.5	13694.6	15617.6	9440.81	14266.6	182115	153552	175914	142519	183613	163362	204710	207015	270089	204317	103719	189153	138420	99691.6	139186	115718	145343	127989	181817	180481	173682	168964	218358	203979	274756	237808	260658	290514	228702	225358	190077
	2	4	21	88.0388	0.224	0.844927	C12 PARENT	L-Alanine	L-Alanine	C3H7NO2	0.003	18.2848	88.0388	2450.7	3066.22	3293.82	4731.79	2575.05	339421	236446	519151	473889	780970	903638	1.47082e+06	1.37052e+06	1.94781e+06	1.95779e+06	2.11307e+06	1.94613e+06	2.24391e+06	374750	357588	472814	47140.2	73707.6	106758	73674.2	76306.7	82949.5	91190.6	101065	92815.1	79686.9	67422.3	79448.3	56659.7	86660.2	84800.9
	3	7	13	89.0228	1.208	0.825179	C12 PARENT	lactate	lactate	C3H6O3	0.167	17.8256	89.0228	35038.4	34709.1	54222.3	38128.7	59305.9	39271008	35160632	16831590	18496208	13251512	13463163	12882235	13242920	9562433	9238140	80045408	75418624	70192648	63984236	73691592	74447072	48745.7	45999.3	61669	42306	29415.4	34979.5	31395.1	31369	27680.1	25902	29108.7	32085.2	21361.5	60644.9	42148.9
	4	11	27	101.023	0.247	0.790434	C12 PARENT	Acetoacetate	Acetoacetate	C4H6O3	0.046	18.5025	101.023	3908.11	7455.8	9128.84	3862.59	5712.08	1615662	1.34855e+06	1.96387e+06	1571996	1.95997e+06	1.89774e+06	2.58977e+06	1.9309e+06	3.13772e+06	3.21136e+06	1.63911e+06	1.7839e+06	1.75972e+06	764796	1.00763e+06	1149230	1660988	1512716	2.07512e+06	1.67174e+06	2.2181e+06	1.83912e+06	2642084	2.32433e+06	2.49818e+06	2.32735e+06	2.93516e+06	3037026	3014187	2088448	1949001
	5	16	30	104.034	0.214	0.854538	C12 PARENT	L-Serine	L-Serine	C3H7NO3	0.082	16.7936	104.034	0	0	0	0	0	289708	275414	329300	290980	360013	369006	500931	450067	628128	545650	389498	377351	360384	256388	221676	298540	281465	295416	380614	336548	366504	342689	476457	544730	585021	492475	488789	546507	434227	329315	331335
	6	18	8	114.021	0.22	0.849703	C12 PARENT	MALEAMATE	MALEAMATE	C4H5NO3	0.046	13.4495	114.021	0	0	0	1200.14	0	0	0	0	0	0	0	0	3900.12	6842.18	0	8989.46	0	5165.68	21590.3	39417.1	25662.9	3057.55	4617.41	0	1850.17	0	0	0	0	4687.91	0	46883.8	65169.7	63863.6	52914.1	57036.1
	7	22	15	114.054	0.252	0.806066	C12 PARENT	L-PROLINE	L-PROLINE	C5H9NO2	0.049	18.4621	114.054	1760.52	2414.14	2111.47	1633.67	1957.94	444009	373577	363436	250779	296779	348126	279711	396050	373745	322141	413969	443536	463445	479166	524794	534569	287799	239951	338303	301441	295025	253013	337405	360031	304357	260651	275053	318393	263838	323910	314441
	8	27	36	115.038	3.679	0.847311	C12 PARENT	3-Methyl-2-oxobutanoic acid	3-Methyl-2-oxobutanoic acid	C5H8O3	0.064	18.3042	115.038	130635	110114	121636	166067	129997	578685	515588	333187	285483	262139	234617	188793	165825	153210	160399	539744	516072	484413	665541	602440	627783	131475	120443	152794	141153	102738	125126	146809	116460	145305	176199	125508	117482	134379	133461	144632
	9	30	31	115.002	3.793	0.851586	C12 PARENT	Fumarate	Fumarate	C4H4O4	0.076	18.2436	115.002	155232	178498	143351	148158	166806	45667	57368.4	41439.5	42905.9	47972.2	45563.6	43410.6	40748.9	38510.6	58504.8	48289.7	58613.1	60212.4	54436.6	73457.6	58768.1	52754.7	54373.7	46544.4	49256.2	59138.2	77863.4	30516	53788.7	63658.1	63359.4	48943.8	26203	51308.5	47956.9	83758
	10	33	32	116.07	0.284	0.823412	C12 PARENT	L-Valine	L-Valine	C5H11NO2	0.026	18.2072	116.07	4170.12	6956.04	6295.66	4456.77	7272.61	859716	1.05497e+06	952495	1.06023e+06	1310949	1.62794e+06	1742398	1.67892e+06	2.31752e+06	2192872	2.03372e+06	1.81123e+06	2.0866e+06	1.0106e+06	873804	1.04004e+06	879564	911878	1297077	1190414	1.37156e+06	1.31561e+06	1.78404e+06	1.84297e+06	1858422	1.72339e+06	1769700	1.7941e+06	1979473	1270628	1159016
	11	37	35	117.017	3.799	0.853221	C12 PARENT	Succinate	Succinate	C4H6O4	0.092	17.799	117.017	588461	554479	591844	634913	683580	228274	198276	152033	148489	157764	183956	229269	216195	345259	282181	741050	681969	659761	271587	223916	316428	136527	135451	153266	158451	157331	147371	117853	136256	128514	169901	146867	151104	118368	137249	149943
	12	42	30	118.049	0.221	0.831586	C12 PARENT	L-Threonine	L-Threonine	C4H9NO3	0.024	17.191	118.049	0	0	0	0	0	642443	647389	794554	635429	957953	991490	1.0439e+06	1.25279e+06	1681741	1.41e+06	1.21922e+06	1.33953e+06	1230239	585446	541133	718865	575528	525167	875583	720345	926061	720644	1.25502e+06	1.3287e+06	1.44365e+06	1.13806e+06	1.17801e+06	1.35463e+06	1280372	770240	713498
	13	45	32	121.027	4.029	0.825569	C12 PARENT	4-HYDROXYBENZALDEHYDE	4-HYDROXYBENZALDEHYDE	C7H6O2	0.062	18.1548	121.027	12120341	12338707	12830395	13172663	14162775	13499464	13108793	14241696	14286904	13914341	13257128	13689539	13524573	14883825	13390832	12405696	12139328	11430955	11671561	11922563	13658455	12699344	12555863	14043607	13622575	13989115	13894960	13784745	14522739	13845429	13534291	11942657	11649272	12488387	12788421	13641755
	14	49	19	125.04	0.195	0.856895	C12 PARENT	Thymine	Thymine	C5H6N2O2	0.22	30.875	125.039	3369	0	0	1791.03	1788.13	583645	607260	69761.9	429186	289643	283437	119304	133684	11578	6122.12	4219.23	11044	12551.9	530139	508099	724422	0	506250	131210	509322	297493	292463	173936	138715	2302.04	4948.16	0	0	1105.43	590889	589426
	15	54	14	128.033	1.064	0.773172	C12 PARENT	Pyroglutamic acid	Pyroglutamic acid	C5H7NO3	0.004	17.8765	128.033	2721.91	1600.42	4558.16	2062.91	4857.51	8991.94	16827.9	11279.6	14374.3	9955.89	11476	12263.9	7064.14	11516.2	12355.7	21387	25073.2	17206.6	12488.6	23841.8	20555.5	15572.5	16403.7	10329.2	10238.7	8005.33	10988.6	12539.8	4665.63	8170.96	8946.9	2342.03	5324.6	2555.92	16662.9	18981.9
	16	58	32	128.033	0.686	0.843007	C12 PARENT	5-Oxoproline	5-Oxoproline	C5H7NO3	0.093	17.9956	128.033	2279.23	2697.55	4935.87	2300.71	5141.81	165361	164433	95637.3	97324.2	82619	90614.6	85132.5	81205.7	90781.4	84082.5	361736	330745	302745	215545	243735	238195	84133.9	77977.8	65388.8	64031.5	61305.6	56948.7	75506.8	50612.1	60988.2	45390.6	61950.7	74593.4	74404.3	95878.3	82479.4
	17	64	33	129.017	3.835	0.852756	C12 PARENT	Citraconic acid	Citraconic acid	C5H6O4	0.088	17.8584	129.017	126158	125328	143049	135090	135094	109905	160727	153945	137582	163495	176059	216718	194295	315624	316115	263400	281744	284503	128148	194243	137254	189207	137433	134820	166869	206342	196689	226753	228735	301750	315967	333727	307521	300411	120410	237570
	18	68	27	130.085	0.36	0.826853	C12 PARENT	L-Leucine	L-Leucine	C6H13NO2	0.027	18.6501	130.085	22788.9	27410.2	28110.3	22137.6	20730	3.9076e+06	3.29298e+06	4.4642e+06	4419452	5.69072e+06	5.93353e+06	7.1361e+06	7.04781e+06	9739145	9656058	8958039	8771198	7.91441e+06	3.64897e+06	4.18299e+06	3.86305e+06	4.46452e+06	4.36442e+06	5.23821e+06	5.56684e+06	6.22641e+06	6175772	8330020	7.12559e+06	8.10387e+06	7.75444e+06	8.15416e+06	8.13706e+06	8.08616e+06	5.23661e+06	4714482
	19	72	31	131.044	0.226	0.85456	C12 PARENT	L-Asparagine	L-Asparagine	C4H8N2O3	0.436	18.1644	131.044	2328.29	2012.68	0	2294.61	2002.48	284951	251937	270067	210042	228484	247931	217860	253162	293034	282690	338936	371240	304395	286679	249174	332113	203890	202035	239559	192488	241144	173546	262811	257717	240858	214020	213890	218512	216648	274230	221479
	20	75	28	131.08	0.197	0.850772	C12 PARENT	L-ORNITHINE	L-ORNITHINE	C5H12N2O2	0.047	16.1804	131.081	0	1300.18	2135.8	0	0	81089.1	86798.3	54944.6	72116.3	73741.7	55272.7	70292.9	70789.5	84420.6	68059.3	68226.8	0	52380	88106.1	84652.2	95739.8	54419.3	55020.2	54562.3	60818.1	62439.8	57652	73298.2	57561.7	57592.9	62243.3	53204.3	55672.6	49972.3	52644.6	49100.6
	21	78	31	132.028	0.756	0.853105	C12 PARENT	Aspartate	Aspartate	C4H7NO4	0.119	16.411	132.028	0	2016.62	2025.64	0	0	350842	348377	267880	237080	268423	254729	242683	212995	280348	225220	6352.02	5248.07	5692.02	400750	424217	443383	343320	329101	268446	288848	295191	297890	349200	227065	276014	272579	282622	292497	335735	466655	354328
	22	82	35	133.012	3.798	0.84719	C12 PARENT	malate	malate	C4H6O5	0.033	17.8956	133.012	73831.3	54473.8	75204.9	76853.2	60526.9	279257	269934	159855	150569	139376	99772.6	115792	111100	73135.4	104770	463907	408499	351273	311323	305654	329612	82780	63225.2	112558	74500.1	95258.7	85151.1	70157.1	72001.6	86618.6	78552.9	85147.6	71979.9	83586.9	86045.1	73687.3
	23	85	26	135.029	0.347	0.849715	C12 PARENT	Hypoxanthine	Hypoxanthine	C5H4N4O	0.124	17.1763	135.029	0	0	0	0	0	49933.6	66239.4	55692.7	56529.2	50052	49480.4	52261.5	50534.4	69465.1	67296.7	2578.69	2989.32	0	13659.7	16747.1	19357.9	79111.7	95946.6	63244.7	80820.1	75321.6	82895	90466.6	69434.6	62624.1	59856.8	54618.2	54776.2	49279.8	121753	110946
	24	90	37	145.012	3.843	0.854704	C12 PARENT	a-ketoglutarate	a-ketoglutarate	C5H6O5	0.056	17.8879	145.012	66472.3	83542.6	70899.9	76586.8	77362.6	304476	95719.4	419065	385510	744191	626414	1283960	1.32588e+06	2.10854e+06	1.90227e+06	4370222	4.35824e+06	4.16967e+06	92627.7	110403	118901	75435	70442	148724	148668	219014	228685	416975	380867	417328	441776	602261	601809	558795	85523.3	66322.5
	25	93	31	145.059	0.215	0.830284	C12 PARENT	L-Glutamine	L-Glutamine	C5H10N2O3	1.69	17.356	145.059	0	0	0	0	0	4.32357e+06	4.46948e+06	5799356	5658594	6525652	6.09445e+06	7753528	7.54374e+06	8.16008e+06	7.30331e+06	5.3855e+06	5.08218e+06	5.15535e+06	3.56425e+06	3.64341e+06	4003424	5.98181e+06	5.96354e+06	4970694	4.55739e+06	4.28446e+06	3.6936e+06	3.76213e+06	3.69326e+06	2.61828e+06	2.13284e+06	1.94862e+06	2118025	1.97365e+06	6150644	5996224
	26	97	29	145.096	0.187	0.854297	C12 PARENT	L-LYSINE	L-LYSINE	C6H14N2O2	0.022	17.3517	145.096	0	0	0	0	0	158100	138374	175342	185702	200981	237968	271788	289251	408667	393733	287043	261047	280537	98017.7	126136	135034	140740	115633	197548	220369	228851	228215	314149	285481	427816	300079	311433	241841	230746	135845	153579
	27	99	32	146.043	0.688	0.855001	C12 PARENT	L-Glutamate	L-Glutamate	C5H9NO4	0.108	17.2391	146.043	0	0	0	0	0	1.28114e+06	1.29675e+06	738412	772736	649432	633734	666581	661634	840398	705660	2324368	2.21154e+06	1.95771e+06	1.36583e+06	1.44317e+06	1.41369e+06	507063	512408	499872	471684	561597	417668	565886	423866	425986	421246	356678	429490	440719	638681	553971
	28	103	35	147.027	3.85	0.846537	C12 PARENT	CITRAMALATE	CITRAMALATE	C5H8O5	0.118	17.7464	147.027	45603.7	47739.9	55443.5	43812.3	40555	71316.1	54732.2	173086	155317	418850	353426	611960	502383	897244	914824	752392	868724	693906	67507.5	58699.3	84642.1	57547.1	41442.7	213647	193688	417729	458093	795963	603164	837821	780905	851474	917998	1.00778e+06	69444.3	55919.2
	29	107	31	148.041	0.319	0.855016	C12 PARENT	L-METHIONINE	L-METHIONINE	C5H11NO2S	0.023	16.8003	148.041	0	0	0	0	0	286432	275195	335814	292413	384550	348619	476080	446950	689393	515464	730902	685765	602136	250155	263911	264804	263542	257566	389740	297395	420765	375178	524215	482500	487790	441729	569597	582132	599372	421981	359715
	30	110	27	149.043	0.216	0.85514	C12 PARENT	D-Ribose	D-Ribose	C5H10O5	0.061	17.6088	149.043	0	0	2053.01	1993.34	0	315918	257606	295007	346761	301889	390638	361412	473297	496896	537916	367688	326818	348849	193646	213550	211118	269556	300981	349158	292937	333257	358308	516142	460835	537535	409659	508514	601256	481786	342813	347406
	31	114	26	154.06	0.434	0.775599	C12 PARENT	L-HISTIDINE	L-HISTIDINE	C6H9N3O2	0.039	17.1344	154.06	0	0	1534.01	0	0	149888	134753	166616	122166	178977	166935	187546	181555	248153	181314	295310	265208	236952	143156	194678	150681	153244	124528	157273	142177	174410	135324	196417	137476	197155	156309	231407	253608	235016	188962	171121
	32	119	25	161.043	0.263	0.79654	C12 PARENT	3-HYDROXY-3-METHYLGLUTARATE	3-HYDROXY-3-METHYLGLUTARATE	C6H10O5	0.048	18.2864	161.043	4078.8	6469.26	3983.17	7980.8	6746.25	2.23075e+06	1.92751e+06	2.69004e+06	2.33389e+06	2.89683e+06	2723695	3.46666e+06	3.15415e+06	4732692	4305195	2.60034e+06	2.54373e+06	2.20526e+06	1.21447e+06	1535843	1.47857e+06	2.54009e+06	2.15391e+06	2.83325e+06	2.00645e+06	2875444	2.63504e+06	3.80154e+06	3686770	3.97022e+06	3.67013e+06	4.48926e+06	4.61748e+06	5.05411e+06	2.87498e+06	2.361e+06
	33	123	30	164.069	0.713	0.836904	C12 PARENT	L-Phenylalanine	L-Phenylalanine	C9H11NO2	0.04	17.2981	164.069	1639.75	1883.46	1814.51	1814.96	0	396788	314586	385427	362564	501689	477918	577197	559066	867012	739810	842985	690501	739564	347527	429783	405396	320122	329887	419876	385799	427455	496825	632318	542157	611350	588478	612752	675043	740822	465878	435636
	34	130	28	173.101	0.194	0.853288	C12 PARENT	arginine	arginine	C6H14N4O2	0.151	17.894	173.101	0	1668.73	0	0	0	253633	235708	316863	333161	326989	347920	339956	325098	469464	447458	351328	365050	301247	190545	208534	206612	325605	323139	359119	374373	396915	267577	384776	359057	432590	342249	419019	410833	367840	402630	367351
	35	133	13	174.038	3.82	0.853592	C12 PARENT	N-ACETYL-L-ASPARTIC ACID	N-ACETYL-L-ASPARTIC ACID	C6H9NO5	0.165	18.9375	174.038	5110.1	4589.26	3517.8	0	3764.54	46495.6	16362.4	15478.8	24259.9	0	6558.8	10655.9	7526.47	5605.69	0	85398.4	97948.7	98853.5	174206	159902	197750	0	0	0	0	0	10819.2	0	0	0	3469.08	0	0	0	5273.05	0
	36	137	30	177.037	0.228	0.844745	C12 PARENT	D-Glucono-1-5-lactone	D-Glucono-1-5-lactone	C6H10O6	0.004	16.9791	177.037	0	0	0	0	0	20648.9	22559.8	18096.6	23677.3	22488.9	25364.8	31531.7	21414.2	30428.3	29071.8	17490.3	15615.1	19837.6	15548.1	20724.1	11070.9	17163.6	19440.3	21695.1	17551.3	8451.03	24927.9	28912.7	31313.2	24769.1	34573.2	19130.6	36592.6	39743.7	25934.3	35077.4
	37	142	21	179.053	0.209	0.824782	C12 PARENT	ALPHA-D-GLUCOSE	ALPHA-D-GLUCOSE	C6H12O6	0.005	17.8105	179.053	0	1933.92	0	0	1735.56	10349601	13612131	12783976	15188419	13236288	16036875	18604634	19028898	21679874	20869592	16209597	15258132	15159179	9211338	10893488	10239907	12456599	11192485	15794752	13965488	15497208	16218352	17058792	19182670	20568738	17738600	20077534	22175502	19670502	15280016	13944167
	38	148	32	180.064	0.364	0.853959	C12 PARENT	L-Tyrosine	L-Tyrosine	C9H11NO3	0.053	16.1005	180.064	0	0	3665.55	0	0	695551	595423	694248	714123	845073	825114	975179	1029464	1390664	1.36857e+06	1.30369e+06	1.20199e+06	1.03059e+06	637179	706227	682412	611622	568245	633757	732354	855718	869864	1.23134e+06	1.02471e+06	1.00399e+06	1.06677e+06	1.04474e+06	974649	1.01382e+06	773290	703764
	39	156	28	183.999	0.695	0.850108	C12 PARENT	O-Phospho-L-serine	O-Phospho-L-serine	C3H8NO6P	0.108	16.5026	183.999	0	0	0	0	0	27821.2	35889.8	20870.7	15698.5	12404.7	17958.6	19522.2	18376.1	27605.6	19563.2	50901.3	48735.7	45859.6	33260.4	40221.3	40356	16871	13394.2	9838.24	16616.8	20643.8	11625.2	17630.6	11612.8	13095.1	11974.6	6347.02	5463.72	14578.2	17712.2	23396
	40	159	35	191.016	4.415	0.848732	C12 PARENT	citrate	citrate	C6H8O7	0.097	17.6536	191.016	49358.7	45673.1	80350.2	55952.6	47513.8	56145.2	45575.9	67880	39623.6	70259.9	53802.9	75142.9	54032	48181.3	54844.2	61397.8	69019.3	66703.8	59134.6	79445	92671.5	70997.8	44674.3	72992.6	50037.5	72461.7	57079.1	63652.7	66846	64910.7	51807.2	63864.4	66192.8	77720	55659	90843.2
	41	164	21	226.074	0.353	0.844374	C12 PARENT	DEOXYCYTIDINE	DEOXYCYTIDINE	C9H13N3O4	0.077	42.8573	226.074	0	0	0	0	3257.36	11410.4	10075	15884.3	11170	25564.6	16558.8	19719.1	27202.6	27278.1	26374.9	41340.4	21263.2	0	0	0	0	12966.2	13876	12214.9	16783	15434.9	16871.8	30493.6	17204.4	22202.9	23210.9	0	0	3788.9	1787.77	0
	42	170	24	227.061	0.209	0.855594	C12 PARENT	deoxyuridine	deoxyuridine	C9H12N2O5	0.001	26.6782	227.061	1480.29	0	0	0	0	1.88419e+06	1.81068e+06	2.14182e+06	2.04077e+06	2.28652e+06	2.1604e+06	2.27275e+06	2193513	2818057	2631911	1668453	1420365	1.5945e+06	1.67329e+06	1.53306e+06	1.92676e+06	2.3013e+06	2.27094e+06	2061378	1.72684e+06	1.5269e+06	1.41646e+06	1.29264e+06	1.12511e+06	808346	736127	648430	753916	596630	2792568	2.66885e+06
	43	176	28	239.013	0.244	0.852668	C12 PARENT	Cystine	Cystine	C6H12N2O4S2	0.244	16.726	239.013	0	0	0	0	0	87606.7	87359.6	96976.2	96630.6	113113	124580	162435	116875	140274	191363	52296.2	34932.1	47853.1	98041.8	86392.1	109891	134472	103331	144954	115764	112192	144841	142843	163884	150971	134175	155009	136900	164882	150323	144962
	44	181	18	241.081	0.219	0.838354	C12 PARENT	thymidine	thymidine	C10H14N2O5	0.018	8.16476	241.081	2099.23	1402.95	0	0	0	17692.1	31555.2	27591.2	25143.5	35464.2	34737.1	49843.5	42311.3	36777.6	42841.1	35096.8	35842.2	28790.6	27798.8	39519.3	31028.4	22800	27294	27119.8	14644.5	33440.7	41491.5	41356	47035.8	39929.7	53738.6	45567.1	69687.2	52523.1	20620.7	39523.8
	45	185	28	337.053	0.231	0.849729	C12 PARENT	aminoimidazole carboxamide ribonucleotide	aminoimidazole carboxamide ribonucleotide	C9H15N4O8P	0.028	6.79063	337.053	0	1281.62	0	0	0	150325	175442	197048	202017	209112	206660	213084	267491	299595	314756	192980	186068	214110	212984	177280	185292	172661	172912	182498	206883	196894	226672	289778	280079	323609	243526	260285	356326	306157	218484	194619
	46	191	18	368.982	0.262	0.851783	C12 PARENT	Sedoheptulose bisphosphate	Sedoheptulose bisphosphate	C7H16O13P2	0.228	47.72	368.989	0	1618.87	0	0	1628.13	204503	181437	179948	166163	149707	191334	160387	172256	141240	174896	142471	99946.9	133335	0	0	0	166259	150327	168524	177953	138601	155166	139415	135616	152619	147690	0	0	0	0	0
	47	195	16	440.126	4.06	0.869339	C12 PARENT	folate	folate	C19H19N7O6	0.061	15.1155	440.126	0	0	0	0	0	49305.1	22741.3	20851.2	35534.7	56980.9	36711.2	54818	40864.2	58472.7	69159.6	47748.5	50329.4	45928.6	37361.8	34370.1	44450.9	40099.9	36853.8	51748	46575.8	37481	51061.4	46740.2	58256.9	57959.9	43316.4	42572.2	27801	47728.3	33395.3	35552.9
[truncated: 1 more columns]
