# Supplementary material for: Stirred suspension bioreactors maintain naïve pluripotency of human pluripotent stem cells
Source: Commun Biol. 2020 Sep 7;3:492. doi: 10.1038/s42003-020-01218-3 (PMC7476926; doi:10.1038/s42003-020-01218-3)
Supplement: Supplementary file 12 — Supplementary Data 11 [file 42003_2020_1218_MOESM12_ESM.xlsx]

## Sheet: TaqMan Probes_Primer Sequences 
TaqMan_RT-qPCR
Gene	Taqman probe	Specific marker
GAPDH	4331182 Assay ID: Hs02786624_g1	Housekeeping
KLF2	4331182 Assay ID: Hs00360439_g1	Naïve
KLF4	4331182 Assay ID: Hs01034973_g1	Naïve
STELLA (DDPA3)	4331182 Assay ID: Hs01657068_g1	Naïve
KLF5	4331182 Assay ID: Hs00156145_m1	Naïve
OTX2	4331182 Assay ID: Hs00222238_m1	Primed
ZIC2	4331182 Assay ID: Hs00600845_m1	Primed
DUSP6	4331182 Assay ID: Hs01044001_m1	Primed
DNMT3L	4331182 Assay ID: Hs01081364_m1	Epigenetic
MAGEB2	4331182 Assay ID: Hs00427156_m1	Epigenetic
PRDM14	4331182 Assay ID: Hs00225842_m1	Epigenetic
DNMT3B	4331182 Assay ID: Hs00171876_m1	Epigenetic
SYBR Green primer sequences_RT-qPCR
Gene	Sequence 5´-to-3´	Product size	Specific marker
GAPDH_sense	CAAGAGCACAAGAGGAAGAGAG	102 bp	Housekeeping
GAPDH_anti-sense	CTACATGGCAACTGTGAGGAG
CD24_sense	TCAAGTAACTCCTCCCAGAGTA	123 bp	Primed
CD24_anti-sense	AGAGAGTGAGACCACGAAGA
DNMT1_sens	CCTGCTCTACTGGAGCGACGAG		Epigenetic
DNMT1_anti-sense	GCCGCACAGCATCTCCACGTC
TDG_sense	TGAAGCTCCTAATATGGCAGTTG		Epigenetic
TDG_anti-sense	TTCCACTGGTTGTTTTGGTTCT
EP300_sense	TCCGAGACATCTTGAGACGACAG		Epigenetic
EP300_anti-sense	GGGTTGCTGGAACTGGTTATGG
Primer sequences_RT-PCR
Gene	Sequence 5´-to-3´	Product size	Specific marker
GAPDH_sense	ACAGTCAGCCGCATCTTCTT	259bp	Housekeeping
GAPDH_anti-sense	GACAAGCTTCCCGTTCTCAG
XIST_sense	TAATGTGCCAGATACCATGCTGGG	327bp	Naïve
XIST_anti-sense	ACTTAACCTCACCAGTAAAGTCTTGAT
KLF4_sense	ACGATCGTGGCCCCGGAAAAGGACC	397bp	Naïve
KLF4_anti-sense	TGATTGTAGTGCTTTCTGGCTGGGCTCC
Sox2_sense	ATGGACAGTTACGCGCACAT	268bp	Pluripotency
Sox2_anti-sense	GACTTGACCGAACCCAT
Nanog_sense	CAAAGGCAAACAACCCACTT	426bp	Pluripotency
Nanog_anti-sense	CTGGATGTTCTGGGTCTGGT
